# Supplementary material for: Decoding Octopus Skin Mucus: Impact of Aquarium-Maintenance and Senescence on the Proteome Profile of the Common Octopus (Octopus vulgaris)
Source: Int J Mol Sci. 2024 Sep 15;25(18):9953. doi: 10.3390/ijms25189953 (PMC11431876; doi:10.3390/ijms25189953)
Supplement: Supplementary file 1 [file ijms-25-09953-s001.zip]

Archive with 9 entries (9 files):
- Supplementary Data S1. Proteins compilation.xlsx
- Supplementary Data S2. Peptide groups and PSMs.xlsx
- Supplementary Data S3. Vox plot analysis by condition.xlsx
- Supplementary Data S4. Vox plot analysis by specimen.xlsx
- Supplementary Data S5. Box plot analysis.pdf
- Supplementary Data S6. David Interpro results.xlsx
- Supplementary Data S7. Bioactive peptides digestions (trypsin and pepsin) using MS-Digest software.xlsx
- Supplementary Data S8. Selected potential bioactive peptides of O. vulgaris skin mucus proteome predicted by in-silico digestions with pepsin and trypsi.xlsx
- Supplementary Data S9. Summary of selected differential proteins by condition.xlsx
