# Supplementary material for: Decoding Octopus Skin Mucus: Impact of Aquarium-Maintenance and Senescence on the Proteome Profile of the Common Octopus (Octopus vulgaris)
Source: Int J Mol Sci. 2024 Sep 15;25(18):9953. doi: 10.3390/ijms25189953 (PMC11431876; doi:10.3390/ijms25189953)
Supplement: Supplementary file 1 [file ijms-25-09953-s001.zip › Supplementary Data S2. Peptide groups and PSMs.xlsx]

## Sheet: Peptide_Groups
Table S2. Proteomics analysis for the common octopus skin mucus proteome. First sheet includes the Peptide_Groups identified and the second shhet includes the Peptide Spectrum Matches (PSMs).
Confidence	PSM Ambiguity	Sequence	Annotated Sequence	Modifications	Modifications (all possible sites)	Qvality PEP	Qvality q-value	SVM_Score	# Protein Groups	# Proteins	# PSMs	Master Protein Accessions	Positions in Master Proteins	Modifications in Master Proteins (all Sites)	Modifications in Master Proteins	Master Protein Descriptions	Protein Accessions	# Missed Cleavages	Theo. MH+ [Da]	Sequence Length	Abundance Ratio: (Wild) / (Aquarium)	Abundance Ratio: (Aquarium) / (Senescent)	Abundance Ratio: (Wild) / (Senescent)	Abundance Ratio (log2): (Wild) / (Aquarium)	Abundance Ratio (log2): (Aquarium) / (Senescent)	Abundance Ratio (log2): (Wild) / (Senescent)	Abundance Ratio P-Value: (Wild) / (Aquarium)	Abundance Ratio P-Value: (Aquarium) / (Senescent)	Abundance Ratio P-Value: (Wild) / (Senescent)	Abundance Ratio Adj. P-Value: (Wild) / (Aquarium)	Abundance Ratio Adj. P-Value: (Aquarium) / (Senescent)	Abundance Ratio Adj. P-Value: (Wild) / (Senescent)	Abundances (Grouped): Aquarium	Abundances (Grouped): Senescent	Abundances (Grouped): Wild	Abundances (Grouped) CV [%]: Aquarium	Abundances (Grouped) CV [%]: Senescent	Abundances (Grouped) CV [%]: Wild	Abundances (Grouped) Count: Aquarium	Abundances (Grouped) Count: Senescent	Abundances (Grouped) Count: Wild	Abundances (Normalized): F5: 129N, Sample, C2, 1, Aquarium	Abundances (Normalized): F5: 130N, Sample, C3, 1, Aquarium	Abundances (Normalized): F6: 129N, Sample, C2, 2, Aquarium	Abundances (Normalized): F6: 130N, Sample, C3, 2, Aquarium	Abundances (Normalized): F5: 127C, Sample, OV1 (C-IEO), 1, Senescent	Abundances (Normalized): F5: 128C, Sample, Ov2 (SO2), 1, Senescent	Abundances (Normalized): F5: 129C, Sample, C3 (C2)-SE03, 1, Senescent	Abundances (Normalized): F5: 130C, Sample, C2 (C3), 1, Senescent
High	Unambiguous	YYTEEIQTDYPDTDLIYDFDQK	[K].YYTEEIQTDYPDTDLIYDFDQK.[A]	1xTMT6plex [K22]; 1xTMT6plex [N-Term]	1xTMT6plex [K22]; 1xTMT6plex [N-Term]	1.54027e-05	0.000211928	1.217	1	1	3	Cluster-58773.164691;orf1 len=172 frame:1 start:901 end:1416 gi	Cluster-58773.164691;orf1 len=172 frame:1 start:901 end:1416 gi [96-117]			291224559 ref|XP_002732271.1| PREDICTED: methylmalonic aciduria and homocystinuria type C protein homolog [Saccoglossus kowalevskii]	Cluster-58773.164691;orf1 len=172 frame:1 start:901 end:1416 gi	0	3233.55	22	0.494	2.127	1.051	-1.02	1.09	0.07	0.0186172	0.00199573	0.653049	0.299283	0.0163624	0.83523	61.1	28.7	30.2	15.9	39.7	31.75	4	10	6	77.1	58.9	63.3	53.6	19.6	45.1	34.7	19.1
High	Unambiguous	HGAGQDGITSSEVTEWDTSK	[K].HGAGQDGITSSEVTEWDTSK.[S]	1xTMT6plex [K20]; 1xTMT6plex [N-Term]	1xTMT6plex [K20]; 1xTMT6plex [N-Term]	8.50692e-08	0.000211928	1.9	2	5	2	A0A6P7TG54; OctVul6B011802P1	A0A6P7TG54 [551-570]; OctVul6B011802P1 [561-580]			Intermediate filament protein ifa-1-like isoform X1 OS=Octopus vulgaris OX=6645 GN=LOC115222953 PE=4 SV=1 OctVul6B011802P1	A0A6P7TG54; Cluster-58773.233179;orf1 len=78 frame:2 start:2 end:235 gi; A0A6P7TJD9; A0A6P7THE8; OctVul6B011802P1	0	2563.27	20	0.896	0.262	0.235	-0.16	-1.93	-2.09	0.872401	0.0129534	0.00213712	1	0.062117	0.0113052	20.1	76.7	18	44.81	71.1	30.83	4	10	5	14.3	30	11.7	28.5	202.3	166.1	51.6	77
High	Unambiguous	QVVTQDKGEWELIDDGTGSKPAK	[R].QVVTQDKGEWELIDDGTGSKPAK.[S]	3xTMT6plex [K7; K20; K23]; 1xTMT6plex [N-Term]	3xTMT6plex [K7; K20; K23]; 1xTMT6plex [N-Term]	1.47151e-05	0.000211928	1.223	2	6	4	A0A7E6EZI8; Cluster-58773.181383;orf1 len=2076 frame:2 start:398 end:6625 gi	A0A7E6EZI8 [209-231]; Cluster-58773.181383;orf1 len=2076 frame:2 start:398 end:6625 gi [215-237]			Uncharacterized protein LOC115214248 OS=Octopus vulgaris OX=6645 GN=LOC115214248 PE=4 SV=1 762115637 ref|XP_011440628.1| PREDICTED: uncharacterized protein LOC105337560 isoform X1 [Crassostrea gigas]	A0A7E6EZI8; OctVul6B011496P2; Cluster-58773.181383;orf1 len=2076 frame:2 start:398 end:6625 gi; A0A0L8FNC4; OctVul6B011496P1; Cluster-58773.181380;orf2 len=297 frame:1 start:589 end:1479 gi	1	3417.9	23	0.752	0.305	0.23	-0.41	-1.71	-2.12	0.931219	0.00134226	0.000142201	1	0.0120861	0.00138182	57.1	187.3	43	33.63	43.36	74.42	4	10	6	32.9	54.7	59.7	79.2	143.9	119.5	179.6	112.9
High	Unambiguous	HGDEVLTENEEIINYIDK	[K].HGDEVLTENEEIINYIDK.[N]	1xTMT6plex [K18]; 1xTMT6plex [N-Term]	1xTMT6plex [K18]; 1xTMT6plex [N-Term]	6.56681e-06	0.000211928	1.329	1	3	2	A0A7E6FPT1	A0A7E6FPT1 [78-95]			Chloride intracellular channel protein 2-like OS=Octopus vulgaris OX=6645 GN=LOC118768019 PE=4 SV=1	A0A0L8FYH3; Cluster-58773.130233;orf1 len=261 frame:-2 start:898 end:116 gi; A0A7E6FPT1	0	2589.34	18	1.282	0.296	0.38	0.36	-1.76	-1.4	0.823299	9.49442e-06	6.12167e-06	1	0.000317733	0.00012835	28.6	96.4	36.6	17.53	36.34	29.12	4	10	6	26.2	31.2	22	32.9	99.8	93.2	58	182.2
High	Unambiguous	HGDPQEFDVSGNR	[K].HGDPQEFDVSGNR.[A]	1xTMT6plex [N-Term]	1xTMT6plex [N-Term]	0.000328405	0.000211928	0.815	1	4	2	Cluster-58773.186408;orf1 len=208 frame:3 start:210 end:833 gi	Cluster-58773.186408;orf1 len=208 frame:3 start:210 end:833 gi [51-63]			443694865 gb|ELT95893.1| hypothetical protein CAPTEDRAFT_176110 [Capitella teleta]	A0A6P7TTZ4; Cluster-58773.186408;orf1 len=208 frame:3 start:210 end:833 gi; Cluster-58773.186406;orf1 len=184 frame:-2 start:553 end:2 gi; OctVul6B010960P1	0	1686.8	13	0.73	1.194	0.872	-0.45	0.26	-0.2	0.689627	0.533928	0.976382	1	0.809429	1	147.2	123.3	107.5	44.54	35.08	44.71	4	10	6	133.5	106.2	278.4	162.4	126.9	119.9	212	82.5
High	Unambiguous	QVVAIGEGAGANILAR	[K].QVVAIGEGAGANILAR.[L]	1xTMT6plex [N-Term]	1xTMT6plex [N-Term]	8.28307e-07	0.000211928	1.601	1	7	4	Cluster-58773.197017;orf1 len=378 frame:3 start:108 end:1241 gi	Cluster-58773.197017;orf1 len=378 frame:3 start:108 end:1241 gi [131-146]			524900699 ref|XP_005106768.1| PREDICTED: uncharacterized protein ZK1073.1-like isoform X3 [Aplysia californica]	Cluster-58773.197022;orf1 len=248 frame:3 start:108 end:851 gi; Cluster-58773.197016;orf1 len=225 frame:3 start:108 end:782 gi; A0A6P7T671; Cluster-58773.197019;orf1 len=259 frame:3 start:108 end:884 gi; Cluster-58773.197021;orf1 len=373 frame:3 start:108 end:1226 gi; Cluster-58773.197018;orf1 len=330 frame:3 start:108 end:1097 gi; Cluster-58773.197017;orf1 len=378 frame:3 start:108 end:1241 gi	0	1768.03	16	1.086	0.802	0.871	0.12	-0.32	-0.2	0.975435	0.588681	0.359142	1	0.854631	0.550187	29.6	36.9	32.1	8.41	23.53	43.66	4	10	6	27	32.1	27.9	31.3	48.4	32.2	34	23.1
High	Unambiguous	HGHLEGQLHQVR	[R].HGHLEGQLHQVR.[L]	1xTMT6plex [N-Term]	1xTMT6plex [N-Term]	0.000253537	0.000211928	0.849	2	5	2	Cluster-58773.156870;orf1 len=585 frame:-2 start:1926 end:172 gi; OctVul6B022676P1	Cluster-58773.156870;orf1 len=585 frame:-2 start:1926 end:172 gi [209-220]; OctVul6B022676P1 [197-208]			159741 gb|AAA16613.1| omega-crystallin [Enteroctopus dofleini] OctVul6B022676P1	Cluster-58773.156870;orf1 len=585 frame:-2 start:1926 end:172 gi; OctVul6B022676P1; Cluster-58773.156874;orf1 len=588 frame:-2 start:1772 end:9 gi; A0A6P7TCR8; Cluster-58773.156873;orf1 len=489 frame:3 start:3 end:1469 gi	0	1639.9	12	0.803	0.816	0.655	-0.32	-0.29	-0.61	0.562987	0.707282	0.127501	1	0.943958	0.256477	52.2	64	41.9	16.27	53.36	38.64	2	5	3	46.5	58.6			147.7	57.8	64	38.7
High	Unambiguous	HGPLALVDK	[K].HGPLALVDK.[A]	1xTMT6plex [K9]; 1xTMT6plex [N-Term]	1xTMT6plex [K9]; 1xTMT6plex [N-Term]	0.00112615	0.000211928	0.653	1	12	2	A0A6P7SJ72	A0A6P7SJ72 [583-591]			glutamine--fructose-6-phosphate transaminase (isomerizing) OS=Octopus vulgaris OX=6645 GN=LOC115213781 PE=4 SV=1	A0A6P7SJ72; OctVul6B023305P2; A0A0L8GTC7; OctVul6B023305P3; Cluster-58773.152082;orf1 len=483 frame:3 start:15 end:1463 gi; OctVul6B023305P1; A0A6P7SKG2; Cluster-58773.152086;orf1 len=470 frame:2 start:2 end:1411 gi; A0A812EU40; A0A0L8GS34; A0A812ER15; A0A6P7SJF4	0	1407.87	9	0.648	0.949	0.615	-0.63	-0.08	-0.7	0.258012	0.956055	0.227378	0.954339	1	0.394565	147.1	155	95.3	31.68	38.98	29.86	4	10	6	105.6	148	146.2	223.9	71.4	153.3	76.8	156.7
High	Unambiguous	HGSGQDGIVSSVAEWSK	[K].HGSGQDGIVSSVAEWSK.[M]	1xTMT6plex [K17]; 1xTMT6plex [N-Term]	1xTMT6plex [K17]; 1xTMT6plex [N-Term]	9.53584e-08	0.000211928	1.885	1	3	9	A0A7E6FJC7	A0A7E6FJC7 [519-535]			70 kDa neurofilament protein-like isoform X4 OS=Octopus vulgaris OX=6645 GN=LOC115222739 PE=3 SV=1	A0A7E6FJC7; A0A7E6FIZ4; A0A7E6FLH5	0	2202.16	17	1.95	1.164	2.269	0.96	0.22	1.18	0.478171	0.835711	0.111815	1	1	0.231574	485.3	416.9	946.2	18.92	46.83	50.06	4	10	6	481	616.1	388.6	489.5	676	456.5	842.2	380.8
High	Unambiguous	QVLNEADQK	[R].QVLNEADQK.[G]	1xTMT6plex [K9]; 1xTMT6plex [N-Term]	1xTMT6plex [K9]; 1xTMT6plex [N-Term]	0.00018139	0.000211928	0.893	1	8	2	Cluster-58773.138652;orf1 len=973 frame:1 start:355 end:3273 gi	Cluster-58773.138652;orf1 len=973 frame:1 start:355 end:3273 gi [628-636]			676493484 ref|XP_009066253.1| hypothetical protein LOTGIDRAFT_197664 [Lottia gigantea]>gi|556094418|gb|ESO83071.1| hypothetical protein LOTGIDRAFT_197664 [Lottia gigantea]	OctVul6B029936P2; Cluster-58773.138652;orf1 len=973 frame:1 start:355 end:3273 gi; Cluster-58773.138650;orf1 len=558 frame:3 start:1749 end:3422 gi; Cluster-58773.138653;orf1 len=940 frame:2 start:461 end:3280 gi; A0A0L8I8E4; A0A7E6ESU0; A0A6P7SAS5; OctVul6B029936P1	0	1502.86	9	0.781	0.826	0.645	-0.36	-0.28	-0.63	0.43668	0.920062	0.137753	1	1	0.271685	67.3	81.5	52.6	14.93	39.75	32.65	4	10	6	66	88.4	67.5	67.1	93.4	138.4	65	50.6
High	Unambiguous	HGSGQDGIVSSVAEWSK	[K].HGSGQDGIVSSVAEWSK.[M]	1xAcetyl [N-Term]; 1xDeamidated [Q5]; 1xTMT6plex [K17]; 1xTMT6plex [N-Term]	1xAcetyl [N-Term]; 1xDeamidated [Q5]; 1xTMT6plex [K17]; 1xTMT6plex [N-Term]	0.000781766	0.000211928	0.701	1	3	4	A0A7E6FJC7	A0A7E6FJC7 [519-535]	A0A7E6FJC7 1xAcetyl [N-Term]	A0A7E6FJC7 1xAcetyl [N-Term]	70 kDa neurofilament protein-like isoform X4 OS=Octopus vulgaris OX=6645 GN=LOC115222739 PE=3 SV=1	A0A7E6FJC7; A0A7E6FIZ4; A0A7E6FLH5	0	2245.15	17	2.413	0.234	0.565	1.27	-2.09	-0.82	0.118786	0.00720951	0.368393	0.724981	0.0408551	0.561062	30.9	131.7	74.5	59.57	52.14	80.71	4	10	6	44.5	58.6	13.9	21.4	248.8	231.2	248.4	176.3
High	Unambiguous	HGSSVATPYWDWTDK	[R].HGSSVATPYWDWTDK.[L]	1xTMT6plex [K15]; 1xTMT6plex [N-Term]	1xTMT6plex [K15]; 1xTMT6plex [N-Term]	0.00103579	0.000211928	0.664	5	7	2	OctVul6B021619P1; OctVul6B007476P1; A0A6P7SER3; Cluster-58773.162319;orf1 len=2921 frame:3 start:24 end:8786 gi; OctVul6B022600P1	OctVul6B021619P1 [2186-2200]; OctVul6B007476P1 [2176-2190]; A0A6P7SER3 [2171-2185]; [5093-5107]; Cluster-58773.162319;orf1 len=2921 frame:3 start:24 end:8786 gi [2194-2208]; OctVul6B022600P1 [2210-2224]			OctVul6B021619P1 OctVul6B007476P1 Hemocyanin 1-like OS=Octopus vulgaris OX=6645 GN=LOC115212215 PE=3 SV=2 16596797 gb|AAK28276.2| hemocyanin G-type [Enteroctopus dofleini] OctVul6B022600P1	OctVul6B021619P1; OctVul6B007476P1; A0A6P7SER3; Cluster-58773.162316;orf1 len=2526 frame:3 start:24 end:7601 gi; A0A6P7SDC4; Cluster-58773.162319;orf1 len=2921 frame:3 start:24 end:8786 gi; OctVul6B022600P1	0	2208.11	15	1.652	0.673	1.112	0.72	-0.57	0.15	0.14885	0.520405	0.401185	0.78724	0.797233	0.595921	58.5	86.9	96.7	29.23	37.22	37.66	2	5	3			47.4	72.1
High	Unambiguous	HGVDGGSLIQTK	[R].HGVDGGSLIQTK.[G]	1xTMT6plex [K12]; 1xTMT6plex [N-Term]	1xTMT6plex [K12]; 1xTMT6plex [N-Term]	4.33684e-05	0.000211928	1.081	1	3	2	A0A6P7TIG1	A0A6P7TIG1 [65-76]			Histone H1-like OS=Octopus vulgaris OX=6645 GN=LOC115222802 PE=3 SV=1	Cluster-131439.0;orf1 len=194 frame:3 start:3 end:584 gi; OctVul6B009412P1; A0A6P7TIG1	0	1669.96	12	0.68	1.485	1.01	-0.56	0.57	0.01	0.885272	0.773447	0.978547	1	0.98264	1	172.3	116.1	117.2	89.01	82.1	88.73	4	10	6	545.9	275.8	107.7	58.7	423.2	286.8	347.8	201
High	Unambiguous	HGAETIDTPVFELK	[R].HGAETIDTPVFELK.[E]	1xTMT6plex [K14]; 1xTMT6plex [N-Term]	1xTMT6plex [K14]; 1xTMT6plex [N-Term]	3.09091e-06	0.000211928	1.428	1	6	1	A0A6P7TYT0	A0A6P7TYT0 [66-79]			histidine--tRNA ligase OS=Octopus vulgaris OX=6645 GN=LOC115230998 PE=3 SV=2	A0A0L8FF74; Cluster-58773.174463;orf1 len=253 frame:2 start:536 end:1294 gi; OctVul6B030240P1; A0A6P7TYT0; Cluster-58773.174462;orf1 len=260 frame:1 start:421 end:1200 gi; Cluster-58773.174459;orf1 len=349 frame:-1 start:1047 end:1 gi	0	2015.12	14	0.517	1.008	0.521	-0.95	0.01	-0.94	0.022469	0.879703	0.0147445	0.332042	1	0.0488646	110.5	109.6	57.1	4.55	21.82	16.15	2	5	3			114.1	107
High	Unambiguous	QVGESVHVSQR	[K].QVGESVHVSQR.[K]	1xTMT6plex [N-Term]	1xTMT6plex [N-Term]	0.000603614	0.000211928	0.735	1	2	2	OctVul6B000436P1	OctVul6B000436P1 [232-242]			OctVul6B000436P1	OctVul6B000436P2; OctVul6B000436P1	0	1454.79	11	1.275	1.28	1.631	0.35	0.36	0.71	0.802113	0.740541	0.252811	1	0.962873	0.426622	64.1	50.1	81.7	22.26	57.48	31.04	4	10	6	91.6	67.6	57.5	60.7	62	55	132.1	33.9
High	Unambiguous	HKLDPGNYVVVPSTFEPNCEGDFLVR	[R].HKLDPGNYVVVPSTFEPNCEGDFLVR.[V]	1xCarbamidomethyl [C19]; 1xTMT6plex [K2]; 1xTMT6plex [N-Term]	1xCarbamidomethyl [C19]; 1xTMT6plex [K2]; 1xTMT6plex [N-Term]	5.3066e-08	0.000211928	1.962	2	14	2	A0A7E6F654; A0A6C0PNG9	A0A7E6F654 [532-557]; A0A6C0PNG9 [532-557]			Calpain-9 isoform X8 OS=Octopus vulgaris OX=6645 GN=LOC115217089 PE=3 SV=1 Calpain-B isoform X1 OS=Octopus vulgaris OX=6645 PE=2 SV=1	A0A7E6F6R7; A0A7E6F5F4; A0A6P7SWA4; A0A7E6F654; OctVul6B028411P2; A0A7E6F7R9; A0A6P7SWA3; A0A6P7SXH5; A0A6C0PNG9; OctVul6B028411P1; OctVul6B028411P3; A0A6C0PN44; Cluster-58773.120832;orf1 len=641 frame:2 start:413 end:2335 gi; A0A6P7SWB0	1	3447.78	26	0.761	0.666	0.506	-0.39	-0.59	-0.98	0.215004	0.00440314	1.62456e-05	0.903791	0.0291278	0.000263578	24.1	36.3	18.4	19.64	15.56	28.66	4	10	6	15.7	24	24.3	24.9	31.8	32.8	41.5	28.3
High	Unambiguous	QVAIAEPLVDVVDPK	[R].QVAIAEPLVDVVDPK.[Q]	1xTMT6plex [K15]; 1xTMT6plex [N-Term]	1xTMT6plex [K15]; 1xTMT6plex [N-Term]	1.5055e-05	0.000211928	1.22	1	7	2	A0A6P7SL27	A0A6P7SL27 [207-221]			Protein arginine N-methyltransferase 1 isoform X2 OS=Octopus vulgaris OX=6645 GN=LOC115213886 PE=4 SV=1	Cluster-58773.94051;orf1 len=263 frame:2 start:632 end:1420 sp; Cluster-58773.94057;orf1 len=272 frame:2 start:632 end:1447 sp; OctVul6B010467P3; A0A6P7SL27; OctVul6B010467P1; A0A4Y1LSY3; OctVul6B010467P2	0	2051.22	15	0.89	0.61	0.543	-0.17	-0.71	-0.88	0.957938	0.00769094	0.00872251	1	0.0425552	0.0331022	30	49.2	26.7	22.71	15.6	53.9	4	10	5	34.3	21.5	35.4	26.3	50.5	46.5	63.4	44.7
High	Unambiguous	QTQTFTTYSDNQPGVLIQVYEGER	[K].QTQTFTTYSDNQPGVLIQVYEGER.[AT]	1xTMT6plex [N-Term]	1xTMT6plex [N-Term]	6.87403e-08	0.000211928	1.928	2	17	2	A0A6P7T7L0; A0A0L8IA52	A0A6P7T7L0 [424-447]; A0A0L8IA52 [422-445]			Heat shock cognate 71 kDa protein OS=Octopus vulgaris OX=6645 GN=LOC115220772 PE=3 SV=1 Heat shock protein 70 OS=Octopus bimaculoides OX=37653 GN=OCBIM_22026555mg PE=3 SV=1	A0A812CBL4; OctVul6B007203P2; A0A0K0M7D7; A0A6P7T7L0; OctVul6B007203P1; Cluster-58773.161631;orf1 len=298 frame:-3 start:894 end:1 gi; A0AA96ZRB5; Cluster-58773.161225;orf1 len=627 frame:-3 start:1882 end:2 gi; A0A075IT96; OctVul6B012767P2; Cluster-1654.2;orf2 len=470 frame:3 start:3 end:1412 gi; Cluster-58773.161228;orf2 len=469 frame:2 start:836 end:2242 gi; A0A0L8IA52; A0A0L8G3E9; OctVul6B0127…	0	3003.49	24	0.937	0.625	0.586	-0.09	-0.68	-0.77	0.932443	0.00553048	0.00122243	1	0.0342332	0.00741996	20.3	32.5	19	30.29	20.61	4.25	4	10	5	19.5	29.3	13.9	21.2	34.3	22.2	38.8	43.5
High	Unambiguous	QTQAGYEAASECGIYSLQGDPWYSSNEQLSAK	[K].QTQAGYEAASECGIYSLQGDPWYSSNEQLSAK.[T]	1xCarbamidomethyl [C12]; 1xTMT6plex [K32]; 1xTMT6plex [N-Term]	1xCarbamidomethyl [C12]; 1xTMT6plex [K32]; 1xTMT6plex [N-Term]	3.92871e-09	0.000211928	2.304	1	3	3	OctVul6B026741P2	OctVul6B026741P2 [12-43]			OctVul6B026741P2	OctVul6B026741P2; OctVul6B026741P3; OctVul6B026741P1	0	3996.9	32	0.547	1.07	0.586	-0.87	0.1	-0.77	0.0871854	0.614987	0.216195	0.637852	0.87616	0.380469	66.5	62.1	36.4	28	40.03	30.16	4	10	6	74.5	99.9	55.2	59.3	36	58.3	97.7	77
High	Unambiguous	QTLETIASPGNILDGDR	[R].QTLETIASPGNILDGDR.[G]	1xTMT6plex [N-Term]	1xTMT6plex [N-Term]	1.65583e-06	0.000211928	1.51	1	3	2	Cluster-58773.155036;orf1 len=454 frame:1 start:1 end:1362 gi	Cluster-58773.155036;orf1 len=454 frame:1 start:1 end:1362 gi [419-435]			676495464 ref|XP_009066900.1| hypothetical protein LOTGIDRAFT_134745 [Lottia gigantea]>gi|556093743|gb|ESO82396.1| hypothetical protein LOTGIDRAFT_134745 [Lottia gigantea]	Cluster-58773.155036;orf1 len=454 frame:1 start:1 end:1362 gi; OctVul6B011993P1; A0A6P7U0U0	0	2029.08	17	1.141	0.452	0.516	0.19	-1.14	-0.95	0.923644	0.0484339	0.0587919	1	0.157782	0.141652	46	101.6	52.5	20.93	76.13	24.1	4	10	6	53.8	36	54.4	39.3	282.5	70.6	365.7	110.5
High	Unambiguous	HLEVNPDHSIIK	[K].HLEVNPDHSIIK.[A]	1xTMT6plex [K12]; 1xTMT6plex [N-Term]	1xTMT6plex [K12]; 1xTMT6plex [N-Term]	5.79146e-05	0.000211928	1.043	1	10	2	A0A7E6FR29	A0A7E6FR29 [615-626]			Heat shock protein 83 isoform X1 OS=Octopus vulgaris OX=6645 GN=LOC115224220 PE=3 SV=1	A0A6P7TN35; OctVul6B014788P1; A0A7E6FNB5; OctVul6B014788P2; Cluster-58773.168573;orf1 len=287 frame:2 start:731 end:1591 gi; A0A0L8FNB8; OctVul6B022811P1; OctVul6B022811P2; Cluster-58773.168564;orf1 len=136 frame:-2 start:410 end:3 gi; A0A7E6FR29	0	1860.07	12	0.751	0.537	0.403	-0.41	-0.9	-1.31	0.588134	0.0256424	0.000756199	1	0.101467	0.00509945	144.5	269.3	108.5	14.37	27.49	41.57	4	10	6	141	124.4	175.2	148	300.6	362.1	271.6	199.8
High	Unambiguous	HIGGYDDTAALHK	[K].HIGGYDDTAALHK.[S]	1xTMT6plex [K13]; 1xTMT6plex [N-Term]	1xTMT6plex [K13]; 1xTMT6plex [N-Term]	6.95279e-07	0.000211928	1.624	1	12	2	A0A7E6EPH3	A0A7E6EPH3 [84-96]			thioredoxin-disulfide reductase OS=Octopus vulgaris OX=6645 GN=LOC115209346 PE=3 SV=1	OctVul6B018474P1; Cluster-58773.131732;orf1 len=621 frame:2 start:41 end:1903 gi; Cluster-58773.131739;orf1 len=150 frame:-2 start:451 end:2 gi; Cluster-58773.131730;orf1 len=611 frame:2 start:311 end:2143 gi; Cluster-58773.131727;orf1 len=640 frame:2 start:41 end:1960 gi; Cluster-58773.131729;orf1 len=227 frame:2 start:41 end:721 gi; OctVul6B018474P2; Cluster-58773.131728;orf1 len=558 frame:2 st…	0	1856.01	13	1.267	0.447	0.566	0.34	-1.16	-0.82	0.301383	0.00289469	0.0471723	1	0.0215912	0.119402	24.1	53.9	30.5	21.1	29.94	45.29	4	10	6	16	27.2	24.6	23.6	44.6	66.7	46.5	30.3
High	Unambiguous	QTLEEELEFQK	[R].QTLEEELEFQK.[D]	1xTMT6plex [K11]; 1xTMT6plex [N-Term]	1xTMT6plex [K11]; 1xTMT6plex [N-Term]	0.000123038	0.000211928	0.944	1	17	4	Cluster-58773.112557;orf1 len=619 frame:3 start:147 end:2003 gi	Cluster-58773.112557;orf1 len=619 frame:3 start:147 end:2003 gi [265-275]			266616 sp|Q01240.1|NF60_DORPE RecName: Full=60 kDa neurofilament protein; Short=NF60 [Doryteuthis pealeii]>gi|161294|gb|AAA29992.1| 60 kDa neurofilament protein [Doryteuthis pealeii]	Cluster-58773.112560;orf1 len=510 frame:-3 start:1532 end:3 gi; A0A0L8G659; OctVul6B018755P1; Q01241; Cluster-58773.112556;orf1 len=583 frame:-3 start:1913 end:165 gi; Cluster-58773.112552;orf1 len=459 frame:-3 start:1377 end:1 gi; Cluster-58773.112557;orf1 len=619 frame:3 start:147 end:2003 gi; OctVul6B018755P3; OctVul6B018755P5; A0A812AVT5; A0A812ASM0; A0A7E6F332; OctVul6B018755P4; OctVul6B0187…	0	1852.01	11	1.129	0.768	0.867	0.17	-0.38	-0.21	0.967864	0.590655	0.342162	1	0.855432	0.530933	108.2	140.9	122.2	19.37	32.02	32.26	4	10	6	102.1	151.2	106	110.5	180.4	162.6	115.6	97.3
High	Unambiguous	HLHYWLVESQQNPK	[R].HLHYWLVESQQNPK.[T]	1xTMT6plex [K14]; 1xTMT6plex [N-Term]	1xTMT6plex [K14]; 1xTMT6plex [N-Term]	0.000103279	0.000211928	0.967	1	6	2	A0A6P7TSR4	A0A6P7TSR4 [58-71]			Carboxypeptidase OS=Octopus vulgaris OX=6645 GN=LOC115226095 PE=3 SV=1	A0A6P7TSR4; Cluster-58773.144702;orf1 len=180 frame:-1 start:540 end:1 gi; Cluster-58773.144710;orf1 len=246 frame:1 start:121 end:858 gi; A0A7E6FT80; OctVul6B022336P1; Cluster-58773.144709;orf1 len=301 frame:1 start:121 end:1023 gi	0	2237.22	14	1.166	0.44	0.514	0.22	-1.18	-0.96	0.92341	0.000191181	0.00010699	1	0.00271911	0.00112151	56.6	128.4	66	23.93	41.8	22.81	4	10	6	49.1	47.5	77.8	65.1	289.3	132.1	221.4	124.8
High	Unambiguous	HLKDVNEEQQNTIENLNEEISR	[R].HLKDVNEEQQNTIENLNEEISR.[R]	1xTMT6plex [K3]; 1xTMT6plex [N-Term]	1xTMT6plex [K3]; 1xTMT6plex [N-Term]	5.85856e-08	0.000211928	1.949	1	4	2	OctVul6B001883P1	OctVul6B001883P1 [155-176]			OctVul6B001883P1	A0A0L8GZP8; Cluster-58773.157310;orf1 len=601 frame:1 start:292 end:2094 gi; A0A6P7TDP0; OctVul6B001883P1	1	3110.61	22	0.895	0.656	0.587	-0.16	-0.61	-0.77	0.969046	0.0850654	0.024635	1	0.236867	0.0724617	24.9	37.9	22.3	22.6	96.83	29.93	4	10	6	14.8	24.9	24.8	25.1	33	24.5	43.5	54.2
High	Unambiguous	HILANNNVENNTQFLSNLR	[K].HILANNNVENNTQFLSNLR.[L]	1xTMT6plex [N-Term]	1xTMT6plex [N-Term]	1.09361e-07	0.000211928	1.867	1	3	4	A0A6P7TIG1	A0A6P7TIG1 [42-60]			Histone H1-like OS=Octopus vulgaris OX=6645 GN=LOC115222802 PE=3 SV=1	Cluster-131439.0;orf1 len=194 frame:3 start:3 end:584 gi; OctVul6B009412P1; A0A6P7TIG1	0	2440.29	19	0.945	0.976	0.923	-0.08	-0.03	-0.12	0.701812	0.998038	0.537975	1	1	0.728396	46.7	47.8	44.1	18.2	34.09	30.43	4	10	6	46	46.2	65	47.2	75.3	36.6	67.7	53
High	Unambiguous	HILANNNVENNTQFLSNLR	[K].HILANNNVENNTQFLSNLR.[L]	1xDeamidated [N]; 1xTMT6plex [N-Term]	1xDeamidated [N5; N6; N10]; 1xTMT6plex [N-Term]	9.35585e-07	0.000211928	1.585	1	3	6	A0A6P7TIG1	A0A6P7TIG1 [42-60]			Histone H1-like OS=Octopus vulgaris OX=6645 GN=LOC115222802 PE=3 SV=1	Cluster-131439.0;orf1 len=194 frame:3 start:3 end:584 gi; OctVul6B009412P1; A0A6P7TIG1	0	2441.27	19	1.08	0.492	0.531	0.11	-1.02	-0.91	0.913578	0.00114101	0.000867387	1	0.0107334	0.00568984	74.9	152.4	80.9	15.36	23.51	21.25	4	10	6	73	76.9	60.3	88	163.3	103.6	178.6	155.9
High	Unambiguous	QVGDNLCIER	[R].QVGDNLCIER.[E]	1xCarbamidomethyl [C7]; 1xTMT6plex [N-Term]	1xCarbamidomethyl [C7]; 1xTMT6plex [N-Term]	0.000184172	0.000211928	0.891	1	6	1	OctVul6B027021P1	OctVul6B027021P1 [534-543]			OctVul6B027021P1	Cluster-58773.182397;orf1 len=678 frame:2 start:2 end:2035 gi; Cluster-58773.182393;orf1 len=373 frame:-2 start:1119 end:1 gi; A0A7E6FV29; OctVul6B027021P1; Cluster-58773.182401;orf1 len=442 frame:1 start:28 end:1353 gi; A0A7E6FSX5	0	1432.74	10	1.477	1.762	2.604	0.56	0.82	1.38	0.81363	0.980099	0.846189	1	1	0.985275	19.4	11	28.7	20.77	185.36	64.68	2	5	3			16.7	22.5
High	Unambiguous	QWSSLPPICEIVK	[K].QWSSLPPICEIVK.[C]	1xCarbamidomethyl [C9]; 1xTMT6plex [K13]; 1xTMT6plex [N-Term]	1xCarbamidomethyl [C9]; 1xTMT6plex [K13]; 1xTMT6plex [N-Term]	0.00100477	0.000211928	0.668	1	8	2	A0A6P7S884	A0A6P7S884 [164-176]			Complement factor H OS=Octopus vulgaris OX=6645 GN=LOC115209928 PE=4 SV=1	A0A6P7TXA6; A0A6P7U4E6; A0A6P7U6H6; Cluster-58773.80328;orf1 len=508 frame:3 start:135 end:1658 gi; A0A6P7S884; A0A6P7S605; Cluster-58773.80331;orf1 len=286 frame:1 start:388 end:1245 gi; Cluster-58773.80329;orf1 len=505 frame:3 start:135 end:1649 gi	0	2015.14	13
High	Unambiguous	HFDQFHQTSLAPLLTDTK	[R].HFDQFHQTSLAPLLTDTK.[D]	1xTMT6plex [K18]; 1xTMT6plex [N-Term]	1xTMT6plex [K18]; 1xTMT6plex [N-Term]	0.000140033	0.000211928	0.927	1	2	2	Cluster-58773.155036;orf1 len=454 frame:1 start:1 end:1362 gi	Cluster-58773.155036;orf1 len=454 frame:1 start:1 end:1362 gi [344-361]			676495464 ref|XP_009066900.1| hypothetical protein LOTGIDRAFT_134745 [Lottia gigantea]>gi|556093743|gb|ESO82396.1| hypothetical protein LOTGIDRAFT_134745 [Lottia gigantea]	Cluster-58773.155036;orf1 len=454 frame:1 start:1 end:1362 gi; OctVul6B011993P1	0	2557.38	18	1.668	0.45	0.751	0.74	-1.15	-0.41	0.618702	0.044042	0.305637	1	0.148021	0.490305	10.8	24	18	12.44	81.55	37.39	4	10	4	11.3	8.8	10.3	11.7	74.6	20.6	100.1	15.2
High	Unambiguous	HFDAYSGPENIPVSR	[K].HFDAYSGPENIPVSR.[L]	1xTMT6plex [N-Term]	1xTMT6plex [N-Term]	9.10964e-06	0.000211928	1.286	1	2	2	Cluster-58773.198708;orf1 len=751 frame:3 start:183 end:2435 gi	Cluster-58773.198708;orf1 len=751 frame:3 start:183 end:2435 gi [209-223]			405955586 gb|EKC22647.1| Putative beta-D-xylosidase 2 [Crassostrea gigas]	A0A6P7UAI3; Cluster-58773.198708;orf1 len=751 frame:3 start:183 end:2435 gi	0	1917.97	15	1.054	0.402	0.423	0.08	-1.32	-1.24	0.988944	0.108238	0.0842915	1	0.281879	0.187122	16.8	41.9	17.8	21.76	123.17	28.51	4	10	6	14	14.8	22	19.2	46	285.8	52.2	21.1
High	Unambiguous	GYQKPVLLLHPLGGWTK	[R].GYQKPVLLLHPLGGWTK.[D]	2xTMT6plex [K4; K17]; 1xTMT6plex [N-Term]	2xTMT6plex [K4; K17]; 1xTMT6plex [N-Term]	0.000165558	0.000211928	0.905	1	8	1	Cluster-58773.225032;orf1 len=690 frame:2 start:1238 end:3307 gi	Cluster-58773.225032;orf1 len=690 frame:2 start:1238 end:3307 gi [507-523]			762112773 ref|XP_011439131.1| PREDICTED: bifunctional 3'-phosphoadenosine 5'-phosphosulfate synthase-like isoform X5 [Crassostrea gigas]>gi|405972472|gb|EKC37239.1| Bifunctional 3'-phosphoadenosine 5'-phosphosulfate synthetase [Crassostrea gigas]	A0A6P7U2Z9; OctVul6B013838P1; Cluster-58773.217423;orf1 len=672 frame:2 start:1235 end:3250 gi; Cluster-58773.225032;orf1 len=690 frame:2 start:1238 end:3307 gi; Cluster-58773.225031;orf1 len=360 frame:-3 start:1094 end:15 gi; OctVul6B013838P2; A0A0L8GP87; OctVul6B013838P3	0	2594.58	17	0.741	0.981	0.727	-0.43	-0.03	-0.46	0.804737	0.865791	0.97709	1	1	1	52.9	53.9	39.2	6.51	43.8	24.91	2	5	3			50.5	55.4
High	Unambiguous	GYSFTTTAER	[R].GYSFTTTAER.[E-]	1xTMT6plex [N-Term]	1xTMT6plex [N-Term]	0.000856471	0.000211928	0.689	4	84	2	Cluster-659.0;orf1 len=379 frame:3 start:45 end:1181 gi; Q9NBY4; A0A6P7SM13; A0A812C079	Cluster-659.0;orf1 len=379 frame:3 start:45 end:1181 gi [200-209]; Q9NBY4 [108-117]; A0A6P7SM13 [197-206]; A0A812C079 [207-216]			10304437 gb|AAG16253.1|AF300705_1 beta-actin [Litopenaeus vannamei]>gi|13647003|dbj|BAB41102.1| actin [Marsupenaeus japonicus]>gi|34576243|emb|CAE46725.1| beta actin [Homarus gammarus]>gi|51472040|gb|AAU04441.1| beta-actin [Macrobrachium rosenbergii]>gi|68138000|gb|AAY85815.1| beta-actin [Callinectes sapidus]>gi|77955978|gb|ABB05541.1| beta actin [Fenneropenaeus chinensis]>gi|295849226|gb|ADG4530…	I0JGU0; Q9NC49; Cluster-659.0;orf1 len=379 frame:3 start:45 end:1181 gi; OctVul6B024715P1; Q9NC28; Q9NBZ8; Q9NC11; Q9NC47; Q9NC10; Q9NBZ1; Q9NC45; Q9NC32; F1ADJ3; Cluster-58773.161076;orf1 len=296 frame:2 start:2 end:889 gi; Q9NBY9; Q9NBY2; Q9NC08; Q9NC53; Q9NC48; Q9NC41; D3GBA7; Cluster-58773.161083;orf1 len=335 frame:2 start:2273 end:3277 gi; OctVul6B010569P1; Q9NC00; Q9NC35; Q9NC29; Q9NBY8; Q9…	0	1361.69	10	1.018	1.103	1.123	0.03	0.14	0.17	0.98246	0.951128	0.991851	1	1	1	317.8	288.2	323.6	28.35	53.35	40.31	4	10	6	263.2	247.7	443.9	383.6	277.2	188.7	489.4	120
High	Unambiguous	GYSRQDVTDIIK	[K].GYSRQDVTDIIK.[S]	1xTMT6plex [K12]; 1xTMT6plex [N-Term]	1xTMT6plex [K12]; 1xTMT6plex [N-Term]	8.73556e-05	0.000211928	0.989	1	1	1	OctVul6B008729P2	OctVul6B008729P2 [103-114]			OctVul6B008729P2	OctVul6B008729P2	1	1853.05	12	0.282	6.275	1.768	-1.83	2.65	0.82	0.0807026	0.00985505	0.321041	0.617181	0.0508014	0.50824	410.3	65.4	115.6	16.13	70.39	46.56	2	5	3	460.1	365.9			70.6	176.8	65.4	39.1
High	Unambiguous	REEELQLALQK	[R].REEELQLALQK.[S]	1xTMT6plex [K11]; 1xTMT6plex [N-Term]	1xTMT6plex [K11]; 1xTMT6plex [N-Term]	3.00954e-05	0.000211928	1.129	1	12	2	OctVul6B028251P3	OctVul6B028251P3 [1107-1117]			OctVul6B028251P3	OctVul6B028251P2; A0A6P7TER7; A0A6P7TBM5; OctVul6B028251P1; A0A6P7TBL9; Cluster-58773.161969;orf1 len=1721 frame:3 start:3216 end:8378 gi; A0A6P7TBS7; OctVul6B028251P3; A0A6P7TDQ3; OctVul6B028251P4; A0A6P7TBP7; A0A0L8FXW0	1	1815.07	11	0.705	1.344	0.947	-0.51	0.43	-0.08	0.316499	0.625871	0.707605	1	0.88433	0.882989	122.6	91.2	86.4	30.06	53.81	28.84	4	10	6	90.7	95.1	158.5	158	100	70.2	156.7	62.2
High	Unambiguous	RDQGQFALDVTVK	[K].RDQGQFALDVTVK.[T]	1xTMT6plex [K13]; 1xTMT6plex [N-Term]	1xTMT6plex [K13]; 1xTMT6plex [N-Term]	6.74374e-05	0.000211928	1.023	1	6	2	Cluster-58773.88130;orf1 len=870 frame:3 start:327 end:2936 gi	Cluster-58773.88130;orf1 len=870 frame:3 start:327 end:2936 gi [231-243]			762145751 ref|XP_011456155.1| PREDICTED: puromycin-sensitive aminopeptidase-like [Crassostrea gigas]	A0A6P7TEW0; OctVul6B011589P2; Cluster-58773.88131;orf1 len=838 frame:1 start:325 end:2838 gi; Cluster-58773.88135;orf1 len=833 frame:1 start:325 end:2823 gi; Cluster-58773.88130;orf1 len=870 frame:3 start:327 end:2936 gi; OctVul6B011589P1	1	1935.11	13	0.538	0.733	0.395	-0.89	-0.45	-1.34	0.0775342	0.326961	0.0006919	0.605076	0.598806	0.00476338	41.5	56.6	22.3	13.68	60.91	13.81	4	10	6	38.4	37.9	50.2	44.8	57.3	107.4	35.1	29.1
High	Unambiguous	RDLVGELAAAIK	[K].RDLVGELAAAIK.[K]	1xTMT6plex [K12]; 1xTMT6plex [N-Term]	1xTMT6plex [K12]; 1xTMT6plex [N-Term]	2.7997e-06	0.000211928	1.441	1	5	1	OctVul6B005854P1	OctVul6B005854P1 [168-179]			OctVul6B005854P1	A0A0L8GA35; A0A0L8GDA9; A0A6P7TGL8; A0A6P7THI0; OctVul6B005854P1	1	1714.06	12	0.506	0.955	0.483	-0.98	-0.07	-1.05	0.120631	0.771383	0.018816	0.729267	0.981379	0.0588753	58.5	61.3	29.6	25.95	51.78	25.59	2	5	3	48.6	70.4			93.4	55.6	149.3	46.3
High	Unambiguous	HAAGFFINETQEK	[K].HAAGFFINETQEK.[L]	1xTMT6plex [K13]; 1xTMT6plex [N-Term]	1xTMT6plex [K13]; 1xTMT6plex [N-Term]	7.14032e-06	0.000211928	1.318	1	11	3	OctVul6B023689P3	OctVul6B023689P3 [165-177]			OctVul6B023689P3	OctVul6B023689P3; A0A6P7TVA5; OctVul6B023689P4; OctVul6B023689P2; A0A6P7TLG6; A0A7E6FS61; OctVul6B023689P5; Cluster-58773.180614;orf1 len=593 frame:1 start:1273 end:3051 gi; A0A7E6FS44; Cluster-58773.180608;orf1 len=592 frame:1 start:1282 end:3057 gi; OctVul6B023689P1	0	1950.05	13	1.205	0.564	0.68	0.27	-0.83	-0.56	0.804863	0.302545	0.609593	1	0.567884	0.798584	67.3	119.3	81.1	49.67	47.87	54.42	4	10	6	41.9	43.2	108.2	105	61.6	112.9	61	61.8
High	Unambiguous	RDEEKPGSPAK	[K].RDEEKPGSPAK.[S]	2xTMT6plex [K5; K11]; 1xTMT6plex [N-Term]	2xTMT6plex [K5; K11]; 1xTMT6plex [N-Term]	0.000370924	0.000211928	0.799	1	21	1	Cluster-58773.147688;orf1 len=728 frame:2 start:362 end:2545 gi	Cluster-58773.147688;orf1 len=728 frame:2 start:362 end:2545 gi [660-670]			762087415 ref|XP_011425995.1| PREDICTED: alpha-adducin-like isoform X9 [Crassostrea gigas]	A0A7E6FAL0; A0A6P7T1W2; A0A7E6FC95; A0A6P7T2W5; A0A0L8FXP2; A0A7E6FAJ5; OctVul6B015459P1; A0A7E6F9Y9; A0A6P7T2V8; Cluster-58773.147692;orf1 len=704 frame:2 start:362 end:2473 gi; Cluster-58773.147675;orf1 len=129 frame:-3 start:388 end:2 gi; Cluster-58773.147688;orf1 len=728 frame:2 start:362 end:2545 gi; A0A6P7T301; A0A7E6FAK0; A0A6P7T218; Cluster-58773.147687;orf1 len=47 frame:2 start:2 end:142…	1	1901.11	11	0.513	1.225	0.629	-0.96	0.29	-0.67	0.157267	0.359798	0.627111	0.796657	0.638575	0.814035	205.1	167.5	105.3	13.65	34.89	11.19	2	5	3			226	186.2
High	Unambiguous	RDEDDYIWITGR	[R].RDEDDYIWITGR.[I]	1xTMT6plex [N-Term]	1xTMT6plex [N-Term]	6.8995e-05	0.000211928	1.02	1	9	2	A0A6P7SLL8	A0A6P7SLL8 [539-550]			acetate--CoA ligase OS=Octopus vulgaris OX=6645 GN=LOC115213957 PE=3 SV=1	A0A6P7SLL8; OctVul6B018179P2; A0A0L8HDM0; A0A6P7SKM8; OctVul6B018179P1; Cluster-58773.197254;orf1 len=703 frame:1 start:232 end:2340 gi; Cluster-58773.197255;orf1 len=703 frame:1 start:232 end:2340 gi; Cluster-58773.197256;orf1 len=509 frame:3 start:279 end:1805 gi; A0A0L8HCS2	1	1767.89	12	1.198	1.142	1.367	0.26	0.19	0.45	0.301803	0.929185	0.0780612	1	1	0.175912	47.4	41.6	56.8	11.1	28.08	29.64	4	10	6	48.3	46.6	52.7	40.2	39.4	42.9	44.2	56.6
High	Unambiguous	HAGDWGNIQADAK	[R].HAGDWGNIQADAK.[G]	1xTMT6plex [K13]; 1xTMT6plex [N-Term]	1xTMT6plex [K13]; 1xTMT6plex [N-Term]	9.42641e-05	0.000211928	0.979	1	6	2	Cluster-58773.134277;orf1 len=292 frame:2 start:92 end:967 gi	Cluster-58773.134277;orf1 len=292 frame:2 start:92 end:967 gi [203-215]			402122771 gb|AFQ32467.1| CuZn superoxide dismutase [Mytilus galloprovincialis]	Cluster-58773.134278;orf1 len=257 frame:2 start:92 end:862 gi; Cluster-58773.134274;orf1 len=281 frame:2 start:92 end:934 gi; Cluster-58773.134277;orf1 len=292 frame:2 start:92 end:967 gi; OctVul6B027118P1; A0A6P7U0Q1; Cluster-58773.134276;orf1 len=199 frame:-3 start:699 end:103 gi	0	1840.97	13	1.086	0.316	0.343	0.12	-1.66	-1.54	0.755107	0.0012764	0.0022708	1	0.0116101	0.0117528	61.2	193.8	66.5	41.69	40.76	60.67	4	10	6	31.4	84.5	47.7	78.5	197	125	122.7	256.4
High	Unambiguous	HAVESTAQSEK	[R].HAVESTAQSEK.[K]	1xTMT6plex [K11]; 1xTMT6plex [N-Term]	1xTMT6plex [K11]; 1xTMT6plex [N-Term]	0.000292979	0.000211928	0.83	1	6	1	OctVul6B028930P1	OctVul6B028930P1 [550-560]			OctVul6B028930P1	OctVul6B028930P1; A0A0L8HM12; Cluster-58773.185624;orf1 len=125 frame:1 start:328 end:702 sp; A0A812C4P0; Cluster-58773.185626;orf1 len=128 frame:2 start:5 end:388 gi; Cluster-58773.185628;orf1 len=101 frame:2 start:5 end:307 gi	0	1644.9	11	1.038	0.67	0.695	0.05	-0.58	-0.52	0.997346	0.323363	0.271123	1	0.594829	0.448622	35.2	52.5	36.5	5.95	38.71	18.57	2	5	3	33.7	36.7			80.4	50	83.2	28.7
High	Unambiguous	HAVETGQGAGYIEVK	[K].HAVETGQGAGYIEVK.[H]	1xTMT6plex [K15]; 1xTMT6plex [N-Term]	1xTMT6plex [K15]; 1xTMT6plex [N-Term]	1.26857e-06	0.000211928	1.545	1	3	2	OctVul6B013484P1	OctVul6B013484P1 [102-116]			OctVul6B013484P1	OctVul6B013484P1; Cluster-58773.109956;orf1 len=175 frame:2 start:89 end:613 gi; Cluster-58773.109966;orf1 len=856 frame:2 start:89 end:2656 gi	0	2017.11	15	0.73	1.588	1.159	-0.45	0.67	0.21	0.198985	0.23799	0.946341	0.880818	0.480587	1	163.8	103.1	119.6	49.67	34.75	36.49	4	10	6	130	111	321.4	206.5	165.4	75.9	100.1	94.9
High	Unambiguous	HDFGLDFPNLPYYIDGDNK	[K].HDFGLDFPNLPYYIDGDNK.[I]	1xTMT6plex [K19]; 1xTMT6plex [N-Term]	1xTMT6plex [K19]; 1xTMT6plex [N-Term]	9.00647e-07	0.000211928	1.59	2	6	4	A0A6P7TG90; OctVul6B011726P1	A0A6P7TG90 [53-71]; OctVul6B011726P1 [53-71]			glutathione transferase OS=Octopus vulgaris OX=6645 GN=LOC115223852 PE=3 SV=1 OctVul6B011726P1	Cluster-58773.178002;orf1 len=183 frame:-3 start:674 end:126 gi; Cluster-58773.178000;orf1 len=183 frame:1 start:334 end:882 gi; A0A6P7TG90; Cluster-58773.178004;orf1 len=232 frame:1 start:55 end:750 gi; Cluster-58773.178003;orf1 len=258 frame:3 start:69 end:842 gi; OctVul6B011726P1	0	2698.36	19	1.46	0.446	0.652	0.55	-1.16	-0.62	0.467242	0.00309565	0.0221981	1	0.0226845	0.0667446	43.2	96.9	63.1	37.26	47.52	38.37	4	10	6	42.2	62.8	23.4	44.3	140.1	157.8	95.4	80.2
High	Unambiguous	HDILSNLDDGLR	[K].HDILSNLDDGLR.[T]	1xTMT6plex [N-Term]	1xTMT6plex [N-Term]	5.44933e-05	0.000211928	1.051	4	7	2	Cluster-58773.118615;orf1 len=927 frame:3 start:141 end:2921 gi; Cluster-58773.118617;orf1 len=923 frame:3 start:141 end:2909 gi; OctVul6B002376P1; A0A0L8GMR0	Cluster-58773.118615;orf1 len=927 frame:3 start:141 end:2921 gi [58-69]; Cluster-58773.118617;orf1 len=923 frame:3 start:141 end:2909 gi [58-69]; OctVul6B002376P1 [41-52]; A0A0L8GMR0 [25-36]			676489612 ref|XP_009064996.1| hypothetical protein LOTGIDRAFT_168843 [Lottia gigantea]>gi|556095738|gb|ESO84391.1| hypothetical protein LOTGIDRAFT_168843 [Lottia gigantea] 676489612 ref|XP_009064996.1| hypothetical protein LOTGIDRAFT_168843 [Lottia gigantea]>gi|556095738|gb|ESO84391.1| hypothetical protein LOTGIDRAFT_168843 [Lottia gigantea] OctVul6B002376P1 beta-N-acetylhexosaminidase OS=Octopus…	Cluster-58773.118615;orf1 len=927 frame:3 start:141 end:2921 gi; Cluster-58773.118617;orf1 len=923 frame:3 start:141 end:2909 gi; OctVul6B002376P1; A0A0L8GMR0; Cluster-58773.118616;orf1 len=685 frame:3 start:141 end:2195 gi; A0A7E6ER24; A0A6P7S5Z3	0	1596.85	12
High	Unambiguous	HDTGVDETVFK	[K].HDTGVDETVFK.[F]	1xTMT6plex [K11]; 1xTMT6plex [N-Term]	1xTMT6plex [K11]; 1xTMT6plex [N-Term]	3.32257e-05	0.000211928	1.116	1	6	2	A0A6P7TL39	A0A6P7TL39 [488-498]			Lamin-B1 isoform X2 OS=Octopus vulgaris OX=6645 GN=LOC115223416 PE=4 SV=1	Cluster-58773.171742;orf1 len=602 frame:2 start:482 end:2287 gi; A0A0L8HI23; Cluster-58773.171741;orf2 len=160 frame:3 start:1782 end:2261 gi; A0A6P7TL39; A0A6P7TI37; OctVul6B016990P1	0	1705.92	11	1.244	0.704	0.876	0.32	-0.51	-0.19	0.18507	0.221921	0.944899	0.858214	0.461443	1	90.7	128.8	112.9	12.28	38.45	92.42	4	10	6	103.5	91.6	76.4	89.8	180.4	170.3	133.8	114.8
High	Unambiguous	HEAFITDFQVHK	[K].HEAFITDFQVHK.[D]	1xTMT6plex [K12]; 1xTMT6plex [N-Term]	1xTMT6plex [K12]; 1xTMT6plex [N-Term]	0.00101244	0.000211928	0.667	3	22	1	A0A7E6ENX1; A0A812E653; A0A0L8G4B4	A0A7E6ENX1 [1895-1906]; A0A812E653 [1873-1884]; A0A0L8G4B4 [1855-1866]			Spectrin alpha chain isoform X2 OS=Octopus vulgaris OX=6645 GN=LOC115227715 PE=3 SV=1 SPTA OS=Sepia pharaonis OX=158019 GN=SPHA_68796 PE=3 SV=1 SH3 domain-containing protein OS=Octopus bimaculoides OX=37653 GN=OCBIM_22000685mg PE=3 SV=1	A0A7E6ENX1; A0A812E653; A0A7E6ELN8; A0A7E6EMF3; Cluster-58773.172541;orf1 len=447 frame:-3 start:1341 end:1 gi; A0A7E6ENM1; A0A7E6ENX8; A0A7E6ELM8; A0A7E6EMJ5; A0A812ECL6; OctVul6B026543P1; A0A812E931; Cluster-58773.172567;orf1 len=2328 frame:1 start:1 end:6984 gi; A0A7E6EMK0; Cluster-58773.172569;orf2 len=1703 frame:2 start:1859 end:6967 gi; A0A0L8G4B4; A0A7E6ENL4; A0A7E6ELN3; A0A6P7TQ51; A0A7E6…	0	1930.06	12	1.086	0.381	0.413	0.12	-1.39	-1.27	0.85824	0.0331027	0.0428687	1	0.121642	0.111316	14.8	39	16.1	17.78	36.87	49.34	2	5	3	13.1	16.8			39	36.4	45.5	26.3
High	Unambiguous	RADPQVEIVR	[K].RADPQVEIVR.[E]	1xTMT6plex [N-Term]	1xTMT6plex [N-Term]	0.000103279	0.000211928	0.967	2	4	2	A0A7E6FND8; A0A6P7TU72	A0A7E6FND8 [66-75]; A0A6P7TU72 [320-329]			Uncharacterized protein LOC118767817 OS=Octopus vulgaris OX=6645 GN=LOC118767817 PE=4 SV=1 Uncharacterized protein LOC115229658 OS=Octopus vulgaris OX=6645 GN=LOC115229658 PE=4 SV=2	A0A7E6FND8; OctVul6B030273P1; A0A6P7TU72; OctVul6B029384P1	1	1411.82	10	1.184	1.709	2.024	0.24	0.77	1.02	0.957621	0.167086	0.188682	1	0.380643	0.343448	242	141.6	286.5	43.17	35.26	53.03	4	10	6	349	167.8	369.7	160.6	110	192	107.5	147.2
High	Unambiguous	HEESNGHLVR	[K].HEESNGHLVR.[K]	1xDeamidated [N5]; 1xTMT6plex [N-Term]	1xDeamidated [N5]; 1xTMT6plex [N-Term]	5.49096e-05	0.000211928	1.05	1	1	4	OctVul6B022600P1	OctVul6B022600P1 [1706-1715]			OctVul6B022600P1	OctVul6B022600P1	0	1407.72	10	2.738	0.637	1.744	1.45	-0.65	0.8	0.404667	0.454844	0.963326	1	0.732857	1	24.9	39.1	68.2	10.25	81.1	53	2	5	3			26.8	23.2
High	Unambiguous	HEESNGNLVR	[K].HEESNGNLVR.[K]	1xTMT6plex [N-Term]	1xTMT6plex [N-Term]	0.000526366	0.000211928	0.753	5	7	2	OctVul6B021619P1; OctVul6B007476P1; A0A6P7SER3; Cluster-58773.162319;orf1 len=2921 frame:3 start:24 end:8786 gi; Cluster-58773.162305;orf1 len=76 frame:-1 start:229 end:2 gi	OctVul6B021619P1 [1682-1691]; OctVul6B007476P1 [1672-1681]; A0A6P7SER3 [1667-1676]; [4589-4598]; Cluster-58773.162319;orf1 len=2921 frame:3 start:24 end:8786 gi [1690-1699]; Cluster-58773.162305;orf1 len=76 frame:-1 start:229 end:2 gi [22-31]			OctVul6B021619P1 OctVul6B007476P1 Hemocyanin 1-like OS=Octopus vulgaris OX=6645 GN=LOC115212215 PE=3 SV=2 16596797 gb|AAK28276.2| hemocyanin G-type [Enteroctopus dofleini] 52550954 gb|AAU84460.1| hemocyanin A-type [Enteroctopus dofleini]	OctVul6B021619P1; OctVul6B007476P1; A0A6P7SER3; Cluster-58773.162316;orf1 len=2526 frame:3 start:24 end:7601 gi; A0A6P7SDC4; Cluster-58773.162319;orf1 len=2921 frame:3 start:24 end:8786 gi; Cluster-58773.162305;orf1 len=76 frame:-1 start:229 end:2 gi	0	1383.72	10	3.943	1.921	7.575	1.98	0.94	2.92	1.14415e-05	0.00346003	1.1661e-09	0.00650187	0.0245776	2.43248e-07	19.3	10	76.1	32.03	21.84	33.3	4	10	6	16.3	22.9	14.2	28.7	10	12.7	8.8	7.6
High	Unambiguous	HEESNGNLVR	[K].HEESNGNLVR.[K]	1xDeamidated [N5]; 1xTMT6plex [N-Term]	1xDeamidated [N5]; 1xTMT6plex [N-Term]	6.29724e-05	0.000211928	1.032	5	7	4	OctVul6B021619P1; OctVul6B007476P1; A0A6P7SER3; Cluster-58773.162319;orf1 len=2921 frame:3 start:24 end:8786 gi; Cluster-58773.162305;orf1 len=76 frame:-1 start:229 end:2 gi	OctVul6B021619P1 [1682-1691]; OctVul6B007476P1 [1672-1681]; A0A6P7SER3 [1667-1676]; [4589-4598]; Cluster-58773.162319;orf1 len=2921 frame:3 start:24 end:8786 gi [1690-1699]; Cluster-58773.162305;orf1 len=76 frame:-1 start:229 end:2 gi [22-31]			OctVul6B021619P1 OctVul6B007476P1 Hemocyanin 1-like OS=Octopus vulgaris OX=6645 GN=LOC115212215 PE=3 SV=2 16596797 gb|AAK28276.2| hemocyanin G-type [Enteroctopus dofleini] 52550954 gb|AAU84460.1| hemocyanin A-type [Enteroctopus dofleini]	OctVul6B021619P1; OctVul6B007476P1; A0A6P7SER3; Cluster-58773.162316;orf1 len=2526 frame:3 start:24 end:7601 gi; A0A6P7SDC4; Cluster-58773.162319;orf1 len=2921 frame:3 start:24 end:8786 gi; Cluster-58773.162305;orf1 len=76 frame:-1 start:229 end:2 gi	0	1384.7	10	1.271	1.426	1.812	0.35	0.51	0.86	0.74534	0.940736	0.41255	1	1	0.607182	67.7	47.5	86	16.15	101.59	30.35	4	10	6	64.9	70.6	58.3	84.7	71	48.1	33.4	244.9
High	Unambiguous	QYLPLTEAVFIPTTETNQNAK	[K].QYLPLTEAVFIPTTETNQNAK.[I]	1xTMT6plex [K21]; 1xTMT6plex [N-Term]	1xTMT6plex [K21]; 1xTMT6plex [N-Term]	2.747e-07	0.000211928	1.746	1	5	2	A0A6P7S7I1	A0A6P7S7I1 [1885-1905]			Uncharacterized protein LOC115209782 isoform X1 OS=Octopus vulgaris OX=6645 GN=LOC115209782 PE=4 SV=1	A0A7E6EQ03; A0A6P7S7I1; Cluster-58773.229421;orf1 len=2613 frame:3 start:522 end:8360 gi; OctVul6B020804P1; Cluster-58773.229422;orf1 len=2721 frame:2 start:2 end:8164 gi	0	2836.55	21	1	1.662	1.662	0	0.73	0.73	0.943173	0.0118809	0.00181753	1	0.0580411	0.0100036	56.4	33.9	56.4	5.81	33.07	20.27	4	10	6	58.7	51.9	58.3	54.5	36.2	34.8	52.9	17.5
High	Unambiguous	QYCEDQDISDSECPLYAIQSR	[K].QYCEDQDISDSECPLYAIQSR.[D]	2xCarbamidomethyl [C3; C13]; 1xTMT6plex [N-Term]	2xCarbamidomethyl [C3; C13]; 1xTMT6plex [N-Term]	2.5945e-06	0.000211928	1.451	1	6	2	Cluster-58773.181279;orf1 len=679 frame:1 start:463 end:2499 gi	Cluster-58773.181279;orf1 len=679 frame:1 start:463 end:2499 gi [138-158]			762161599 ref|XP_011419029.1| PREDICTED: choline transporter-like protein 2 isoform X5 [Crassostrea gigas]	OctVul6B014576P3; Cluster-58773.27162;orf1 len=81 frame:-3 start:245 end:3 gi; OctVul6B014576P1; OctVul6B014576P2; Cluster-58773.181279;orf1 len=679 frame:1 start:463 end:2499 gi; Cluster-58773.181272;orf1 len=665 frame:3 start:57 end:2051 gi	0	2806.25	21
High	Unambiguous	HEQNIDCGGGYIK	[K].HEQNIDCGGGYIK.[L]	1xCarbamidomethyl [C7]; 1xTMT6plex [K13]; 1xTMT6plex [N-Term]	1xCarbamidomethyl [C7]; 1xTMT6plex [K13]; 1xTMT6plex [N-Term]	2.27085e-05	0.000211928	1.166	1	5	2	OctVul6B003580P1	OctVul6B003580P1 [100-112]			OctVul6B003580P1	Cluster-58773.173059;orf2 len=242 frame:2 start:863 end:1588 gi; A0A7E6F2W5; OctVul6B003580P2; OctVul6B003580P1; A0A0L8I919	0	1949	13	1.192	1.089	1.298	0.25	0.12	0.38	0.903156	0.93497	0.623275	1	1	0.811243	88.3	81.1	105.2	19.41	49.45	26.48	4	10	6	105.3	96.9	80.3	67.3	66.3	111.9	106.2	77.8
High	Unambiguous	QWYEAHYALPLGR	[R].QWYEAHYALPLGR.[K]	1xTMT6plex [N-Term]	1xTMT6plex [N-Term]	0.000661307	0.000211928	0.723	1	6	1	A0A0L8GNK1	A0A0L8GNK1 [77-89]			40S ribosomal protein S8 OS=Octopus bimaculoides OX=37653 GN=OCBIM_22030732mg PE=3 SV=1	A0A0L8GNK1; OctVul6B026960P1; Cluster-58773.167150;orf1 len=218 frame:3 start:1053 end:1706 gi; A0A812BB75; Cluster-58773.165698;orf1 len=122 frame:-1 start:366 end:1 gi; Cluster-58773.152805;orf1 len=201 frame:-2 start:603 end:1 gi	0	1832.96	13	0.815	0.566	0.461	-0.3	-0.82	-1.12	0.500497	0.122971	0.0111268	1	0.307698	0.0393621	29.7	52.4	24.2	5.78	30.43	41.96	2	5	3	28.5	30.9			52.4	48.9	61.7	87.3
High	Unambiguous	HEYVCVDYAPEADPAGYR	[R].HEYVCVDYAPEADPAGYR.[DN]	1xCarbamidomethyl [C5]; 1xTMT6plex [N-Term]	1xCarbamidomethyl [C5]; 1xTMT6plex [N-Term]	3.61274e-05	0.000211928	1.105	4	32	2	A0A7E6FIV6; A0A7E6FGF2; A0A6P7TBC6; A0A7E6FGC2	A0A7E6FIV6 [204-221]; A0A7E6FGF2 [183-200]; A0A6P7TBC6 [202-219]; A0A7E6FGC2 [257-274]			Short-chain collagen C4-like OS=Octopus vulgaris OX=6645 GN=LOC118767023 PE=4 SV=1 Short-chain collagen C4-like OS=Octopus vulgaris OX=6645 GN=LOC118767015 PE=4 SV=1 Short-chain collagen C4-like isoform X1 OS=Octopus vulgaris OX=6645 GN=LOC115221579 PE=4 SV=2 Uncharacterized protein LOC115221573 OS=Octopus vulgaris OX=6645 GN=LOC115221573 PE=4 SV=1	A0A7E6FGW4; A0A7E6FGT2; A0A7E6FGG2; A0A7E6EKB6; A0A6P7T972; OctVul6B029645P1; A0A7E6FIV6; OctVul6B029645P2; A0A7E6FIU9; A0A7E6FFL2; A0A7E6FGR3; A0A7E6FGF7; A0A7E6FGB4; OctVul6B003294P1; A0A7E6FGF2; A0A7E6FFQ8; OctVul6B029645P3; OctVul6B023398P1; A0A7E6FFQ0; A0A6P7TBC6; A0A7E6FHH4; OctVul6B020565P1; A0A7E6FI68; A0A7E6FGV4; A0A7E6FGC2; A0A0L8GJV0; OctVul6B012079P1; A0A6P7T9Q3; A0A6P7TAN0; A0A7E6EKP…	0	2341.08	18
High	Unambiguous	HFCPNVPIILVGNK	[K].HFCPNVPIILVGNK.[K]	1xCarbamidomethyl [C3]; 1xTMT6plex [K14]; 1xTMT6plex [N-Term]	1xCarbamidomethyl [C3]; 1xTMT6plex [K14]; 1xTMT6plex [N-Term]	0.00122436	0.000211928	0.642	1	14	1	A0A0L8IG11	A0A0L8IG11 [105-118]; [233-246]			Ras-like GTP-binding protein Rho1 OS=Octopus bimaculoides OX=37653 GN=OCBIM_22004528mg PE=4 SV=1	Cluster-58773.162048;orf1 len=205 frame:1 start:1183 end:1797 gi; Cluster-58773.162041;orf1 len=205 frame:-3 start:852 end:238 gi; A0A812B517; Cluster-58773.162053;orf1 len=161 frame:1 start:226 end:708 gi; Cluster-58773.162051;orf1 len=178 frame:3 start:819 end:1352 gi; A0A0L8IG11; Cluster-58773.162050;orf1 len=141 frame:1 start:223 end:645 gi; Cluster-1536.0;orf1 len=207 frame:3 start:27 end:64…	0	2066.2	14	0.993	0.879	0.873	-0.01	-0.19	-0.2	0.999997	0.793947	0.742644	1	0.994699	0.912728	70.1	79.7	69.6	0.13	22.2	42.02	2	5	3			70	70.2
High	Unambiguous	HFCPNVPIILVGNKK	[K].HFCPNVPIILVGNKK.[DR]	1xCarbamidomethyl [C3]; 2xTMT6plex [K14; K15]; 1xTMT6plex [N-Term]	1xCarbamidomethyl [C3]; 2xTMT6plex [K14; K15]; 1xTMT6plex [N-Term]	8.34559e-05	0.000211928	0.995	1	14	2	A0A0L8IG11	A0A0L8IG11 [105-119]; [233-247]			Ras-like GTP-binding protein Rho1 OS=Octopus bimaculoides OX=37653 GN=OCBIM_22004528mg PE=4 SV=1	Cluster-58773.162048;orf1 len=205 frame:1 start:1183 end:1797 gi; Cluster-58773.162041;orf1 len=205 frame:-3 start:852 end:238 gi; A0A812B517; Cluster-58773.162053;orf1 len=161 frame:1 start:226 end:708 gi; Cluster-58773.162051;orf1 len=178 frame:3 start:819 end:1352 gi; A0A0L8IG11; Cluster-58773.162050;orf1 len=141 frame:1 start:223 end:645 gi; Cluster-1536.0;orf1 len=207 frame:3 start:27 end:64…	1	2423.46	15	1.581	0.581	0.918	0.66	-0.78	-0.12	0.573908	0.110128	0.479482	1	0.285519	0.672996	48.1	82.9	76.1	7.36	39.25	29.55	4	10	6	46	54.2	48.8	47.4	39.2	111	80.2	65
High	Unambiguous	QTLDSEEFVK	[K].QTLDSEEFVK.[F]	1xTMT6plex [K10]; 1xTMT6plex [N-Term]	1xTMT6plex [K10]; 1xTMT6plex [N-Term]	4.04969e-05	0.000211928	1.09	1	10	3	A0A6P7T0N0	A0A6P7T0N0 [193-202]			Phosphoinositide phospholipase C OS=Octopus vulgaris OX=6645 GN=LOC115218529 PE=4 SV=1	A0A6P7T0N0; A0A7E6FBD0; A0A0L8I8M9; A0A6P7T0R7; Cluster-58773.99575;orf1 len=769 frame:1 start:145 end:2451 gi; Cluster-58773.113249;orf1 len=626 frame:1 start:145 end:2022 gi; A0A6P7T1J3; Cluster-58773.113253;orf1 len=763 frame:1 start:145 end:2433 gi; OctVul6B000529P1; OctVul6B000529P2	0	1653.91	10	0.852	0.673	0.574	-0.23	-0.57	-0.8	0.993351	0.278165	0.153967	1	0.536112	0.29546	84	124.8	71.6	36.31	45.66	41.39	4	10	6	109.9	123.7	59.1	64.2	266.7	199	152	104.5
High	Unambiguous	GYNFSTCLEGALK	[R].GYNFSTCLEGALK.[I]	1xCarbamidomethyl [C7]; 1xTMT6plex [K13]; 1xTMT6plex [N-Term]	1xCarbamidomethyl [C7]; 1xTMT6plex [K13]; 1xTMT6plex [N-Term]	0.000320993	0.000211928	0.818	1	12	2	A0A6P7SJ72	A0A6P7SJ72 [552-564]			glutamine--fructose-6-phosphate transaminase (isomerizing) OS=Octopus vulgaris OX=6645 GN=LOC115213781 PE=4 SV=1	A0A6P7SJ72; OctVul6B023305P2; A0A0L8GTC7; OctVul6B023305P3; Cluster-58773.152082;orf1 len=483 frame:3 start:15 end:1463 gi; OctVul6B023305P1; A0A6P7SKG2; Cluster-58773.152086;orf1 len=470 frame:2 start:2 end:1411 gi; A0A812EU40; A0A0L8GS34; A0A812ER15; A0A6P7SJF4	0	1918.01	13	0.442	2.36	1.043	-1.18	1.24	0.06	0.000202763	6.93386e-05	0.997708	0.0301778	0.00131438	1	238.1	100.9	105.2	8.8	30.24	16.55	4	10	6	213.8	257.1	225.1	251.7	56.3	103.6	140.9	84.9
High	Unambiguous	QTGNLTEIPEQFGPVR	[K].QTGNLTEIPEQFGPVR.[T]	1xTMT6plex [N-Term]	1xTMT6plex [N-Term]	6.17886e-06	0.000211928	1.337	2	26	5	A0A7E6F727; A0A7E6F6Z8	A0A7E6F727 [565-580]; A0A7E6F6Z8 [603-618]			Echinoderm microtubule-associated protein-like 2 isoform X9 OS=Octopus vulgaris OX=6645 GN=LOC115217030 PE=3 SV=1 Echinoderm microtubule-associated protein-like 2 isoform X7 OS=Octopus vulgaris OX=6645 GN=LOC115217030 PE=3 SV=1	A0A7E6F9C5; A0A7E6F9C0; OctVul6B015030P3; A0A7E6F8E3; A0A7E6F727; A0A812D629; OctVul6B015030P9; A0A0L8HN46; OctVul6B015030P2; A0A7E6F8F0; A0A7E6F723; A0A7E6F8F6; Cluster-58773.184096;orf1 len=279 frame:-3 start:839 end:3 gi; Cluster-58773.148563;orf1 len=459 frame:1 start:1 end:1377 gi; OctVul6B015030P6; A0A7E6F703; A0A7E6F6Z8; A0A7E6F6Z3; A0A7E6F7S1; A0A7E6F9D1; OctVul6B015030P4; OctVul6B015030P…	0	2015.08	16	0.898	0.695	0.624	-0.16	-0.53	-0.68	0.370275	0.00683882	6.29865e-05	1	0.0395174	0.000735391	58.2	83.7	52.2	11.71	16.84	20.27	4	10	6	65.1	57.2	48.8	59.1	106.8	89.4	95.7	71.4
High	Unambiguous	QTEAESALAAALGAASK	[R].QTEAESALAAALGAASK.[V]	1xTMT6plex [K17]; 1xTMT6plex [N-Term]	1xTMT6plex [K17]; 1xTMT6plex [N-Term]	1.24005e-10	0.000211928	2.758	1	4	4	A0A6P7TDP2	A0A6P7TDP2 [428-444]			70 kDa neurofilament protein isoform X1 OS=Octopus vulgaris OX=6645 GN=LOC115222954 PE=3 SV=1	A0A7E6FJ41; A0A6P7TDP2; Cluster-58773.158797;orf1 len=321 frame:2 start:2 end:964 gi; Cluster-58773.158796;orf1 len=334 frame:1 start:679 end:1680 gi	0	2047.14	17	1.44	1.643	2.365	0.53	0.72	1.24	0.994199	0.636602	0.633385	1	0.892073	0.818951	248.6	151.3	357.9	65.32	69.97	60.86	4	10	6	110.2	410.9	150.4	496.8	77.8	378.4	148.3	104.1
High	Unambiguous	HVQPENYRPR	[R].HVQPENYRPR.[L]	1xTMT6plex [N-Term]	1xTMT6plex [N-Term]	0.000646387	0.000211928	0.726	1	4	2	A0A6P7SDN6	A0A6P7SDN6 [158-167]			Gelsolin-like protein 2 OS=Octopus vulgaris OX=6645 GN=LOC115211664 PE=3 SV=1	OctVul6B009894P1; Cluster-58773.161025;orf1 len=319 frame:3 start:135 end:1091 gi; A0A6P7SDN6; Cluster-58773.161026;orf1 len=364 frame:1 start:532 end:1623 gi	0	1524.82	10	0.975	0.517	0.505	-0.04	-0.95	-0.99	0.995595	0.0151396	0.00453343	1	0.0700249	0.020078	33.4	64.6	32.6	28.96	44.81	32.04	4	10	6	24.1	31.6	48.3	35.3	98.1	63.1	106.2	32.3
High	Unambiguous	QQQVEALDTQLQK	[K].QQQVEALDTQLQK.[L]	1xTMT6plex [K13]; 1xTMT6plex [N-Term]	1xTMT6plex [K13]; 1xTMT6plex [N-Term]	0.000146576	0.000211928	0.921	1	20	2	Cluster-58773.132823;orf1 len=588 frame:1 start:1 end:1764 gi	Cluster-58773.132823;orf1 len=588 frame:1 start:1 end:1764 gi [378-390]			524893761 ref|XP_005103389.1| PREDICTED: sorting nexin-2-like isoform X1 [Aplysia californica]	A0A6P7SYW5; OctVul6B003749P3; Cluster-58773.132817;orf1 len=561 frame:1 start:1 end:1683 gi; A0A7E6F894; A0A6P7T0Q5; A0A6P7SYW1; OctVul6B003749P2; OctVul6B003749P1; Cluster-58773.132821;orf1 len=553 frame:1 start:1 end:1659 gi; A0A7E6F7J2; A0A6P7SZL1; OctVul6B003749P4; A0A6P7SZK0; Cluster-58773.132819;orf1 len=587 frame:1 start:1 end:1761 gi; Cluster-58773.132816;orf1 len=568 frame:1 start:1 end:…	0	1987.12	13	0.824	0.743	0.612	-0.28	-0.43	-0.71	0.0861527	0.092254	0.000129496	0.635196	0.250946	0.00129154	103.5	139.4	85.3	16.42	14.58	25.23	4	10	6	101.8	132.7	91.2	105.2	164.6	136.1	158.4	148.3
High	Unambiguous	HVVLISYGGVNIPK	[K].HVVLISYGGVNIPK.[S]	1xTMT6plex [K14]; 1xTMT6plex [N-Term]	1xTMT6plex [K14]; 1xTMT6plex [N-Term]	0.000333441	0.000211928	0.813	3	10	1	A0A7E6FE51; A0A0L8H1I7; OctVul6B020704P1	A0A7E6FE51 [736-749]; A0A0L8H1I7 [591-604]; OctVul6B020704P1 [736-749]			Filamin-A isoform X1 OS=Octopus vulgaris OX=6645 GN=LOC115220251 PE=3 SV=1 Calponin-homology (CH) domain-containing protein OS=Octopus bimaculoides OX=37653 GN=OCBIM_22024964mg PE=3 SV=1 OctVul6B020704P1	Cluster-58773.156212;orf1 len=2403 frame:1 start:685 end:7893 gi; A0A0L8H0B6; A0A7E6FE51; A0A0L8H1I7; A0A0L8H0J5; OctVul6B020704P1; A0A7E6FGP0; A0A0L8H0B8; A0A0L8H0C0; A0A0L8H027	0	1954.19	14	1.2	0.395	0.475	0.26	-1.34	-1.08	0.443272	0.00583085	0.0183535	1	0.0351536	0.057833	41.6	105.3	50	14.62	26.92	19.88	2	5	3	37.5	46.2			115.6	72.4	148.3	105.3
High	Unambiguous	HYCYPLQEVFYTQTK	[K].HYCYPLQEVFYTQTK.[S]	1xCarbamidomethyl [C3]; 1xTMT6plex [K15]; 1xTMT6plex [N-Term]	1xCarbamidomethyl [C3]; 1xTMT6plex [K15]; 1xTMT6plex [N-Term]	8.70296e-06	0.000211928	1.292	1	5	2	OctVul6B027905P2	OctVul6B027905P2 [130-144]			OctVul6B027905P2	OctVul6B027905P2; Cluster-58773.174510;orf1 len=264 frame:2 start:62 end:853 gi; OctVul6B027905P1; Cluster-58773.174509;orf1 len=260 frame:2 start:62 end:841 gi; A0A6P7TTQ0	0	2435.25	15	3.145	0.679	2.137	1.65	-0.56	1.1	0.0405555	0.33568	0.244776	0.445541	0.608947	0.416819	39.9	58.8	125.6	26.47	25.32	78.91	4	10	6	49.4	45	35.4	26.3	78.7	57.8	67.7	95.7
High	Unambiguous	HYENGESVQIFGR	[K].HYENGESVQIFGR.[D]	1xTMT6plex [N-Term]	1xTMT6plex [N-Term]	1.11881e-05	0.000211928	1.259	3	4	2	Cluster-123723.0;orf1 len=1033 frame:2 start:2 end:3100 gi; A0A7E6FK29; OctVul6B029371P1	Cluster-123723.0;orf1 len=1033 frame:2 start:2 end:3100 gi [908-920]; A0A7E6FK29 [880-892]; OctVul6B029371P1 [874-886]			762085926 ref|XP_011425282.1| PREDICTED: mucin-17-like [Crassostrea gigas] Mucin-19-like OS=Octopus vulgaris OX=6645 GN=LOC115224399 PE=4 SV=1 OctVul6B029371P1	OctVul6B029371P2; Cluster-123723.0;orf1 len=1033 frame:2 start:2 end:3100 gi; A0A7E6FK29; OctVul6B029371P1	0	1764.89	13	1.061	1.064	1.129	0.09	0.09	0.18	0.894923	0.99851	0.809935	1	1	0.963241	71.8	67.5	76.2	2.7	22.24	38.89	4	10	6	71.5	69.2	73.9	72.1	73.1	57.2	100.1	69.4
High	Unambiguous	HYENGESVQIFGR	[K].HYENGESVQIFGR.[D]	1xDeamidated [N4]; 1xTMT6plex [N-Term]	1xDeamidated [N4]; 1xTMT6plex [N-Term]	1.42738e-05	0.000211928	1.227	3	4	2	Cluster-123723.0;orf1 len=1033 frame:2 start:2 end:3100 gi; A0A7E6FK29; OctVul6B029371P1	Cluster-123723.0;orf1 len=1033 frame:2 start:2 end:3100 gi [908-920]; A0A7E6FK29 [880-892]; OctVul6B029371P1 [874-886]			762085926 ref|XP_011425282.1| PREDICTED: mucin-17-like [Crassostrea gigas] Mucin-19-like OS=Octopus vulgaris OX=6645 GN=LOC115224399 PE=4 SV=1 OctVul6B029371P1	OctVul6B029371P2; Cluster-123723.0;orf1 len=1033 frame:2 start:2 end:3100 gi; A0A7E6FK29; OctVul6B029371P1	0	1765.87	13	1.396	0.916	1.279	0.48	-0.13	0.35	0.111263	0.990718	0.0298563	0.711879	1	0.0841246	58.4	63.8	81.6	17.23	22.32	22.55	4	10	6	53.5	53.6	75.9	63.8	50.7	42.3	71.8	48.7
High	Unambiguous	QQIALANAQEILQR	[K].QQIALANAQEILQR.[M]	1xTMT6plex [N-Term]	1xTMT6plex [N-Term]	2.56496e-05	0.000211928	1.15	1	2	1	Cluster-58773.106706;orf1 len=93 frame:1 start:1036 end:1314 gi	Cluster-58773.106706;orf1 len=93 frame:1 start:1036 end:1314 gi [25-38]			260789520 ref|XP_002589794.1| hypothetical protein BRAFLDRAFT_60179 [Branchiostoma floridae]>gi|229274977|gb|EEN45805.1| hypothetical protein BRAFLDRAFT_60179 [Branchiostoma floridae]	OctVul6B003383P1; Cluster-58773.106706;orf1 len=93 frame:1 start:1036 end:1314 gi	0	1825.05	14
High	Unambiguous	KAAENELADASDR	[R].KAAENELADASDR.[V]	1xTMT6plex [K1]; 1xTMT6plex [N-Term]	1xTMT6plex [K1]; 1xTMT6plex [N-Term]	2.86436e-06	0.000211928	1.438	1	28	2	A0A6P7TRC4	A0A6P7TRC4 [1599-1611]			Myosin heavy chain, striated muscle OS=Octopus vulgaris OX=6645 GN=LOC115225111 PE=3 SV=2	OctVul6B027308P10; V6A729; A0A812AWM7; OctVul6B027308P2; A0A0L8H8T8; OctVul6B027308P8; OctVul6B027308P9; Cluster-58773.160860;orf1 len=1941 frame:2 start:4361 end:10183 sp; F1ADJ4; A0A0L8H7B9; G4V4Y6; G4V4Y8; OctVul6B027308P5; A0A0L8H7W7; OctVul6B027308P6; A0A812AVW2; B2ZTQ6; OctVul6B027308P7; V6A720; OctVul6B027308P3; A0A6P7TRC4; OctVul6B027308P4; OctVul6B027308P1; O44934; B2ZTQ5; G4V4Y7; A0A812…	1	1847.99	13	1.998	0.703	1.405	1	-0.51	0.49	0.127571	0.603417	0.331734	0.745565	0.865555	0.519388	42.3	60.2	84.6	16.52	88.43	28.04	4	10	6	39.3	46.2	31.8	45.7	217.2	18.4	84.9	31.1
High	Unambiguous	KAAILNEVVEETK	[R].KAAILNEVVEETK.[Q]	2xTMT6plex [K1; K13]; 1xTMT6plex [N-Term]	2xTMT6plex [K1; K13]; 1xTMT6plex [N-Term]	0.00102016	0.000211928	0.666	1	7	1	Cluster-58773.138652;orf1 len=973 frame:1 start:355 end:3273 gi	Cluster-58773.138652;orf1 len=973 frame:1 start:355 end:3273 gi [845-857]			676493484 ref|XP_009066253.1| hypothetical protein LOTGIDRAFT_197664 [Lottia gigantea]>gi|556094418|gb|ESO83071.1| hypothetical protein LOTGIDRAFT_197664 [Lottia gigantea]	OctVul6B029936P2; Cluster-58773.138652;orf1 len=973 frame:1 start:355 end:3273 gi; Cluster-58773.138650;orf1 len=558 frame:3 start:1749 end:3422 gi; Cluster-58773.138653;orf1 len=940 frame:2 start:461 end:3280 gi; A0A0L8I8E4; A0A6P7SAS5; OctVul6B029936P1	1	2131.29	13	0.798	0.655	0.522	-0.33	-0.61	-0.94	0.441947	0.0269459	0.00221256	1	0.104803	0.0115674	58.8	89.8	46.9	10.95	18.5	11.25	2	5	3			54.4	63.5
High	Unambiguous	KAASAGDAAPAVADEEVK	[K].KAASAGDAAPAVADEEVK.[A]	2xTMT6plex [K1; K18]; 1xTMT6plex [N-Term]	2xTMT6plex [K1; K18]; 1xTMT6plex [N-Term]	2.5553e-06	0.000211928	1.453	1	4	2	OctVul6B028762P2	OctVul6B028762P2 [138-155]			OctVul6B028762P2	OctVul6B028762P1; OctVul6B028762P2; OctVul6B028762P3; A0A7E6F9H9	1	2387.34	18	0.392	7.479	2.931	-1.35	2.9	1.55	0.00122397	2.79963e-08	1.86899e-05	0.074282	4.49233e-06	0.000299135	122.4	16.4	48	43.2	31.65	32.56	4	10	6	211.7	120.5	124.4	74.3	26.4	16.4	11.8	11.6
High	Unambiguous	KACGGVPAEIVFIIDSSR	[K].KACGGVPAEIVFIIDSSR.[S]	1xCarbamidomethyl [C3]; 1xTMT6plex [K1]; 1xTMT6plex [N-Term]	1xCarbamidomethyl [C3]; 1xTMT6plex [K1]; 1xTMT6plex [N-Term]	0.000116654	0.000211928	0.951	1	4	2	Cluster-58773.155036;orf1 len=454 frame:1 start:1 end:1362 gi	Cluster-58773.155036;orf1 len=454 frame:1 start:1 end:1362 gi [66-83]			676495464 ref|XP_009066900.1| hypothetical protein LOTGIDRAFT_134745 [Lottia gigantea]>gi|556093743|gb|ESO82396.1| hypothetical protein LOTGIDRAFT_134745 [Lottia gigantea]	Cluster-58773.155036;orf1 len=454 frame:1 start:1 end:1362 gi; Cluster-58773.219872;orf1 len=95 frame:-2 start:287 end:3 gi; OctVul6B011993P1; A0A6P7U0U0	1	2377.33	18
High	Unambiguous	KADEPEPEK	[K].KADEPEPEK.[-]	2xTMT6plex [K1; K9]; 1xTMT6plex [N-Term]	2xTMT6plex [K1; K9]; 1xTMT6plex [N-Term]	0.000425371	0.000211928	0.781	1	3	2	A0A0L8GQN9	A0A0L8GQN9 [438-446]			NAD-dependent epimerase/dehydratase domain-containing protein (Fragment) OS=Octopus bimaculoides OX=37653 GN=OCBIM_22029814mg PE=3 SV=1	A0A0L8GQN9; OctVul6B003448P1; Cluster-58773.159312;orf1 len=250 frame:3 start:3 end:752 gi	1	1729.99	9	1.268	0.465	0.59	0.34	-1.1	-0.76	0.895647	0.0339929	0.0466104	1	0.123895	0.11838	58.8	126.5	74.6	16.71	63.52	23.65	4	10	6	54.1	47.5	69.5	64	286.5	55	313.1	85.3
High	Unambiguous	HVQATQQELLK	[K].HVQATQQELLK.[QK]	1xTMT6plex [K11]; 1xTMT6plex [N-Term]	1xTMT6plex [K11]; 1xTMT6plex [N-Term]	0.00012781	0.000211928	0.939	1	5	2	A0A6P7T6U6	A0A6P7T6U6 [512-522]			ATP synthase subunit alpha OS=Octopus vulgaris OX=6645 GN=LOC115220629 PE=3 SV=1	A0A6P7T6U6; Cluster-58773.166315;orf1 len=580 frame:1 start:268 end:2007 gi; A0A0L8IA38; Cluster-58773.166314;orf1 len=286 frame:1 start:250 end:1107 gi; OctVul6B023415P1	0	1753.04	11	0.936	1.034	0.968	-0.09	0.05	-0.05	0.982032	0.978184	0.999997	1	1	1	90.6	87.7	84.9	27.92	52.99	27.73	4	10	6	113.7	111.5	73.7	64.6	106.8	88	65.4	218.5
High	Unambiguous	QQIADLQEQISR	[R].QQIADLQEQISR.[L]	1xTMT6plex [N-Term]	1xTMT6plex [N-Term]	8.31443e-06	0.000211928	1.298	1	13	4	OctVul6B028251P3	OctVul6B028251P3 [1425-1436]			OctVul6B028251P3	OctVul6B028251P2; A0A6P7TER7; A0A6P7TBM5; OctVul6B028251P1; A0A6P7TBL9; Cluster-58773.161969;orf1 len=1721 frame:3 start:3216 end:8378 gi; Cluster-58773.161966;orf1 len=168 frame:-1 start:504 end:1 gi; A0A6P7TBS7; OctVul6B028251P3; A0A6P7TDQ3; OctVul6B028251P4; A0A6P7TBP7; A0A0L8FXW0	0	1657.91	12	1.062	1.054	1.12	0.09	0.08	0.16	0.999979	0.999973	1	1	1	1	126.5	120	134.3	79.05	77.13	75.65	4	10	6	282.1	309.3	55	56.7	340.3	167.5	420.6	142
High	Unambiguous	KAEESLLNEIK	[R].KAEESLLNEIK.[Q]	2xTMT6plex [K1; K11]; 1xTMT6plex [N-Term]	2xTMT6plex [K1; K11]; 1xTMT6plex [N-Term]	3.45146e-05	0.000211928	1.111	1	19	2	A0A6P7T2J2	A0A6P7T2J2 [288-298]			B-cell linker protein isoform X4 OS=Octopus vulgaris OX=6645 GN=LOC115219062 PE=4 SV=1	A0A6P7T2J2; OctVul6B002808P5; Cluster-58773.94913;orf1 len=278 frame:3 start:630 end:1463 gi; Cluster-58773.94910;orf1 len=360 frame:2 start:89 end:1168 gi; OctVul6B002808P1; Cluster-58773.94911;orf1 len=142 frame:3 start:732 end:1157 gi; Cluster-58773.127256;orf1 len=82 frame:1 start:1 end:246 gi; Cluster-58773.172100;orf1 len=216 frame:-3 start:653 end:6 gi; A0A6P7T3K6; OctVul6B002808P2; A0A0L8…	1	1961.19	11	0.702	1.232	0.865	-0.51	0.3	-0.21	0.0295412	0.222271	0.292573	0.383913	0.461443	0.47418	199.7	162.1	140.3	26.94	18.9	25.03	4	10	6	296.6	219.5	181.6	166.3	163.9	242.3	167.5	147.9
High	Unambiguous	QQEQYIFSYPNQPGK	[R].QQEQYIFSYPNQPGK.[Y]	1xTMT6plex [K15]; 1xTMT6plex [N-Term]	1xTMT6plex [K15]; 1xTMT6plex [N-Term]	8.60359e-05	0.000211928	0.991	1	1	2	OctVul6B018350P1	OctVul6B018350P1 [212-226]			OctVul6B018350P1	OctVul6B018350P1	0	2285.2	15	1.483	1.352	2.005	0.57	0.43	1	0.0539572	0.305548	0.000375888	0.509496	0.571464	0.00301965	89	65.9	132.1	34.55	26.57	47.05	4	10	6	104.7	75.7	148.1	73.7	66.5	94.3	61	84.1
High	Unambiguous	KAETAVEEK	[K].KAETAVEEK.[A]	2xTMT6plex [K1; K9]; 1xTMT6plex [N-Term]	2xTMT6plex [K1; K9]; 1xTMT6plex [N-Term]	0.000119349	0.000211928	0.948	1	2	2	OctVul6B017056P1	OctVul6B017056P1 [259-267]			OctVul6B017056P1	OctVul6B017056P1; OctVul6B017056P2	1	1692.01	9	1.189	5.513	6.557	0.25	2.46	2.71	0.725229	0.000185155	0.000279554	1	0.00266982	0.00237769	324.4	58.8	385.8	11.17	39.92	55.86	4	10	6	381.9	310.2	339.2	298.5	55.4	86.2	59	17.1
High	Unambiguous	KAFPTEPVGVVCK	[K].KAFPTEPVGVVCK.[V]	1xCarbamidomethyl [C12]; 2xTMT6plex [K1; K13]; 1xTMT6plex [N-Term]	1xCarbamidomethyl [C12]; 2xTMT6plex [K1; K13]; 1xTMT6plex [N-Term]	1.49408e-05	0.000211928	1.221	1	5	1	Cluster-58773.63729;orf1 len=491 frame:2 start:416 end:1888 gi	Cluster-58773.63729;orf1 len=491 frame:2 start:416 end:1888 gi [277-289]			762098431 ref|XP_011431608.1| PREDICTED: UDP-N-acetylhexosamine pyrophosphorylase-like isoform X4 [Crassostrea gigas]>gi|405971443|gb|EKC36280.1| UDP-N-acetylhexosamine pyrophosphorylase [Crassostrea gigas]	OctVul6B007801P1; A0A6P7T8I6; Cluster-58773.63728;orf1 len=386 frame:2 start:416 end:1573 gi; A0A0L8I9U4; Cluster-58773.63729;orf1 len=491 frame:2 start:416 end:1888 gi	1	2119.26	13
High	Unambiguous	QQEAPVIDDIGTEK	[K].QQEAPVIDDIGTEK.[V]	1xTMT6plex [K14]; 1xTMT6plex [N-Term]	1xTMT6plex [K14]; 1xTMT6plex [N-Term]	7.00533e-05	0.000211928	1.018	2	18	2	A0A7E6ENX1; A0A0L8G4B4	A0A7E6ENX1 [967-980]; A0A0L8G4B4 [961-974]			Spectrin alpha chain isoform X2 OS=Octopus vulgaris OX=6645 GN=LOC115227715 PE=3 SV=1 SH3 domain-containing protein OS=Octopus bimaculoides OX=37653 GN=OCBIM_22000685mg PE=3 SV=1	A0A7E6ENX1; A0A7E6ELN8; A0A7E6EMF3; A0A7E6ENM1; A0A7E6ENX8; A0A7E6ELM8; A0A7E6EMJ5; OctVul6B026543P1; Cluster-58773.172567;orf1 len=2328 frame:1 start:1 end:6984 gi; A0A7E6EMK0; Cluster-58773.172569;orf2 len=1703 frame:2 start:1859 end:6967 gi; A0A0L8G4B4; A0A7E6ENL4; A0A7E6ELN3; A0A6P7TQ51; A0A7E6ENY3; A0A0L8G480; A0A7E6EME1	0	2001.09	14	0.758	0.867	0.657	-0.4	-0.21	-0.61	0.419404	0.991191	0.213306	1	1	0.376231	35.5	41	27	13.21	32.02	30.87	4	10	6	39	30.9	40.5	32.4	44.8	37.6	21.6	24.3
High	Unambiguous	QQDSGLEISDR	[K].QQDSGLEISDR.[D]	1xTMT6plex [N-Term]	1xTMT6plex [N-Term]	0.000122105	0.000211928	0.945	5	8	2	OctVul6B015540P1; A0A6P7U4P1; OctVul6B022519P1; OctVul6B003614P1; OctVul6B004347P1	OctVul6B015540P1 [7-17]; A0A6P7U4P1 [79-89]; OctVul6B022519P1 [7-17]; OctVul6B003614P1 [7-17]; OctVul6B004347P1 [7-17]			OctVul6B015540P1 Deoxynucleoside triphosphate triphosphohydrolase SAMHD1-like isoform X2 OS=Octopus vulgaris OX=6645 GN=LOC115231345 PE=3 SV=1 OctVul6B022519P1 OctVul6B003614P1 OctVul6B004347P1	OctVul6B017761P1; OctVul6B015540P1; A0A6P7U4P1; OctVul6B022519P1; A0A6P7U1Y0; OctVul6B003614P1; A0A6P7TXT0; OctVul6B004347P1	0	1476.75	11	0.363	1.523	0.552	-1.46	0.61	-0.86	0.383623	0.96648	0.356413	1	1	0.547077	84.7	55.6	30.7	109.38	109.32	92.4	4	10	6	19.5	45.9	156.2	382.1	45.2	22.9	55.9	31.1
High	Unambiguous	QQAQAAAAGVNDADADLEAR	[K].QQAQAAAAGVNDADADLEAR.[L]	1xTMT6plex [N-Term]	1xTMT6plex [N-Term]	2.37697e-05	0.000211928	1.16	1	3	1	A0A0L8G7M9	A0A0L8G7M9 [194-213]			Charged multivesicular body protein 2a OS=Octopus bimaculoides OX=37653 GN=OCBIM_22039236mg PE=3 SV=1	Cluster-58773.215444;orf1 len=237 frame:1 start:64 end:774 gi; A0A0L8G7M9; OctVul6B005260P1	0	2214.09	20
High	Unambiguous	KAGTQIEDIEEDFR	[R].KAGTQIEDIEEDFR.[N]	1xTMT6plex [K1]; 1xTMT6plex [N-Term]	1xTMT6plex [K1]; 1xTMT6plex [N-Term]	2.25363e-05	0.000211928	1.167	1	5	1	A0A6P7SGJ6	A0A6P7SGJ6 [45-58]			Alpha-actinin, sarcomeric isoform X2 OS=Octopus vulgaris OX=6645 GN=LOC115212896 PE=3 SV=1	A0A6P7SGJ6; OctVul6B028468P1; A0A812C5K7; Cluster-58773.163781;orf1 len=226 frame:-2 start:680 end:3 gi; Cluster-58773.163787;orf1 len=893 frame:3 start:2145 end:4823 gi	1	2109.12	14	0.581	1.009	0.586	-0.78	0.01	-0.77	0.316626	0.812326	0.461681	1	1	0.655593	54	53.5	31.4	14.91	37.97	11.24	2	5	3	48.6	60			53.5	43.5	69.4	19.9
High	Unambiguous	KALQAYEDDK	[R].KALQAYEDDK.[SDA]	2xTMT6plex [K1; K10]; 1xTMT6plex [N-Term]	2xTMT6plex [K1; K10]; 1xTMT6plex [N-Term]	4.47091e-05	0.000211928	1.077	6	10	2	OctVul6B021619P1; OctVul6B007476P1; A0A6P7SER3; Q5XLV2; Cluster-58773.162319;orf1 len=2921 frame:3 start:24 end:8786 gi; OctVul6B022600P1	OctVul6B021619P1 [874-883]; OctVul6B007476P1 [864-873]; A0A6P7SER3 [859-868]; [3781-3790]; Q5XLV2 [855-864]; Cluster-58773.162319;orf1 len=2921 frame:3 start:24 end:8786 gi [882-891]; OctVul6B022600P1 [898-907]			OctVul6B021619P1 OctVul6B007476P1 Hemocyanin 1-like OS=Octopus vulgaris OX=6645 GN=LOC115212215 PE=3 SV=2 Hemocyanin A-type (Fragment) OS=Enteroctopus dofleini OX=267067 GN=HA PE=3 SV=1 16596797 gb|AAK28276.2| hemocyanin G-type [Enteroctopus dofleini] OctVul6B022600P1	OctVul6B021619P1; OctVul6B007476P1; A0A6P7SER3; Cluster-58773.162316;orf1 len=2526 frame:3 start:24 end:7601 gi; Q9BJ58; O61363; A0A6P7SDC4; Q5XLV2; Cluster-58773.162319;orf1 len=2921 frame:3 start:24 end:8786 gi; OctVul6B022600P1	1	1868.07	10	0.731	5.057	3.698	-0.45	2.34	1.89	0.695291	0.000593429	0.00122827	1	0.00653816	0.00743378	563.6	111.5	412.1	30.11	80.49	17.4	4	10	6	431	695.5	456.7	795.1	149.9	131.3	115.3	412.3
High	Unambiguous	QQADILTLTSR	[K].QQADILTLTSR.[A]	1xTMT6plex [N-Term]	1xTMT6plex [N-Term]	0.000290758	0.000211928	0.831	1	3	2	OctVul6B007755P1	OctVul6B007755P1 [132-142]			OctVul6B007755P1	A0A6P7T2R7; OctVul6B007755P1; A0A0L8HKN4	0	1474.84	11
High	Unambiguous	KANNSLISAVGQVR	[R].KANNSLISAVGQVR.[K]	1xTMT6plex [K1]; 1xTMT6plex [N-Term]	1xTMT6plex [K1]; 1xTMT6plex [N-Term]	7.16713e-05	0.000211928	1.015	1	22	2	A0A7E6EZ05	A0A7E6EZ05 [712-725]			Vinculin OS=Octopus vulgaris OX=6645 GN=LOC115214348 PE=3 SV=1	Cluster-58773.166655;orf1 len=969 frame:1 start:508 end:3414 gi; A0A7E6EZ05; Cluster-58773.166658;orf1 len=1102 frame:1 start:508 end:3813 gi; A0A7E6EZ00; OctVul6B006167P1; A0A7E6EZT5; Cluster-58773.166657;orf1 len=1091 frame:1 start:508 end:3780 gi; Cluster-58773.166661;orf1 len=980 frame:1 start:508 end:3447 sp; OctVul6B006167P2; A0A6P7SMX6; A0A7E6EZS9; Cluster-58773.166656;orf1 len=1035 frame:…	1	1915.15	14	0.838	0.286	0.239	-0.25	-1.81	-2.06	0.994001	2.12426e-05	3.03647e-06	1	0.000549323	7.30854e-05	28.4	99.5	23.8	13.32	31.76	33.48	4	10	6	26.8	31.4	23.2	30.2	97.2	67.4	119	48.7
High	Unambiguous	QPDGTYHVEYTPK	[R].QPDGTYHVEYTPK.[V]	1xTMT6plex [K13]; 1xTMT6plex [N-Term]	1xTMT6plex [K13]; 1xTMT6plex [N-Term]	0.000724511	0.000211928	0.711	2	4	1	A0A7E6FE51; OctVul6B020704P1	A0A7E6FE51 [431-443]; OctVul6B020704P1 [431-443]			Filamin-A isoform X1 OS=Octopus vulgaris OX=6645 GN=LOC115220251 PE=3 SV=1 OctVul6B020704P1	Cluster-58773.156212;orf1 len=2403 frame:1 start:685 end:7893 gi; A0A7E6FE51; OctVul6B020704P1; A0A7E6FGP0	0	1993.04	13	1.178	1.266	1.49	0.24	0.34	0.58	0.890076	0.996551	0.787427	1	1	0.947092	80.2	63.4	94.5	5.02	65.35	12.02	2	5	3			83.1	77.4
High	Unambiguous	KAEAYTLEVVPGK	[K].KAEAYTLEVVPGK.[E]	2xTMT6plex [K1; K13]; 1xTMT6plex [N-Term]	2xTMT6plex [K1; K13]; 1xTMT6plex [N-Term]	4.93594e-05	0.000211928	1.064	2	3	2	Cluster-58773.118615;orf1 len=927 frame:3 start:141 end:2921 gi; OctVul6B002376P1	Cluster-58773.118615;orf1 len=927 frame:3 start:141 end:2921 gi [306-318]; OctVul6B002376P1 [289-301]			676489612 ref|XP_009064996.1| hypothetical protein LOTGIDRAFT_168843 [Lottia gigantea]>gi|556095738|gb|ESO84391.1| hypothetical protein LOTGIDRAFT_168843 [Lottia gigantea] OctVul6B002376P1	Cluster-58773.118615;orf1 len=927 frame:3 start:141 end:2921 gi; OctVul6B002376P1; Cluster-58773.118616;orf1 len=685 frame:3 start:141 end:2195 gi	1	2092.26	13	0.86	3.37	2.899	-0.22	1.75	1.54	0.775707	0.000280159	0.000359866	1	0.00366785	0.00290586	90.1	26.7	77.5	21.59	48.27	37.79	4	10	6	80.3	101.1	65.6	107	39.2	17.4	27	10.8
High	Unambiguous	HVGDLGNVESGQGVAK	[R].HVGDLGNVESGQGVAK.[V]	1xTMT6plex [K16]; 1xTMT6plex [N-Term]	1xTMT6plex [K16]; 1xTMT6plex [N-Term]	2.4506e-07	0.000211928	1.761	1	5	4	A0A6P7TWQ7	A0A6P7TWQ7 [79-94]			Superoxide dismutase [Cu-Zn] OS=Octopus vulgaris OX=6645 GN=LOC115227776 PE=3 SV=1	Cluster-58773.157484;orf1 len=98 frame:-2 start:294 end:1 gi; OctVul6B025895P1; A0A6P7TWQ7; Cluster-58773.157450;orf1 len=186 frame:2 start:2 end:559 gi; Cluster-58773.168419;orf1 len=144 frame:-2 start:432 end:1 gi	0	2025.11	16	0.951	0.785	0.746	-0.07	-0.35	-0.42	0.782209	0.793436	0.277358	1	0.994655	0.455441	245	312.1	233	31.85	17.79	33.79	4	10	6	218.7	188.1	380.3	274.4	233.2	243.3	202.6	328.6
High	Unambiguous	QQTVEILTALK	[K].QQTVEILTALK.[N]	1xTMT6plex [K11]; 1xTMT6plex [N-Term]	1xTMT6plex [K11]; 1xTMT6plex [N-Term]	0.000818267	0.000211928	0.695	1	4	1	A0A0L8HEI4	A0A0L8HEI4 [129-139]			Protein LZIC (Fragment) OS=Octopus bimaculoides OX=37653 GN=OCBIM_22016664mg PE=3 SV=1	A0A0L8HEI4; A0A6P7SZ84; OctVul6B001182P1; Cluster-58773.23620;orf1 len=194 frame:2 start:188 end:769 gi	0	1702.05	11	0.802	1.2	0.963	-0.32	0.26	-0.05	0.352809	0.369788	0.978256	1	0.651227	1	52.7	43.9	42.3	4.6	21.56	3.71	2	5	3			51.1	54.5
High	Unambiguous	QQWPSCQTLK	[R].QQWPSCQTLK.[E]	1xCarbamidomethyl [C6]; 1xTMT6plex [K10]; 1xTMT6plex [N-Term]	1xCarbamidomethyl [C6]; 1xTMT6plex [K10]; 1xTMT6plex [N-Term]	0.000346372	0.000211928	0.808	1	6	2	A0A6P7SA56	A0A6P7SA56 [95-104]			Cathepsin B OS=Octopus vulgaris OX=6645 GN=LOC115210644 PE=3 SV=1	OctVul6B028280P1; Cluster-58773.153398;orf1 len=126 frame:-2 start:378 end:1 gi; A0A6P7SA56; Cluster-58773.153413;orf1 len=355 frame:2 start:395 end:1459 gi; OctVul6B028280P2; Cluster-58773.153412;orf1 len=248 frame:2 start:395 end:1138 gi	0	1733.94	10	0.466	1.207	0.562	-1.1	0.27	-0.83	0.0955181	0.924296	0.0761286	0.657581	1	0.172488	197.9	164	92.1	13.1	74.79	34.12	4	10	6	207.1	172.4	233.8	189.1	92.1	169.5	437.5	101.7
High	Unambiguous	QSVWSSVIASSLAAK	[K].QSVWSSVIASSLAAK.[H]	1xTMT6plex [K15]; 1xTMT6plex [N-Term]	1xTMT6plex [K15]; 1xTMT6plex [N-Term]	6.4676e-06	0.000211928	1.331	1	4	2	A0A0L8G784	A0A0L8G784 [103-117]			NAD-dependent epimerase/dehydratase domain-containing protein OS=Octopus bimaculoides OX=37653 GN=OCBIM_22038992mg PE=3 SV=1	OctVul6B012127P1; A0A0L8G784; A0A0L8G7C5; Cluster-58773.174689;orf1 len=237 frame:2 start:5 end:715 gi	0	1992.15	15	0.64	0.532	0.341	-0.64	-0.91	-1.55	0.0583804	0.0628376	4.85145e-05	0.525038	0.188784	0.000603586	34.9	65.6	22.4	19.75	34.02	14.06	4	10	6	30.8	34.4	35.4	47.7	61	70.6	37.7	31.5
High	Unambiguous	QSSTGSITPDSLR	[K].QSSTGSITPDSLR.[N]	1xTMT6plex [N-Term]	1xTMT6plex [N-Term]	6.79526e-05	0.000211928	1.022	1	3	2	Cluster-58773.181383;orf1 len=2076 frame:2 start:398 end:6625 gi	Cluster-58773.181383;orf1 len=2076 frame:2 start:398 end:6625 gi [1468-1480]			762115637 ref|XP_011440628.1| PREDICTED: uncharacterized protein LOC105337560 isoform X1 [Crassostrea gigas]	OctVul6B011496P2; Cluster-58773.181383;orf1 len=2076 frame:2 start:398 end:6625 gi; Cluster-58773.181380;orf1 len=1796 frame:2 start:1430 end:6817 gi	0	1577.83	13	1.484	0.346	0.513	0.57	-1.53	-0.96	0.507366	0.00271937	0.0160458	1	0.0205778	0.0520013	16.5	47.7	24.4	30.32	54	17.46	4	10	6	13.7	19.9	13.4	24.7	81	28.1	99.1	25.9
High	Unambiguous	QSSGDEYDVDK	[R].QSSGDEYDVDK.[I]	1xTMT6plex [K11]; 1xTMT6plex [N-Term]	1xTMT6plex [K11]; 1xTMT6plex [N-Term]	3.15017e-05	0.000211928	1.123	3	3	2	Cluster-58773.205216;orf1 len=1275 frame:1 start:106 end:3930 gi; OctVul6B006693P1; Cluster-58773.77635;orf1 len=284 frame:-1 start:1042 end:191 sp	Cluster-58773.205216;orf1 len=1275 frame:1 start:106 end:3930 gi [1123-1133]; OctVul6B006693P1 [1554-1564]; Cluster-58773.77635;orf1 len=284 frame:-1 start:1042 end:191 sp [132-142]			676448367 ref|XP_009051709.1| hypothetical protein LOTGIDRAFT_228404 [Lottia gigantea]>gi|556109217|gb|ESO97869.1| hypothetical protein LOTGIDRAFT_228404 [Lottia gigantea] OctVul6B006693P1 Q9JIQ8 TMPS2_MOUSE Transmembrane protease serine 2 OS=Mus musculus GN=Tmprss2 PE=2 SV=3	Cluster-58773.205216;orf1 len=1275 frame:1 start:106 end:3930 gi; OctVul6B006693P1; Cluster-58773.77635;orf1 len=284 frame:-1 start:1042 end:191 sp	0	1700.84	11	1.28	8.237	10.543	0.36	3.04	3.4	0.357834	8.13361e-08	1.1409e-09	1	9.6038e-06	2.43248e-07	244.4	29.7	312.8	38.93	35.68	38.49	4	10	6	379.2	195.5	305.5	158.8	38.6	50	28.6	34.3
High	Unambiguous	HIPGSPFHVPVETPVDPSK	[K].HIPGSPFHVPVETPVDPSK.[V]	1xTMT6plex [K19]; 1xTMT6plex [N-Term]	1xTMT6plex [K19]; 1xTMT6plex [N-Term]	2.07262e-05	0.000211928	1.178	3	10	2	A0A7E6FE51; A0A0L8H1I7; OctVul6B020704P1	A0A7E6FE51 [1219-1237]; A0A0L8H1I7 [1074-1092]; OctVul6B020704P1 [1029-1047]			Filamin-A isoform X1 OS=Octopus vulgaris OX=6645 GN=LOC115220251 PE=3 SV=1 Calponin-homology (CH) domain-containing protein OS=Octopus bimaculoides OX=37653 GN=OCBIM_22024964mg PE=3 SV=1 OctVul6B020704P1	Cluster-58773.156212;orf1 len=2403 frame:1 start:685 end:7893 gi; A0A0L8H0B6; A0A7E6FE51; A0A0L8H1I7; A0A0L8H0J5; OctVul6B020704P1; A0A7E6FGP0; A0A0L8H0B8; A0A0L8H0C0; A0A0L8H027	0	2498.38	19	1.07	0.437	0.468	0.1	-1.19	-1.1	0.954904	0.000187521	8.31919e-05	1	0.00268537	0.000914965	43.5	99.5	46.6	11.43	31.95	18.72	4	10	6	44.5	49.4	37.4	42.6	107	78.1	142.2	148.3
High	Unambiguous	QSPVNIDSGSTK	[R].QSPVNIDSGSTK.[A]	1xTMT6plex [K12]; 1xTMT6plex [N-Term]	1xTMT6plex [K12]; 1xTMT6plex [N-Term]	1.86312e-05	0.000211928	1.192	2	3	4	A0A6P7SJN1; Cluster-58773.198809;orf1 len=296 frame:2 start:149 end:1036 gi	A0A6P7SJN1 [29-40]; Cluster-58773.198809;orf1 len=296 frame:2 start:149 end:1036 gi [67-78]			Carbonic anhydrase OS=Octopus vulgaris OX=6645 GN=LOC115213348 PE=3 SV=1 871209239 ref|XP_012941697.1| PREDICTED: carbonic anhydrase 1-like [Aplysia californica]	A0A6P7SJN1; Cluster-58773.198809;orf1 len=296 frame:2 start:149 end:1036 gi; OctVul6B019900P1	0	1690.94	12	0.413	1.5	0.619	-1.28	0.59	-0.69	0.0164765	0.0434502	0.664659	0.281406	0.146505	0.846775	375.1	250	154.9	17.42	39.71	33.55	4	10	6	473.2	356.4	394.8	315.7	249.9	391.8	140.2	96.9
High	Unambiguous	HLTDVNDQQQCTIDTLNDDISR	[R].HLTDVNDQQQCTIDTLNDDISR.[R]	1xCarbamidomethyl [C11]; 1xTMT6plex [N-Term]	1xCarbamidomethyl [C11]; 1xTMT6plex [N-Term]	2.52636e-07	0.000211928	1.757	2	4	1	Cluster-58773.156870;orf1 len=585 frame:-2 start:1926 end:172 gi; OctVul6B022676P1	Cluster-58773.156870;orf1 len=585 frame:-2 start:1926 end:172 gi [162-183]; OctVul6B022676P1 [150-171]			159741 gb|AAA16613.1| omega-crystallin [Enteroctopus dofleini] OctVul6B022676P1	Cluster-58773.156870;orf1 len=585 frame:-2 start:1926 end:172 gi; OctVul6B022676P1; Cluster-58773.156874;orf1 len=588 frame:-2 start:1772 end:9 gi; Cluster-58773.156873;orf1 len=489 frame:3 start:3 end:1469 gi	0	2830.35	22
High	Unambiguous	HLTDVNDQQQCTIDTLNDDISR	[R].HLTDVNDQQQCTIDTLNDDISR.[R]	1xCarbamidomethyl [C11]; 1xDeamidated [Q10]; 1xTMT6plex [N-Term]	1xCarbamidomethyl [C11]; 1xDeamidated [Q10]; 1xTMT6plex [N-Term]	3.03272e-07	0.000211928	1.733	2	4	1	Cluster-58773.156870;orf1 len=585 frame:-2 start:1926 end:172 gi; OctVul6B022676P1	Cluster-58773.156870;orf1 len=585 frame:-2 start:1926 end:172 gi [162-183]; OctVul6B022676P1 [150-171]			159741 gb|AAA16613.1| omega-crystallin [Enteroctopus dofleini] OctVul6B022676P1	Cluster-58773.156870;orf1 len=585 frame:-2 start:1926 end:172 gi; OctVul6B022676P1; Cluster-58773.156874;orf1 len=588 frame:-2 start:1772 end:9 gi; Cluster-58773.156873;orf1 len=489 frame:3 start:3 end:1469 gi	0	2831.33	22
High	Unambiguous	QSIVVPVAPPFDDYAQLVSK	[R].QSIVVPVAPPFDDYAQLVSK.[Q]	1xDeamidated [Q16]; 1xTMT6plex [K20]; 1xTMT6plex [N-Term]	1xDeamidated [Q16]; 1xTMT6plex [K20]; 1xTMT6plex [N-Term]	0.00109241	0.000211928	0.657	1	8	2	Cluster-58773.176611;orf1 len=723 frame:2 start:122 end:2290 gi	Cluster-58773.176611;orf1 len=723 frame:2 start:122 end:2290 gi [619-638]			676423410 ref|XP_009044100.1| hypothetical protein LOTGIDRAFT_103202 [Lottia gigantea]>gi|556116903|gb|ESP05555.1| hypothetical protein LOTGIDRAFT_103202 [Lottia gigantea]	A0A0L8FLI0; Cluster-58773.176610;orf1 len=721 frame:1 start:1 end:2163 gi; OctVul6B029409P2; OctVul6B029409P3; OctVul6B029409P1; A0A0L8FLF0; Cluster-58773.176611;orf1 len=723 frame:2 start:122 end:2290 gi; OctVul6B029409P4	0	2632.46	20
High	Unambiguous	HIVDALPELK	[K].HIVDALPELK.[T]	1xTMT6plex [K10]; 1xTMT6plex [N-Term]	1xTMT6plex [K10]; 1xTMT6plex [N-Term]	0.000719021	0.000211928	0.712	1	1	1	A0A6P7SRH0	A0A6P7SRH0 [594-603]			Polyunsaturated fatty acid lipoxygenase ALOX15B-like OS=Octopus vulgaris OX=6645 GN=LOC115215746 PE=4 SV=1	A0A6P7SRH0	0	1592.98	10	0.333	0.734	0.245	-1.58	-0.45	-2.03	0.323303	0.920597	0.106534	1	1	0.223271	95	129.4	31.7	111.22	57.74	20.04	2	5	3	32.9	274.9			129.4	179.6	69.4	254.8
High	Unambiguous	HIVECADSEEIK	[R].HIVECADSEEIK.[T]	1xCarbamidomethyl [C5]; 1xTMT6plex [K12]; 1xTMT6plex [N-Term]	1xCarbamidomethyl [C5]; 1xTMT6plex [K12]; 1xTMT6plex [N-Term]	5.12741e-05	0.000211928	1.059	1	5	2	A0A6P7SLW3	A0A6P7SLW3 [101-112]			Myotrophin OS=Octopus vulgaris OX=6645 GN=LOC115214038 PE=4 SV=1	Cluster-58773.147386;orf1 len=122 frame:-2 start:571 end:206 gi; OctVul6B026565P1; A0A6P7SLW3; Cluster-58773.147387;orf1 len=94 frame:2 start:416 end:697 sp; Cluster-58773.147383;orf1 len=143 frame:3 start:204 end:632 gi	0	1887.99	12	0.852	0.651	0.555	-0.23	-0.62	-0.85	0.732575	0.0414784	0.00255109	1	0.142543	0.0129164	73	112.1	62.2	8.06	20.64	25.28	4	10	6	72.1	64.6	78.7	73.9	68.9	114.7	87	114.5
High	Unambiguous	QSIVVPVAPPFDDYAQLVSK	[R].QSIVVPVAPPFDDYAQLVSK.[Q]	1xTMT6plex [K20]; 1xTMT6plex [N-Term]	1xTMT6plex [K20]; 1xTMT6plex [N-Term]	7.64662e-06	0.000211928	1.309	1	8	2	Cluster-58773.176611;orf1 len=723 frame:2 start:122 end:2290 gi	Cluster-58773.176611;orf1 len=723 frame:2 start:122 end:2290 gi [619-638]			676423410 ref|XP_009044100.1| hypothetical protein LOTGIDRAFT_103202 [Lottia gigantea]>gi|556116903|gb|ESP05555.1| hypothetical protein LOTGIDRAFT_103202 [Lottia gigantea]	A0A0L8FLI0; Cluster-58773.176610;orf1 len=721 frame:1 start:1 end:2163 gi; OctVul6B029409P2; OctVul6B029409P3; OctVul6B029409P1; A0A0L8FLF0; Cluster-58773.176611;orf1 len=723 frame:2 start:122 end:2290 gi; OctVul6B029409P4	0	2631.48	20	1.115	0.351	0.391	0.16	-1.51	-1.35	0.957739	0.00892193	0.00147452	1	0.0471566	0.00848117	17.5	50	19.6	45.07	85.94	36.61	4	10	6	13.1	32.8	13.7	22.5	53.1	49.4	50.6	227.7
High	Unambiguous	QSLDDSVSSSK	[K].QSLDDSVSSSK.[Q]	1xTMT6plex [K11]; 1xTMT6plex [N-Term]	1xTMT6plex [K11]; 1xTMT6plex [N-Term]	0.000123978	0.000211928	0.943	2	5	2	A0A6P7TPR6; OctVul6B020414P1	A0A6P7TPR6 [677-687]; OctVul6B020414P1 [630-640]			Peroxiredoxin-like 2A OS=Octopus vulgaris OX=6645 GN=LOC115225102 PE=3 SV=1 OctVul6B020414P1	Cluster-58773.137845;orf1 len=447 frame:-2 start:1516 end:176 gi; A0A7E6FR49; A0A6P7TPR6; OctVul6B020414P1; Cluster-58773.137841;orf1 len=352 frame:1 start:1 end:1056 gi	0	1610.86	11	0.691	4.144	2.862	-0.53	2.05	1.52	0.170758	3.64641e-05	0.000752871	0.82978	0.000818742	0.00508798	108.5	26.2	74.9	12.09	54.84	18.95	4	10	6	94.2	102.9	124.4	114.3	30.1	56	24.3	15.6
High	Unambiguous	HNDDDQHTWESSAGGTFTIK	[K].HNDDDQHTWESSAGGTFTIK.[TN]	1xTMT6plex [K20]; 1xTMT6plex [N-Term]	1xTMT6plex [K20]; 1xTMT6plex [N-Term]	0.000148825	0.000211928	0.919	2	10	2	K7NCQ5; A0A7E6FR29	K7NCQ5 [143-162]; A0A7E6FR29 [145-164]			Heat shock protein 90 OS=Octopus vulgaris OX=6645 GN=HSP90 PE=2 SV=1 Heat shock protein 83 isoform X1 OS=Octopus vulgaris OX=6645 GN=LOC115224220 PE=3 SV=1	A0A6P7TN35; OctVul6B014788P1; A0A7E6FNB5; K7NCQ5; OctVul6B014788P2; OctVul6B022811P1; Cluster-58773.168572;orf1 len=480 frame:1 start:367 end:1806 gi; OctVul6B022811P2; A0A812BR06; A0A7E6FR29	0	2704.3	20	2.181	0.234	0.511	1.13	-2.09	-0.97	0.000591671	5.72416e-08	0.000132324	0.0503863	7.16436e-06	0.00130889	11.2	47.6	24.3	11.16	36.07	24.55	4	10	6	11.1	11.5	8.9	11.3	47.8	84.5	46.2	37.1
High	Unambiguous	QSENGKFFEVGQVLHK	[R].QSENGKFFEVGQVLHK.[A]	1xDeamidated [N4]; 2xTMT6plex [K6; K16]; 1xTMT6plex [N-Term]	1xDeamidated [N4]; 2xTMT6plex [K6; K16]; 1xTMT6plex [N-Term]	1.66209e-05	0.000211928	1.207	2	5	2	A0A7E6F3R1; OctVul6B010386P1	A0A7E6F3R1 [1025-1040]; OctVul6B010386P1 [1049-1064]			CD109 antigen isoform X1 OS=Octopus vulgaris OX=6645 GN=LOC115213260 PE=4 SV=1 OctVul6B010386P1	Cluster-58773.163464;orf1 len=316 frame:-3 start:949 end:2 gi; A0A6P7SI10; A0A7E6F3R1; A0A0L8HDR3; OctVul6B010386P1	1	2535.42	16	1.357	0.302	0.409	0.44	-1.73	-1.29	0.921971	0.00344435	0.00290174	1	0.0245498	0.0142424	35.8	118.8	48.6	15.26	108.92	51.04	4	10	6	34.6	34.4	37.1	46.8	119	117.9	106.2	718.2
High	Unambiguous	QSENGKFFEVGQVLHK	[R].QSENGKFFEVGQVLHK.[A]	2xTMT6plex [K6; K16]; 1xTMT6plex [N-Term]	2xTMT6plex [K6; K16]; 1xTMT6plex [N-Term]	1.75305e-05	0.000211928	1.2	2	5	2	A0A7E6F3R1; OctVul6B010386P1	A0A7E6F3R1 [1025-1040]; OctVul6B010386P1 [1049-1064]			CD109 antigen isoform X1 OS=Octopus vulgaris OX=6645 GN=LOC115213260 PE=4 SV=1 OctVul6B010386P1	Cluster-58773.163464;orf1 len=316 frame:-3 start:949 end:2 gi; A0A6P7SI10; A0A7E6F3R1; A0A0L8HDR3; OctVul6B010386P1	1	2534.43	16	1.203	0.476	0.572	0.27	-1.07	-0.8	0.977779	0.0503092	0.0396604	1	0.161786	0.105102	77.2	162.2	92.8	40.7	102.46	34.43	4	10	6	135.5	98.3	60.5	60	179.7	165.7	158.7	966.6
High	Unambiguous	QSELESIASDK	[R].QSELESIASDK.[S]	1xTMT6plex [K11]; 1xTMT6plex [N-Term]	1xTMT6plex [K11]; 1xTMT6plex [N-Term]	5.20606e-05	0.000211928	1.057	1	3	3	OctVul6B024968P1	OctVul6B024968P1 [402-412]			OctVul6B024968P1	A0A0L8IBT2; OctVul6B024968P1; Cluster-58773.194446;orf1 len=2057 frame:1 start:397 end:6567 gi	0	1664.91	11	4.586	0.809	3.71	2.2	-0.31	1.89	0.0175285	0.961178	0.00178829	0.292969	1	0.00987921	50	61.8	229.3	60.14	77.28	107.99	4	10	6	81.4	81.5	30.7	21.2	89.3	64.5	146.6	65.8
High	Unambiguous	QSAVQGAGDIR	[K].QSAVQGAGDIR.[SN]	1xTMT6plex [N-Term]	1xTMT6plex [N-Term]	0.000212825	0.000211928	0.872	2	6	2	A0A6P7TPR6; OctVul6B020414P1	A0A6P7TPR6 [516-526]; OctVul6B020414P1 [469-479]			Peroxiredoxin-like 2A OS=Octopus vulgaris OX=6645 GN=LOC115225102 PE=3 SV=1 OctVul6B020414P1	Cluster-58773.137845;orf1 len=447 frame:-2 start:1516 end:176 gi; A0A7E6FR49; A0A6P7TPR6; OctVul6B020414P1; A0A0L8IH61; Cluster-58773.137841;orf1 len=352 frame:1 start:1 end:1056 gi	0	1330.73	11	0.981	1.505	1.476	-0.03	0.59	0.56	0.985977	0.0227049	0.014083	1	0.0929283	0.047129	115.7	76.9	113.5	15.01	34.68	8.03	4	10	6	121.9	136	95.1	109.9	112.1	72.8	87.3	51
High	Unambiguous	HPQLEPQIQK	[R].HPQLEPQIQK.[A]	1xTMT6plex [K10]; 1xTMT6plex [N-Term]	1xTMT6plex [K10]; 1xTMT6plex [N-Term]	0.00127179	0.000211928	0.637	1	4	3	Cluster-58773.181383;orf1 len=2076 frame:2 start:398 end:6625 gi	Cluster-58773.181383;orf1 len=2076 frame:2 start:398 end:6625 gi [1801-1810]			762115637 ref|XP_011440628.1| PREDICTED: uncharacterized protein LOC105337560 isoform X1 [Crassostrea gigas]	OctVul6B011496P2; Cluster-58773.181383;orf1 len=2076 frame:2 start:398 end:6625 gi; OctVul6B011496P1; Cluster-58773.181380;orf1 len=1796 frame:2 start:1430 end:6817 gi	0	1675.99	10	0.885	0.919	0.813	-0.18	-0.12	-0.3	0.976013	0.99848	0.944399	1	1	1	140.8	153.2	124.5	24.58	34.51	13.25	4	10	6	87.5	138.7	142.8	165.2	91.5	89.4	140.5	83.3
High	Unambiguous	HQGVMVGMGQK	[R].HQGVMVGMGQK.[D]	1xTMT6plex [K11]; 1xTMT6plex [N-Term]	1xTMT6plex [K11]; 1xTMT6plex [N-Term]	5.9705e-05	0.000211928	1.039	3	22	1	Cluster-659.0;orf1 len=379 frame:3 start:45 end:1181 gi; Cluster-382.0;orf1 len=114 frame:-3 start:342 end:1 gi; A0A6P7SM13	Cluster-659.0;orf1 len=379 frame:3 start:45 end:1181 gi [43-53]; Cluster-382.0;orf1 len=114 frame:-3 start:342 end:1 gi [43-53]; A0A6P7SM13 [40-50]			10304437 gb|AAG16253.1|AF300705_1 beta-actin [Litopenaeus vannamei]>gi|13647003|dbj|BAB41102.1| actin [Marsupenaeus japonicus]>gi|34576243|emb|CAE46725.1| beta actin [Homarus gammarus]>gi|51472040|gb|AAU04441.1| beta-actin [Macrobrachium rosenbergii]>gi|68138000|gb|AAY85815.1| beta-actin [Callinectes sapidus]>gi|77955978|gb|ABB05541.1| beta actin [Fenneropenaeus chinensis]>gi|295849226|gb|ADG4530…	I0JGU0; Cluster-659.0;orf1 len=379 frame:3 start:45 end:1181 gi; OctVul6B024715P1; Cluster-382.0;orf1 len=114 frame:-3 start:342 end:1 gi; F1ADJ3; D3GBA7; A4D0I0; F1ADJ2; Cluster-116978.7;orf1 len=236 frame:-3 start:710 end:3 gi; A0A6P7SM13; G3LVJ6; OctVul6B017390P2; A0A812CKE2; D3GBA8; A0A2S1FRU5; A0A0L8G4I0; A0A6P7U7B8; D2YZ90; Cluster-95457.0;orf1 len=325 frame:-3 start:977 end:3 gi; Cluster-5…	0	1629.9	11	1.525	0.735	1.121	0.61	-0.44	0.16	0.296678	0.952567	0.273057	1	1	0.451106	40.6	55.2	61.8	16.1	17.19	143.46	2	5	3			45.5	36.2
High	Unambiguous	QSASQGLGDIR	[K].QSASQGLGDIR.[S]	1xTMT6plex [N-Term]	1xTMT6plex [N-Term]	0.000338555	0.000211928	0.811	1	2	1	OctVul6B020414P1	OctVul6B020414P1 [304-314]			OctVul6B020414P1	Cluster-58773.137845;orf1 len=447 frame:-2 start:1516 end:176 gi; OctVul6B020414P1	0	1360.74	11	0.891	2.114	1.883	-0.17	1.08	0.91	0.829008	0.00974377	0.0113784	1	0.0504641	0.0400035	160.1	75.8	142.6	4.86	27.97	22	2	5	3	154.7	165.7			87.2	75.8	78.9	49.1
High	Unambiguous	HQLLEADVGAHEDR	[K].HQLLEADVGAHEDR.[I]	1xTMT6plex [N-Term]	1xTMT6plex [N-Term]	5.90302e-06	0.000211928	1.343	3	22	2	A0A7E6ENX1; A0A812E653; A0A0L8G4B4	A0A7E6ENX1 [1683-1696]; A0A812E653 [1662-1675]; A0A0L8G4B4 [1643-1656]			Spectrin alpha chain isoform X2 OS=Octopus vulgaris OX=6645 GN=LOC115227715 PE=3 SV=1 SPTA OS=Sepia pharaonis OX=158019 GN=SPHA_68796 PE=3 SV=1 SH3 domain-containing protein OS=Octopus bimaculoides OX=37653 GN=OCBIM_22000685mg PE=3 SV=1	A0A7E6ENX1; A0A812E653; A0A7E6ELN8; A0A7E6EMF3; Cluster-58773.172541;orf1 len=447 frame:-3 start:1341 end:1 gi; A0A7E6ENM1; A0A7E6ENX8; A0A7E6ELM8; A0A7E6EMJ5; A0A812ECL6; OctVul6B026543P1; A0A812E931; Cluster-58773.172567;orf1 len=2328 frame:1 start:1 end:6984 gi; A0A7E6EMK0; Cluster-58773.172569;orf2 len=1703 frame:2 start:1859 end:6967 gi; A0A0L8G4B4; A0A7E6ENL4; A0A7E6ELN3; A0A6P7TQ51; A0A7E6…	0	1818.93	14	0.975	0.833	0.813	-0.04	-0.26	-0.3	0.989513	0.410953	0.24525	1	0.694128	0.417512	25.3	30.3	24.7	16.07	32.67	26.67	4	10	6	23.6	19.2	27.6	27.1	30.7	25.7	39.4	20.7
High	Unambiguous	QSALVEYYIR	[K].QSALVEYYIR.[A]	1xTMT6plex [N-Term]	1xTMT6plex [N-Term]	0.000594499	0.000211928	0.737	6	11	4	OctVul6B021619P1; OctVul6B007476P1; A0A6P7SER3; Q5XLV2; Cluster-58773.162319;orf1 len=2921 frame:3 start:24 end:8786 gi; OctVul6B022600P1	OctVul6B021619P1 [1171-1180]; OctVul6B007476P1 [1161-1170]; A0A6P7SER3 [1156-1165]; [4078-4087]; Q5XLV2 [1152-1161]; Cluster-58773.162319;orf1 len=2921 frame:3 start:24 end:8786 gi [1179-1188]; OctVul6B022600P1 [1195-1204]			OctVul6B021619P1 OctVul6B007476P1 Hemocyanin 1-like OS=Octopus vulgaris OX=6645 GN=LOC115212215 PE=3 SV=2 Hemocyanin A-type (Fragment) OS=Enteroctopus dofleini OX=267067 GN=HA PE=3 SV=1 16596797 gb|AAK28276.2| hemocyanin G-type [Enteroctopus dofleini] OctVul6B022600P1	OctVul6B021619P1; A0A0L8GNM6; OctVul6B007476P1; A0A6P7SER3; Cluster-58773.162316;orf1 len=2526 frame:3 start:24 end:7601 gi; Q9BJ58; O61363; A0A6P7SDC4; Q5XLV2; Cluster-58773.162319;orf1 len=2921 frame:3 start:24 end:8786 gi; OctVul6B022600P1	0	1470.82	10	1.023	0.621	0.635	0.03	-0.69	-0.66	0.994776	0.350586	0.310673	1	0.628284	0.496131	87.4	140.8	89.4	41.73	115.99	29.37	4	10	6	56.7	111.7	68.4	142.3	146	135.7	57.3	752.5
High	Unambiguous	HSLLEADINVVGDR	[K].HSLLEADINVVGDR.[V]	1xTMT6plex [N-Term]	1xTMT6plex [N-Term]	3.1623e-06	0.000211928	1.425	1	7	2	A0A6P7SVM2	A0A6P7SVM2 [565-578]			Spectrin beta chain OS=Octopus vulgaris OX=6645 GN=LOC115216977 PE=3 SV=1	A0A0L8GFP6; Cluster-58773.164992;orf1 len=2325 frame:1 start:1603 end:8577 gi; A0A6P7SVM2; A0A0L8GFI1; Cluster-58773.164998;orf2 len=1260 frame:1 start:1603 end:5382 gi; OctVul6B029783P1; A0A7E6F8D4	0	1766.96	14	0.967	0.661	0.64	-0.05	-0.6	-0.64	0.996384	0.753149	0.750173	1	0.970992	0.918814	43.9	66.4	42.5	15.86	32.93	51.51	2	5	3	49.1	39.2			72.9	63.5	66.4	26.3
High	Unambiguous	HSQFIGYPIK	[K].HSQFIGYPIK.[L]	1xTMT6plex [K10]; 1xTMT6plex [N-Term]	1xTMT6plex [K10]; 1xTMT6plex [N-Term]	0.000730043	0.000211928	0.71	2	13	2	K7NCQ5; A0A7E6FR29	K7NCQ5 [199-208]; A0A7E6FR29 [201-210]			Heat shock protein 90 OS=Octopus vulgaris OX=6645 GN=HSP90 PE=2 SV=1 Heat shock protein 83 isoform X1 OS=Octopus vulgaris OX=6645 GN=LOC115224220 PE=3 SV=1	A0A6P7TN35; A0A4P2SHP6; OctVul6B014788P1; A0A7E6FNB5; K7NCQ5; OctVul6B014788P2; A0A812B192; OctVul6B022811P1; Cluster-58773.168572;orf1 len=480 frame:1 start:367 end:1806 gi; OctVul6B022811P2; A0A812BR06; A0A7E6FR29; Cluster-366.0;orf1 len=248 frame:1 start:43 end:786 gi	0	1647.96	10	0.873	0.8	0.698	-0.2	-0.32	-0.52	0.137008	0.00268348	5.29758e-06	0.766407	0.0203801	0.000113535	128.1	160.1	111.8	4.29	10.75	12.61	4	10	6	122.7	126.7	135.9	129.5	176.5	198.4	164.8	161.9
High	Unambiguous	QSAANDYIFVIDR	[K].QSAANDYIFVIDR.[S]	1xTMT6plex [N-Term]	1xTMT6plex [N-Term]	0.000997156	0.000211928	0.669	2	15	1	A0A7E6FE78; OctVul6B007402P2	A0A7E6FE78 [264-276]; OctVul6B007402P2 [530-542]			von Willebrand factor A domain-containing protein 5A-like OS=Octopus vulgaris OX=6645 GN=LOC115220333 PE=4 SV=1 OctVul6B007402P2	A0A6P7TZB5; A0A7E6FE78; OctVul6B013959P1; OctVul6B010493P5; OctVul6B007402P1; A0A7E6EMC3; OctVul6B014224P2; A0A7E6EL89; OctVul6B007402P2; Cluster-58773.169574;orf1 len=800 frame:2 start:1274 end:3673 gi; A0A7E6EKI0; OctVul6B030968P1; OctVul6B014224P1; OctVul6B025258P1; OctVul6B012744P1	0	1740.91	13	1.005	0.537	0.54	0.01	-0.9	-0.89	0.970205	0.0234612	0.017697	1	0.0949636	0.0561887	37.8	70.4	38	12.39	22.97	7.18	2	5	3			41.3	34.6
High	Unambiguous	QREIEENWQSLR	[K].QREIEENWQSLR.[EG]	1xTMT6plex [N-Term]	1xTMT6plex [N-Term]	6.1084e-05	0.000211928	1.036	3	23	1	A0A7E6ENX1; A0A812E653; A0A0L8G4B4	A0A7E6ENX1 [345-356]; A0A812E653 [352-363]; A0A0L8G4B4 [339-350]			Spectrin alpha chain isoform X2 OS=Octopus vulgaris OX=6645 GN=LOC115227715 PE=3 SV=1 SPTA OS=Sepia pharaonis OX=158019 GN=SPHA_68796 PE=3 SV=1 SH3 domain-containing protein OS=Octopus bimaculoides OX=37653 GN=OCBIM_22000685mg PE=3 SV=1	A0A7E6ENX1; A0A812E653; A0A7E6ELN8; A0A7E6EMF3; Cluster-58773.172528;orf1 len=366 frame:-3 start:1099 end:2 gi; A0A7E6ENM1; A0A7E6ENX8; Cluster-58773.172529;orf1 len=360 frame:-3 start:1081 end:2 gi; A0A7E6ELM8; A0A7E6EMJ5; A0A812ECL6; OctVul6B026543P1; A0A812E931; Cluster-58773.172567;orf1 len=2328 frame:1 start:1 end:6984 gi; A0A7E6EMK0; A0A0L8G4B4; A0A7E6ENL4; A0A7E6ELN3; A0A6P7TQ51; A0A7E6ENY…	1	1816.95	12	1.286	0.73	0.938	0.36	-0.45	-0.09	0.980496	0.451663	0.477718	1	0.730742	0.67129	90.4	123.8	116.2	7.15	13.43	37.67	2	5	3			85.9	95.1
High	Unambiguous	HTIFESYCPVK	[K].HTIFESYCPVK.[S]	1xCarbamidomethyl [C8]; 1xTMT6plex [K11]; 1xTMT6plex [N-Term]	1xCarbamidomethyl [C8]; 1xTMT6plex [K11]; 1xTMT6plex [N-Term]	0.000259392	0.000211928	0.846	1	2	2	A0A7E6FM90	A0A7E6FM90 [1022-1032]; [1225-1235]; [1428-1438]; [1631-1641]			LOW QUALITY PROTEIN: collagen alpha-3(VI) chain OS=Octopus vulgaris OX=6645 GN=LOC115223639 PE=4 SV=1	A0A6P7TKD2; A0A7E6FM90	0	1838.99	11	1.037	0.784	0.813	0.05	-0.35	-0.3	0.897664	0.1332	0.0260885	1	0.32523	0.0758651	116	148	120.3	13.23	52.9	28.4	4	10	6	106.2	140.8	109.1	123.3	127.9	136.7	204.6	147.5
High	Unambiguous	QTENGLLEGQYNTAVER	[R].QTENGLLEGQYNTAVER.[N]	1xTMT6plex [N-Term]	1xTMT6plex [N-Term]	4.57418e-05	0.000211928	1.074	1	4	2	Cluster-58773.88318;orf1 len=534 frame:2 start:416 end:2017 gi	Cluster-58773.88318;orf1 len=534 frame:2 start:416 end:2017 gi [433-449]			156366225 ref|XP_001627040.1| predicted protein [Nematostella vectensis]>gi|156213937|gb|EDO34940.1| predicted protein, partial [Nematostella vectensis]	Cluster-58773.88320;orf1 len=329 frame:-2 start:1001 end:15 gi; A0A6P7T1G4; Cluster-58773.88318;orf1 len=534 frame:2 start:416 end:2017 gi; Cluster-58773.88319;orf1 len=140 frame:1 start:421 end:840 gi	0	2151.09	17	1.04	0.771	0.802	0.06	-0.38	-0.32	0.97174	0.0765709	0.0688771	1	0.219305	0.159642	52.4	68	54.5	22.49	19.85	9.1	4	10	6	41	70.4	53.3	51.6	58.4	48.5	90.7	69
High	Unambiguous	QPAQSTCPQK	[K].QPAQSTCPQK.[Y]	1xCarbamidomethyl [C7]; 1xTMT6plex [K10]; 1xTMT6plex [N-Term]	1xCarbamidomethyl [C7]; 1xTMT6plex [K10]; 1xTMT6plex [N-Term]	0.00120589	0.000211928	0.644	1	5	3	OctVul6B028902P1	OctVul6B028902P1 [706-715]			OctVul6B028902P1	A0A0L8GKZ0; Cluster-58773.172057;orf1 len=212 frame:-3 start:636 end:1 gi; OctVul6B028902P1; A0A6P7TUI8; Cluster-58773.172049;orf1 len=413 frame:1 start:1 end:1239 gi	0	1602.87	10	1.114	0.763	0.85	0.16	-0.39	-0.23	0.668006	0.43999	0.934312	1	0.721049	1	61.1	80.2	68.1	25.5	43.35	44.56	4	10	6	81.1	66	56.6	43.7	37.1	92.8	75.2	167.1
High	Unambiguous	GYIEHEDTYTVR	[R].GYIEHEDTYTVR.[D]	1xTMT6plex [N-Term]	1xTMT6plex [N-Term]	2.91929e-05	0.000211928	1.133	5	7	4	OctVul6B021619P1; OctVul6B007476P1; A0A6P7SER3; Cluster-58773.162319;orf1 len=2921 frame:3 start:24 end:8786 gi; OctVul6B022600P1	OctVul6B021619P1 [2229-2240]; OctVul6B007476P1 [2219-2230]; A0A6P7SER3 [2214-2225]; [5136-5147]; Cluster-58773.162319;orf1 len=2921 frame:3 start:24 end:8786 gi [2237-2248]; OctVul6B022600P1 [2253-2264]			OctVul6B021619P1 OctVul6B007476P1 Hemocyanin 1-like OS=Octopus vulgaris OX=6645 GN=LOC115212215 PE=3 SV=2 16596797 gb|AAK28276.2| hemocyanin G-type [Enteroctopus dofleini] OctVul6B022600P1	OctVul6B021619P1; OctVul6B007476P1; A0A6P7SER3; Cluster-58773.162316;orf1 len=2526 frame:3 start:24 end:7601 gi; A0A6P7SDC4; Cluster-58773.162319;orf1 len=2921 frame:3 start:24 end:8786 gi; OctVul6B022600P1	0	1711.85	12	1.973	1.3	2.565	0.98	0.38	1.36	0.12601	0.714648	0.00745709	0.743806	0.948605	0.0293961	129.2	99.4	255	32.43	67.53	28.14	4	10	6	136.7	185.3	82	122.2	156.3	125.4	110.9	313
High	Unambiguous	GYGPNGVAYSPDGR	[K].GYGPNGVAYSPDGR.[L]	1xDeamidated [N5]; 1xTMT6plex [N-Term]	1xDeamidated [N5]; 1xTMT6plex [N-Term]	1.61225e-05	0.000211928	1.211	2	55	4	A0A6P7SZQ0; OctVul6B028982P3	A0A6P7SZQ0 [1047-1060]; OctVul6B028982P3 [622-635]			Uncharacterized protein LOC115218249 isoform X33 OS=Octopus vulgaris OX=6645 GN=LOC115218249 PE=4 SV=1 OctVul6B028982P3	Cluster-58773.139718;orf1 len=734 frame:2 start:434 end:2635 gi; A0A7E6F8D1; A0A7E6F8A2; A0A7E6F8A6; A0A6P7T0A6; A0A7E6F9S0; OctVul6B028982P7; A0A7E6F8C0; A0A6P7T0F8; OctVul6B028982P1; A0A7E6F8A7; OctVul6B028982P13; A0A6P7SZQ0; A0A7E6F8B0; A0A7E6F8B7; A0A7E6F9R5; OctVul6B028982P4; A0A7E6F9R0; OctVul6B028982P10; A0A7E6FAM6; A0A7E6FAN6; OctVul6B028982P9; A0A7E6F8C9; A0A6P7SZP6; A0A7E6F8B2; OctVul6B…	0	1639.79	14	1.463	1.016	1.486	0.55	0.02	0.57	0.585989	0.803569	0.147984	1	0.99757	0.287604	76.5	75.4	112	13.33	46.25	20.9	4	10	6	96.3	77.8	75.3	72.6	72.1	92.4	128.7	12
High	Unambiguous	SAICQSFESFIK	[R].SAICQSFESFIK.[E]	1xCarbamidomethyl [C4]; 1xTMT6plex [K12]; 1xTMT6plex [N-Term]	1xCarbamidomethyl [C4]; 1xTMT6plex [K12]; 1xTMT6plex [N-Term]	5.24584e-05	0.000211928	1.056	1	1	3	OctVul6B020125P1	OctVul6B020125P1 [995-1006]			OctVul6B020125P1	OctVul6B020125P1	0	1875.01	12	1.396	1.324	1.849	0.48	0.41	0.89	0.924893	0.46455	0.181993	1	0.743138	0.333698	146.9	110.9	205.1	59.11	73.91	77.79	4	10	6	79.7	114.7	188	311.7	17.7	55	35.4	25.9
High	Unambiguous	SALAELLTLEQGK	[K].SALAELLTLEQGK.[T]	1xTMT6plex [K13]; 1xTMT6plex [N-Term]	1xTMT6plex [K13]; 1xTMT6plex [N-Term]	7.73395e-05	0.000211928	1.005	1	10	2	A0A6P7S5W4	A0A6P7S5W4 [105-117]			Succinate-semialdehyde dehydrogenase OS=Octopus vulgaris OX=6645 GN=LOC115209390 PE=3 SV=1	Cluster-58773.127307;orf1 len=508 frame:3 start:510 end:2033 gi; A0A6P7S5W4; Cluster-58773.127306;orf1 len=514 frame:3 start:399 end:1940 gi; Cluster-58773.127313;orf1 len=526 frame:3 start:453 end:2030 gi; A0A7E6EQ02; Cluster-58773.127308;orf1 len=526 frame:3 start:519 end:2096 gi; OctVul6B027270P1; OctVul6B027270P2; A0A0L8G1N5; Cluster-58773.127315;orf1 len=511 frame:3 start:285 end:1817 gi	0	1831.09	13	0.717	0.729	0.523	-0.48	-0.46	-0.94	0.529936	0.100835	0.00324644	1	0.267149	0.0154731	36.2	49.6	26	17.57	29.92	28.05	4	10	6	27	40.2	33.2	39.5	56.7	64.1	49.5	35.5
High	Unambiguous	SAHYDELLSAESR	[R].SAHYDELLSAESR.[A]	1xTMT6plex [N-Term]	1xTMT6plex [N-Term]	0.000189865	0.000211928	0.887	1	4	2	Cluster-58773.153713;orf1 len=906 frame:1 start:28 end:2745 gi	Cluster-58773.153713;orf1 len=906 frame:1 start:28 end:2745 gi [473-485]			871237735 ref|XP_005100071.2| PREDICTED: staphylococcal nuclease domain-containing protein 1-like [Aplysia californica]	OctVul6B017007P1; A0A0L8GAX7; Cluster-58773.153705;orf1 len=839 frame:3 start:246 end:2762 gi; Cluster-58773.153713;orf1 len=906 frame:1 start:28 end:2745 gi	0	1706.85	13	1.099	0.682	0.749	0.14	-0.55	-0.42	0.961467	0.320112	0.364478	1	0.590776	0.556318	81.2	119.2	89.2	17.38	82.86	16.62	2	5	3	91.9	71.8			119.2	97.3	147.6	464.6
High	Unambiguous	GSLIVGITNTVGSSICR	[R].GSLIVGITNTVGSSICR.[E]	1xCarbamidomethyl [C16]; 1xTMT6plex [N-Term]	1xCarbamidomethyl [C16]; 1xTMT6plex [N-Term]	3.68229e-06	0.000211928	1.405	1	10	3	A0A6P7SJ72	A0A6P7SJ72 [446-462]			glutamine--fructose-6-phosphate transaminase (isomerizing) OS=Octopus vulgaris OX=6645 GN=LOC115213781 PE=4 SV=1	A0A6P7SJ72; OctVul6B023305P2; A0A0L8GTC7; OctVul6B023305P3; Cluster-58773.152082;orf1 len=483 frame:3 start:15 end:1463 gi; OctVul6B023305P1; A0A6P7SKG2; Cluster-58773.152086;orf1 len=470 frame:2 start:2 end:1411 gi; A0A0L8GS34; A0A6P7SJF4	0	1963.08	17	0.583	1.097	0.639	-0.78	0.13	-0.64	0.300494	0.839728	0.406057	1	1	0.600051	64.4	58.7	37.6	33.44	36.92	9.31	2	5	3	50.6	81.9			30.3	80.1	78.2	44.3
High	Unambiguous	SAFGGFSDITR	[K].SAFGGFSDITR.[G]	1xTMT6plex [N-Term]	1xTMT6plex [N-Term]	0.000495284	0.000211928	0.761	2	3	2	A0A6P7TPR6; OctVul6B020414P1	A0A6P7TPR6 [202-212]; OctVul6B020414P1 [155-165]			Peroxiredoxin-like 2A OS=Octopus vulgaris OX=6645 GN=LOC115225102 PE=3 SV=1 OctVul6B020414P1	A0A7E6FR49; A0A6P7TPR6; OctVul6B020414P1	0	1386.72	11
High	Unambiguous	SAEGPHWEESTK	[R].SAEGPHWEESTK.[S]	1xTMT6plex [K12]; 1xTMT6plex [N-Term]	1xTMT6plex [K12]; 1xTMT6plex [N-Term]	0.000924143	0.000211928	0.679	1	2	1	A0A7E6FIG7	A0A7E6FIG7 [14-25]			Regucalcin OS=Octopus vulgaris OX=6645 GN=LOC115222262 PE=3 SV=1	A0A7E6FIG7; A0A6P7TB74	0	1815.93	12	1.028	1.764	1.815	0.04	0.82	0.86	0.997664	0.828066	0.825516	1	1	0.973262	131.7	74.6	135.4	1.34	78.19	11.76	2	5	3	132.9	130.4			74.6	223.3	65.4	26.3
High	Unambiguous	GSPGLGYRPRPNYESTLIR	[K].GSPGLGYRPRPNYESTLIR.[F]	1xTMT6plex [N-Term]	1xTMT6plex [N-Term]	0.00012781	0.000211928	0.939	1	6	1	Cluster-58773.183193;orf1 len=304 frame:3 start:756 end:1667 gi	Cluster-58773.183193;orf1 len=304 frame:3 start:756 end:1667 gi [92-110]			134141892 gb|ABO61330.1| Na+/K+ ATPase beta subunit [Doryteuthis pealeii]	Cluster-58773.183192;orf1 len=158 frame:-3 start:476 end:3 gi; A0A6P7TFE8; Cluster-58773.183193;orf1 len=304 frame:3 start:756 end:1667 gi; OctVul6B016078P1; A0A0L8IA83; A0A812B7T1	0	2362.28	19	1.294	1.283	1.66	0.37	0.36	0.73	0.627514	0.394398	0.0621614	1	0.677316	0.1473	88.5	69	114.5	11.42	22.77	19.82	2	5	3			96	81.6
High	Unambiguous	SAEFTNENPLETK	[R].SAEFTNENPLETK.[N]	1xTMT6plex [K13]; 1xTMT6plex [N-Term]	1xTMT6plex [K13]; 1xTMT6plex [N-Term]	0.000119349	0.000211928	0.948	1	12	1	F8V2U0	F8V2U0 [234-246]			Sodium/potassium-transporting ATPase subunit alpha OS=Paroctopus digueti OX=518744 PE=2 SV=1	OctVul6B025585P1; A0A0L8I8U5; Cluster-58773.153276;orf1 len=306 frame:2 start:203 end:1120 gi; F8V2T5; F8V2T6; A4LAB3; A4LAB2; F8V2T7; F8V2U0; F8V2T9; F8V2T8; A0A6C0PP80	0	1938.02	13	1.233	1.844	2.273	0.3	0.88	1.18	0.833081	0.236171	0.0611999	1	0.478459	0.145789	50.2	27.2	61.8	4.03	25.78	56.82	2	5	3			51.6	48.8
High	Unambiguous	SADDSWLENEPEIDQLFTK	[R].SADDSWLENEPEIDQLFTK.[IM]	1xTMT6plex [K19]; 1xTMT6plex [N-Term]	1xTMT6plex [K19]; 1xTMT6plex [N-Term]	0.000238562	0.000211928	0.857	1	2	2	A0A7E6FH55	A0A7E6FH55 [1253-1271]			Uncharacterized protein LOC115221041 OS=Octopus vulgaris OX=6645 GN=LOC115221041 PE=4 SV=1	OctVul6B004131P1; A0A7E6FH55	0	2695.35	19
High	Unambiguous	GSQIGVPYWDWTKPSSELPPLVAAETYEDPYTK	[R].GSQIGVPYWDWTKPSSELPPLVAAETYEDPYTK.[E]	2xTMT6plex [K13; K33]; 1xTMT6plex [N-Term]	2xTMT6plex [K13; K33]; 1xTMT6plex [N-Term]	3.81045e-05	0.000211928	1.098	4	5	6	OctVul6B007476P1; A0A6P7SER3; Cluster-58773.162319;orf1 len=2921 frame:3 start:24 end:8786 gi; OctVul6B022600P1	OctVul6B007476P1 [514-546]; A0A6P7SER3 [3431-3463]; Cluster-58773.162319;orf1 len=2921 frame:3 start:24 end:8786 gi [532-564]; OctVul6B022600P1 [548-580]			OctVul6B007476P1 Hemocyanin 1-like OS=Octopus vulgaris OX=6645 GN=LOC115212215 PE=3 SV=2 16596797 gb|AAK28276.2| hemocyanin G-type [Enteroctopus dofleini] OctVul6B022600P1	OctVul6B007476P1; A0A6P7SER3; Cluster-58773.162316;orf1 len=2526 frame:3 start:24 end:7601 gi; Cluster-58773.162319;orf1 len=2921 frame:3 start:24 end:8786 gi; OctVul6B022600P1	0	4412.29	33	1.686	0.729	1.229	0.75	-0.46	0.3	0.866897	0.48544	0.765048	1	0.764056	0.929977	35.7	49	60.3	57.58	117.47	56.07	4	10	6	14.5	43.6	29.3	66.6	46	42.9	16.9	240.5
High	Unambiguous	SAASGLDDAK	[K].SAASGLDDAK.[Q]	1xTMT6plex [K10]; 1xTMT6plex [N-Term]	1xTMT6plex [K10]; 1xTMT6plex [N-Term]	0.000161821	0.000211928	0.908	2	5	2	A0A6P7TPR6; OctVul6B020414P1	A0A6P7TPR6 [539-548]; OctVul6B020414P1 [492-501]			Peroxiredoxin-like 2A OS=Octopus vulgaris OX=6645 GN=LOC115225102 PE=3 SV=1 OctVul6B020414P1	Cluster-58773.137845;orf1 len=447 frame:-2 start:1516 end:176 gi; A0A7E6FR49; A0A6P7TPR6; OctVul6B020414P1; Cluster-58773.137841;orf1 len=352 frame:1 start:1 end:1056 gi	0	1392.77	10	0.655	2.578	1.688	-0.61	1.37	0.76	0.403519	0.00108167	0.0092526	1	0.0102718	0.0344454	152.6	59.2	99.9	26.73	43.72	22.03	4	10	6	149.8	205.4	104.9	155.5	88.7	104.6	51.6	33.1
High	Unambiguous	GSQYDDCDRPVYGGR	[R].GSQYDDCDRPVYGGR.[F]	1xCarbamidomethyl [C7]; 1xTMT6plex [N-Term]	1xCarbamidomethyl [C7]; 1xTMT6plex [N-Term]	9.86687e-05	0.000211928	0.973	1	1	2	A0A7E6EX52	A0A7E6EX52 [77-91]			Uncharacterized protein LOC115213537 OS=Octopus vulgaris OX=6645 GN=LOC115213537 PE=4 SV=1	A0A7E6EX52	0	1973.9	15	1.579	0.88	1.39	0.66	-0.18	0.47	0.432085	0.999404	0.263999	1	1	0.440367	34.1	38.8	53.9	89.12	25.44	112	4	10	6	117.8	16.4	71.1	15.4	26.2	39.2	38.4	60.2
High	Unambiguous	SALFACAGTAGQR	[R].SALFACAGTAGQR.[C]	1xCarbamidomethyl [C6]; 1xTMT6plex [N-Term]	1xCarbamidomethyl [C6]; 1xTMT6plex [N-Term]	0.00054263	0.000211928	0.749	1	6	3	Cluster-58773.89511;orf1 len=572 frame:2 start:377 end:2092 gi	Cluster-58773.89511;orf1 len=572 frame:2 start:377 end:2092 gi [349-361]			524875173 ref|XP_005094317.1| PREDICTED: alpha-aminoadipic semialdehyde dehydrogenase-like [Aplysia californica]	A0A812CP82; Cluster-58773.89511;orf1 len=572 frame:2 start:377 end:2092 gi; OctVul6B022207P1; A0A0L8HA27; A0A6P7SZ53; A0A0L8HAQ5	0	1538.79	13	0.79	0.919	0.726	-0.34	-0.12	-0.46	0.355175	0.755066	0.0471773	1	0.971287	0.119402	31	33.8	24.5	26.98	42.85	36.54	4	10	6	22.4	38.5	25.4	37.9	34.5	33	31.7	17.5
High	Unambiguous	GSSCLVESGTR	[K].GSSCLVESGTR.[V]	1xCarbamidomethyl [C4]; 1xTMT6plex [N-Term]	1xCarbamidomethyl [C4]; 1xTMT6plex [N-Term]	8.21951e-05	0.000211928	0.997	1	1	3	OctVul6B020125P1	OctVul6B020125P1 [682-692]			OctVul6B020125P1	OctVul6B020125P1	0	1381.69	11	2.797	4.679	13.087	1.48	2.23	3.71	0.192383	0.0153954	5.12824e-05	0.872039	0.0708413	0.000630501	317.2	67.8	887.1	63.15	78.61	106.34	4	10	6	572.9	615.4	173.8	175.6	85.3	125	185.7	48.3
High	Unambiguous	SAALIQQSTSVK	[R].SAALIQQSTSVK.[E]	1xTMT6plex [K12]; 1xTMT6plex [N-Term]	1xTMT6plex [K12]; 1xTMT6plex [N-Term]	5.8803e-05	0.000211928	1.041	1	4	1	A0A0L8GSW6	A0A0L8GSW6 [155-166]			Large ribosomal subunit protein uL6 OS=Octopus bimaculoides OX=37653 GN=OCBIM_22028338mg PE=3 SV=1	Cluster-58773.175066;orf1 len=190 frame:2 start:386 end:955 gi; OctVul6B028827P1; A0A0L8GSW6; OctVul6B028828P1	0	1691.01	12	1.201	1.069	1.284	0.26	0.1	0.36	0.989832	0.949106	0.981621	1	1	1	49.2	46	59.1	1.1	27.53	36.51	2	5	3	48.9	49.6			46	55	35.7	33.5
High	Unambiguous	RVNQALWLLCTGAR	[R].RVNQALWLLCTGAR.[E]	1xCarbamidomethyl [C10]; 1xTMT6plex [N-Term]	1xCarbamidomethyl [C10]; 1xTMT6plex [N-Term]	0.000418947	0.000211928	0.783	1	5	2	OctVul6B018084P2	OctVul6B018084P2 [194-207]			OctVul6B018084P2	Cluster-58773.147568;orf2 len=84 frame:1 start:1981 end:2232 gi; OctVul6B018084P1; OctVul6B018084P2; Cluster-58773.147570;orf1 len=109 frame:3 start:273 end:599 gi; Cluster-3001.0;orf1 len=234 frame:2 start:2 end:703 gi	1	1887.06	14
High	Unambiguous	RVNEILGPFGFEAHPFK	[R].RVNEILGPFGFEAHPFK.[VD]	1xTMT6plex [K17]; 1xTMT6plex [N-Term]	1xTMT6plex [K17]; 1xTMT6plex [N-Term]	2.49761e-06	0.000211928	1.456	2	6	2	Cluster-58773.159728;orf1 len=257 frame:1 start:901 end:1671 gi; Cluster-58773.164691;orf1 len=172 frame:1 start:901 end:1416 gi	Cluster-58773.159728;orf1 len=257 frame:1 start:901 end:1671 gi [22-38]; Cluster-58773.164691;orf1 len=172 frame:1 start:901 end:1416 gi [22-38]			291224559 ref|XP_002732271.1| PREDICTED: methylmalonic aciduria and homocystinuria type C protein homolog [Saccoglossus kowalevskii] 291224559 ref|XP_002732271.1| PREDICTED: methylmalonic aciduria and homocystinuria type C protein homolog [Saccoglossus kowalevskii]	Cluster-58773.159727;orf1 len=111 frame:-2 start:335 end:3 gi; Cluster-58773.159728;orf1 len=257 frame:1 start:901 end:1671 gi; Cluster-58773.164691;orf1 len=172 frame:1 start:901 end:1416 gi; OctVul6B002465P6; A0A7E6ELF6; A0A7E6END5	1	2416.35	17	0.878	1.075	0.944	-0.19	0.1	-0.08	0.406612	0.999345	0.271123	1	1	0.448622	214.4	199.4	188.3	21.67	20.04	25.8	4	10	6	155.3	187.4	247.5	245.3	172.9	166.7	188.1	164.3
High	Unambiguous	RVGECESEIAGLNR	[K].RVGECESEIAGLNR.[R]	1xCarbamidomethyl [C5]; 1xTMT6plex [N-Term]	1xCarbamidomethyl [C5]; 1xTMT6plex [N-Term]	0.00124312	0.000211928	0.64	3	38	1	OctVul6B011920P8; OctVul6B011920P9; A0A7E6EQM0	OctVul6B011920P8 [77-90]; OctVul6B011920P9 [77-90]; A0A7E6EQM0 [77-90]			OctVul6B011920P8 OctVul6B011920P9 Tropomyosin Tod p 1.0102 isoform X10 OS=Octopus vulgaris OX=6645 GN=LOC115210626 PE=3 SV=1	A0A7E6ESN7; A0A7E6ESP2; OctVul6B011920P8; A0A7E6ERJ4; Cluster-58773.159342;orf2 len=257 frame:3 start:672 end:1442 gi; A0A7E6EQM7; A0A7E6EQL5; A0A7E6ESM7; A0A6P7SAR7; A0A7E6EQN2; OctVul6B011920P5; A0A7E6ERL1; A0A7E6ERK2; OctVul6B011920P11; A0A7E6ERJ7; A0A7E6ERJ9; OctVul6B011920P1; A0A7E6ET67; Cluster-58773.159343;orf1 len=290 frame:-2 start:953 end:84 gi; Cluster-58773.159326;orf1 len=288 frame:3…	1	1818.93	14
High	Unambiguous	RVELLVEKPEDPDDTSTPIK	[K].RVELLVEKPEDPDDTSTPIK.[S]	2xTMT6plex [K8; K20]; 1xTMT6plex [N-Term]	2xTMT6plex [K8; K20]; 1xTMT6plex [N-Term]	1.13597e-05	0.000211928	1.257	2	5	2	A0A0L8FN17; Cluster-58773.223663;orf1 len=764 frame:1 start:46 end:2337 gi	A0A0L8FN17 [59-78]; Cluster-58773.223663;orf1 len=764 frame:1 start:46 end:2337 gi [172-191]			Farnesoic acid O-methyl transferase domain-containing protein (Fragment) OS=Octopus bimaculoides OX=37653 GN=OCBIM_22014326mg PE=4 SV=1 405962695 gb|EKC28346.1| C3 and PZP-like alpha-2-macroglobulin domain-containing protein 8 [Crassostrea gigas]	A0A0L8FN17; Cluster-58773.223662;orf1 len=771 frame:1 start:46 end:2358 gi; A0A6P7U285; OctVul6B025351P1; Cluster-58773.223663;orf1 len=764 frame:1 start:46 end:2337 gi	1	2968.68	20	1.198	0.868	1.04	0.26	-0.2	0.06	0.955897	0.643692	0.777857	1	0.898957	0.940361	70.3	81	84.2	31.12	29.15	31.57	4	10	6	44.2	81.2	60.8	93.3	82.1	98.1	51.9	63.8
High	Unambiguous	GSVEVETLEQADTR	[R].GSVEVETLEQADTR.[S]	1xTMT6plex [N-Term]	1xTMT6plex [N-Term]	1.43837e-07	0.000211928	1.831	1	4	4	A0A6P7SDN6	A0A6P7SDN6 [232-245]			Gelsolin-like protein 2 OS=Octopus vulgaris OX=6645 GN=LOC115211664 PE=3 SV=1	OctVul6B009894P1; Cluster-58773.161025;orf1 len=319 frame:3 start:135 end:1091 gi; A0A6P7SDN6; Cluster-58773.161026;orf1 len=364 frame:1 start:532 end:1623 gi	0	1762.9	14	0.665	1.423	0.946	-0.59	0.51	-0.08	0.305161	0.313155	0.982407	1	0.582385	1	215.9	151.7	143.5	22.01	38.08	46.99	4	10	6	197.5	154.2	261.1	236.1	109.8	101.1	186	121.2
High	Unambiguous	RVEELLSELSSLR	[R].RVEELLSELSSLR.[A]	1xTMT6plex [N-Term]	1xTMT6plex [N-Term]	1.33799e-06	0.000211928	1.538	1	5	4	A0A6P7TL39	A0A6P7TL39 [317-329]			Lamin-B1 isoform X2 OS=Octopus vulgaris OX=6645 GN=LOC115223416 PE=4 SV=1	Cluster-58773.171742;orf1 len=602 frame:2 start:482 end:2287 gi; A0A6P7TL39; A0A6P7TI37; OctVul6B016990P1; Cluster-58773.171741;orf1 len=456 frame:2 start:482 end:1849 gi	1	1760.01	13
High	Unambiguous	RTGNFVEPTIITGLAHDAEVVQR	[K].RTGNFVEPTIITGLAHDAEVVQR.[E]	1xDeamidated [Q22]; 1xTMT6plex [N-Term]	1xDeamidated [Q22]; 1xTMT6plex [N-Term]	0.000309009	0.000211928	0.823	1	3	1	Cluster-58773.89511;orf1 len=572 frame:2 start:377 end:2092 gi	Cluster-58773.89511;orf1 len=572 frame:2 start:377 end:2092 gi [436-458]			524875173 ref|XP_005094317.1| PREDICTED: alpha-aminoadipic semialdehyde dehydrogenase-like [Aplysia californica]	Cluster-58773.89511;orf1 len=572 frame:2 start:377 end:2092 gi; OctVul6B022207P1; A0A6P7SZ53	1	2753.48	23
High	Unambiguous	RTGAIVDVPVGPELLGR	[K].RTGAIVDVPVGPELLGR.[V]	1xTMT6plex [N-Term]	1xTMT6plex [N-Term]	0.000163057	0.000211928	0.907	1	3	2	A0A6P7T6U6	A0A6P7T6U6 [131-147]			ATP synthase subunit alpha OS=Octopus vulgaris OX=6645 GN=LOC115220629 PE=3 SV=1	A0A6P7T6U6; Cluster-58773.166315;orf1 len=580 frame:1 start:268 end:2007 gi; OctVul6B023415P1	1	1978.16	17
High	Unambiguous	RSQVEDVQSQLSR	[K].RSQVEDVQSQLSR.[R]	1xTMT6plex [N-Term]	1xTMT6plex [N-Term]	0.000325915	0.000211928	0.816	1	11	1	OctVul6B028251P3	OctVul6B028251P3 [1094-1106]			OctVul6B028251P3	OctVul6B028251P2; A0A6P7TER7; A0A6P7TBM5; OctVul6B028251P1; A0A6P7TBL9; Cluster-58773.161969;orf1 len=1721 frame:3 start:3216 end:8378 gi; A0A6P7TBS7; OctVul6B028251P3; A0A6P7TDQ3; OctVul6B028251P4; A0A6P7TBP7	1	1760.95	13	1.078	1.317	1.42	0.11	0.4	0.51	0.963759	0.992744	0.893349	1	1	1	64.5	49	69.6	24.24	47.17	25.61	2	5	3			76.7	54.3
High	Unambiguous	GTAQNLLDK	[R].GTAQNLLDK.[F]	1xTMT6plex [K9]; 1xTMT6plex [N-Term]	1xTMT6plex [K9]; 1xTMT6plex [N-Term]	0.000661307	0.000211928	0.723	1	15	2	OctVul6B014841P1	OctVul6B014841P1 [523-531]			OctVul6B014841P1	Cluster-58773.171291;orf2 len=540 frame:3 start:108 end:1727 gi; Cluster-58773.171289;orf2 len=863 frame:3 start:396 end:2984 gi; Cluster-58773.171293;orf2 len=511 frame:1 start:259 end:1791 gi; Cluster-58773.171284;orf2 len=857 frame:2 start:494 end:3064 gi; A0A6P7SXS2; Cluster-58773.171292;orf2 len=876 frame:2 start:383 end:3010 gi; OctVul6B014841P1; A0A6P7SXS0; A0A6P7SZH1; Cluster-58773.171287…	0	1417.84	9	0.58	4.689	2.718	-0.79	2.23	1.44	0.189224	0.000322368	0.00885296	0.866547	0.00405911	0.0334754	212.9	45.4	123.4	34.92	62.22	37.32	4	10	6	270.5	167.6	328.6	162.8	41.8	56.4	114.9	38.3
High	Unambiguous	GTAVVNGEFK	[K].GTAVVNGEFK.[ED]	1xTMT6plex [K10]; 1xTMT6plex [N-Term]	1xTMT6plex [K10]; 1xTMT6plex [N-Term]	0.000111447	0.000211928	0.957	1	6	2	A0A0L8HKE7	A0A0L8HKE7 [51-60]			thioredoxin-dependent peroxiredoxin OS=Octopus bimaculoides OX=37653 GN=OCBIM_22013391mg PE=3 SV=1	A0A812CFZ4; Cluster-58773.71720;orf1 len=237 frame:3 start:90 end:800 gi; A0A812CE21; A0A0L8HKE7; OctVul6B025412P1; A0A0F7LH38	0	1479.86	10	0.422	3.251	1.371	-1.25	1.7	0.45	0.176427	0.0679996	0.910577	0.838084	0.200148	1	219.4	67.5	92.5	77.19	68.36	99.5	4	10	6	599.4	212.8	226.3	95.1	112.8	124.8	131.8	67.4
High	Unambiguous	GSSDNIVDDIER	[R].GSSDNIVDDIER.[C]	1xTMT6plex [N-Term]	1xTMT6plex [N-Term]	3.37354e-05	0.000211928	1.114	1	5	2	A0A6P7TG13	A0A6P7TG13 [379-390]			T-complex protein 1 subunit theta OS=Octopus vulgaris OX=6645 GN=LOC115222287 PE=3 SV=1	Cluster-58773.167288;orf1 len=551 frame:3 start:162 end:1814 gi; A0A6P7TG13; Cluster-58773.167289;orf1 len=551 frame:3 start:162 end:1814 gi; OctVul6B023605P1; A0A0L8H4H3	0	1548.77	12	1.176	0.922	1.084	0.23	-0.12	0.12	0.566045	0.967714	0.578818	1	1	0.768306	91.8	99.6	107.9	21.96	33.67	36.84	4	10	6	120.1	76.9	106	79.4	60.1	106.8	135.1	160.3
High	Unambiguous	SALSIDTVDSDGK	[K].SALSIDTVDSDGK.[F]	1xTMT6plex [K13]; 1xTMT6plex [N-Term]	1xTMT6plex [K13]; 1xTMT6plex [N-Term]	1.46043e-07	0.000211928	1.829	1	5	5	A0A6P7TL39	A0A6P7TL39 [455-467]			Lamin-B1 isoform X2 OS=Octopus vulgaris OX=6645 GN=LOC115223416 PE=4 SV=1	Cluster-58773.171742;orf1 len=602 frame:2 start:482 end:2287 gi; Cluster-58773.171741;orf2 len=160 frame:3 start:1782 end:2261 gi; A0A6P7TL39; A0A6P7TI37; OctVul6B016990P1	0	1765.96	13	1.516	0.812	1.23	0.6	-0.3	0.3	0.407603	0.636591	0.827791	1	0.892073	0.974527	56.4	69.4	85.4	33.11	95.19	98.11	4	10	6	62.8	50.5	43	89.3	70.8	60.5	68.1	37.5
High	Unambiguous	SANEINLLVK	[R].SANEINLLVK.[R]	1xTMT6plex [K10]; 1xTMT6plex [N-Term]	1xTMT6plex [K10]; 1xTMT6plex [N-Term]	0.000185579	0.000211928	0.89	1	8	2	A0A6P7SNG1	A0A6P7SNG1 [84-93]			PDZ and LIM domain protein 3 isoform X1 OS=Octopus vulgaris OX=6645 GN=LOC115214534 PE=3 SV=1	Cluster-58773.131937;orf1 len=109 frame:3 start:3 end:329 gi; A0A6P7SNG1; A0A0L8HUK6; A0A6P7SMU5; Cluster-58773.131960;orf1 len=378 frame:1 start:424 end:1557 sp; Cluster-58773.131962;orf1 len=340 frame:1 start:424 end:1443 gi; OctVul6B006557P1; A0A6P7SMT6	0	1558.96	10	0.966	0.36	0.348	-0.05	-1.47	-1.52	0.961894	0.00103263	0.000535242	1	0.00994188	0.00387231	32.7	90.8	31.6	24.96	28.15	44.89	4	10	6	28.2	37.9	23.4	40.8	110.2	89.6	75.8	45.9
High	Unambiguous	GSEEEPLDKPESTEENVFLLAR	[K].GSEEEPLDKPESTEENVFLLAR.[D]	1xDeamidated [N16]; 1xTMT6plex [K9]; 1xTMT6plex [N-Term]	1xDeamidated [N16]; 1xTMT6plex [K9]; 1xTMT6plex [N-Term]	2.10442e-05	0.000211928	1.176	1	18	1	A0A7E6EUH2	A0A7E6EUH2 [258-279]			Sodium/calcium exchanger 3 isoform X7 OS=Octopus vulgaris OX=6645 GN=LOC115210249 PE=3 SV=1	Cluster-58773.151645;orf1 len=557 frame:1 start:364 end:2034 gi; OctVul6B013498P1; Cluster-58773.151650;orf1 len=334 frame:1 start:364 end:1365 gi; OctVul6B013498P7; A0A7E6ETX9; OctVul6B013498P5; OctVul6B013498P2; OctVul6B013498P3; A0A7E6EUH2; A0A7E6ERW6; OctVul6B013498P4; A0A6P7S929; A0A7E6EUG7; A0A6P7S8A6; A0A6P7S911; OctVul6B013498P6; A0A6P7S8B0; Cluster-58773.151641;orf1 len=768 frame:1 start…	0	2948.51	22	1.44	4.121	5.934	0.53	2.04	2.57	0.822486	0.00563343	0.00122557	1	0.0345627	0.00743181	154.2	37.4	222	8.25	32.5	43.52	2	5	3	145.4	163.4			33	58.1	37.4	41.1
High	Unambiguous	GQIWLDDVGCDGR	[R].GQIWLDDVGCDGR.[E]	1xCarbamidomethyl [C10]; 1xTMT6plex [N-Term]	1xCarbamidomethyl [C10]; 1xTMT6plex [N-Term]	1.69407e-06	0.000211928	1.507	1	5	2	Cluster-58773.197613;orf1 len=950 frame:1 start:154 end:3003 gi	Cluster-58773.197613;orf1 len=950 frame:1 start:154 end:3003 gi [901-913]			780172842 ref|XP_011660820.1| PREDICTED: LOW QUALITY PROTEIN: deleted in malignant brain tumors 1 protein [Strongylocentrotus purpuratus]	OctVul6B007198P1; Cluster-58773.197610;orf1 len=101 frame:-2 start:355 end:53 gi; Cluster-58773.197613;orf1 len=950 frame:1 start:154 end:3003 gi; A0A6P7SFT9; A0A0L8I678	0	1719.83	13	7.352	2.018	14.838	2.88	1.01	3.89	0.000900364	0.133415	1.15844e-06	0.0633615	0.325607	3.51918e-05	41.2	20.4	302.9	29.25	45.22	77.21	4	10	6	40.7	31.2	61.7	41.7	37.7	12.3	24.6	17.5
High	Unambiguous	GQNCLDTGNPIK	[R].GQNCLDTGNPIK.[I]	1xCarbamidomethyl [C4]; 1xTMT6plex [K12]; 1xTMT6plex [N-Term]	1xCarbamidomethyl [C4]; 1xTMT6plex [K12]; 1xTMT6plex [N-Term]	1.38458e-05	0.000211928	1.231	1	3	4	A0A6P7SRT8	A0A6P7SRT8 [117-128]			ATP synthase subunit beta OS=Octopus vulgaris OX=6645 GN=LOC115215584 PE=3 SV=1	A0A6P7SRT8; A0A0L8HS44; G1CW41	0	1774.95	12	0.947	1.676	1.587	-0.08	0.75	0.67	0.990189	0.0220468	0.0127027	1	0.091189	0.0434629	269.1	160.5	254.8	15.07	35.77	13.65	4	10	6	299.3	241.9	318.3	235.6	106.8	163.2	170.9	106.1
High	Unambiguous	GQNCLDTGNPIKIPVGPGTLGR	[R].GQNCLDTGNPIKIPVGPGTLGR.[I]	1xCarbamidomethyl [C4]; 1xTMT6plex [K12]; 1xTMT6plex [N-Term]	1xCarbamidomethyl [C4]; 1xTMT6plex [K12]; 1xTMT6plex [N-Term]	1.09775e-06	0.000211928	1.564	1	3	2	A0A6P7SRT8	A0A6P7SRT8 [117-138]			ATP synthase subunit beta OS=Octopus vulgaris OX=6645 GN=LOC115215584 PE=3 SV=1	A0A6P7SRT8; A0A0L8HS44; G1CW41	1	2722.51	22	1.05	0.43	0.452	0.07	-1.22	-1.15	0.658238	0.141905	0.474242	1	0.339725	0.668275	43.6	101.3	45.8	25.82	51.69	54.19	4	10	6	55.8	53.6	34	35.5	42.6	128.8	118.6	59.8
High	Unambiguous	SAWEIDNGIR	[K].SAWEIDNGIR.[N]	1xTMT6plex [N-Term]	1xTMT6plex [N-Term]	0.000876235	0.000211928	0.686	2	4	2	A0A6P7TXK0; A0A0L8GRU6	A0A6P7TXK0 [332-341]; A0A0L8GRU6 [333-342]			Medium-chain specific acyl-CoA dehydrogenase, mitochondrial OS=Octopus vulgaris OX=6645 GN=LOC115228127 PE=3 SV=1 Medium-chain specific acyl-CoA dehydrogenase, mitochondrial OS=Octopus bimaculoides OX=37653 GN=OCBIM_22028981mg PE=3 SV=1	A0A6P7TXK0; A0A0L8GRU6; OctVul6B024881P1; Cluster-58773.179394;orf1 len=421 frame:2 start:497 end:1759 gi	0	1389.73	10	0.759	0.699	0.53	-0.4	-0.52	-0.92	0.315433	0.138401	0.00170111	1	0.33417	0.00952331	174.3	249.5	132.3	12.16	23.06	30.55	4	10	6	161.1	154	198.4	188.6	284.2	196.2	262.9	145.2
High	Unambiguous	SAVTGFNEAR	[K].SAVTGFNEAR.[QK]	1xTMT6plex [N-Term]	1xTMT6plex [N-Term]	0.000385309	0.000211928	0.794	2	6	2	A0A6P7TPR6; OctVul6B020414P1	A0A6P7TPR6 [374-383]; [572-581]; OctVul6B020414P1 [327-336]; [525-534]			Peroxiredoxin-like 2A OS=Octopus vulgaris OX=6645 GN=LOC115225102 PE=3 SV=1 OctVul6B020414P1	Cluster-58773.137845;orf1 len=447 frame:-2 start:1516 end:176 gi; A0A7E6FR49; A0A6P7TPR6; OctVul6B020414P1; A0A0L8IH61; Cluster-58773.137841;orf1 len=352 frame:1 start:1 end:1056 gi	0	1280.68	10	0.911	1.853	1.688	-0.14	0.89	0.75	0.889886	0.00521475	0.00572592	1	0.0328309	0.0237934	302.2	163.1	275.2	22.85	35.48	23.86	4	10	6	239.6	267.5	341.5	396.2	174.4	150.3	178.6	82.5
High	Unambiguous	GQTPEEAELHYLENAK	[K-].GQTPEEAELHYLENAK.[K]	1xTMT6plex [K16]; 1xTMT6plex [N-Term]	1xTMT6plex [K16]; 1xTMT6plex [N-Term]	2.96407e-05	0.000211928	1.131	2	60	3	A0A6P7SZQ0; OctVul6B028982P3	A0A6P7SZQ0 [599-614]; OctVul6B028982P3 [174-189]			Uncharacterized protein LOC115218249 isoform X33 OS=Octopus vulgaris OX=6645 GN=LOC115218249 PE=4 SV=1 OctVul6B028982P3	Cluster-58773.139718;orf1 len=734 frame:2 start:434 end:2635 gi; Cluster-58773.139725;orf1 len=499 frame:2 start:434 end:1930 gi; A0A7E6F8D1; A0A7E6F8A2; A0A7E6F8A6; A0A6P7T0A6; A0A7E6F9S0; OctVul6B028982P7; A0A7E6F8C0; A0A6P7T0F8; OctVul6B028982P1; A0A7E6F8A7; OctVul6B028982P13; A0A6P7SZQ0; A0A7E6F8B0; A0A7E6F8B7; A0A7E6F9R5; OctVul6B028982P4; A0A7E6F9R0; OctVul6B028982P10; A0A7E6FAM6; A0A7E6FAN…	0	2287.2	16	1.025	1.991	2.041	0.04	0.99	1.03	0.94218	0.255735	0.0841271	1	0.504847	0.186823	77.2	38.8	79.1	34.51	53.35	34.63	4	10	6	63.4	43.6	97.6	94	29.8	30.7	41.1	19.9
High	Unambiguous	SAVTGFNEAK	[K].SAVTGFNEAK.[Q]	1xTMT6plex [K10]; 1xTMT6plex [N-Term]	1xTMT6plex [K10]; 1xTMT6plex [N-Term]	6.15507e-05	0.000211928	1.035	2	6	4	A0A6P7TPR6; OctVul6B020414P1	A0A6P7TPR6 [407-416]; [440-449]; [473-482]; OctVul6B020414P1 [360-369]; [393-402]; [426-435]			Peroxiredoxin-like 2A OS=Octopus vulgaris OX=6645 GN=LOC115225102 PE=3 SV=1 OctVul6B020414P1	Cluster-58773.137845;orf1 len=447 frame:-2 start:1516 end:176 gi; A0A7E6FR49; A0A6P7TPR6; OctVul6B020414P1; A0A0L8IH61; Cluster-58773.137841;orf1 len=352 frame:1 start:1 end:1056 gi	0	1481.84	10	0.738	1.878	1.386	-0.44	0.91	0.47	0.24477	0.00510376	0.116055	0.942875	0.0323272	0.239141	417.2	222.2	308	29	26.91	29.42	4	10	6	297.8	367	474.3	582.8	208.3	224.3	164.8	192.6
High	Unambiguous	GQTWEDGCSLR	[K].GQTWEDGCSLR.[C]	1xCarbamidomethyl [C8]; 1xTMT6plex [N-Term]	1xCarbamidomethyl [C8]; 1xTMT6plex [N-Term]	7.16713e-05	0.000211928	1.015	1	2	2	OctVul6B024968P1	OctVul6B024968P1 [1792-1802]			OctVul6B024968P1	OctVul6B024968P1; Cluster-58773.194446;orf1 len=2057 frame:1 start:397 end:6567 gi	0	1537.73	11	6.5	0.547	3.558	2.7	-0.87	1.83	0.00103004	0.476737	0.00176583	0.0684979	0.755487	0.00981334	21.2	38.7	137.8	34.76	59.3	127.31	4	10	6	33.7	15.7	24.6	18.3	112.1	29.9	36.4	45.1
High	Unambiguous	SAVGWDHQANLEK	[K].SAVGWDHQANLEK.[H]	1xTMT6plex [K13]; 1xTMT6plex [N-Term]	1xTMT6plex [K13]; 1xTMT6plex [N-Term]	0.000108931	0.000211928	0.96	1	6	1	A0A7E6FUN7	A0A7E6FUN7 [173-185]			Src substrate cortactin isoform X2 OS=Octopus vulgaris OX=6645 GN=LOC115225813 PE=4 SV=1	A0A7E6FUN7; A0A6P7TL49; Cluster-58773.103047;orf1 len=538 frame:1 start:262 end:1875 gi; OctVul6B003889P2; OctVul6B003889P1; A0A7E6FS91	0	1913.03	13	0.421	2.17	0.913	-1.25	1.12	-0.13	0.412465	0.118436	0.621847	1	0.300557	0.80989	91.9	42.3	38.7	24.37	28.14	78.77	2	5	3			109.4	77.2
High	Unambiguous	SATSSFNEAK	[K].SATSSFNEAK.[Q]	1xTMT6plex [K10]; 1xTMT6plex [N-Term]	1xTMT6plex [K10]; 1xTMT6plex [N-Term]	0.000208021	0.000211928	0.875	2	5	2	A0A6P7TPR6; OctVul6B020414P1	A0A6P7TPR6 [506-515]; OctVul6B020414P1 [459-468]			Peroxiredoxin-like 2A OS=Octopus vulgaris OX=6645 GN=LOC115225102 PE=3 SV=1 OctVul6B020414P1	Cluster-58773.137845;orf1 len=447 frame:-2 start:1516 end:176 gi; A0A7E6FR49; A0A6P7TPR6; OctVul6B020414P1; Cluster-58773.137841;orf1 len=352 frame:1 start:1 end:1056 gi	0	1499.81	10	0.663	2.824	1.872	-0.59	1.5	0.9	0.0427033	8.86137e-06	0.000907417	0.458657	0.000304525	0.00587848	237.1	84	157.1	11.03	31.12	4.89	4	10	6	201.2	255.7	223.2	251.9	140.9	118.7	86.3	57
High	Unambiguous	GRHEYVCVDYAPEADPAGYR	[K].GRHEYVCVDYAPEADPAGYR.[DN]	1xCarbamidomethyl [C7]; 1xTMT6plex [N-Term]	1xCarbamidomethyl [C7]; 1xTMT6plex [N-Term]	0.000136872	0.000211928	0.93	4	30	2	A0A7E6FIV6; A0A7E6FGF2; A0A6P7TBC6; A0A7E6FGC2	A0A7E6FIV6 [202-221]; A0A7E6FGF2 [181-200]; A0A6P7TBC6 [200-219]; A0A7E6FGC2 [255-274]			Short-chain collagen C4-like OS=Octopus vulgaris OX=6645 GN=LOC118767023 PE=4 SV=1 Short-chain collagen C4-like OS=Octopus vulgaris OX=6645 GN=LOC118767015 PE=4 SV=1 Short-chain collagen C4-like isoform X1 OS=Octopus vulgaris OX=6645 GN=LOC115221579 PE=4 SV=2 Uncharacterized protein LOC115221573 OS=Octopus vulgaris OX=6645 GN=LOC115221573 PE=4 SV=1	A0A7E6FGW4; A0A7E6FGT2; A0A7E6FGG2; A0A6P7T972; OctVul6B029645P1; A0A7E6FIV6; OctVul6B029645P2; A0A7E6FIU9; A0A7E6FFL2; A0A7E6FGR3; A0A7E6FGF7; OctVul6B003294P1; A0A7E6FGF2; A0A7E6FFQ8; OctVul6B029645P3; OctVul6B023398P1; A0A7E6FFQ0; A0A6P7TBC6; A0A7E6FHH4; OctVul6B020565P1; A0A7E6FI68; A0A7E6FGV4; A0A7E6FGC2; A0A0L8GJV0; OctVul6B012079P1; A0A6P7T9Q3; A0A6P7TAN0; A0A7E6EKP2; A0A6P7TE88; OctVul6B0…	1	2554.2	20	1.207	1.141	1.377	0.27	0.19	0.46	0.366963	0.356294	0.00986334	1	0.635057	0.036181	132	115.6	159.3	8.92	23.1	16.5	4	10	6	124.8	145.6	120.8	139.6	91.2	114.9	146.3	81
High	Unambiguous	GRLPTSDIAIDDIK	[R].GRLPTSDIAIDDIK.[Y]	1xTMT6plex [K14]; 1xTMT6plex [N-Term]	1xTMT6plex [K14]; 1xTMT6plex [N-Term]	9.14374e-05	0.000211928	0.983	1	5	2	OctVul6B024954P1	OctVul6B024954P1 [217-230]			OctVul6B024954P1	OctVul6B024954P1; Cluster-58773.172641;orf1 len=1537 frame:1 start:673 end:5283 gi; OctVul6B024954P2; A0A6P7TEV4; Cluster-58773.172639;orf1 len=1824 frame:3 start:3 end:5474 gi	1	1972.15	14	1.301	1.772	2.305	0.38	0.83	1.2	0.999031	0.0172892	0.00601076	1	0.0770624	0.0246982	230.3	129.9	299.5	30.43	26.63	40.04	4	10	6	271	171.5	333.9	195.7	80.8	126.4	90.3	133.6
High	Unambiguous	GRPEETLEAFK	[K].GRPEETLEAFK.[ND]	1xTMT6plex [K11]; 1xTMT6plex [N-Term]	1xTMT6plex [K11]; 1xTMT6plex [N-Term]	0.000805915	0.000211928	0.697	1	5	2	A0A6P7T1V5	A0A6P7T1V5 [95-105]			Uncharacterized protein LOC115218879 OS=Octopus vulgaris OX=6645 GN=LOC115218879 PE=4 SV=1	Cluster-58773.174428;orf1 len=165 frame:-2 start:497 end:3 gi; Cluster-58773.174441;orf1 len=531 frame:1 start:127 end:1719 gi; OctVul6B013544P1; A0A0L8HVM6; A0A6P7T1V5	0	1734.98	11	0.783	1.263	0.989	-0.35	0.34	-0.02	0.279452	0.233929	0.999441	0.99253	0.475611	1	56.5	44.7	44.2	10.21	32.57	42.04	4	10	6	59.9	52.4	53.3	64.9	32.2	47.7	53.3	17.1
High	Unambiguous	GRPINLYAPSNVTDFSTTK	[R].GRPINLYAPSNVTDFSTTK.[T]	1xTMT6plex [K19]; 1xTMT6plex [N-Term]	1xTMT6plex [K19]; 1xTMT6plex [N-Term]	1.9355e-07	0.000211928	1.792	2	31	2	A0A7E6F727; A0A7E6F6Z8	A0A7E6F727 [228-246]; A0A7E6F6Z8 [286-304]			Echinoderm microtubule-associated protein-like 2 isoform X9 OS=Octopus vulgaris OX=6645 GN=LOC115217030 PE=3 SV=1 Echinoderm microtubule-associated protein-like 2 isoform X7 OS=Octopus vulgaris OX=6645 GN=LOC115217030 PE=3 SV=1	Cluster-58773.184099;orf1 len=268 frame:2 start:2 end:805 gi; A0A7E6F9C5; A0A7E6F9C0; OctVul6B015030P3; A0A7E6F8E3; A0A7E6F727; Cluster-58773.189108;orf1 len=216 frame:2 start:2 end:649 gi; OctVul6B015030P9; Cluster-58773.191886;orf1 len=247 frame:1 start:1 end:741 sp; OctVul6B015030P2; Cluster-58773.189106;orf1 len=288 frame:2 start:2 end:865 gi; A0A7E6F8F0; A0A7E6F723; A0A7E6F8F6; Cluster-58773…	0	2539.39	19	0.697	1.277	0.89	-0.52	0.35	-0.17	0.232418	0.343225	0.881842	0.930443	0.619169	1	114.6	89.7	79.9	20.62	38.96	13.79	4	10	6	123.3	144	88.2	106.6	94.9	98.5	174.9	47.9
High	Unambiguous	SASGPNTPFCNILSEYAK	[K].SASGPNTPFCNILSEYAK.[KA]	1xCarbamidomethyl [C10]; 1xTMT6plex [K18]; 1xTMT6plex [N-Term]	1xCarbamidomethyl [C10]; 1xTMT6plex [K18]; 1xTMT6plex [N-Term]	1.422e-06	0.000211928	1.53	3	6	4	A0A0L8GF83; Cluster-58773.135546;orf1 len=1748 frame:1 start:202 end:5445 gi; OctVul6B004909P1	A0A0L8GF83 [448-465]; Cluster-58773.135546;orf1 len=1748 frame:1 start:202 end:5445 gi [825-842]; OctVul6B004909P1 [824-841]			VWFD domain-containing protein (Fragment) OS=Octopus bimaculoides OX=37653 GN=OCBIM_22035120mg PE=4 SV=1 762085926 ref|XP_011425282.1| PREDICTED: mucin-17-like [Crassostrea gigas] OctVul6B004909P1	A0A0L8GF83; Cluster-58773.135546;orf1 len=1748 frame:1 start:202 end:5445 gi; Cluster-58773.135543;orf2 len=1040 frame:1 start:202 end:3321 gi; OctVul6B004909P1; Cluster-109005.0;orf1 len=176 frame:-2 start:530 end:3 gi; A0A7E6F2Q3	0	2414.24	18	3.833	1.349	5.169	1.94	0.43	2.37	0.0943018	0.893008	0.0109454	0.655523	1	0.0388963	111.2	82.4	426.2	22.93	64.95	67	4	10	6	116	143.6	81.5	106.6	57.6	152.1	73.5	92.5
High	Unambiguous	GRPYDVLYPPFIPNSIAI	[R].GRPYDVLYPPFIPNSIAI.[-]	1xTMT6plex [N-Term]	1xTMT6plex [N-Term]	0.000227914	0.000211928	0.863	1	2	3	Cluster-58773.84359;orf1 len=208 frame:1 start:1 end:624 gi	Cluster-58773.84359;orf1 len=208 frame:1 start:1 end:624 gi [190-207]			260800484 ref|XP_002595160.1| hypothetical protein BRAFLDRAFT_118620 [Branchiostoma floridae]>gi|229280402|gb|EEN51171.1| hypothetical protein BRAFLDRAFT_118620 [Branchiostoma floridae]	Cluster-58773.84359;orf1 len=208 frame:1 start:1 end:624 gi; A0A7E6F2S0	0	2261.25	18
High	Unambiguous	SASGAQKPAAK	[K].SASGAQKPAAK.[K]	2xTMT6plex [K7; K11]; 1xTMT6plex [N-Term]	2xTMT6plex [K7; K11]; 1xTMT6plex [N-Term]	0.000555157	0.000211928	0.746	1	4	1	Cluster-58773.138646;orf1 len=790 frame:3 start:30 end:2399 gi	Cluster-58773.138646;orf1 len=790 frame:3 start:30 end:2399 gi [776-786]			117067150 gb|ABK32076.1| ribosomal protein S6 [Branchiostoma belcheri]	A0A0L8FU26; Cluster-58773.138647;orf2 len=423 frame:-1 start:1296 end:28 gi; A0A0L8FU76; Cluster-58773.138646;orf1 len=790 frame:3 start:30 end:2399 gi	0	1703.04	11	0.594	1.594	0.946	-0.75	0.67	-0.08	0.144002	0.0619868	0.884703	0.776977	0.187217	1	197.8	124.1	117.5	15.39	29.13	11.26	2	5	3			220.7	177.4
High	Unambiguous	SAQTATAGDPANTIFGK	[K].SAQTATAGDPANTIFGK.[I]	1xDeamidated [N12]; 1xTMT6plex [K17]; 1xTMT6plex [N-Term]	1xDeamidated [N12]; 1xTMT6plex [K17]; 1xTMT6plex [N-Term]	8.86955e-05	0.000211928	0.987	1	4	3	Cluster-58773.76616;orf1 len=148 frame:3 start:120 end:563 gi	Cluster-58773.76616;orf1 len=148 frame:3 start:120 end:563 gi [26-42]			645016475 ref|XP_008211498.1| PREDICTED: histidine triad nucleotide-binding protein 1 [Nasonia vitripennis]	OctVul6B025367P1; OctVul6B025367P2; Cluster-58773.76616;orf1 len=148 frame:3 start:120 end:563 gi; Cluster-58773.76617;orf1 len=91 frame:-3 start:273 end:1 gi	0	2109.12	17	0.528	1.412	0.746	-0.92	0.5	-0.42	0.0911215	0.743412	0.15156	0.651717	0.965241	0.291778	78.9	55.9	41.7	38.8	61.85	34.7	4	10	6	54.4	59.6	120.8	104.6	49	45.1	27.3	24.7
High	Unambiguous	SAQTATAGDPANTIFGK	[K].SAQTATAGDPANTIFGK.[I]	1xTMT6plex [K17]; 1xTMT6plex [N-Term]	1xTMT6plex [K17]; 1xTMT6plex [N-Term]	1.28803e-06	0.000211928	1.543	1	4	3	Cluster-58773.76616;orf1 len=148 frame:3 start:120 end:563 gi	Cluster-58773.76616;orf1 len=148 frame:3 start:120 end:563 gi [26-42]			645016475 ref|XP_008211498.1| PREDICTED: histidine triad nucleotide-binding protein 1 [Nasonia vitripennis]	OctVul6B025367P1; OctVul6B025367P2; Cluster-58773.76616;orf1 len=148 frame:3 start:120 end:563 gi; Cluster-58773.76617;orf1 len=91 frame:-3 start:273 end:1 gi	0	2108.14	17	0.506	1.651	0.835	-0.98	0.72	-0.26	0.16473	0.462189	0.583673	0.814013	0.740876	0.772715	125.7	76.2	63.6	54.1	58.4	54.98	4	10	6	75.6	76.6	214	206.3	61.8	71.6	43.5	31.9
High	Unambiguous	GSCQIGITHNVCHFNNPK	[K].GSCQIGITHNVCHFNNPK.[L]	2xCarbamidomethyl [C3; C12]; 1xTMT6plex [K18]; 1xTMT6plex [N-Term]	2xCarbamidomethyl [C3; C12]; 1xTMT6plex [K18]; 1xTMT6plex [N-Term]	6.08583e-08	0.000211928	1.944	2	4	2	Cluster-58773.205218;orf1 len=706 frame:1 start:10 end:2127 gi; OctVul6B006693P1	Cluster-58773.205218;orf1 len=706 frame:1 start:10 end:2127 gi [444-461]; OctVul6B006693P1 [445-462]			156402945 ref|XP_001639850.1| predicted protein [Nematostella vectensis]>gi|156226981|gb|EDO47787.1| predicted protein [Nematostella vectensis] OctVul6B006693P1	A0A7E6EQG6; Cluster-58773.205218;orf1 len=706 frame:1 start:10 end:2127 gi; OctVul6B006693P1; Cluster-58773.75307;orf1 len=178 frame:-3 start:536 end:3 gi	0	2541.29	18	1.51	1.27	1.918	0.59	0.34	0.94	0.0655424	0.756242	0.00345011	0.551696	0.971881	0.0162093	70.7	55.7	106.8	23.62	17.04	85.03	4	10	6	77.9	64.2	91.2	52.3	74.8	53.4	55.9	72.6
High	Unambiguous	GSCVSPNVCSCLK	[K].GSCVSPNVCSCLK.[G]	3xCarbamidomethyl [C3; C9; C11]; 1xTMT6plex [K13]; 1xTMT6plex [N-Term]	3xCarbamidomethyl [C3; C9; C11]; 1xTMT6plex [K13]; 1xTMT6plex [N-Term]	1.73976e-05	0.000211928	1.201	2	4	4	Cluster-58773.135546;orf1 len=1748 frame:1 start:202 end:5445 gi; OctVul6B004909P1	Cluster-58773.135546;orf1 len=1748 frame:1 start:202 end:5445 gi [128-140]; OctVul6B004909P1 [127-139]			762085926 ref|XP_011425282.1| PREDICTED: mucin-17-like [Crassostrea gigas] OctVul6B004909P1	Cluster-58773.135546;orf1 len=1748 frame:1 start:202 end:5445 gi; Cluster-58773.135543;orf2 len=1040 frame:1 start:202 end:3321 gi; OctVul6B004909P1; A0A7E6F2Q3	0	1925.96	13	4.076	1.573	6.41	2.03	0.65	2.68	0.22703	0.271885	0.00315729	0.925138	0.52742	0.0151613	134.4	85.5	548.1	25.35	57.28	71.06	4	9	6	181.5	159.7	108.5	113.2	88.5	92.8	128.4	45.9
High	Unambiguous	GSDCGIVNVNIPTSGAEIGGAFGGEK	[K].GSDCGIVNVNIPTSGAEIGGAFGGEK.[H]	1xCarbamidomethyl [C4]; 1xTMT6plex [K26]; 1xTMT6plex [N-Term]	1xCarbamidomethyl [C4]; 1xTMT6plex [K26]; 1xTMT6plex [N-Term]	5.57561e-07	0.000211928	1.653	1	6	1	Cluster-58773.89511;orf1 len=572 frame:2 start:377 end:2092 gi	Cluster-58773.89511;orf1 len=572 frame:2 start:377 end:2092 gi [507-532]			524875173 ref|XP_005094317.1| PREDICTED: alpha-aminoadipic semialdehyde dehydrogenase-like [Aplysia californica]	A0A812CP82; Cluster-58773.89511;orf1 len=572 frame:2 start:377 end:2092 gi; OctVul6B022207P1; A0A0L8HA27; A0A6P7SZ53; A0A0L8HAQ5	0	2964.51	26	0.73	1.473	1.075	-0.45	0.56	0.1	0.603273	0.3009	0.820126	1	0.565476	0.970665	46.3	31.4	33.8	17.09	39.17	8.91	2	5	3			41	52.3
High	Unambiguous	GSDGIEELVDEVNSSK	[R].GSDGIEELVDEVNSSK.[V]	1xTMT6plex [K16]; 1xTMT6plex [N-Term]	1xTMT6plex [K16]; 1xTMT6plex [N-Term]	7.79304e-05	0.000211928	1.004	1	4	1	A0A6P7T5E3	A0A6P7T5E3 [67-82]			Drebrin-like protein A OS=Octopus vulgaris OX=6645 GN=LOC115219908 PE=3 SV=2	Cluster-58773.208758;orf1 len=429 frame:2 start:2 end:1288 gi; A0A6P7T5E3; OctVul6B006536P1; A0A0L8GYI9	0	2136.11	16
High	Unambiguous	GSDQGKFEISAGK	[K].GSDQGKFEISAGK.[F]	2xTMT6plex [K6; K13]; 1xTMT6plex [N-Term]	2xTMT6plex [K6; K13]; 1xTMT6plex [N-Term]	0.000370924	0.000211928	0.799	1	6	3	OctVul6B003580P1	OctVul6B003580P1 [44-56]			OctVul6B003580P1	Cluster-58773.123106;orf1 len=100 frame:-3 start:302 end:3 gi; Cluster-58773.173059;orf2 len=242 frame:2 start:863 end:1588 gi; A0A7E6F2W5; OctVul6B003580P2; OctVul6B003580P1; A0A0L8I919	1	2011.14	13	1.269	0.591	0.749	0.34	-0.76	-0.42	0.951211	0.588204	0.72833	1	0.854259	0.899532	178	301.3	225.8	59.21	80.32	106.07	4	10	6	96.6	102.9	311.3	307.7	139.6	166.9	153.7	79.4
High	Unambiguous	SAPATGGVK	[K].SAPATGGVK.[KEI]	1xTMT6plex [K9]; 1xTMT6plex [N-Term]	1xTMT6plex [K9]; 1xTMT6plex [N-Term]	0.000741233	0.000211928	0.708	1	45	2	A0A6P7SQ67	A0A6P7SQ67 [29-37]; [338-346]			Uncharacterized protein LOC115215397 OS=Octopus vulgaris OX=6645 GN=LOC115215397 PE=3 SV=1	Q5MX22; Cluster-58773.26715;orf1 len=140 frame:3 start:39 end:458 sp; Q5MWZ8; D7EZU9; Q5MX33; A0A0L8GSD4; A0A6P7SQG2; OctVul6B005946P1; Q5MX13; OctVul6B028398P1; OctVul6B001979P1; A0A6M8QC49; D7EZY6; D7EZY4; Q5MX16; D7EZV8; Q5MX01; D7EZX6; OctVul6B005819P1; Q5MX21; A0A3G9E973; D7EZY8; A0A6P7TQ79; O61428; A0A6P7TEN1; Cluster-118130.1;orf1 len=128 frame:-3 start:386 end:3 gi; Q5MWZ5; D7EZY2; Q5MX09…	0	1245.76	9	2.282	1.023	2.334	1.19	0.03	1.22	0.00596471	0.999356	0.000957032	0.156661	1	0.00614898	100.1	97.9	228.4	16.42	41.5	26.72	4	10	6	112.3	113.3	89.3	81.2	95.9	119.3	199.5	73.8
High	Unambiguous	GSDYLATAILR	[K].GSDYLATAILR.[D]	1xTMT6plex [N-Term]	1xTMT6plex [N-Term]	0.00111762	0.000211928	0.654	1	3	2	Cluster-58773.164303;orf1 len=845 frame:3 start:30 end:2564 gi	Cluster-58773.164303;orf1 len=845 frame:3 start:30 end:2564 gi [46-56]			762083723 ref|XP_011424321.1| PREDICTED: transitional endoplasmic reticulum ATPase [Crassostrea gigas]>gi|405959640|gb|EKC25653.1| Transitional endoplasmic reticulum ATPase [Crassostrea gigas]	OctVul6B021163P1; A0A812BL36; Cluster-58773.164303;orf1 len=845 frame:3 start:30 end:2564 gi	0	1408.8	11	1.104	0.87	0.961	0.14	-0.2	-0.06	0.969073	0.371586	0.173995	1	0.653198	0.323647	42	48.3	46.4	17.47	59.59	34.59	4	10	6	50	35.5	36.8	47.9	77	44.3	136.2	35.5
High	Unambiguous	GSEEEPLDKPESTEENVFLLAR	[K].GSEEEPLDKPESTEENVFLLAR.[D]	1xTMT6plex [K9]; 1xTMT6plex [N-Term]	1xTMT6plex [K9]; 1xTMT6plex [N-Term]	0.00054263	0.000211928	0.749	1	18	1	A0A7E6EUH2	A0A7E6EUH2 [258-279]			Sodium/calcium exchanger 3 isoform X7 OS=Octopus vulgaris OX=6645 GN=LOC115210249 PE=3 SV=1	Cluster-58773.151645;orf1 len=557 frame:1 start:364 end:2034 gi; OctVul6B013498P1; Cluster-58773.151650;orf1 len=334 frame:1 start:364 end:1365 gi; OctVul6B013498P7; A0A7E6ETX9; OctVul6B013498P5; OctVul6B013498P2; OctVul6B013498P3; A0A7E6EUH2; A0A7E6ERW6; OctVul6B013498P4; A0A6P7S929; A0A7E6EUG7; A0A6P7S8A6; A0A6P7S911; OctVul6B013498P6; A0A6P7S8B0; Cluster-58773.151641;orf1 len=768 frame:1 start…	0	2947.53	22	1.693	3.312	5.608	0.76	1.73	2.49	0.63727	0.013902	0.00191394	1	0.0655602	0.0103888	102.4	30.9	173.3	3.89	32.85	40.59	2	5	3			99.6	105.2
High	Unambiguous	GTAYAEGAQWNDGCSK	[K].GTAYAEGAQWNDGCSK.[S]	1xCarbamidomethyl [C14]; 1xTMT6plex [K16]; 1xTMT6plex [N-Term]	1xCarbamidomethyl [C14]; 1xTMT6plex [K16]; 1xTMT6plex [N-Term]	0.000349018	0.000211928	0.807	1	3	1	A0A7E6ES25	A0A7E6ES25 [1261-1276]			Uncharacterized protein LOC115210527 OS=Octopus vulgaris OX=6645 GN=LOC115210527 PE=4 SV=1	A0A7E6ES25; OctVul6B004950P1; Cluster-58773.176191;orf1 len=502 frame:3 start:2982 end:4487 gi	0	2173.04	16
High	Unambiguous	REGLESFINK	[R].REGLESFINK.[V]	1xTMT6plex [K10]; 1xTMT6plex [N-Term]	1xTMT6plex [K10]; 1xTMT6plex [N-Term]	0.00105969	0.000211928	0.661	1	2	2	A0A6P7ST52	A0A6P7ST52 [116-125]			Sorting nexin-12 OS=Octopus vulgaris OX=6645 GN=LOC115215894 PE=3 SV=1	A0A6P7ST52; Cluster-58773.162851;orf1 len=167 frame:3 start:3 end:503 gi	1	1650.96	10	0.712	0.696	0.495	-0.49	-0.52	-1.01	0.612628	0.23564	0.0313214	1	0.477693	0.0873483	173	248.6	123.1	24.76	41.57	15.65	2	5	3	206.5	145			248.6	435.3	176.3	462.6
High	Unambiguous	RQEVNEAWQR	[R].RQEVNEAWQR.[L]	1xTMT6plex [N-Term]	1xTMT6plex [N-Term]	4.33684e-05	0.000211928	1.081	3	23	2	A0A7E6ENX1; A0A812E653; A0A0L8G4B4	A0A7E6ENX1 [239-248]; A0A812E653 [246-255]; A0A0L8G4B4 [233-242]			Spectrin alpha chain isoform X2 OS=Octopus vulgaris OX=6645 GN=LOC115227715 PE=3 SV=1 SPTA OS=Sepia pharaonis OX=158019 GN=SPHA_68796 PE=3 SV=1 SH3 domain-containing protein OS=Octopus bimaculoides OX=37653 GN=OCBIM_22000685mg PE=3 SV=1	A0A7E6ENX1; A0A812E653; A0A7E6ELN8; A0A7E6EMF3; Cluster-58773.172528;orf1 len=366 frame:-3 start:1099 end:2 gi; A0A7E6ENM1; A0A7E6ENX8; Cluster-58773.172529;orf1 len=360 frame:-3 start:1081 end:2 gi; A0A7E6ELM8; A0A7E6EMJ5; A0A812ECL6; OctVul6B026543P1; A0A812E931; Cluster-58773.172567;orf1 len=2328 frame:1 start:1 end:6984 gi; A0A7E6EMK0; A0A0L8G4B4; A0A7E6ENL4; A0A7E6ELN3; A0A6P7TQ51; A0A7E6ENY…	1	1544.81	10	1.144	0.57	0.652	0.19	-0.81	-0.62	0.967771	0.108501	0.106802	1	0.282093	0.22346	43.2	75.9	49.5	22.91	43.46	21.02	4	10	6	39	62.6	46	40.6	116	69	146.9	39.9
High	Unambiguous	RPYFAALSTAK	[K].RPYFAALSTAK.[F]	1xTMT6plex [K11]; 1xTMT6plex [N-Term]	1xTMT6plex [K11]; 1xTMT6plex [N-Term]	0.000506719	0.000211928	0.758	1	10	2	A0A6P7TIL4	A0A6P7TIL4 [463-473]			Methionine adenosyltransferase 2 subunit beta isoform X2 OS=Octopus vulgaris OX=6645 GN=LOC115224778 PE=4 SV=1	Cluster-58773.205836;orf1 len=472 frame:-2 start:1641 end:226 gi; OctVul6B018924P1; Cluster-58773.205837;orf1 len=535 frame:2 start:218 end:1822 gi; A0A6P7TIL4; OctVul6B021279P1; Cluster-58773.205838;orf1 len=528 frame:3 start:3 end:1586 gi; A0A0L8FSI3; A0A7E6FPX7; A0A7E6FRV4; A0A0L8FRP8	0	1683	11	0.864	0.967	0.835	-0.21	-0.05	-0.26	0.660351	0.852914	0.227609	1	1	0.394783	104.3	107.9	90.2	14.82	17.77	18.83	4	10	6	116.9	114.5	85.4	95.1	117.7	146	96.7	89.7
High	Unambiguous	RLACGVIGIAK	[RK].RLACGVIGIAK.[L]	1xCarbamidomethyl [C4]; 1xTMT6plex [K11]; 1xTMT6plex [N-Term]	1xCarbamidomethyl [C4]; 1xTMT6plex [K11]; 1xTMT6plex [N-Term]	0.000843542	0.000211928	0.691	1	4	1	A0A6P7TWQ7	A0A6P7TWQ7 [141-151]			Superoxide dismutase [Cu-Zn] OS=Octopus vulgaris OX=6645 GN=LOC115227776 PE=3 SV=1	A0A0L8IFP8; OctVul6B025895P1; A0A6P7TWQ7; Cluster-58773.157450;orf1 len=186 frame:2 start:2 end:559 gi	1	1616.01	11	1.562	0.339	0.53	0.64	-1.56	-0.92	0.333948	0.0705472	0.505276	1	0.206143	0.697094	24.5	72.1	38.2	5.15	37.34	59.74	2	5	3			25.4	23.6
High	Unambiguous	RKELEDIVQPIR	[K].RKELEDIVQPIR.[A]	1xTMT6plex [K2]; 1xTMT6plex [N-Term]	1xTMT6plex [K2]; 1xTMT6plex [N-Term]	0.000368113	0.000211928	0.8	1	4	1	OctVul6B002970P2	OctVul6B002970P2 [653-664]			OctVul6B002970P2	A0A0L8G0V9; OctVul6B002970P1; OctVul6B002970P2; Cluster-58773.175336;orf1 len=663 frame:2 start:1673 end:3661 gi	2	1954.18	12	1.347	0.653	0.88	0.43	-0.61	-0.18	0.536781	0.17535	0.637892	1	0.392889	0.82257	53.2	81.4	71.6	5.74	21.83	30.59	2	5	3			51.1	55.4
High	Unambiguous	RHGSSVATPYWDWTDK	[R].RHGSSVATPYWDWTDK.[L]	1xTMT6plex [K16]; 1xTMT6plex [N-Term]	1xTMT6plex [K16]; 1xTMT6plex [N-Term]	0.000180015	0.000211928	0.894	5	7	2	OctVul6B021619P1; OctVul6B007476P1; A0A6P7SER3; Cluster-58773.162319;orf1 len=2921 frame:3 start:24 end:8786 gi; OctVul6B022600P1	OctVul6B021619P1 [2185-2200]; OctVul6B007476P1 [2175-2190]; A0A6P7SER3 [2170-2185]; [5092-5107]; Cluster-58773.162319;orf1 len=2921 frame:3 start:24 end:8786 gi [2193-2208]; OctVul6B022600P1 [2209-2224]			OctVul6B021619P1 OctVul6B007476P1 Hemocyanin 1-like OS=Octopus vulgaris OX=6645 GN=LOC115212215 PE=3 SV=2 16596797 gb|AAK28276.2| hemocyanin G-type [Enteroctopus dofleini] OctVul6B022600P1	OctVul6B021619P1; OctVul6B007476P1; A0A6P7SER3; Cluster-58773.162316;orf1 len=2526 frame:3 start:24 end:7601 gi; A0A6P7SDC4; Cluster-58773.162319;orf1 len=2921 frame:3 start:24 end:8786 gi; OctVul6B022600P1	1	2364.21	16	1.113	1.078	1.201	0.15	0.11	0.26	0.813094	0.873925	0.393521	1	1	0.587712	83.8	77.7	93.4	36.41	38.75	69.28	4	10	6	61.4	91.6	76.7	139	80.2	57.4	79.2	102.9
High	Unambiguous	GVLFYGPPGCGK	[KR].GVLFYGPPGCGK.[T]	1xCarbamidomethyl [C10]; 1xTMT6plex [K12]; 1xTMT6plex [N-Term]	1xCarbamidomethyl [C10]; 1xTMT6plex [K12]; 1xTMT6plex [N-Term]	0.000318559	0.000211928	0.819	1	5	4	Cluster-58773.164303;orf1 len=845 frame:3 start:30 end:2564 gi	Cluster-58773.164303;orf1 len=845 frame:3 start:30 end:2564 gi [551-562]			762083723 ref|XP_011424321.1| PREDICTED: transitional endoplasmic reticulum ATPase [Crassostrea gigas]>gi|405959640|gb|EKC25653.1| Transitional endoplasmic reticulum ATPase [Crassostrea gigas]	Cluster-223.0;orf2 len=552 frame:3 start:834 end:2489 gi; OctVul6B021163P1; A0A812BL36; Cluster-58773.164303;orf1 len=845 frame:3 start:30 end:2564 gi; A0A6P7TWI6	0	1709.94	12	0.805	1.054	0.848	-0.31	0.08	-0.24	0.154681	0.511185	0.498046	0.794446	0.788318	0.690621	93.6	88.9	75.3	7.1	23.68	14.12	4	10	6	91.3	103.2	87.6	96	44.3	98.1	100.1	88.5
High	Unambiguous	GVLGCQLDCSTWANTIYK	[R].GVLGCQLDCSTWANTIYK.[F]	2xCarbamidomethyl [C5; C9]; 1xTMT6plex [K18]; 1xTMT6plex [N-Term]	2xCarbamidomethyl [C5; C9]; 1xTMT6plex [K18]; 1xTMT6plex [N-Term]	2.297e-06	0.000211928	1.467	1	1	2	OctVul6B020125P1	OctVul6B020125P1 [580-597]			OctVul6B020125P1	OctVul6B020125P1	0	2544.3	18	1.867	3.539	6.608	0.9	1.82	2.72	0.584395	0.00364234	8.28345e-05	1	0.0256397	0.000912638	118.7	33.5	221.7	26.88	36.13	67.71	4	10	6	80	111	126.9	156.4	17.9	19	30.7	36.7
High	Unambiguous	RGVNVNQCEISR	[K].RGVNVNQCEISR.[F]	1xCarbamidomethyl [C8]; 1xTMT6plex [N-Term]	1xCarbamidomethyl [C8]; 1xTMT6plex [N-Term]	5.83571e-05	0.000211928	1.042	1	7	2	A0A7E6FN99	A0A7E6FN99 [319-330]			Coronin OS=Octopus vulgaris OX=6645 GN=LOC115224222 PE=3 SV=1	A0A6P7THJ5; A0A7E6FN99; OctVul6B006835P1; Cluster-58773.179771;orf1 len=554 frame:1 start:730 end:2391 sp; A0A0L8HND3; A0A6P7TPI5; OctVul6B006835P2	1	1660.88	12	0.781	0.803	0.628	-0.36	-0.32	-0.67	0.73047	0.70659	0.208764	1	0.943628	0.370375	70.9	88.2	55.4	11.88	41.16	5.12	2	5	3	65.1	77.1			93.2	88.2	155.7	48.7
High	Unambiguous	RGTNPLGNFDVK	[K].RGTNPLGNFDVK.[Y]	1xTMT6plex [K12]; 1xTMT6plex [N-Term]	1xTMT6plex [K12]; 1xTMT6plex [N-Term]	0.000204879	0.000211928	0.877	3	5	2	A0A6P7SRH0; A0A6P7SRX4; Cluster-58773.84359;orf1 len=208 frame:1 start:1 end:624 gi	A0A6P7SRH0 [618-629]; A0A6P7SRX4 [89-100]; Cluster-58773.84359;orf1 len=208 frame:1 start:1 end:624 gi [146-157]			Polyunsaturated fatty acid lipoxygenase ALOX15B-like OS=Octopus vulgaris OX=6645 GN=LOC115215746 PE=4 SV=1 Hydroperoxide isomerase ALOXE3-like OS=Octopus vulgaris OX=6645 GN=LOC115215752 PE=4 SV=2 260800484 ref|XP_002595160.1| hypothetical protein BRAFLDRAFT_118620 [Branchiostoma floridae]>gi|229280402|gb|EEN51171.1| hypothetical protein BRAFLDRAFT_118620 [Branchiostoma floridae]	OctVul6B028346P1; A0A6P7SRH0; A0A6P7SRX4; Cluster-58773.84359;orf1 len=208 frame:1 start:1 end:624 gi; A0A7E6F2S0	1	1776.02	12	0.785	0.477	0.375	-0.35	-1.07	-1.42	0.45391	0.0616322	0.00120298	1	0.186506	0.00733432	146.9	307.8	115.4	63.07	50.99	21.68	4	10	6	88.1	189.5	113.8	346.8	274.2	458.1	142.9	321.8
High	Unambiguous	GVPAEPLGPGYCPK	[R].GVPAEPLGPGYCPK.[E]	1xCarbamidomethyl [C12]; 1xTMT6plex [K14]; 1xTMT6plex [N-Term]	1xCarbamidomethyl [C12]; 1xTMT6plex [K14]; 1xTMT6plex [N-Term]	2.87519e-05	0.000211928	1.135	1	4	4	A0A6P7TXI5	A0A6P7TXI5 [513-526]			Beta-hexosaminidase OS=Octopus vulgaris OX=6645 GN=LOC115230409 PE=3 SV=1	OctVul6B001740P2; Cluster-58773.98275;orf1 len=565 frame:2 start:2 end:1696 gi; Cluster-58773.98273;orf1 len=146 frame:1 start:214 end:651 gi; A0A6P7TXI5	0	1900.04	14	0.673	1.154	0.776	-0.57	0.21	-0.37	0.682181	0.999095	0.582375	1	1	0.771818	150.1	130.1	101	50.89	92.46	49.69	4	10	6	261.7	177.5	126.9	70.8	107.2	157.8	606.7	163.1
High	Unambiguous	RGNNECGIEDQIVAGLPK	[K].RGNNECGIEDQIVAGLPK.[L]	1xCarbamidomethyl [C6]; 1xTMT6plex [K18]; 1xTMT6plex [N-Term]	1xCarbamidomethyl [C6]; 1xTMT6plex [K18]; 1xTMT6plex [N-Term]	3.21081e-06	0.000211928	1.423	1	5	2	A0A6P7SA56	A0A6P7SA56 [320-337]			Cathepsin B OS=Octopus vulgaris OX=6645 GN=LOC115210644 PE=3 SV=1	OctVul6B028280P1; Cluster-58773.153407;orf1 len=85 frame:2 start:428 end:682 gi; A0A6P7SA56; Cluster-58773.153413;orf1 len=355 frame:2 start:395 end:1459 gi; OctVul6B028280P2	1	2428.3	18	0.757	0.809	0.612	-0.4	-0.31	-0.71	0.19196	0.4048	0.00396569	0.872039	0.68764	0.0180999	45.6	56.3	34.5	11.19	36.99	26.25	4	10	6	48	52.9	43.2	41.3	42.2	53.6	91	94.9
High	Unambiguous	GVPLTDDLPK	[K].GVPLTDDLPK.[Y]	1xTMT6plex [K10]; 1xTMT6plex [N-Term]	1xTMT6plex [K10]; 1xTMT6plex [N-Term]	0.000219404	0.000211928	0.868	1	8	2	Cluster-58773.138652;orf1 len=973 frame:1 start:355 end:3273 gi	Cluster-58773.138652;orf1 len=973 frame:1 start:355 end:3273 gi [492-501]			676493484 ref|XP_009066253.1| hypothetical protein LOTGIDRAFT_197664 [Lottia gigantea]>gi|556094418|gb|ESO83071.1| hypothetical protein LOTGIDRAFT_197664 [Lottia gigantea]	OctVul6B029936P2; Cluster-58773.138652;orf1 len=973 frame:1 start:355 end:3273 gi; Cluster-58773.138650;orf1 len=558 frame:3 start:1749 end:3422 gi; Cluster-58773.138653;orf1 len=940 frame:2 start:461 end:3280 gi; A0A0L8I8E4; A0A7E6ESU0; A0A6P7SAS5; OctVul6B029936P1	0	1512.9	10	0.772	1.501	1.16	-0.37	0.59	0.21	0.472837	0.0510268	0.345876	1	0.163421	0.535235	92.4	61.5	71.4	11.86	34.47	16.21	4	10	6	93.6	91.2	101.6	75.9	93.6	88.4	57	39.9
High	Unambiguous	GVPLVIVTGWK	[K].GVPLVIVTGWK.[S]	1xTMT6plex [K11]; 1xTMT6plex [N-Term]	1xTMT6plex [K11]; 1xTMT6plex [N-Term]	0.000555157	0.000211928	0.746	1	4	2	A0A7E6FCY4	A0A7E6FCY4 [535-545]			Pyruvate kinase OS=Octopus vulgaris OX=6645 GN=LOC115220020 PE=3 SV=1	Cluster-58773.131071;orf1 len=85 frame:1 start:1 end:255 gi; A0A7E6FCY4; A0A0L8GJH5; Cluster-58773.131059;orf1 len=55 frame:-3 start:609 end:445 gi	0	1627.03	11	1.129	1.072	1.21	0.17	0.1	0.28	0.975176	0.829065	0.912635	1	1	1	49.3	45.9	55.6	7.85	39.86	39.46	2	5	3			46.6	52.1
High	Unambiguous	RGGVCVTVGGLSDSNPVK	[R].RGGVCVTVGGLSDSNPVK.[C]	1xCarbamidomethyl [C5]; 1xTMT6plex [K18]; 1xTMT6plex [N-Term]	1xCarbamidomethyl [C5]; 1xTMT6plex [K18]; 1xTMT6plex [N-Term]	1.40589e-07	0.000211928	1.834	1	2	2	Cluster-58773.84191;orf1 len=303 frame:3 start:483 end:1391 gi	Cluster-58773.84191;orf1 len=303 frame:3 start:483 end:1391 gi [142-159]			524884884 ref|XP_005099056.1| PREDICTED: protein deglycase DJ-1-like [Aplysia californica]	OctVul6B014147P1; Cluster-58773.84191;orf1 len=303 frame:3 start:483 end:1391 gi	1	2260.25	18	0.706	2.252	1.591	-0.5	1.17	0.67	0.31495	0.0926411	0.772232	1	0.251421	0.935649	43.3	19.2	30.6	19.13	56.49	27.67	4	10	6	38.4	33	48.8	49.6	9.4	33.4	15.5	16
High	Unambiguous	RLEAELNSHEPAIQFVQETGR	[K].RLEAELNSHEPAIQFVQETGR.[R]	1xTMT6plex [N-Term]	1xTMT6plex [N-Term]	8.3784e-08	0.000211928	1.902	2	19	2	A0A7E6ENX1; A0A0L8G4B4	A0A7E6ENX1 [1791-1811]; A0A0L8G4B4 [1751-1771]			Spectrin alpha chain isoform X2 OS=Octopus vulgaris OX=6645 GN=LOC115227715 PE=3 SV=1 SH3 domain-containing protein OS=Octopus bimaculoides OX=37653 GN=OCBIM_22000685mg PE=3 SV=1	A0A7E6ENX1; A0A7E6ELN8; A0A7E6EMF3; Cluster-58773.172541;orf1 len=447 frame:-3 start:1341 end:1 gi; A0A7E6ENM1; A0A7E6ENX8; A0A7E6ELM8; A0A7E6EMJ5; OctVul6B026543P1; Cluster-58773.172567;orf1 len=2328 frame:1 start:1 end:6984 gi; A0A7E6EMK0; Cluster-58773.172569;orf2 len=1703 frame:2 start:1859 end:6967 gi; A0A0L8G4B4; A0A7E6ENL4; A0A7E6ELN3; A0A6P7TQ51; A0A7E6ENY3; A0A0L8G480; A0A7E6EME1	1	2653.39	21
High	Unambiguous	RGFQLVACK	[K].RGFQLVACK.[L]	1xCarbamidomethyl [C8]; 1xTMT6plex [K9]; 1xTMT6plex [N-Term]	1xCarbamidomethyl [C8]; 1xTMT6plex [K9]; 1xTMT6plex [N-Term]	0.00129127	0.000211928	0.635	1	5	2	Cluster-58773.127031;orf1 len=154 frame:-3 start:549 end:88 gi	Cluster-58773.127031;orf1 len=154 frame:-3 start:549 end:88 gi [32-40]			405978782 gb|EKC43144.1| Nucleoside diphosphate kinase B [Crassostrea gigas]	Cluster-58773.127031;orf1 len=154 frame:-3 start:549 end:88 gi; A0A6P7TQK0; A0A0L8FPQ2; Cluster-58773.127032;orf1 len=154 frame:1 start:67 end:528 gi; OctVul6B012872P1	1	1536.91	9	0.822	0.615	0.506	-0.28	-0.7	-0.98	0.69733	0.268891	0.0274487	1	0.523233	0.0789402	149.7	243.6	123.1	24.33	48.16	44.46	4	10	6	188.7	181.4	123.6	118.2	154.1	296.3	391	215.3
High	Unambiguous	GVTGNTCYENR	[K].GVTGNTCYENR.[F]	1xCarbamidomethyl [C7]; 1xTMT6plex [N-Term]	1xCarbamidomethyl [C7]; 1xTMT6plex [N-Term]	0.000212825	0.000211928	0.872	2	6	2	A0A7E6EVN8; Cluster-58773.84430;orf1 len=1319 frame:1 start:1 end:3957 gi	A0A7E6EVN8 [326-336]; Cluster-58773.84430;orf1 len=1319 frame:1 start:1 end:3957 gi [415-425]			Mucin-like protein OS=Octopus vulgaris OX=6645 GN=LOC115213503 PE=4 SV=1 847132402 ref|XP_012819335.1| PREDICTED: mucin-like protein [Xenopus (Silurana) tropicalis]	Cluster-58773.84428;orf1 len=1302 frame:1 start:1 end:3906 gi; A0A7E6EVN8; Cluster-58773.84427;orf2 len=1057 frame:1 start:1 end:3171 gi; OctVul6B028820P1; Cluster-58773.84430;orf1 len=1319 frame:1 start:1 end:3957 gi; Cluster-58773.84429;orf1 len=1366 frame:1 start:1 end:4098 gi	0	1499.71	11	1.307	12.429	16.245	0.39	3.64	4.02	0.902653	6.66096e-05	3.84036e-05	1	0.00127086	0.000514625	160.3	12.9	209.6	50.33	57.34	67.45	4	9	6	292	103.2	232.1	110.7	8.3	35.6	15.2	14
High	Unambiguous	GVVDSEDLPLNISR	[K].GVVDSEDLPLNISR.[E]	1xTMT6plex [N-Term]	1xTMT6plex [N-Term]	8.31443e-06	0.000211928	1.298	1	11	2	A0A7E6FR29	A0A7E6FR29 [369-382]			Heat shock protein 83 isoform X1 OS=Octopus vulgaris OX=6645 GN=LOC115224220 PE=3 SV=1	A0A6P7TN35; A0A4P2SHP6; OctVul6B014788P1; A0A7E6FNB5; OctVul6B014788P2; A0A812B192; OctVul6B022811P1; Cluster-58773.168572;orf1 len=480 frame:1 start:367 end:1806 gi; OctVul6B022811P2; A0A812BR06; A0A7E6FR29	0	1742.95	14	0.676	1.029	0.696	-0.56	0.04	-0.52	0.48883	0.997479	0.373271	1	1	0.566149	96.7	93.9	65.4	34.23	31.4	57.89	4	10	6	144.8	114.7	81.5	66.8	90	99.5	174.2	71
High	Unambiguous	RGANVEAATK	[R].RGANVEAATK.[K]	1xTMT6plex [K10]; 1xTMT6plex [N-Term]	1xTMT6plex [K10]; 1xTMT6plex [N-Term]	0.00035437	0.000211928	0.805	2	185	2	A0A0L8HCN9; A0A7E6ERY9	A0A0L8HCN9 [59-68]; A0A7E6ERY9 [78-87]			Titin OS=Octopus bimaculoides OX=37653 GN=OCBIM_22017953mg PE=4 SV=1 Titin isoform X13 OS=Octopus vulgaris OX=6645 GN=LOC115210251 PE=4 SV=1	A0A0L8HBR3; A0A0L8HBX9; A0A0L8HCN9; A0A0L8HBW7; Cluster-58773.148957;orf1 len=1744 frame:2 start:527 end:5758 gi; A0A0L8HC98; A0A7E6EQX2; A0A7E6EQZ2; A0A7E6ES16; A0A0L8HD86; A0A0L8HBV8; A0A0L8HC26; A0A0L8HC85; A0A7E6EQ26; A0A0L8HCC6; A0A0L8HBX0; A0A0L8HBX2; A0A7E6ESJ2; A0A7E6ES00; A0A0L8HDE8; A0A0L8HC37; A0A0L8HCF2; A0A0L8HBR4; A0A0L8HBQ3; A0A0L8HDC3; A0A0L8HBS9; A0A0L8HBU8; A0A0L8HC90; A0A7E6EQZ…	1	1474.87	10	0.8	0.577	0.462	-0.32	-0.79	-1.11	0.829409	0.033925	0.00316113	1	0.12378	0.0151613	65.2	113	52.2	16.47	28.89	49.6	4	10	6	58.7	75.2	53	72.4	185.9	104.2	138.2	94.5
High	Unambiguous	GWPSTAYGVSK	[K].GWPSTAYGVSK.[ML]	1xTMT6plex [K11]; 1xTMT6plex [N-Term]	1xTMT6plex [K11]; 1xTMT6plex [N-Term]	0.000242221	0.000211928	0.855	1	5	2	OctVul6B016812P1	OctVul6B016812P1 [185-195]			OctVul6B016812P1	OctVul6B016812P1; A0A6P7SQ84; OctVul6B009918P1; Cluster-58773.134620;orf1 len=213 frame:2 start:2 end:640 gi; Cluster-58773.134619;orf1 len=115 frame:3 start:468 end:812 gi	0	1610.89	11	0.499	2.598	1.297	-1	1.38	0.38	0.0821199	0.000865889	0.0864586	0.62222	0.00879664	0.191051	129.6	49.9	64.7	31.84	39.72	36.83	4	10	6	187.6	114.5	146.7	88.5	44.8	83.5	64.4	27.9
High	Unambiguous	GYAAPDPSAFLNRDDVSIDSR	[R].GYAAPDPSAFLNRDDVSIDSR.[T]	1xTMT6plex [N-Term]	1xTMT6plex [N-Term]	0.000290758	0.000211928	0.831	3	6	2	A0A7E6EZI8; Cluster-58773.181383;orf1 len=2076 frame:2 start:398 end:6625 gi; A0A0L8GL38	A0A7E6EZI8 [6386-6406]; Cluster-58773.181383;orf1 len=2076 frame:2 start:398 end:6625 gi [1865-1885]; A0A0L8GL38 [1393-1413]			Uncharacterized protein LOC115214248 OS=Octopus vulgaris OX=6645 GN=LOC115214248 PE=4 SV=1 762115637 ref|XP_011440628.1| PREDICTED: uncharacterized protein LOC105337560 isoform X1 [Crassostrea gigas] Uncharacterized protein OS=Octopus bimaculoides OX=37653 GN=OCBIM_22031876mg PE=4 SV=1	A0A7E6EZI8; OctVul6B011496P2; Cluster-58773.181383;orf1 len=2076 frame:2 start:398 end:6625 gi; OctVul6B011496P1; A0A0L8GL38; Cluster-58773.181380;orf1 len=1796 frame:2 start:1430 end:6817 gi	1	2495.24	21	1.21	0.37	0.448	0.27	-1.43	-1.16	0.798964	0.000764064	0.00102392	1	0.00796191	0.00647898	32.8	88.7	39.7	19.44	69.25	28.59	4	10	6	26.2	41.8	31.5	34.2	114.7	58.1	251.8	82.5
High	Unambiguous	GYAFNHSADFETVR	[R].GYAFNHSADFETVR.[I]	1xTMT6plex [N-Term]	1xTMT6plex [N-Term]	0.000959956	0.000211928	0.674	1	8	1	Cluster-58773.168853;orf1 len=404 frame:3 start:180 end:1391 gi	Cluster-58773.168853;orf1 len=404 frame:3 start:180 end:1391 gi [210-223]			657785194 ref|XP_008319822.1| PREDICTED: actin-related protein 2 [Cynoglossus semilaevis]	Cluster-58773.168852;orf1 len=220 frame:-1 start:660 end:1 gi; A0A0L8GB97; Cluster-58773.168853;orf1 len=404 frame:3 start:180 end:1391 gi; Cluster-58773.168855;orf1 len=88 frame:-2 start:264 end:1 gi; OctVul6B006829P1; A0A812D5I7; Cluster-58773.140785;orf1 len=357 frame:3 start:180 end:1250 gi; A0A6P7SVJ7	0	1842.9	14	0.945	0.948	0.896	-0.08	-0.08	-0.16	0.981615	0.777969	0.845807	1	0.985332	0.985275	27.3	28.9	25.8	0.04	57.27	35.57	2	5	3			27.3	27.4
High	Unambiguous	RFDGLNSVNK	[K].RFDGLNSVNK.[S]	1xTMT6plex [K10]; 1xTMT6plex [N-Term]	1xTMT6plex [K10]; 1xTMT6plex [N-Term]	0.000108931	0.000211928	0.96	1	9	2	A0A0L8HJP2	A0A0L8HJP2 [207-216]			Actin-related protein 3 OS=Octopus bimaculoides OX=37653 GN=OCBIM_22013005mg PE=3 SV=1	Cluster-58773.61177;orf1 len=429 frame:3 start:345 end:1631 gi; Cluster-58773.61174;orf1 len=424 frame:3 start:345 end:1616 gi; A0A0L8HJP2; OctVul6B001679P2; A0A0L8HJR4; A0A0L8HL15; OctVul6B001679P1; Cluster-58773.61178;orf1 len=419 frame:3 start:102 end:1358 gi; A0A0L8HJS6	1	1607.93	10	1.546	0.408	0.63	0.63	-1.29	-0.67	0.46248	0.0857292	0.526681	1	0.238124	0.718546	167.2	410.2	258.5	74.9	29.77	57.9	4	10	6	133.5	192	145.6	527.7	369	262.5	460.4	253.2
High	Unambiguous	GYGLPEAPLDK	[K].GYGLPEAPLDK.[G]	1xTMT6plex [K11]; 1xTMT6plex [N-Term]	1xTMT6plex [K11]; 1xTMT6plex [N-Term]	0.000910194	0.000211928	0.681	2	55	8	A0A6P7SZQ0; OctVul6B028982P3	A0A6P7SZQ0 [1036-1046]; OctVul6B028982P3 [611-621]			Uncharacterized protein LOC115218249 isoform X33 OS=Octopus vulgaris OX=6645 GN=LOC115218249 PE=4 SV=1 OctVul6B028982P3	Cluster-58773.139718;orf1 len=734 frame:2 start:434 end:2635 gi; A0A7E6F8D1; A0A7E6F8A2; A0A7E6F8A6; A0A6P7T0A6; A0A7E6F9S0; OctVul6B028982P7; A0A7E6F8C0; A0A6P7T0F8; OctVul6B028982P1; A0A7E6F8A7; OctVul6B028982P13; A0A6P7SZQ0; A0A7E6F8B0; A0A7E6F8B7; A0A7E6F9R5; OctVul6B028982P4; A0A7E6F9R0; OctVul6B028982P10; A0A7E6FAM6; A0A7E6FAN6; OctVul6B028982P9; A0A7E6F8C9; A0A6P7SZP6; A0A7E6F8B2; OctVul6B…	0	1617.93	11	0.658	2.382	1.568	-0.6	1.25	0.65	0.638873	0.0652002	0.257074	1	0.193651	0.431348	479.6	201.4	315.8	52.09	58.67	53.87	4	10	6	842.8	682.1	337.3	262.5	298.3	394.8	347.5	257.6
High	Unambiguous	GYGPDGVVCCPSGR	[K].GYGPDGVVCCPSGR.[N]	2xCarbamidomethyl [C9; C10]; 1xTMT6plex [N-Term]	2xCarbamidomethyl [C9; C10]; 1xTMT6plex [N-Term]	3.24756e-05	0.000211928	1.119	2	56	4	A0A6P7SZQ0; OctVul6B028982P3	A0A6P7SZQ0 [1452-1465]; [1716-1729]; OctVul6B028982P3 [1027-1040]; [1291-1304]			Uncharacterized protein LOC115218249 isoform X33 OS=Octopus vulgaris OX=6645 GN=LOC115218249 PE=4 SV=1 OctVul6B028982P3	Cluster-58773.139724;orf1 len=194 frame:-2 start:582 end:1 gi; A0A7E6F8D1; A0A7E6F8A2; A0A7E6F8A6; A0A6P7T0A6; A0A7E6F9S0; OctVul6B028982P7; A0A7E6F8C0; A0A6P7T0F8; OctVul6B028982P1; A0A7E6F8A7; OctVul6B028982P13; A0A6P7SZQ0; A0A7E6F8B0; A0A7E6F8B7; A0A7E6F9R5; OctVul6B028982P4; A0A7E6F9R0; OctVul6B028982P10; A0A7E6FAM6; A0A7E6FAN6; OctVul6B028982P9; Cluster-58773.139708;orf1 len=152 frame:2 star…	0	1709.79	14	0.929	1.611	1.496	-0.11	0.69	0.58	0.999993	0.0307433	0.0131195	1	0.115343	0.0445479	252.5	156.8	234.6	24.41	26.79	38.18	4	10	6	310	285.8	223.2	176	89.5	190.7	188.7	136.8
High	Unambiguous	GYGPNGEAYSPDGR	[K].GYGPNGEAYSPDGR.[L]	1xTMT6plex [N-Term]	1xTMT6plex [N-Term]	0.000198736	0.000211928	0.881	2	56	3	A0A6P7SZQ0; OctVul6B028982P3	A0A6P7SZQ0 [1312-1325]; [1576-1589]; OctVul6B028982P3 [887-900]; [1151-1164]			Uncharacterized protein LOC115218249 isoform X33 OS=Octopus vulgaris OX=6645 GN=LOC115218249 PE=4 SV=1 OctVul6B028982P3	Cluster-58773.139724;orf1 len=194 frame:-2 start:582 end:1 gi; A0A7E6F8D1; A0A7E6F8A2; A0A7E6F8A6; A0A6P7T0A6; A0A7E6F9S0; OctVul6B028982P7; A0A7E6F8C0; A0A6P7T0F8; OctVul6B028982P1; A0A7E6F8A7; OctVul6B028982P13; A0A6P7SZQ0; A0A7E6F8B0; A0A7E6F8B7; A0A7E6F9R5; OctVul6B028982P4; A0A7E6F9R0; OctVul6B028982P10; Cluster-58773.139719;orf1 len=228 frame:1 start:1 end:684 gi; A0A7E6FAM6; A0A7E6FAN6; Oc…	0	1668.78	14	0.928	3.242	3.008	-0.11	1.7	1.59	0.981996	0.00192736	0.000871168	1	0.0159966	0.00570439	133.4	41.2	123.8	12.09	40.4	55.97	4	10	6	143.1	114.7	149.3	124.4	45.2	58.9	55.3	19.9
High	Unambiguous	GYGPNGEAYSPDGR	[K].GYGPNGEAYSPDGR.[L]	1xDeamidated [N5]; 1xTMT6plex [N-Term]	1xDeamidated [N5]; 1xTMT6plex [N-Term]	0.000746892	0.000211928	0.707	2	56	2	A0A6P7SZQ0; OctVul6B028982P3	A0A6P7SZQ0 [1312-1325]; [1576-1589]; OctVul6B028982P3 [887-900]; [1151-1164]			Uncharacterized protein LOC115218249 isoform X33 OS=Octopus vulgaris OX=6645 GN=LOC115218249 PE=4 SV=1 OctVul6B028982P3	Cluster-58773.139724;orf1 len=194 frame:-2 start:582 end:1 gi; A0A7E6F8D1; A0A7E6F8A2; A0A7E6F8A6; A0A6P7T0A6; A0A7E6F9S0; OctVul6B028982P7; A0A7E6F8C0; A0A6P7T0F8; OctVul6B028982P1; A0A7E6F8A7; OctVul6B028982P13; A0A6P7SZQ0; A0A7E6F8B0; A0A7E6F8B7; A0A7E6F9R5; OctVul6B028982P4; A0A7E6F9R0; OctVul6B028982P10; Cluster-58773.139719;orf1 len=228 frame:1 start:1 end:684 gi; A0A7E6FAM6; A0A7E6FAN6; Oc…	0	1669.77	14	1.471	1.041	1.531	0.56	0.06	0.61	0.231573	0.771554	0.0243266	0.930443	0.981379	0.0719027	32.8	31.6	48.3	9.09	36.95	11.4	4	10	6	34.9	32.8	32.9	28	29.6	33.6	39.1	9.2
High	Unambiguous	GYGPNGVAYSPDGR	[K].GYGPNGVAYSPDGR.[L]	1xTMT6plex [N-Term]	1xTMT6plex [N-Term]	0.000152262	0.000211928	0.916	2	55	3	A0A6P7SZQ0; OctVul6B028982P3	A0A6P7SZQ0 [1047-1060]; OctVul6B028982P3 [622-635]			Uncharacterized protein LOC115218249 isoform X33 OS=Octopus vulgaris OX=6645 GN=LOC115218249 PE=4 SV=1 OctVul6B028982P3	Cluster-58773.139718;orf1 len=734 frame:2 start:434 end:2635 gi; A0A7E6F8D1; A0A7E6F8A2; A0A7E6F8A6; A0A6P7T0A6; A0A7E6F9S0; OctVul6B028982P7; A0A7E6F8C0; A0A6P7T0F8; OctVul6B028982P1; A0A7E6F8A7; OctVul6B028982P13; A0A6P7SZQ0; A0A7E6F8B0; A0A7E6F8B7; A0A7E6F9R5; OctVul6B028982P4; A0A7E6F9R0; OctVul6B028982P10; A0A7E6FAM6; A0A7E6FAN6; OctVul6B028982P9; A0A7E6F8C9; A0A6P7SZP6; A0A7E6F8B2; OctVul6B…	0	1638.81	14	0.915	2.747	2.513	-0.13	1.46	1.33	0.987118	0.000666419	0.000111339	1	0.00715343	0.00115358	92.4	33.6	84.5	15.28	27.51	55.29	4	10	6	99.8	76.4	108	85.6	25.6	31.4	39.4	24.3
High	Unambiguous	GVSYNVGEDIGDTAR	[K].GVSYNVGEDIGDTAR.[N]	1xTMT6plex [N-Term]	1xTMT6plex [N-Term]	1.61234e-07	0.000211928	1.816	2	6	2	A0A7E6EZI8; Cluster-58773.181383;orf1 len=2076 frame:2 start:398 end:6625 gi	A0A7E6EZI8 [172-186]; Cluster-58773.181383;orf1 len=2076 frame:2 start:398 end:6625 gi [178-192]			Uncharacterized protein LOC115214248 OS=Octopus vulgaris OX=6645 GN=LOC115214248 PE=4 SV=1 762115637 ref|XP_011440628.1| PREDICTED: uncharacterized protein LOC105337560 isoform X1 [Crassostrea gigas]	A0A7E6EZI8; OctVul6B011496P2; Cluster-58773.181383;orf1 len=2076 frame:2 start:398 end:6625 gi; A0A0L8FNC4; OctVul6B011496P1; Cluster-58773.181380;orf2 len=297 frame:1 start:589 end:1479 gi	0	1781.89	15	1.791	1.811	3.243	0.84	0.86	1.7	0.651142	0.281153	0.0242287	1	0.540374	0.0716895	117.8	65	210.9	17.73	63.44	61.15	4	10	6	101.5	102.3	141.4	135.7	56.9	59.3	143.9	35.5
High	Unambiguous	GVGASGSYK	[K].GVGASGSYK.[L]	1xTMT6plex [K9]; 1xTMT6plex [N-Term]	1xTMT6plex [K9]; 1xTMT6plex [N-Term]	0.00137222	0.000211928	0.627	1	1	2	OctVul6B007947P1	OctVul6B007947P1 [93-101]			OctVul6B007947P1	OctVul6B007947P1	0	1283.74	9	1.107	4.335	4.8	0.15	2.12	2.26	0.993358	0.0423746	0.0257174	1	0.144434	0.0749951	314.2	72.5	347.8	107.99	29.89	56.24	4	10	6	1658	48.7	1615.1	61.1	71.8	98.1	101.4	41.5
High	Unambiguous	RLEDAQAALQELGR	[R].RLEDAQAALQELGR.[E]	1xTMT6plex [N-Term]	1xTMT6plex [N-Term]	0.000357077	0.000211928	0.804	1	14	2	A0A0L8GEC2	A0A0L8GEC2 [1292-1305]			FYVE-type domain-containing protein OS=Octopus bimaculoides OX=37653 GN=OCBIM_22035509mg PE=4 SV=1	Cluster-58773.135100;orf1 len=1472 frame:3 start:120 end:4535 sp; OctVul6B027115P3; A0A0L8GEC2; Cluster-58773.135110;orf1 len=1142 frame:2 start:137 end:3562 gi; OctVul6B027115P1; Cluster-58773.135116;orf1 len=1466 frame:2 start:65 end:4462 gi; A0A6P7SGA9; Cluster-58773.135111;orf1 len=1486 frame:3 start:198 end:4655 gi; Cluster-58773.135101;orf1 len=1458 frame:2 start:65 end:4438 sp; A0A0L8GCZ1;…	1	1799	14	0.724	0.763	0.553	-0.47	-0.39	-0.86	0.215718	0.319143	0.00313994	0.903791	0.589666	0.0151501	34.9	45.7	25.3	23.33	42.71	24.75	4	10	6	31.7	24.9	43.5	38.4	50.1	31.4	67.1	27.1
High	Unambiguous	RIEEGIAAVR	[R].RIEEGIAAVR.[N]	1xTMT6plex [N-Term]	1xTMT6plex [N-Term]	0.000997156	0.000211928	0.669	1	4	2	Q9BLF6	Q9BLF6 [122-131]			D-lactate dehydrogenase OS=Octopus vulgaris OX=6645 PE=2 SV=1	OctVul6B003921P1; Cluster-58773.124078;orf1 len=289 frame:3 start:54 end:920 gi; Q9BLF6; Cluster-58773.124080;orf1 len=344 frame:1 start:478 end:1509 gi	1	1342.8	10	0.981	0.455	0.446	-0.03	-1.14	-1.16	0.999393	0.000156771	3.61672e-05	1	0.00240808	0.000493104	68.3	150	67	7.89	31.44	19.14	4	10	6	58.7	69	67.5	70.4	151.8	118.7	237.3	168.7
High	Unambiguous	GTFLEELKFEHVEK	[K].GTFLEELKFEHVEK.[C]	2xTMT6plex [K8; K14]; 1xTMT6plex [N-Term]	2xTMT6plex [K8; K14]; 1xTMT6plex [N-Term]	2.81027e-05	0.000211928	1.138	2	6	2	OctVul6B020125P1; A0A7E6EPG6	OctVul6B020125P1 [1083-1096]; A0A7E6EPG6 [823-836]			OctVul6B020125P1 Uncharacterized protein LOC115209496 OS=Octopus vulgaris OX=6645 GN=LOC115209496 PE=4 SV=1	OctVul6B020125P1; A0A7E6EPG6; OctVul6B014703P1; Cluster-58773.93719;orf1 len=346 frame:2 start:2 end:1039 gi; A0A7E6EMZ1; A0A6P7S6Q1	1	2393.37	14	2.405	0.553	1.33	1.27	-0.85	0.41	0.213779	0.259839	0.943093	0.903484	0.509582	1	67.6	122.2	162.5	14.12	51.01	54.84	4	10	6	51.2	69.9	65.3	70.8	61.8	132.1	126.4	103.3
High	Unambiguous	GTGADPFGFPTLFRPWDDNSNTIANAK	[R].GTGADPFGFPTLFRPWDDNSNTIANAK.[R]	1xTMT6plex [K27]; 1xTMT6plex [N-Term]	1xTMT6plex [K27]; 1xTMT6plex [N-Term]	2.23654e-05	0.000211928	1.168	2	6	2	Cluster-58773.93345;orf1 len=499 frame:2 start:110 end:1606 gi; A0A0L8H1I1	Cluster-58773.93345;orf1 len=499 frame:2 start:110 end:1606 gi [112-138]; A0A0L8H1I1 [77-103]			762076444 ref|XP_011445523.1| PREDICTED: xylose isomerase-like [Crassostrea gigas] Xylose isomerase OS=Octopus bimaculoides OX=37653 GN=OCBIM_22024348mg PE=3 SV=1	OctVul6B026544P1; Cluster-58773.93345;orf1 len=499 frame:2 start:110 end:1606 gi; A0A0L8H1I1; A0A6P7SLX8; Cluster-58773.93341;orf1 len=180 frame:2 start:2 end:541 gi; Cluster-58773.93343;orf1 len=501 frame:1 start:1 end:1503 gi	0	3367.71	27	0.728	1.67	1.216	-0.46	0.74	0.28	0.0587066	0.0262359	0.977059	0.525752	0.102808	1	34.6	20.7	25.2	25.1	33.58	26.28	4	10	6	51.8	30.5	35.4	33.8	20.3	21.2	42.1	17.5
High	Unambiguous	RPSSNCDPYSVTEIIIR	[R].RPSSNCDPYSVTEIIIR.[T]	1xCarbamidomethyl [C6]; 1xTMT6plex [N-Term]	1xCarbamidomethyl [C6]; 1xTMT6plex [N-Term]	1.43829e-05	0.000211928	1.226	1	10	2	A0A6P7TDN5	A0A6P7TDN5 [381-397]			Glutamine synthetase OS=Octopus vulgaris OX=6645 GN=LOC115222946 PE=3 SV=2	Cluster-58773.160496;orf1 len=283 frame:1 start:22 end:870 gi; OctVul6B018998P2; Cluster-58773.159477;orf1 len=371 frame:-3 start:1147 end:35 gi; Cluster-58773.160655;orf1 len=106 frame:-1 start:352 end:35 gi; Cluster-58773.158436;orf1 len=107 frame:2 start:2 end:322 gi; Cluster-58773.159476;orf1 len=378 frame:-2 start:1168 end:35 gi; A0A6P7TDN5; A0A6P7TG41; Cluster-58773.160657;orf1 len=241 fram…	0	2236.16	17
High	Unambiguous	RPQSSYFLFLNDFR	[K].RPQSSYFLFLNDFR.[VL]	1xTMT6plex [N-Term]	1xTMT6plex [N-Term]	8.00394e-06	0.000211928	1.303	1	6	2	A0A6P7SH00	A0A6P7SH00 [104-117]			High mobility group protein B1 isoform X1 OS=Octopus vulgaris OX=6645 GN=LOC115212946 PE=4 SV=1	A0A6P7SH00; OctVul6B010709P1; Cluster-58773.176112;orf1 len=239 frame:3 start:156 end:872 gi; OctVul6B010709P2; Cluster-58773.176111;orf1 len=291 frame:3 start:3 end:875 gi; A0A0L8GP81	0	2019.06	14
High	Unambiguous	RPLDSYIDFRPVDPETLFR	[R].RPLDSYIDFRPVDPETLFR.[V]	1xTMT6plex [N-Term]	1xTMT6plex [N-Term]	0.000646387	0.000211928	0.726	1	4	2	A0A6P7SYL4	A0A6P7SYL4 [163-181]			Acyl-coenzyme A thioesterase 8 OS=Octopus vulgaris OX=6645 GN=LOC115217917 PE=3 SV=1	OctVul6B028773P1; OctVul6B028773P2; Cluster-58773.110896;orf1 len=318 frame:1 start:556 end:1509 gi; A0A6P7SYL4	0	2565.37	19
High	Unambiguous	RPLDDVINDIKR	[R].RPLDDVINDIKR.[DG]	1xDeamidated [N8]; 1xTMT6plex [K11]; 1xTMT6plex [N-Term]	1xDeamidated [N8]; 1xTMT6plex [K11]; 1xTMT6plex [N-Term]	0.00021609	0.000211928	0.87	1	2	2	Cluster-58773.212023;orf1 len=107 frame:2 start:284 end:604 gi	Cluster-58773.212023;orf1 len=107 frame:2 start:284 end:604 gi [26-37]			699245937 ref|XP_009859587.1| PREDICTED: uncharacterized protein LOC100178034 isoform X1 [Ciona intestinalis]	Cluster-58773.212023;orf1 len=107 frame:2 start:284 end:604 gi; Cluster-58773.241150;orf1 len=107 frame:3 start:276 end:596 gi	1	1913.12	12	0.29	2.053	0.595	-1.79	1.04	-0.75	0.509145	0.74788	0.825021	1	0.96799	0.973229	192.2	93.6	55.7	74.7	116.79	105.27	4	10	5	371.4	90.9	472.6	99.5	78	580.3	65.7	146
High	Unambiguous	RPGWDECVAYTVPLIR	[R].RPGWDECVAYTVPLIR.[H]	1xCarbamidomethyl [C7]; 1xTMT6plex [N-Term]	1xCarbamidomethyl [C7]; 1xTMT6plex [N-Term]	8.57147e-06	0.000211928	1.294	1	7	2	A0A6P7TF31	A0A6P7TF31 [167-182]			Protein NipSnap homolog 1 isoform X1 OS=Octopus vulgaris OX=6645 GN=LOC115222466 PE=3 SV=2	Cluster-58773.138297;orf1 len=292 frame:-1 start:960 end:85 gi; OctVul6B020951P1; Cluster-58773.138303;orf1 len=311 frame:2 start:608 end:1540 gi; A0A6P7TF31; A0A7E6FIT3; A0A0L8GM17; Cluster-58773.138300;orf1 len=95 frame:2 start:185 end:469 gi	0	2161.14	16
High	Unambiguous	GTIQTIINSR	[K].GTIQTIINSR.[D]	1xTMT6plex [N-Term]	1xTMT6plex [N-Term]	0.000476797	0.000211928	0.766	2	4	2	OctVul6B015540P1; OctVul6B004347P1	OctVul6B015540P1 [699-708]; OctVul6B004347P1 [401-410]			OctVul6B015540P1 OctVul6B004347P1	OctVul6B015540P1; A0A6P7U1Y0; A0A6P7TXT0; OctVul6B004347P1	0	1331.78	10	0.828	0.816	0.676	-0.27	-0.29	-0.56	0.948944	0.315608	0.118588	1	0.585381	0.242842	70.4	86.2	58.3	51.17	64.01	57.62	4	10	6	106.4	40.6	117.5	46.5	180.1	70.8	274.7	72.2
High	Unambiguous	GTIYPVNPTLPLLK	[K].GTIYPVNPTLPLLK.[H]	1xTMT6plex [K14]; 1xTMT6plex [N-Term]	1xTMT6plex [K14]; 1xTMT6plex [N-Term]	0.000135834	0.000211928	0.931	1	4	3	Cluster-58773.197613;orf1 len=950 frame:1 start:154 end:3003 gi	Cluster-58773.197613;orf1 len=950 frame:1 start:154 end:3003 gi [281-294]			780172842 ref|XP_011660820.1| PREDICTED: LOW QUALITY PROTEIN: deleted in malignant brain tumors 1 protein [Strongylocentrotus purpuratus]	OctVul6B007198P1; Cluster-58773.197613;orf1 len=950 frame:1 start:154 end:3003 gi; A0A6P7SFT9; Cluster-58773.197612;orf1 len=912 frame:1 start:154 end:2889 gi	0	1984.22	14	3.583	1.686	6.041	1.84	0.75	2.59	0.000125023	0.0470976	6.28746e-08	0.0223291	0.154474	3.93469e-06	93.3	55.3	334.3	12.65	19.43	57	4	10	6	118.1	92.3	93.7	92.9	67.8	54.6	52.6	41.5
High	Unambiguous	GTNPLGNFDVK	[R].GTNPLGNFDVK.[Y]	1xTMT6plex [K11]; 1xTMT6plex [N-Term]	1xTMT6plex [K11]; 1xTMT6plex [N-Term]	1.17109e-05	0.000211928	1.253	3	5	4	A0A6P7SRH0; A0A6P7SRX4; Cluster-58773.84359;orf1 len=208 frame:1 start:1 end:624 gi	A0A6P7SRH0 [619-629]; A0A6P7SRX4 [90-100]; Cluster-58773.84359;orf1 len=208 frame:1 start:1 end:624 gi [147-157]			Polyunsaturated fatty acid lipoxygenase ALOX15B-like OS=Octopus vulgaris OX=6645 GN=LOC115215746 PE=4 SV=1 Hydroperoxide isomerase ALOXE3-like OS=Octopus vulgaris OX=6645 GN=LOC115215752 PE=4 SV=2 260800484 ref|XP_002595160.1| hypothetical protein BRAFLDRAFT_118620 [Branchiostoma floridae]>gi|229280402|gb|EEN51171.1| hypothetical protein BRAFLDRAFT_118620 [Branchiostoma floridae]	OctVul6B028346P1; A0A6P7SRH0; A0A6P7SRX4; Cluster-58773.84359;orf1 len=208 frame:1 start:1 end:624 gi; A0A7E6F2S0	0	1619.92	11	0.511	2.05	1.048	-0.97	1.04	0.07	0.206362	0.389791	0.777776	0.887186	0.672901	0.940361	208.5	101.7	106.6	73.38	71.55	51.16	4	10	6	87.5	393.5	110.5	469.2	79.1	314.7	74.1	97.7
High	Unambiguous	RPADVHPIEEGVFK	[K].RPADVHPIEEGVFK.[A]	1xTMT6plex [K14]; 1xTMT6plex [N-Term]	1xTMT6plex [K14]; 1xTMT6plex [N-Term]	1.23518e-05	0.000211928	1.246	2	5	4	A0A7E6FE51; OctVul6B020704P1	A0A7E6FE51 [1282-1295]; OctVul6B020704P1 [1092-1105]			Filamin-A isoform X1 OS=Octopus vulgaris OX=6645 GN=LOC115220251 PE=3 SV=1 OctVul6B020704P1	Cluster-58773.156212;orf1 len=2403 frame:1 start:685 end:7893 gi; Cluster-58773.142243;orf1 len=363 frame:-2 start:1089 end:1 gi; A0A7E6FE51; OctVul6B020704P1; A0A7E6FGP0	0	2052.16	14	0.893	1.037	0.926	-0.16	0.05	-0.11	0.745558	0.955328	0.827051	1	1	0.974527	316.1	304.8	282.4	9.66	23.42	12.73	4	10	6	277.2	310.2	350.7	322.1	247.1	198.2	393.7	257.2
High	Unambiguous	GTQAPLLADHYK	[K].GTQAPLLADHYK.[V]	1xTMT6plex [K12]; 1xTMT6plex [N-Term]	1xTMT6plex [K12]; 1xTMT6plex [N-Term]	9.39127e-06	0.000211928	1.282	2	6	1	Cluster-58773.140356;orf1 len=248 frame:2 start:1403 end:2146 gi; OctVul6B025183P1	Cluster-58773.140356;orf1 len=248 frame:2 start:1403 end:2146 gi [34-45]; OctVul6B025183P1 [33-44]			560948883 ref|XP_006197007.1| PREDICTED: adenylate kinase 2, mitochondrial isoform X1 [Vicugna pacos] OctVul6B025183P1	Cluster-58773.99851;orf1 len=59 frame:-1 start:177 end:1 gi; Cluster-58773.140355;orf1 len=181 frame:1 start:1390 end:1932 gi; Cluster-58773.140356;orf1 len=248 frame:2 start:1403 end:2146 gi; OctVul6B025183P1; Cluster-58773.140351;orf1 len=62 frame:-1 start:219 end:34 gi; A0A0L8I5T9	0	1772.01	12	1.018	1.565	1.592	0.03	0.65	0.67	0.984545	0.292482	0.282191	1	0.555192	0.461446	161.1	103	163.9	32.11	35.04	18.32	2	5	3	203	127.9			103	102.3	147.3	47.9
High	Unambiguous	RNVDSLDER	[R].RNVDSLDER.[D]	1xTMT6plex [N-Term]	1xTMT6plex [N-Term]	0.000730043	0.000211928	0.71	5	7	5	OctVul6B021619P1; OctVul6B007476P1; A0A6P7SER3; Cluster-58773.162319;orf1 len=2921 frame:3 start:24 end:8786 gi; OctVul6B022600P1	OctVul6B021619P1 [2109-2117]; OctVul6B007476P1 [2099-2107]; A0A6P7SER3 [2094-2102]; [5016-5024]; Cluster-58773.162319;orf1 len=2921 frame:3 start:24 end:8786 gi [2117-2125]; OctVul6B022600P1 [2133-2141]			OctVul6B021619P1 OctVul6B007476P1 Hemocyanin 1-like OS=Octopus vulgaris OX=6645 GN=LOC115212215 PE=3 SV=2 16596797 gb|AAK28276.2| hemocyanin G-type [Enteroctopus dofleini] OctVul6B022600P1	OctVul6B021619P1; OctVul6B007476P1; A0A6P7SER3; Cluster-58773.162316;orf1 len=2526 frame:3 start:24 end:7601 gi; A0A6P7SDC4; Cluster-58773.162319;orf1 len=2921 frame:3 start:24 end:8786 gi; OctVul6B022600P1	1	1332.71	9	1.129	0.909	1.025	0.17	-0.14	0.04	0.927944	0.571122	0.758685	1	0.840762	0.924967	155.4	171.1	175.4	8.92	89.34	26.15	4	10	6	166.6	146.6	138.7	164.8	162.9	121	194.1	459
High	Unambiguous	RNGYQNGIPYWDWTRPISELPALVK	[R].RNGYQNGIPYWDWTRPISELPALVK.[E]	2xDeamidated [N2; N6]; 1xTMT6plex [K25]; 1xTMT6plex [N-Term]	2xDeamidated [N2; N6]; 1xTMT6plex [K25]; 1xTMT6plex [N-Term]	2.44122e-06	0.000211928	1.459	5	7	2	OctVul6B021619P1; OctVul6B007476P1; A0A6P7SER3; Cluster-58773.162319;orf1 len=2921 frame:3 start:24 end:8786 gi; OctVul6B022600P1	OctVul6B021619P1 [937-961]; OctVul6B007476P1 [927-951]; A0A6P7SER3 [922-946]; [3844-3868]; Cluster-58773.162319;orf1 len=2921 frame:3 start:24 end:8786 gi [945-969]; OctVul6B022600P1 [961-985]			OctVul6B021619P1 OctVul6B007476P1 Hemocyanin 1-like OS=Octopus vulgaris OX=6645 GN=LOC115212215 PE=3 SV=2 16596797 gb|AAK28276.2| hemocyanin G-type [Enteroctopus dofleini] OctVul6B022600P1	OctVul6B021619P1; OctVul6B007476P1; A0A6P7SER3; Cluster-58773.162316;orf1 len=2526 frame:3 start:24 end:7601 gi; A0A6P7SDC4; Cluster-58773.162319;orf1 len=2921 frame:3 start:24 end:8786 gi; OctVul6B022600P1	1	3433.83	25	1.408	0.613	0.863	0.49	-0.71	-0.21	0.826384	0.415399	0.715358	1	0.698228	0.889612	12.6	20.6	17.7	1.06	118.77	67.56	2	5	3	12.5	12.7			36.2	16.4	20.6	144.8
High	Unambiguous	RNGYQNGIPYWDWTRPISELPALVK	[R].RNGYQNGIPYWDWTRPISELPALVK.[E]	1xTMT6plex [K25]; 1xTMT6plex [N-Term]	1xTMT6plex [K25]; 1xTMT6plex [N-Term]	9.64412e-05	0.000211928	0.976	5	7	2	OctVul6B021619P1; OctVul6B007476P1; A0A6P7SER3; Cluster-58773.162319;orf1 len=2921 frame:3 start:24 end:8786 gi; OctVul6B022600P1	OctVul6B021619P1 [937-961]; OctVul6B007476P1 [927-951]; A0A6P7SER3 [922-946]; [3844-3868]; Cluster-58773.162319;orf1 len=2921 frame:3 start:24 end:8786 gi [945-969]; OctVul6B022600P1 [961-985]			OctVul6B021619P1 OctVul6B007476P1 Hemocyanin 1-like OS=Octopus vulgaris OX=6645 GN=LOC115212215 PE=3 SV=2 16596797 gb|AAK28276.2| hemocyanin G-type [Enteroctopus dofleini] OctVul6B022600P1	OctVul6B021619P1; OctVul6B007476P1; A0A6P7SER3; Cluster-58773.162316;orf1 len=2526 frame:3 start:24 end:7601 gi; A0A6P7SDC4; Cluster-58773.162319;orf1 len=2921 frame:3 start:24 end:8786 gi; OctVul6B022600P1	1	3431.86	25	1.439	0.566	0.815	0.53	-0.82	-0.3	0.437	0.400706	0.998657	1	0.68413	1	12.5	22.1	18	2.93	70.01	82.25	2	5	3			12.3	12.8
High	Unambiguous	RLTAINVENTEENR	[K].RLTAINVENTEENR.[R]	1xTMT6plex [N-Term]	1xTMT6plex [N-Term]	1.12311e-06	0.000211928	1.561	1	13	2	Cluster-58773.141566;orf1 len=422 frame:2 start:2 end:1267 gi	Cluster-58773.141566;orf1 len=422 frame:2 start:2 end:1267 gi [101-114]			405964948 gb|EKC30386.1| Fructose-bisphosphate aldolase [Crassostrea gigas]	Cluster-58773.141569;orf1 len=371 frame:1 start:1471 end:2583 gi; Cluster-58773.141566;orf1 len=422 frame:2 start:2 end:1267 gi; A0A6P7TM96; Cluster-58773.141575;orf1 len=378 frame:3 start:279 end:1412 gi; G1CW58; Cluster-58773.141574;orf1 len=371 frame:3 start:1548 end:2660 gi; A0A7E6FTI1; OctVul6B002825P2; A0A6P7TN91; OctVul6B002825P1; Cluster-58773.141564;orf1 len=236 frame:-3 start:709 end:2 …	1	1888.01	14	0.855	1.012	0.865	-0.23	0.02	-0.21	0.583257	0.80623	0.854653	1	0.998561	0.99021	45.6	45	39	28.67	25.15	20.52	4	10	6	59.3	36.5	56.9	33.8	53.9	48.7	54.6	39.1
High	Unambiguous	RLSNILGGGTGDIK	[R].RLSNILGGGTGDIK.[S]	1xTMT6plex [K14]; 1xTMT6plex [N-Term]	1xTMT6plex [K14]; 1xTMT6plex [N-Term]	0.00012781	0.000211928	0.939	2	5	1	A0A7E6EZI8; Cluster-58773.181383;orf1 len=2076 frame:2 start:398 end:6625 gi	A0A7E6EZI8 [3710-3723]; Cluster-58773.181383;orf1 len=2076 frame:2 start:398 end:6625 gi [1111-1124]			Uncharacterized protein LOC115214248 OS=Octopus vulgaris OX=6645 GN=LOC115214248 PE=4 SV=1 762115637 ref|XP_011440628.1| PREDICTED: uncharacterized protein LOC105337560 isoform X1 [Crassostrea gigas]	A0A7E6EZI8; OctVul6B011496P2; Cluster-58773.181383;orf1 len=2076 frame:2 start:398 end:6625 gi; OctVul6B011496P1; Cluster-58773.181380;orf1 len=1796 frame:2 start:1430 end:6817 gi	1	1859.11	14	0.994	0.418	0.415	-0.01	-1.26	-1.27	0.999393	0.00689456	0.0031352	1	0.0396564	0.0151501	88.2	211.1	87.6	2.25	32.48	14.33	2	5	3			86.8	89.6
High	Unambiguous	GVADADLQVLK	[K].GVADADLQVLK.[E]	1xTMT6plex [K11]; 1xTMT6plex [N-Term]	1xTMT6plex [K11]; 1xTMT6plex [N-Term]	1.79354e-05	0.000211928	1.197	1	2	2	Cluster-58773.83222;orf1 len=467 frame:3 start:93 end:1493 gi	Cluster-58773.83222;orf1 len=467 frame:3 start:93 end:1493 gi [212-222]			762154295 ref|XP_011415212.1| PREDICTED: bleomycin hydrolase-like [Crassostrea gigas]	Cluster-58773.83222;orf1 len=467 frame:3 start:93 end:1493 gi; OctVul6B019683P1	0	1586.95	11	0.629	1.765	1.11	-0.67	0.82	0.15	0.0303928	0.0065919	0.849022	0.385723	0.0383384	0.985748	114.6	65	72.1	30.3	24.71	31.69	4	10	6	146.3	78.2	142.8	92	49.9	69.2	73.8	40.7
High	Unambiguous	RIQLLEEDLER	[R].RIQLLEEDLER.[S]	1xTMT6plex [N-Term]	1xTMT6plex [N-Term]	1.02895e-05	0.000211928	1.27	5	89	4	OctVul6B011920P8; OctVul6B011920P36; OctVul6B011920P9; A0A7E6EQM0; A0A6P7SA32	OctVul6B011920P8 [91-101]; OctVul6B011920P36 [52-62]; OctVul6B011920P9 [91-101]; A0A7E6EQM0 [91-101]; A0A6P7SA32 [52-62]			OctVul6B011920P8 OctVul6B011920P36 OctVul6B011920P9 Tropomyosin Tod p 1.0102 isoform X10 OS=Octopus vulgaris OX=6645 GN=LOC115210626 PE=3 SV=1 Tropomyosin Tod p 1.0102 isoform X36 OS=Octopus vulgaris OX=6645 GN=LOC115210626 PE=3 SV=1	Q2V0V4; A0A7E6ESN7; OctVul6B011920P20; A0A7E6ESP2; OctVul6B011920P8; A0A6P7SAS4; OctVul6B011920P29; A0A812ETR1; OctVul6B011920P43; A0A7E6ERJ4; OctVul6B011920P49; Cluster-58773.159342;orf2 len=257 frame:3 start:672 end:1442 gi; A0A7E6EQM7; Q2V0V3; OctVul6B011920P35; A0A7E6EQL5; A0A7E6ESM7; A0A6P7SAR7; Q2V0V2; A0A7E6EQN2; OctVul6B011920P5; OctVul6B011920P23; OctVul6B011920P21; A0A7E6ERL1; OctVul6B0…	1	1642.93	11	1.116	0.861	0.961	0.16	-0.22	-0.06	0.735415	0.600001	0.982634	1	0.863571	1	82.6	95.9	92.2	16.6	22.86	13.16	4	10	6	90.2	75.7	101	70.2	99.3	74	130.8	63.8
High	Unambiguous	RIPFDVSEAGPGNLTAEVR	[K].RIPFDVSEAGPGNLTAEVR.[D]	1xTMT6plex [N-Term]	1xTMT6plex [N-Term]	7.73463e-07	0.000211928	1.61	1	3	2	A0A7E6FIF7	A0A7E6FIF7 [2007-2025]			Filamin-C OS=Octopus vulgaris OX=6645 GN=LOC115222151 PE=3 SV=1	A0A7E6FIF7; OctVul6B008198P1; Cluster-58773.144812;orf1 len=707 frame:3 start:165 end:2285 gi	1	2257.21	19	1.255	0.424	0.533	0.33	-1.24	-0.91	0.915291	0.0170852	0.0161747	1	0.0765897	0.0523647	25.1	59.1	31.5	30.92	36.49	24.91	2	5	3			20.1	31.3
High	Unambiguous	GVCCGQDGSVFLADTK	[R].GVCCGQDGSVFLADTK.[N]	2xCarbamidomethyl [C3; C4]; 1xTMT6plex [K16]; 1xTMT6plex [N-Term]	2xCarbamidomethyl [C3; C4]; 1xTMT6plex [K16]; 1xTMT6plex [N-Term]	1.31273e-05	0.000211928	1.238	1	3	2	Cluster-58773.34336;orf1 len=489 frame:3 start:225 end:1691 gi	Cluster-58773.34336;orf1 len=489 frame:3 start:225 end:1691 gi [421-436]			871273859 ref|XP_005112056.2| PREDICTED: uncharacterized protein LOC101851691 [Aplysia californica]	OctVul6B024969P1; Cluster-58773.34338;orf1 len=90 frame:-2 start:270 end:1 gi; Cluster-58773.34336;orf1 len=489 frame:3 start:225 end:1691 gi	0	2172.08	16	0.827	0.742	0.614	-0.27	-0.43	-0.7	0.749618	0.220105	0.0254129	1	0.458681	0.0742801	98.5	132.7	81.5	1.83	75.11	18.59	4	10	6	98.6	102	98.5	98.2	121.1	136.5	112.6	514.4
High	Unambiguous	GVCCGQDGSVFLADTK	[R].GVCCGQDGSVFLADTK.[N]	2xCarbamidomethyl [C3; C4]; 1xDeamidated [Q6]; 1xTMT6plex [K16]; 1xTMT6plex [N-Term]	2xCarbamidomethyl [C3; C4]; 1xDeamidated [Q6]; 1xTMT6plex [K16]; 1xTMT6plex [N-Term]	0.00110915	0.000211928	0.655	1	3	2	Cluster-58773.34336;orf1 len=489 frame:3 start:225 end:1691 gi	Cluster-58773.34336;orf1 len=489 frame:3 start:225 end:1691 gi [421-436]			871273859 ref|XP_005112056.2| PREDICTED: uncharacterized protein LOC101851691 [Aplysia californica]	OctVul6B024969P1; Cluster-58773.34338;orf1 len=90 frame:-2 start:270 end:1 gi; Cluster-58773.34336;orf1 len=489 frame:3 start:225 end:1691 gi	0	2173.07	16
High	Unambiguous	RLIAESDINVADIEAR	[R].RLIAESDINVADIEAR.[L]	1xTMT6plex [N-Term]	1xTMT6plex [N-Term]	0.000376613	0.000211928	0.797	2	19	2	A0A7E6ENX1; A0A0L8G4B4	A0A7E6ENX1 [1812-1827]; A0A0L8G4B4 [1772-1787]			Spectrin alpha chain isoform X2 OS=Octopus vulgaris OX=6645 GN=LOC115227715 PE=3 SV=1 SH3 domain-containing protein OS=Octopus bimaculoides OX=37653 GN=OCBIM_22000685mg PE=3 SV=1	A0A7E6ENX1; A0A7E6ELN8; A0A7E6EMF3; Cluster-58773.172541;orf1 len=447 frame:-3 start:1341 end:1 gi; A0A7E6ENM1; A0A7E6ENX8; A0A7E6ELM8; A0A7E6EMJ5; OctVul6B026543P1; Cluster-58773.172567;orf1 len=2328 frame:1 start:1 end:6984 gi; A0A7E6EMK0; Cluster-58773.172569;orf2 len=1703 frame:2 start:1859 end:6967 gi; A0A0L8G4B4; A0A7E6ENL4; A0A7E6ELN3; A0A6P7TQ51; A0A7E6ENY3; A0A0L8G480; A0A7E6EME1	1	2014.11	16
High	Unambiguous	RLGTAVAIPSVSGSVK	[K].RLGTAVAIPSVSGSVK.[L]	1xTMT6plex [K16]; 1xTMT6plex [N-Term]	1xTMT6plex [K16]; 1xTMT6plex [N-Term]	0.000297472	0.000211928	0.828	1	2	2	A0A6P7SJH5	A0A6P7SJH5 [18-33]			Cytosolic non-specific dipeptidase OS=Octopus vulgaris OX=6645 GN=LOC115213824 PE=3 SV=1	Cluster-58773.186313;orf1 len=502 frame:3 start:3 end:1508 gi; A0A6P7SJH5	1	2000.23	16	0.823	0.442	0.364	-0.28	-1.18	-1.46	0.374446	7.5439e-06	7.99438e-08	1	0.00027608	4.76465e-06	91.7	207.2	75.4	11.84	21.17	7.73	4	10	6	86.1	97.6	97.6	75.7	238.8	188.3	216	225.3
High	Unambiguous	GVEGINGLILDVK	[K].GVEGINGLILDVK.[Y]	1xTMT6plex [K13]; 1xTMT6plex [N-Term]	1xTMT6plex [K13]; 1xTMT6plex [N-Term]	0.00139324	0.000211928	0.625	1	3	2	Cluster-58773.83035;orf1 len=470 frame:3 start:477 end:1886 gi	Cluster-58773.83035;orf1 len=470 frame:3 start:477 end:1886 gi [206-218]			554820859 ref|XP_005921157.1| PREDICTED: thymidine phosphorylase-like isoform X1 [Haplochromis burtoni]	Cluster-58773.83034;orf1 len=420 frame:3 start:477 end:1736 gi; A0A6P7TUW4; Cluster-58773.83035;orf1 len=470 frame:3 start:477 end:1886 gi	0	1785.09	13	0.471	1.391	0.655	-1.09	0.48	-0.61	0.0180297	0.622082	0.0340386	0.29531	0.881545	0.093509	44.4	31.9	20.9	10.86	60.05	14.41	4	10	6	49.1	48.5	40.7	40.2	32.4	39	96.7	26.7
High	Unambiguous	GVEIDFWDSDEAIPHQELVK	[K].GVEIDFWDSDEAIPHQELVK.[N]	1xTMT6plex [K20]; 1xTMT6plex [N-Term]	1xTMT6plex [K20]; 1xTMT6plex [N-Term]	2.21122e-06	0.000211928	1.472	1	4	2	Q9BLF6	Q9BLF6 [23-42]			D-lactate dehydrogenase OS=Octopus vulgaris OX=6645 PE=2 SV=1	A0A0L8FV26; OctVul6B003921P1; Q9BLF6; Cluster-58773.124080;orf1 len=344 frame:1 start:478 end:1509 gi	0	2785.44	20	1.108	1.023	1.134	0.15	0.03	0.18	0.813937	0.999685	0.742724	1	1	0.912728	59.8	58.4	66.3	8.87	35.95	36.66	4	10	6	59.6	70.6	59.1	60	56.1	60.9	121.3	65.8
High	Unambiguous	RIELEDSIVNIYLDEVPR	[K].RIELEDSIVNIYLDEVPR.[E]	1xTMT6plex [N-Term]	1xTMT6plex [N-Term]	5.42889e-06	0.000211928	1.354	2	6	1	A0A7E6F3R1; OctVul6B010386P1	A0A7E6F3R1 [1345-1362]; OctVul6B010386P1 [1369-1386]			CD109 antigen isoform X1 OS=Octopus vulgaris OX=6645 GN=LOC115213260 PE=4 SV=1 OctVul6B010386P1	A0A6P7SI10; Cluster-58773.163471;orf1 len=369 frame:1 start:1 end:1107 gi; A0A7E6F3R1; Cluster-58773.163469;orf1 len=381 frame:1 start:1 end:1143 gi; OctVul6B010386P1; Cluster-58773.163468;orf1 len=382 frame:1 start:88 end:1233 gi	1	2402.31	18
High	Unambiguous	GTEVCNLEIEQSK	[K].GTEVCNLEIEQSK.[D]	1xCarbamidomethyl [C5]; 1xTMT6plex [K13]; 1xTMT6plex [N-Term]	1xCarbamidomethyl [C5]; 1xTMT6plex [K13]; 1xTMT6plex [N-Term]	1.98021e-07	0.000211928	1.789	1	4	6	A0A7E6FK29	A0A7E6FK29 [5444-5456]			Mucin-19-like OS=Octopus vulgaris OX=6645 GN=LOC115224399 PE=4 SV=1	Cluster-58773.193634;orf1 len=180 frame:-1 start:541 end:2 gi; Cluster-58773.176634;orf1 len=801 frame:1 start:1 end:2403 gi; A0A7E6FK29; Cluster-58773.176632;orf1 len=807 frame:1 start:1 end:2421 gi	0	1965.04	13	0.786	7.245	5.695	-0.35	2.86	2.51	0.999098	0.000502798	0.000133251	1	0.00568989	0.0013132	800.9	110.6	629.6	2.28	71.5	91.55	4	10	6	796.9	783.9	827.5	805	19	134.3	105.8	12.4
High	Unambiguous	KAPDFVFYAPR	[K].KAPDFVFYAPR.[L]	1xTMT6plex [K1]; 1xTMT6plex [N-Term]	1xTMT6plex [K1]; 1xTMT6plex [N-Term]	0.000799809	0.000211928	0.698	1	13	2	OctVul6B023689P3	OctVul6B023689P3 [289-299]			OctVul6B023689P3	OctVul6B023689P3; A0A6P7TVA5; A0A0L8HU31; OctVul6B023689P4; OctVul6B023689P2; A0A6P7TLG6; A0A7E6FS61; OctVul6B023689P5; Cluster-58773.180614;orf1 len=593 frame:1 start:1273 end:3051 gi; A0A812AK12; A0A7E6FS44; Cluster-58773.180608;orf1 len=592 frame:1 start:1282 end:3057 gi; OctVul6B023689P1	1	1769.02	11	1.008	0.784	0.79	0.01	-0.35	-0.34	0.954374	0.114896	0.126744	1	0.294439	0.255282	110.7	141.3	111.6	21.86	44.18	19.16	4	10	6	105.6	141.3	82.6	116	133.9	162.6	138.5	307.1
High	Unambiguous	KAPSGEDLPDTLK	[K].KAPSGEDLPDTLK.[H]	2xTMT6plex [K1; K13]; 1xTMT6plex [N-Term]	2xTMT6plex [K1; K13]; 1xTMT6plex [N-Term]	3.78156e-05	0.000211928	1.099	1	6	2	A0A6P7SBP6	A0A6P7SBP6 [182-194]			Prolyl endopeptidase OS=Octopus vulgaris OX=6645 GN=LOC115210857 PE=3 SV=1	OctVul6B020217P1; A0A0L8G0N4; Cluster-58773.191329;orf1 len=725 frame:2 start:353 end:2527 gi; Cluster-58773.191331;orf1 len=81 frame:1 start:1 end:243 gi; Cluster-58773.191332;orf1 len=737 frame:2 start:353 end:2563 gi; A0A6P7SBP6	1	2058.2	13	0.409	0.988	0.404	-1.29	-0.02	-1.31	0.00825581	0.893365	0.00400234	0.186982	1	0.0181895	83.1	84.1	34	7.33	34.79	39.28	4	10	6	79.1	87.3	75.3	87.4	81.4	86.8	53.6	41.5
High	Unambiguous	QNQLNQEWNTLR	[R].QNQLNQEWNTLR.[S]	1xTMT6plex [N-Term]	1xTMT6plex [N-Term]	1.90615e-05	0.000211928	1.189	1	7	2	A0A6P7SVM2	A0A6P7SVM2 [930-941]			Spectrin beta chain OS=Octopus vulgaris OX=6645 GN=LOC115216977 PE=3 SV=1	A0A0L8GFP6; Cluster-58773.164992;orf1 len=2325 frame:1 start:1603 end:8577 gi; A0A6P7SVM2; A0A0L8GFI1; Cluster-58773.164998;orf2 len=1260 frame:1 start:1603 end:5382 gi; OctVul6B029783P1; A0A7E6F8D4	0	1772.92	12	0.88	0.659	0.58	-0.18	-0.6	-0.79	0.792833	0.51307	0.118641	1	0.790836	0.24287	32.3	49.1	28.4	28	57.12	49.79	4	10	6	27.3	28.2	37.1	48.5	53.7	33.8	36.7	17.5
High	Unambiguous	KLFLDYAGGTSR	[R].KLFLDYAGGTSR.[Q]	1xTMT6plex [K1]; 1xTMT6plex [N-Term]	1xTMT6plex [K1]; 1xTMT6plex [N-Term]	0.000105664	0.000211928	0.964	1	9	2	A0A6P7SD80	A0A6P7SD80 [342-353]			Nucleolin isoform X3 OS=Octopus vulgaris OX=6645 GN=LOC115211796 PE=4 SV=1	Cluster-58773.159756;orf1 len=585 frame:3 start:687 end:2441 gi; A0A6P7SD80; A0A7E6EUV8; OctVul6B013590P2; A0A6P7SDX1; OctVul6B013590P4; OctVul6B013590P1; OctVul6B013590P3; A0A6P7SEA6	1	1786.03	12	0.841	0.852	0.717	-0.25	-0.23	-0.48	0.80928	0.866377	0.379689	1	1	0.571726	66.6	78.2	56.1	35.89	56.7	48.53	4	10	6	99.2	88.4	50.2	49.4	168.6	74.6	189.1	77.4
High	Unambiguous	KLFIGGLNNETTEDTLR	[R].KLFIGGLNNETTEDTLR.[Q]	1xTMT6plex [K1]; 1xTMT6plex [N-Term]	1xTMT6plex [K1]; 1xTMT6plex [N-Term]	1.28317e-07	0.000211928	1.846	1	6	2	A0A6P7SIU5	A0A6P7SIU5 [17-33]			Heterogeneous nuclear ribonucleoprotein A3 homolog 2 OS=Octopus vulgaris OX=6645 GN=LOC115213492 PE=4 SV=1	A0A6P7SIU5; OctVul6B008134P1; Cluster-58773.151145;orf1 len=298 frame:-2 start:895 end:2 gi; A0A0L8FK40; Cluster-58773.151147;orf1 len=300 frame:3 start:597 end:1496 gi; Cluster-58773.151146;orf1 len=134 frame:-2 start:403 end:2 gi	1	2379.33	17	0.786	0.858	0.675	-0.35	-0.22	-0.57	0.776443	0.339826	0.0912843	1	0.614733	0.199044	27	31.4	21.2	17.8	27.24	44.74	4	10	4	25	29.1	30.4	20.1	42.2	34	52.9	26.7
High	Unambiguous	QGDWTCPNPACGNNNFGWR	[R].QGDWTCPNPACGNNNFGWR.[N]	2xCarbamidomethyl [C6; C11]; 1xTMT6plex [N-Term]	2xCarbamidomethyl [C6; C11]; 1xTMT6plex [N-Term]	2.56496e-05	0.000211928	1.15	1	16	2	A0A812BRW6	A0A812BRW6 [429-447]			TLS OS=Sepia pharaonis OX=158019 GN=SPHA_21059 PE=3 SV=1	Cluster-58773.151437;orf1 len=522 frame:2 start:1598 end:3163 gi; Cluster-58773.151439;orf1 len=703 frame:2 start:464 end:2572 gi; A0A812BRW6; A0A6P7TP34; A0A0L8H4E7; A0A7E6FMX9; Cluster-58773.151438;orf1 len=325 frame:2 start:485 end:1459 gi; A0A0L8H461; OctVul6B026479P1; A0A7E6FQA1; Cluster-58773.151432;orf1 len=378 frame:-1 start:1247 end:114 gi; Cluster-58773.151433;orf1 len=398 frame:-3 star…	0	2480.08	19
High	Unambiguous	KLGAENFVFWGGR	[K].KLGAENFVFWGGR.[E]	1xTMT6plex [K1]; 1xTMT6plex [N-Term]	1xTMT6plex [K1]; 1xTMT6plex [N-Term]	1.1534e-05	0.000211928	1.255	2	6	2	Cluster-58773.93345;orf1 len=499 frame:2 start:110 end:1606 gi; A0A0L8H1I1	Cluster-58773.93345;orf1 len=499 frame:2 start:110 end:1606 gi [237-249]; A0A0L8H1I1 [202-214]			762076444 ref|XP_011445523.1| PREDICTED: xylose isomerase-like [Crassostrea gigas] Xylose isomerase OS=Octopus bimaculoides OX=37653 GN=OCBIM_22024348mg PE=3 SV=1	OctVul6B026544P1; Cluster-58773.93345;orf1 len=499 frame:2 start:110 end:1606 gi; A0A0L8H1I1; A0A812CYD7; A0A6P7SLX8; Cluster-58773.93343;orf1 len=501 frame:1 start:1 end:1503 gi	1	1939.1	13	0.784	0.599	0.469	-0.35	-0.74	-1.09	0.252037	0.0400457	0.000233194	0.947946	0.139226	0.00205539	47.8	79.9	37.5	17.26	24.17	23.47	4	10	6	47.1	37.4	57.5	48.5	58.6	77.7	90.3	57
High	Unambiguous	QFWYGGCGGNTNRFDDER	[K].QFWYGGCGGNTNRFDDER.[A]	1xCarbamidomethyl [C7]; 1xTMT6plex [N-Term]	1xCarbamidomethyl [C7]; 1xTMT6plex [N-Term]	0.000295217	0.000211928	0.829	1	5	2	OctVul6B027021P1	OctVul6B027021P1 [771-788]			OctVul6B027021P1	A0A7E6FV29; OctVul6B027021P1; Cluster-58773.182401;orf1 len=442 frame:1 start:28 end:1353 gi; A0A7E6FSX5; Cluster-58773.182402;orf1 len=93 frame:3 start:3 end:281 gi	1	2408.07	18	0.98	0.636	0.623	-0.03	-0.65	-0.68	0.999985	0.341037	0.252975	1	0.616429	0.426677	25.5	40.2	25	29.58	121.59	26.74	4	10	6	21.8	28.9	22.6	39.9	41.4	25.9	52.2	20.7
High	Unambiguous	KLGITPLQEFK	[R].KLGITPLQEFK.[Q]	2xTMT6plex [K1; K11]; 1xTMT6plex [N-Term]	2xTMT6plex [K1; K11]; 1xTMT6plex [N-Term]	0.00130113	0.000211928	0.634	1	35	2	A0A7E6EPX7	A0A7E6EPX7 [87-97]			Tumor protein D52 isoform X13 OS=Octopus vulgaris OX=6645 GN=LOC115209283 PE=3 SV=1	OctVul6B023184P7; Cluster-58773.114171;orf1 len=175 frame:2 start:497 end:1021 gi; OctVul6B023184P4; A0A7E6EPX1; OctVul6B023184P6; OctVul6B023184P15; OctVul6B023184P3; OctVul6B023184P8; Cluster-58773.114175;orf1 len=180 frame:2 start:497 end:1036 gi; OctVul6B023184P12; Cluster-58773.114170;orf1 len=225 frame:3 start:1077 end:1751 gi; OctVul6B023184P9; OctVul6B023184P2; Cluster-58773.114178;orf1 l…	1	1961.24	11	0.692	1.393	0.965	-0.53	0.48	-0.05	0.205982	0.355354	0.820264	0.886774	0.633744	0.970665	44.7	32.1	30.9	33.63	32.82	39.08	4	10	6	65.1	40.6	49.1	28.5	33.3	60.3	36.4	37.9
High	Unambiguous	KLGYEDAESLLK	[K].KLGYEDAESLLK.[I]	2xTMT6plex [K1; K12]; 1xTMT6plex [N-Term]	2xTMT6plex [K1; K12]; 1xTMT6plex [N-Term]	3.55816e-05	0.000211928	1.107	1	6	2	Cluster-58773.134683;orf1 len=709 frame:1 start:163 end:2289 gi	Cluster-58773.134683;orf1 len=709 frame:1 start:163 end:2289 gi [624-635]			762081143 ref|XP_011420776.1| PREDICTED: calpain-9-like [Crassostrea gigas]	Cluster-58773.134688;orf1 len=120 frame:3 start:2367 end:2726 gi; Cluster-58773.134687;orf1 len=696 frame:1 start:163 end:2250 gi; A0A6P7SL98; Cluster-58773.134685;orf1 len=675 frame:1 start:163 end:2187 gi; Cluster-58773.134683;orf1 len=709 frame:1 start:163 end:2289 gi; OctVul6B002941P1	1	2053.21	12	0.651	1.272	0.829	-0.62	0.35	-0.27	0.857088	0.8366	0.999962	1	1	1	197.3	155	128.5	12.68	42.98	66.68	2	5	3	180.3	215.8			170.1	110.6	155	119.6
High	Unambiguous	QFWYGGCGGNTNR	[K].QFWYGGCGGNTNR.[-F]	1xCarbamidomethyl [C7]; 1xTMT6plex [N-Term]	1xCarbamidomethyl [C7]; 1xTMT6plex [N-Term]	2.54551e-05	0.000211928	1.151	1	8	4	OctVul6B027021P1	OctVul6B027021P1 [771-783]			OctVul6B027021P1	Cluster-58773.182384;orf1 len=82 frame:-1 start:246 end:1 gi; Cluster-58773.182393;orf1 len=373 frame:-2 start:1119 end:1 gi; A0A7E6FV29; A0A0L8H5J3; OctVul6B027021P1; Cluster-58773.182401;orf1 len=442 frame:1 start:28 end:1353 gi; A0A7E6FSX5; Cluster-58773.182402;orf1 len=93 frame:3 start:3 end:281 gi	0	1745.8	13	1.191	0.633	0.754	0.25	-0.66	-0.41	0.565365	0.0542876	0.274181	1	0.169668	0.451977	81.1	128.2	96.6	20.55	68.94	32.44	4	10	6	62.2	87	75.6	101.7	116.4	80.3	130.1	286.7
High	Unambiguous	QFWYGGCGGNENRFDSDGDCLR	[K].QFWYGGCGGNENRFDSDGDCLR.[A]	2xCarbamidomethyl [C7; C20]; 1xTMT6plex [N-Term]	2xCarbamidomethyl [C7; C20]; 1xTMT6plex [N-Term]	0.000161821	0.000211928	0.908	1	5	2	OctVul6B027021P1	OctVul6B027021P1 [684-705]			OctVul6B027021P1	Cluster-58773.182393;orf1 len=373 frame:-2 start:1119 end:1 gi; A0A7E6FV29; OctVul6B027021P1; Cluster-58773.182401;orf1 len=442 frame:1 start:28 end:1353 gi; A0A7E6FSX5	1	2839.22	22	0.802	0.706	0.566	-0.32	-0.5	-0.82	0.998697	0.482535	0.443583	1	0.761205	0.638239	15	21.3	12	57.03	142.14	49.65	3	10	4		22.9	6.1	15	11.9	10.1	17.5	27.1
High	Unambiguous	KLIAAFVSDNGPTR	[R].KLIAAFVSDNGPTR.[L]	1xTMT6plex [K1]; 1xTMT6plex [N-Term]	1xTMT6plex [K1]; 1xTMT6plex [N-Term]	0.000724511	0.000211928	0.711	3	12	1	A0A6P7T978; A0A0L8G4Y9; A0A0L8GBM2	A0A6P7T978 [718-731]; A0A0L8G4Y9 [657-670]; A0A0L8GBM2 [602-615]			Carnosine synthase 1-like OS=Octopus vulgaris OX=6645 GN=LOC115220883 PE=4 SV=1 ATP-grasp domain-containing protein OS=Octopus bimaculoides OX=37653 GN=OCBIM_22000822mg PE=4 SV=1 ATP-grasp domain-containing protein OS=Octopus bimaculoides OX=37653 GN=OCBIM_22036184mg PE=4 SV=1	A0A6P7T978; A0A0L8G4Y9; A0A0L8G470; A0A6P7TAU2; Cluster-58773.86377;orf1 len=257 frame:-2 start:772 end:2 gi; Cluster-58773.86381;orf1 len=932 frame:3 start:99 end:2894 gi; A0A6P7TB84; Cluster-58773.86371;orf2 len=438 frame:1 start:1804 end:3117 gi; A0A0L8GBM2; OctVul6B022206P2; OctVul6B009599P1; OctVul6B022206P1	1	1947.14	14	1.09	0.63	0.686	0.12	-0.67	-0.54	0.766817	0.228496	0.0475769	1	0.470061	0.120055	19.3	30.7	21.1	6.88	23.13	42.92	2	5	3			18.4	20.3
High	Unambiguous	QFWIPLESNPEVLNK	[K].QFWIPLESNPEVLNK.[F]	1xTMT6plex [K15]; 1xTMT6plex [N-Term]	1xTMT6plex [K15]; 1xTMT6plex [N-Term]	0.000242221	0.000211928	0.855	1	2	2	Cluster-58773.170321;orf1 len=235 frame:1 start:355 end:1059 gi	Cluster-58773.170321;orf1 len=235 frame:1 start:355 end:1059 gi [17-31]			443691518 gb|ELT93347.1| hypothetical protein CAPTEDRAFT_181658 [Capitella teleta]	OctVul6B022757P4; Cluster-58773.170321;orf1 len=235 frame:1 start:355 end:1059 gi	0	2272.27	15	0.692	0.833	0.577	-0.53	-0.26	-0.79	0.0100834	0.471267	9.82466e-05	0.208258	0.750301	0.00104032	59.2	71	40.9	19.57	19.02	11.62	4	10	6	53.2	50.1	76.2	65.7	69.5	77.5	63	41.5
High	Unambiguous	QFNINCLAVSTGK	[K].QFNINCLAVSTGK.[A]	1xCarbamidomethyl [C6]; 1xTMT6plex [K13]; 1xTMT6plex [N-Term]	1xCarbamidomethyl [C6]; 1xTMT6plex [K13]; 1xTMT6plex [N-Term]	0.000130762	0.000211928	0.936	2	5	2	A0A0L8FN17; Cluster-58773.223663;orf1 len=764 frame:1 start:46 end:2337 gi	A0A0L8FN17 [202-214]; Cluster-58773.223663;orf1 len=764 frame:1 start:46 end:2337 gi [315-327]			Farnesoic acid O-methyl transferase domain-containing protein (Fragment) OS=Octopus bimaculoides OX=37653 GN=OCBIM_22014326mg PE=4 SV=1 405962695 gb|EKC28346.1| C3 and PZP-like alpha-2-macroglobulin domain-containing protein 8 [Crassostrea gigas]	A0A0L8FN17; Cluster-58773.223662;orf1 len=771 frame:1 start:46 end:2358 gi; A0A6P7U285; OctVul6B025351P1; Cluster-58773.223663;orf1 len=764 frame:1 start:46 end:2337 gi	0	1910.06	13	1.328	1.134	1.505	0.41	0.18	0.59	0.552852	0.933912	0.637732	1	1	0.82257	36.5	32.2	48.4	12.84	57.07	26.54	4	10	6	31.4	42.7	37.7	35.3	24.3	81.1	35.1	25.9
High	Unambiguous	QGFAVIDESPGVGIER	[R].QGFAVIDESPGVGIER.[N]	1xTMT6plex [N-Term]	1xTMT6plex [N-Term]	1.28803e-06	0.000211928	1.543	1	4	2	A0A7E6FP67	A0A7E6FP67 [271-286]			Beta-glucuronidase OS=Octopus vulgaris OX=6645 GN=LOC115224290 PE=3 SV=1	Cluster-58773.23503;orf1 len=679 frame:1 start:301 end:2337 gi; A0A7E6FP67; OctVul6B012361P1; A0A6P7TLQ9	0	1903.01	16	0.914	1.032	0.943	-0.13	0.05	-0.08	0.814211	0.88584	0.430552	1	1	0.624136	27.6	26.8	25.3	22.13	53.25	44.43	2	5	3			32.4	23.6
High	Unambiguous	QFNCGFLETSAK	[R].QFNCGFLETSAK.[S]	1xCarbamidomethyl [C4]; 1xTMT6plex [K12]; 1xTMT6plex [N-Term]	1xCarbamidomethyl [C4]; 1xTMT6plex [K12]; 1xTMT6plex [N-Term]	2.08846e-05	0.000211928	1.177	1	10	3	A0A0L8H8U9	A0A0L8H8U9 [158-169]			small monomeric GTPase OS=Octopus bimaculoides OX=37653 GN=OCBIM_22020735mg PE=4 SV=1	A0A812DP28; OctVul6B025278P2; A0A0L8H8U9; OctVul6B025278P4; OctVul6B025278P3; A0A812DGM2; OctVul6B025278P1; Cluster-58773.179186;orf1 len=224 frame:1 start:1168 end:1839 gi; Cluster-58773.179185;orf1 len=193 frame:-1 start:823 end:245 gi; Cluster-58773.179183;orf1 len=196 frame:-1 start:832 end:245 gi	0	1859.97	12	1.067	1.5	1.6	0.09	0.58	0.68	0.975512	0.894173	0.718113	1	1	0.891676	70.4	47	75.2	60.57	67.89	52.16	4	10	6	117.8	118.9	32.1	42.1	52.4	140	107.2	41.1
High	Unambiguous	QFFEAADNILAPK	[K].QFFEAADNILAPK.[R]	1xTMT6plex [K13]; 1xTMT6plex [N-Term]	1xTMT6plex [K13]; 1xTMT6plex [N-Term]	3.00954e-05	0.000211928	1.129	1	5	1	OctVul6B013935P1	OctVul6B013935P1 [830-842]			OctVul6B013935P1	Cluster-58773.93213;orf1 len=960 frame:2 start:59 end:2938 gi; Cluster-58773.93212;orf1 len=795 frame:3 start:873 end:3257 gi; Cluster-58773.89137;orf1 len=1093 frame:2 start:2 end:3280 gi; Cluster-58773.89139;orf1 len=156 frame:-2 start:470 end:3 gi; OctVul6B013935P1	0	1922.08	13	0.31	2.593	0.803	-1.69	1.37	-0.32	0.351005	0.327879	0.995386	1	0.599261	1	43.3	16.7	13.4	35.25	50.73	97.32	2	5	3			55.8	33.5
High	Unambiguous	QFAQAANAFHSWLTETR	[K].QFAQAANAFHSWLTETR.[LA]	1xTMT6plex [N-Term]	1xTMT6plex [N-Term]	1.29297e-07	0.000211928	1.845	3	21	2	A0A7E6ENX1; A0A812E653; A0A0L8G4B4	A0A7E6ENX1 [2192-2208]; A0A812E653 [2170-2186]; A0A0L8G4B4 [2152-2168]			Spectrin alpha chain isoform X2 OS=Octopus vulgaris OX=6645 GN=LOC115227715 PE=3 SV=1 SPTA OS=Sepia pharaonis OX=158019 GN=SPHA_68796 PE=3 SV=1 SH3 domain-containing protein OS=Octopus bimaculoides OX=37653 GN=OCBIM_22000685mg PE=3 SV=1	A0A7E6ENX1; A0A812E653; A0A7E6ELN8; A0A7E6EMF3; A0A7E6ENM1; A0A7E6ENX8; A0A7E6ELM8; A0A7E6EMJ5; A0A812ECL6; A0A812E931; Cluster-58773.172567;orf1 len=2328 frame:1 start:1 end:6984 gi; A0A7E6EMK0; Cluster-58773.172569;orf2 len=1703 frame:2 start:1859 end:6967 gi; A0A0L8G4B4; A0A7E6ENL4; A0A7E6ELN3; A0A6P7TQ51; A0A7E6ENY3; OctVul6B004794P1; A0A0L8G480; A0A7E6EME1	0	2207.12	17	1.425	0.37	0.527	0.51	-1.43	-0.92	0.397558	8.06544e-05	0.000452044	1	0.00146725	0.0034753	24.5	66.3	35	22.91	26.27	26.65	4	10	6	22.7	26.5	22	35.3	67.6	41.3	79.2	47.5
High	Unambiguous	QEYDESGPSIVHRK	[K].QEYDESGPSIVHRK.[C]	1xTMT6plex [K14]; 1xTMT6plex [N-Term]	1xTMT6plex [K14]; 1xTMT6plex [N-Term]	0.000146576	0.000211928	0.921	3	23	2	Cluster-659.0;orf1 len=379 frame:3 start:45 end:1181 gi; A0A6P7SM13; A0A812C079	Cluster-659.0;orf1 len=379 frame:3 start:45 end:1181 gi [363-376]; A0A6P7SM13 [360-373]; A0A812C079 [370-383]			10304437 gb|AAG16253.1|AF300705_1 beta-actin [Litopenaeus vannamei]>gi|13647003|dbj|BAB41102.1| actin [Marsupenaeus japonicus]>gi|34576243|emb|CAE46725.1| beta actin [Homarus gammarus]>gi|51472040|gb|AAU04441.1| beta-actin [Macrobrachium rosenbergii]>gi|68138000|gb|AAY85815.1| beta-actin [Callinectes sapidus]>gi|77955978|gb|ABB05541.1| beta actin [Fenneropenaeus chinensis]>gi|295849226|gb|ADG4530…	I0JGU0; Cluster-659.0;orf1 len=379 frame:3 start:45 end:1181 gi; OctVul6B024715P1; F6JYC9; F1ADJ3; Cluster-58773.161076;orf1 len=296 frame:2 start:2 end:889 gi; D3GBA7; Cluster-58773.161083;orf1 len=335 frame:2 start:2273 end:3277 gi; OctVul6B010569P1; Cluster-2671.0;orf1 len=213 frame:2 start:2 end:640 gi; OctVul6B017390P1; A4D0I0; F1ADJ2; A0A6P7SM13; A0A0L8GHK7; OctVul6B017390P2; D3GBA8; A0A812…	1	2103.12	14	1.055	0.385	0.406	0.08	-1.38	-1.3	0.833708	0.40887	0.116094	1	0.691729	0.239142	17.8	46.4	18.8	33.96	54.88	43.93	4	10	5	15.4	29.5	20.6	14.8	46.7	55	54.9	8.4
High	Unambiguous	QEYDESGPSIVHR	[K].QEYDESGPSIVHR.[KN]	1xTMT6plex [N-Term]	1xTMT6plex [N-Term]	2.18605e-05	0.000211928	1.171	3	24	4	Cluster-659.0;orf1 len=379 frame:3 start:45 end:1181 gi; A0A6P7SM13; A0A812C079	Cluster-659.0;orf1 len=379 frame:3 start:45 end:1181 gi [363-375]; A0A6P7SM13 [360-372]; A0A812C079 [370-382]			10304437 gb|AAG16253.1|AF300705_1 beta-actin [Litopenaeus vannamei]>gi|13647003|dbj|BAB41102.1| actin [Marsupenaeus japonicus]>gi|34576243|emb|CAE46725.1| beta actin [Homarus gammarus]>gi|51472040|gb|AAU04441.1| beta-actin [Macrobrachium rosenbergii]>gi|68138000|gb|AAY85815.1| beta-actin [Callinectes sapidus]>gi|77955978|gb|ABB05541.1| beta actin [Fenneropenaeus chinensis]>gi|295849226|gb|ADG4530…	I0JGU0; Cluster-659.0;orf1 len=379 frame:3 start:45 end:1181 gi; OctVul6B024715P1; F6JYC9; F1ADJ3; Cluster-58773.161076;orf1 len=296 frame:2 start:2 end:889 gi; D3GBA7; Cluster-58773.161083;orf1 len=335 frame:2 start:2273 end:3277 gi; OctVul6B010569P1; Cluster-2671.0;orf1 len=213 frame:2 start:2 end:640 gi; OctVul6B017390P1; A4D0I0; F1ADJ2; A0A6P7SM13; A0A0L8GHK7; Q3L8V3; OctVul6B017390P2; D3GBA8…	0	1745.87	13	0.785	1.169	0.918	-0.35	0.23	-0.12	0.470471	0.439367	0.999227	1	0.720912	1	100.4	85.8	78.8	9.83	41.96	18.61	4	9	6	100.3	109.6	100.4	86	107.7	85.8	136.8
High	Unambiguous	QEYDEAGPQIIHK	[K].QEYDEAGPQIIHK.[K]	1xTMT6plex [K13]; 1xTMT6plex [N-Term]	1xTMT6plex [K13]; 1xTMT6plex [N-Term]	8.53835e-05	0.000211928	0.992	1	2	2	OctVul6B030737P1	OctVul6B030737P1 [357-369]			OctVul6B030737P1	OctVul6B030737P1; Cluster-58773.204230;orf1 len=307 frame:2 start:2 end:922 gi	0	1986.07	13	0.906	1.062	0.963	-0.14	0.09	-0.05	0.884418	0.971251	0.942442	1	1	1	178.5	168	161.8	5.69	35.3	23.72	4	10	6	195.4	183.3	173.5	173.8	165.2	170.9	241.3	249.6
High	Unambiguous	KILVDSGLTFASTAER	[R].KILVDSGLTFASTAER.[E]	1xTMT6plex [K1]; 1xTMT6plex [N-Term]	1xTMT6plex [K1]; 1xTMT6plex [N-Term]	3.06747e-06	0.000211928	1.429	1	3	2	OctVul6B030737P1	OctVul6B030737P1 [188-203]			OctVul6B030737P1	OctVul6B030737P1; Cluster-58773.227638;orf1 len=85 frame:-3 start:257 end:3 gi; Cluster-58773.204230;orf1 len=307 frame:2 start:2 end:922 gi	1	2166.25	16	0.862	0.597	0.514	-0.21	-0.74	-0.96	0.887584	0.0143054	0.00155322	1	0.0668582	0.00884443	22.8	38.1	19.6	38.39	38.85	21.66	4	10	6	31.7	26.1	11.7	19.9	62.9	74.8	52.2	37.9
High	Unambiguous	KILVNSTDYGR	[K].KILVNSTDYGR.[D]	1xTMT6plex [K1]; 1xTMT6plex [N-Term]	1xTMT6plex [K1]; 1xTMT6plex [N-Term]	0.000617547	0.000211928	0.732	3	22	2	A0A7E6ENX1; A0A812E653; A0A0L8G4B4	A0A7E6ENX1 [1767-1777]; A0A812E653 [1745-1755]; A0A0L8G4B4 [1727-1737]			Spectrin alpha chain isoform X2 OS=Octopus vulgaris OX=6645 GN=LOC115227715 PE=3 SV=1 SPTA OS=Sepia pharaonis OX=158019 GN=SPHA_68796 PE=3 SV=1 SH3 domain-containing protein OS=Octopus bimaculoides OX=37653 GN=OCBIM_22000685mg PE=3 SV=1	A0A7E6ENX1; A0A812E653; A0A7E6ELN8; A0A7E6EMF3; Cluster-58773.172541;orf1 len=447 frame:-3 start:1341 end:1 gi; A0A7E6ENM1; A0A7E6ENX8; A0A7E6ELM8; A0A7E6EMJ5; A0A812ECL6; OctVul6B026543P1; A0A812E931; Cluster-58773.172567;orf1 len=2328 frame:1 start:1 end:6984 gi; A0A7E6EMK0; Cluster-58773.172569;orf2 len=1703 frame:2 start:1859 end:6967 gi; A0A0L8G4B4; A0A7E6ENL4; A0A7E6ELN3; A0A6P7TQ51; A0A7E6…	1	1724.01	11	0.722	1.111	0.802	-0.47	0.15	-0.32	0.561881	0.999545	0.431073	1	1	0.624746	157.1	141.4	113.4	50.17	43.17	43.97	4	10	6	91.9	105.9	233	262.5	119.8	81.5	133.1	91.3
High	Unambiguous	KLNLEEITGYFK	[K].KLNLEEITGYFK.[N]	2xTMT6plex [K1; K12]; 1xTMT6plex [N-Term]	2xTMT6plex [K1; K12]; 1xTMT6plex [N-Term]	1.96508e-05	0.000211928	1.185	1	6	2	Cluster-58773.63729;orf1 len=491 frame:2 start:416 end:1888 gi	Cluster-58773.63729;orf1 len=491 frame:2 start:416 end:1888 gi [39-50]			762098431 ref|XP_011431608.1| PREDICTED: UDP-N-acetylhexosamine pyrophosphorylase-like isoform X4 [Crassostrea gigas]>gi|405971443|gb|EKC36280.1| UDP-N-acetylhexosamine pyrophosphorylase [Crassostrea gigas]	Cluster-58773.63730;orf1 len=159 frame:-2 start:478 end:2 gi; OctVul6B007801P1; A0A6P7T8I6; Cluster-58773.63728;orf1 len=386 frame:2 start:416 end:1573 gi; A0A0L8I9U4; Cluster-58773.63729;orf1 len=491 frame:2 start:416 end:1888 gi	1	2142.28	12	0.295	1.976	0.584	-1.76	0.98	-0.78	0.0121696	0.0787176	0.359741	0.238231	0.223916	0.550834	91.4	46.2	27	29.8	48.32	64.4	4	10	6	119.2	110.1	75.9	61.8	48.6	94.7	56.6	37.5
High	Unambiguous	QEWAAIFDGLDTSK	[K].QEWAAIFDGLDTSK.[D]	1xTMT6plex [K14]; 1xTMT6plex [N-Term]	1xTMT6plex [K14]; 1xTMT6plex [N-Term]	4.75161e-05	0.000211928	1.069	2	3	5	OctVul6B016537P1; A0A6P7T446	OctVul6B016537P1 [6-19]; A0A6P7T446 [6-19]			OctVul6B016537P1 Calcium-dependent protein kinase 12 isoform X2 OS=Octopus vulgaris OX=6645 GN=LOC115219536 PE=4 SV=1	OctVul6B016537P1; A0A6P7T446; Cluster-58773.182624;orf1 len=142 frame:2 start:260 end:685 gi	0	2039.08	14	0.512	2.011	1.03	-0.96	1.01	0.04	0.155897	0.00699243	0.272412	0.794446	0.0401068	0.45016	364.8	181.4	186.9	14.46	41.64	37.71	4	10	6	365.9	446.2	316.1	363.8	197.2	255.5	129.4	91.7
High	Unambiguous	KLPEVPSVTLDEK	[EK].KLPEVPSVTLDEK.[L]	2xTMT6plex [K1; K13]; 1xTMT6plex [N-Term]	2xTMT6plex [K1; K13]; 1xTMT6plex [N-Term]	0.000735616	0.000211928	0.709	1	2	2	OctVul6B018807P1	OctVul6B018807P1 [809-821]; [869-881]; [941-953]; [965-977]; [1037-1049]; [1061-1073]; [1085-1097]; [1169-1181]; [1193-1205]; [1217-1229]; [1241-1253]; [1301-1313]; [1349-1361]; [1373-1385]; [1409-1421]; [1457-1469]; [1493-1505]; [1517-1529]; [1541-1553]; [1565-1577]; [1589-1601]; [1613-1625]; [1661-1673]			OctVul6B018807P1	OctVul6B018807P1; A0A7E6EMT5	1	2142.3	13	0.404	5.122	2.069	-1.31	2.36	1.05	0.00482166	5.58592e-06	0.00539623	0.139863	0.000222935	0.0228019	67.7	13.2	27.3	16.78	43.51	30.28	4	9	6	79.1	64.2	71.4	52.7	13.2	28.1	19.2
High	Unambiguous	KLPGDIEENTSHIK	[K].KLPGDIEENTSHIK.[TV]	2xTMT6plex [K1; K14]; 1xTMT6plex [N-Term]	2xTMT6plex [K1; K14]; 1xTMT6plex [N-Term]	2.35894e-05	0.000211928	1.161	1	3	1	OctVul6B013110P1	OctVul6B013110P1 [77-90]			OctVul6B013110P1	A0A7E6ERN3; Cluster-58773.258027;orf1 len=86 frame:2 start:2 end:259 gi; OctVul6B013110P1	1	2268.32	14	0.634	1.415	0.897	-0.66	0.5	-0.16	0.0245532	0.04525	0.66461	0.345595	0.150465	0.846775	160.2	113.2	101.6	22.1	9.97	18.72	2	5	3	187.6	136.9			101.1	116.9	113.2	94.5
High	Unambiguous	KIPTLLVEK	[K].KIPTLLVEK.[S]	2xTMT6plex [K1; K9]; 1xTMT6plex [N-Term]	2xTMT6plex [K1; K9]; 1xTMT6plex [N-Term]	0.000824514	0.000211928	0.694	1	2	2	A0A6P7TU72	A0A6P7TU72 [199-207]			Uncharacterized protein LOC115229658 OS=Octopus vulgaris OX=6645 GN=LOC115229658 PE=4 SV=2	A0A6P7TU72; OctVul6B012508P1	1	1728.16	9	0.558	8.922	4.98	-0.84	3.16	2.32	0.210815	0.000162677	0.00330698	0.898099	0.00246378	0.01569	263.1	29.5	146.8	82.89	37.84	79.98	4	10	6	768.1	177	390.9	103.2	25.2	15.2	34	11.2
High	Unambiguous	QFLFRPWDVQK	[R].QFLFRPWDVQK.[S]	1xTMT6plex [K11]; 1xTMT6plex [N-Term]	1xTMT6plex [K11]; 1xTMT6plex [N-Term]	0.00115212	0.000211928	0.65	3	7	2	A0A0L8GI64; A0A812DH90; Cluster-58773.167463;orf1 len=1108 frame:3 start:3 end:3326 gi	A0A0L8GI64 [499-509]; A0A812DH90 [649-659]; Cluster-58773.167463;orf1 len=1108 frame:3 start:3 end:3326 gi [566-576]			E1 ubiquitin-activating enzyme OS=Octopus bimaculoides OX=37653 GN=OCBIM_22033176mg PE=3 SV=1 E1 ubiquitin-activating enzyme OS=Sepia pharaonis OX=158019 GN=SPHA_53662 PE=3 SV=1 676442838 ref|XP_009049929.1| hypothetical protein LOTGIDRAFT_113559 [Lottia gigantea]>gi|556110791|gb|ESO99442.1| hypothetical protein LOTGIDRAFT_113559 [Lottia gigantea]	A0A0L8GI64; A0A812DH90; Cluster-58773.165266;orf1 len=1078 frame:1 start:310 end:3543 gi; Cluster-58773.165268;orf1 len=1079 frame:3 start:48 end:3284 gi; OctVul6B009397P1; Cluster-58773.165267;orf1 len=1011 frame:1 start:310 end:3342 gi; Cluster-58773.167463;orf1 len=1108 frame:3 start:3 end:3326 gi	0	1922.11	11	0.53	0.788	0.418	-0.92	-0.34	-1.26	0.00875728	0.945581	0.00065718	0.193434	1	0.00457977	235.7	299.2	125	2.63	31.65	15.87	4	10	6	244.6	234.1	237.4	229.9	305.7	366.3	208.6	132
High	Unambiguous	QGFVPAAYVK	[R].QGFVPAAYVK.[K]	1xTMT6plex [K10]; 1xTMT6plex [N-Term]	1xTMT6plex [K10]; 1xTMT6plex [N-Term]	0.000136872	0.000211928	0.93	3	21	4	A0A7E6ENX1; A0A812E653; A0A0L8G4B4	A0A7E6ENX1 [1022-1031]; A0A812E653 [1033-1042]; A0A0L8G4B4 [1016-1025]			Spectrin alpha chain isoform X2 OS=Octopus vulgaris OX=6645 GN=LOC115227715 PE=3 SV=1 SPTA OS=Sepia pharaonis OX=158019 GN=SPHA_68796 PE=3 SV=1 SH3 domain-containing protein OS=Octopus bimaculoides OX=37653 GN=OCBIM_22000685mg PE=3 SV=1	A0A7E6ENX1; A0A812E653; A0A7E6ELN8; A0A7E6EMF3; A0A7E6ENM1; A0A7E6ENX8; A0A7E6ELM8; A0A7E6EMJ5; A0A812ECL6; OctVul6B026543P1; A0A812E931; Cluster-58773.172567;orf1 len=2328 frame:1 start:1 end:6984 gi; A0A7E6EMK0; Cluster-58773.172569;orf2 len=1703 frame:2 start:1859 end:6967 gi; A0A0L8G4B4; A0A7E6ENL4; A0A7E6ELN3; A0A6P7TQ51; A0A7E6ENY3; A0A0L8G480; A0A7E6EME1	0	1537.91	10	0.678	0.939	0.637	-0.56	-0.09	-0.65	0.326365	0.841139	0.057772	1	1	0.139751	301	320.6	204.1	23.16	24.34	36.28	4	10	6	288.8	384.8	215.9	313.7	454.1	313.7	327.6	275.6
High	Unambiguous	QGHLADFKHEESNGHLVR	[K].QGHLADFKHEESNGHLVR.[K]	1xDeamidated [N13]; 1xTMT6plex [K8]; 1xTMT6plex [N-Term]	1xDeamidated [N13]; 1xTMT6plex [K8]; 1xTMT6plex [N-Term]	7.19562e-10	0.000211928	2.527	1	1	8	OctVul6B022600P1	OctVul6B022600P1 [1698-1715]			OctVul6B022600P1	OctVul6B022600P1	1	2533.33	18	1.125	0.206	0.232	0.17	-2.28	-2.11	0.910362	0.0234002	0.0280348	1	0.0948437	0.080147	106.5	517.5	119.9	25.58	109.89	93.59	4	10	6	91	149.6	89	124.6	838.5	553.2	217.4	2813.8
High	Unambiguous	QGHLADFKHEESNGHLVRK	[K].QGHLADFKHEESNGHLVRK.[N]	1xDeamidated [N13]; 2xTMT6plex [K8; K19]; 1xTMT6plex [N-Term]	1xDeamidated [N13]; 2xTMT6plex [K8; K19]; 1xTMT6plex [N-Term]	0.000104863	0.000211928	0.965	1	1	2	OctVul6B022600P1	OctVul6B022600P1 [1698-1716]			OctVul6B022600P1	OctVul6B022600P1	2	2890.59	19	1.978	0.15	0.296	0.98	-2.74	-1.76	0.688288	0.00102484	0.00400164	1	0.00989731	0.0181895	14.3	95.7	28.3	62.6	114.41	43.32	4	10	5	8.7	23.5	5.9	24.9	139.6	102.8	44.5	603.4
High	Unambiguous	KKEVDDEPVTVLCR	[R].KKEVDDEPVTVLCR.[N]	1xCarbamidomethyl [C13]; 2xTMT6plex [K1; K2]; 1xTMT6plex [N-Term]	1xCarbamidomethyl [C13]; 2xTMT6plex [K1; K2]; 1xTMT6plex [N-Term]	0.00119676	0.000211928	0.645	1	9	2	A0A6P7SD80	A0A6P7SD80 [176-189]			Nucleolin isoform X3 OS=Octopus vulgaris OX=6645 GN=LOC115211796 PE=4 SV=1	A0A0L8GP32; A0A6P7SD80; OctVul6B013590P2; A0A6P7SDX1; OctVul6B013590P4; OctVul6B013590P1; OctVul6B013590P3; A0A0L8GMZ4; A0A6P7SEA6	2	2375.36	14	0.696	1.312	0.913	-0.52	0.39	-0.13	0.377149	0.453107	0.949553	1	0.731753	1	103.6	79	72.1	13.44	26.91	35.79	4	10	6	116.9	97.2	110.5	86	59.7	110.6	110.5	98.5
High	Unambiguous	KKYDVAIAEYK	[K].KKYDVAIAEYK.[K]	3xTMT6plex [K1; K2; K11]; 1xTMT6plex [N-Term]	3xTMT6plex [K1; K2; K11]; 1xTMT6plex [N-Term]	0.000435192	0.000211928	0.778	1	6	2	A0A6P7SH00	A0A6P7SH00 [158-168]			High mobility group protein B1 isoform X1 OS=Octopus vulgaris OX=6645 GN=LOC115212946 PE=4 SV=1	A0A6P7SH00; OctVul6B010709P1; Cluster-58773.176112;orf1 len=239 frame:3 start:156 end:872 gi; OctVul6B010709P2; Cluster-58773.176111;orf1 len=291 frame:3 start:3 end:875 gi; A0A0L8GP81	2	2244.38	11	0.414	1.217	0.503	-1.27	0.28	-0.99	0.0644392	0.459656	0.253246	0.55015	0.738328	0.426768	141.7	116.4	58.6	21.85	31.56	61.46	4	10	6	169.8	112.6	169.1	118.7	124.7	116.5	167.2	66.6
High	Unambiguous	KIAAQANVPLQDFVIR	[R].KIAAQANVPLQDFVIR.[N]	1xTMT6plex [K1]; 1xTMT6plex [N-Term]	1xTMT6plex [K1]; 1xTMT6plex [N-Term]	5.7044e-07	0.000211928	1.65	1	4	2	A0A6P7T7W6	A0A6P7T7W6 [379-394]			Aspartyl aminopeptidase OS=Octopus vulgaris OX=6645 GN=LOC115220844 PE=3 SV=1	OctVul6B018519P1; A0A6P7T7W6; Cluster-58773.204280;orf1 len=497 frame:3 start:759 end:2249 sp; A0A0L8IA05	1	2241.35	16	1.2	0.183	0.219	0.26	-2.45	-2.19	0.701214	5.70746e-08	7.25125e-08	1	7.16436e-06	4.40566e-06	8.3	45.5	10	17.77	30.83	30.66	4	10	5	9.9	6.7	9.2	7.5	39.7	47.7	76.8	66.6
High	Unambiguous	KLAETETDGNGFR	[K].KLAETETDGNGFR.[L]	1xTMT6plex [K1]; 1xTMT6plex [N-Term]	1xTMT6plex [K1]; 1xTMT6plex [N-Term]	3.26006e-06	0.000211928	1.421	1	4	2	Cluster-58773.76616;orf1 len=148 frame:3 start:120 end:563 gi	Cluster-58773.76616;orf1 len=148 frame:3 start:120 end:563 gi [104-116]			645016475 ref|XP_008211498.1| PREDICTED: histidine triad nucleotide-binding protein 1 [Nasonia vitripennis]	OctVul6B025367P1; OctVul6B025367P2; A0A0L8FRE8; Cluster-58773.76616;orf1 len=148 frame:3 start:120 end:563 gi	1	1896.02	13	0.599	1.251	0.749	-0.74	0.32	-0.42	0.0924175	0.479624	0.262111	0.652196	0.758525	0.437761	202	161.4	120.9	17.25	20.77	20.41	2	5	3	228.3	178.7			148.6	216.8	161.4	126
High	Unambiguous	KLAETETDGNGFR	[K].KLAETETDGNGFR.[L]	1xDeamidated [N10]; 1xTMT6plex [K1]; 1xTMT6plex [N-Term]	1xDeamidated [N10]; 1xTMT6plex [K1]; 1xTMT6plex [N-Term]	2.40434e-06	0.000211928	1.461	1	4	2	Cluster-58773.76616;orf1 len=148 frame:3 start:120 end:563 gi	Cluster-58773.76616;orf1 len=148 frame:3 start:120 end:563 gi [104-116]			645016475 ref|XP_008211498.1| PREDICTED: histidine triad nucleotide-binding protein 1 [Nasonia vitripennis]	OctVul6B025367P1; OctVul6B025367P2; A0A0L8FRE8; Cluster-58773.76616;orf1 len=148 frame:3 start:120 end:563 gi	1	1897.01	13	0.571	0.994	0.567	-0.81	-0.01	-0.82	0.398013	0.980694	0.17502	1	1	0.324814	144.5	145.3	82.4	35.58	54.96	45.6	4	10	6	192.5	185.1	89.6	112.7	253.1	206.9	367.4	70.6
High	Unambiguous	KLAGELEELK	[K].KLAGELEELK.[S]	2xTMT6plex [K1; K10]; 1xTMT6plex [N-Term]	2xTMT6plex [K1; K10]; 1xTMT6plex [N-Term]	0.000290758	0.000211928	0.831	1	17	2	Cluster-58773.112557;orf1 len=619 frame:3 start:147 end:2003 gi	Cluster-58773.112557;orf1 len=619 frame:3 start:147 end:2003 gi [125-134]			266616 sp|Q01240.1|NF60_DORPE RecName: Full=60 kDa neurofilament protein; Short=NF60 [Doryteuthis pealeii]>gi|161294|gb|AAA29992.1| 60 kDa neurofilament protein [Doryteuthis pealeii]	Cluster-58773.112560;orf1 len=510 frame:-3 start:1532 end:3 gi; A0A0L8G659; OctVul6B018755P1; Q01241; Cluster-58773.112556;orf1 len=583 frame:-3 start:1913 end:165 gi; Cluster-58773.112552;orf1 len=459 frame:-3 start:1377 end:1 gi; Cluster-58773.112557;orf1 len=619 frame:3 start:147 end:2003 gi; OctVul6B018755P3; OctVul6B018755P5; A0A812AVT5; A0A812ASM0; A0A7E6F332; OctVul6B018755P4; OctVul6B0187…	1	1817.14	10
High	Unambiguous	KLAIPVEAEEFAK	[R].KLAIPVEAEEFAK.[E]	2xTMT6plex [K1; K13]; 1xTMT6plex [N-Term]	2xTMT6plex [K1; K13]; 1xTMT6plex [N-Term]	0.000510589	0.000211928	0.757	1	4	1	A0A0L8H1Z7	A0A0L8H1Z7 [35-47]			CN hydrolase domain-containing protein OS=Octopus bimaculoides OX=37653 GN=OCBIM_22024094mg PE=4 SV=1	A0A0L8H1Z7; Cluster-58773.110133;orf1 len=107 frame:-2 start:321 end:1 gi; Cluster-58773.110131;orf1 len=385 frame:3 start:357 end:1511 gi; OctVul6B023613P1	1	2132.29	13
High	Unambiguous	KLAITEVDLER	[R].KLAITEVDLER.[A]	1xTMT6plex [K1]; 1xTMT6plex [N-Term]	1xTMT6plex [K1]; 1xTMT6plex [N-Term]	4.60912e-05	0.000211928	1.073	5	76	2	OctVul6B011920P8; OctVul6B011920P36; OctVul6B011920P9; A0A7E6EQM0; A0A6P7SA32	OctVul6B011920P8 [168-178]; OctVul6B011920P36 [129-139]; OctVul6B011920P9 [168-178]; A0A7E6EQM0 [168-178]; A0A6P7SA32 [129-139]			OctVul6B011920P8 OctVul6B011920P36 OctVul6B011920P9 Tropomyosin Tod p 1.0102 isoform X10 OS=Octopus vulgaris OX=6645 GN=LOC115210626 PE=3 SV=1 Tropomyosin Tod p 1.0102 isoform X36 OS=Octopus vulgaris OX=6645 GN=LOC115210626 PE=3 SV=1	Q2V0V4; OctVul6B011920P20; Q8IS67; A0A7E6ESP2; OctVul6B011920P8; A0A6P7SAS4; OctVul6B011920P29; A0A812ETR1; OctVul6B011920P43; OctVul6B011920P49; Cluster-58773.159342;orf2 len=257 frame:3 start:672 end:1442 gi; A0A7E6EQM7; Q2V0V3; OctVul6B011920P35; A0A7E6EQL5; A0A7E6ESM7; A0A6P7SAR7; Q2V0V2; A0A7E6EQN2; OctVul6B011920P5; OctVul6B011920P23; A0A7E6ERL1; OctVul6B011920P22; OctVul6B011920P11; OctVul…	1	1745.06	11	0.857	0.829	0.711	-0.22	-0.27	-0.49	0.841536	0.828968	0.375311	1	1	0.567592	85.5	103	73.2	34.59	60.78	45.41	4	10	6	65.4	57.5	111.6	115.4	96.2	47.3	107.8	42.7
High	Unambiguous	KICEDVLDVLDK	[K].KICEDVLDVLDK.[Q]	1xCarbamidomethyl [C3]; 2xTMT6plex [K1; K12]; 1xTMT6plex [N-Term]	1xCarbamidomethyl [C3]; 2xTMT6plex [K1; K12]; 1xTMT6plex [N-Term]	5.26609e-06	0.000211928	1.358	1	3	2	Cluster-58773.161692;orf1 len=264 frame:-3 start:814 end:23 gi	Cluster-58773.161692;orf1 len=264 frame:-3 start:814 end:23 gi [97-108]			512130272 gb|AGN96214.1| 14-3-3 protein epsilon [Octopus bimaculoides]	OctVul6B009023P1; Cluster-58773.161692;orf1 len=264 frame:-3 start:814 end:23 gi; A0A6P7T067	1	2134.24	12
High	Unambiguous	QHLETQQALFK	[R].QHLETQQALFK.[Q]	1xTMT6plex [K11]; 1xTMT6plex [N-Term]	1xTMT6plex [K11]; 1xTMT6plex [N-Term]	0.000351684	0.000211928	0.806	1	6	2	A0A0L8I9M0	A0A0L8I9M0 [120-130]			Reverse transcriptase domain-containing protein OS=Octopus bimaculoides OX=37653 GN=OCBIM_22027177mg PE=3 SV=1	A0A0L8I9M0; A0A812E5Z0; Cluster-58773.196861;orf1 len=253 frame:3 start:321 end:1079 gi; A0A6P7TPI3; OctVul6B029292P1; Cluster-58773.196860;orf1 len=338 frame:3 start:321 end:1334 gi	0	1801.04	11	0.755	0.654	0.494	-0.41	-0.61	-1.02	0.512875	0.0846223	0.00238151	1	0.236133	0.012226	73.3	112.1	55.4	40.25	28.05	29.97	4	10	6	35.8	81.2	66.1	105	101.5	142.6	86.3	77.4
High	Unambiguous	QHFPATPLLDYACEVEK	[K].QHFPATPLLDYACEVEK.[I]	1xCarbamidomethyl [C13]; 1xTMT6plex [K17]; 1xTMT6plex [N-Term]	1xCarbamidomethyl [C13]; 1xTMT6plex [K17]; 1xTMT6plex [N-Term]	1.18906e-05	0.000211928	1.251	1	14	1	A0A7E6F497	A0A7E6F497 [982-998]			ATP-citrate synthase OS=Octopus vulgaris OX=6645 GN=LOC115216353 PE=3 SV=1	Cluster-58773.169370;orf1 len=1115 frame:2 start:119 end:3463 gi; OctVul6B031593P1; Cluster-58773.169386;orf1 len=1110 frame:3 start:162 end:3491 gi; Cluster-58773.169371;orf1 len=106 frame:3 start:858 end:1175 gi; A0A0L8G3H4; A0A7E6F497; A0A6P7ST78; OctVul6B031593P2; A0A7E6F3J4; OctVul6B031593P3; A0A7E6F5Z0; A0A0L8G3E3; Cluster-58773.169384;orf1 len=1106 frame:2 start:119 end:3436 gi; OctVul6B03…	0	2476.29	17	0.947	0.549	0.519	-0.08	-0.87	-0.95	0.528993	0.0462307	0.00458549	1	0.152544	0.0202512	46	83.9	43.5	4.69	19.12	27.38	2	5	3	44.5	47.5			63.7	83.9	67.4	101.3
High	Unambiguous	KLDEEVASLHLGHLGVK	[K].KLDEEVASLHLGHLGVK.[L]	2xTMT6plex [K1; K17]; 1xTMT6plex [N-Term]	2xTMT6plex [K1; K17]; 1xTMT6plex [N-Term]	1.029e-07	0.000211928	1.875	1	3	2	Cluster-58773.178418;orf1 len=486 frame:2 start:1070 end:2527 gi	Cluster-58773.178418;orf1 len=486 frame:2 start:1070 end:2527 gi [442-458]			548344049 ref|XP_005724446.1| PREDICTED: adenosylhomocysteinase B-like [Pundamilia nyererei]	OctVul6B006093P1; Cluster-58773.178418;orf1 len=486 frame:2 start:1070 end:2527 gi; OctVul6B006093P2	1	2532.51	17	1.2	0.285	0.343	0.26	-1.81	-1.55	0.854905	0.00202363	0.00235919	1	0.0164909	0.0121313	32.9	115.3	39.5	10.55	41.41	50.35	4	10	6	33.2	35.8	27.6	32.6	144.1	186.1	134.5	49.1
High	Unambiguous	QGVDVSANQEEVTDR	[K].QGVDVSANQEEVTDR.[E]	1xTMT6plex [N-Term]	1xTMT6plex [N-Term]	1.31273e-05	0.000211928	1.238	1	5	3	Cluster-58773.190619;orf1 len=533 frame:2 start:956 end:2554 gi	Cluster-58773.190619;orf1 len=533 frame:2 start:956 end:2554 gi [309-323]			762108874 ref|XP_011437075.1| PREDICTED: fascin-like [Crassostrea gigas]>gi|405961655|gb|EKC27420.1| Fascin [Crassostrea gigas]	Cluster-58773.190621;orf1 len=530 frame:2 start:644 end:2233 gi; OctVul6B008778P1; Cluster-58773.190619;orf1 len=533 frame:2 start:956 end:2554 gi; A0A2I7NB53; OctVul6B008778P2	0	1875.92	15	0.8	1.441	1.153	-0.32	0.53	0.2	0.808475	0.209038	0.437424	1	0.442225	0.631902	110.9	76.9	88.7	46.23	73.27	62.11	4	9	6	84	62.6	181.1	146.3	9.6	23.3	16.5
High	Unambiguous	KLDLEAWFPGSGAFR	[K].KLDLEAWFPGSGAFR.[E]	1xTMT6plex [K1]; 1xTMT6plex [N-Term]	1xTMT6plex [K1]; 1xTMT6plex [N-Term]	0.000546774	0.000211928	0.748	1	4	2	A0A0L8GTR7	A0A0L8GTR7 [376-390]			serine--tRNA ligase OS=Octopus bimaculoides OX=37653 GN=OCBIM_22027998mg PE=3 SV=1	A0A0L8GTR7; Cluster-58773.72125;orf1 len=531 frame:3 start:228 end:1820 gi; OctVul6B014770P1; A0A0L8GU00	1	2152.2	15
High	Unambiguous	KLDPTTYECVYTPK	[K].KLDPTTYECVYTPK.[Q]	1xCarbamidomethyl [C9]; 2xTMT6plex [K1; K14]; 1xTMT6plex [N-Term]	1xCarbamidomethyl [C9]; 2xTMT6plex [K1; K14]; 1xTMT6plex [N-Term]	4.59182e-06	0.000211928	1.376	3	10	3	A0A7E6FE51; A0A0L8H1I7; OctVul6B020704P1	A0A7E6FE51 [527-540]; A0A0L8H1I7 [382-395]; OctVul6B020704P1 [527-540]			Filamin-A isoform X1 OS=Octopus vulgaris OX=6645 GN=LOC115220251 PE=3 SV=1 Calponin-homology (CH) domain-containing protein OS=Octopus bimaculoides OX=37653 GN=OCBIM_22024964mg PE=3 SV=1 OctVul6B020704P1	Cluster-58773.156212;orf1 len=2403 frame:1 start:685 end:7893 gi; A0A0L8H0B6; A0A7E6FE51; A0A0L8H1I7; A0A0L8H0J5; OctVul6B020704P1; A0A7E6FGP0; A0A0L8H0B8; A0A0L8H0C0; A0A0L8H027	1	2402.32	14	0.833	0.753	0.627	-0.26	-0.41	-0.67	0.904091	0.871007	0.519818	1	1	0.711199	32.2	42.7	26.8	10.58	61.17	31.68	4	10	6	36.6	28.9	33.8	30.7	15.8	46.5	83.6	20.3
High	Unambiguous	KIDSGTSVFLNPFK	[K].KIDSGTSVFLNPFK.[K]	2xTMT6plex [K1; K14]; 1xTMT6plex [N-Term]	2xTMT6plex [K1; K14]; 1xTMT6plex [N-Term]	0.00111762	0.000211928	0.654	1	5	1	A0A6P7U2G4	A0A6P7U2G4 [176-189]			Uncharacterized protein LOC115232424 OS=Octopus vulgaris OX=6645 GN=LOC115232424 PE=4 SV=1	A0A6P7U2G4; Cluster-58773.185171;orf1 len=248 frame:-1 start:746 end:3 gi; A0A0L8HWW8; OctVul6B013835P1; Cluster-58773.147763;orf1 len=408 frame:2 start:779 end:2002 gi	1	2240.33	14
High	Unambiguous	KIDYTDNQDCIELIEGK	[K].KIDYTDNQDCIELIEGK.[SG]	1xCarbamidomethyl [C10]; 2xTMT6plex [K1; K17]; 1xTMT6plex [N-Term]	1xCarbamidomethyl [C10]; 2xTMT6plex [K1; K17]; 1xTMT6plex [N-Term]	2.35006e-06	0.000211928	1.464	1	16	3	A0A6P7TDF6	A0A6P7TDF6 [500-516]			Unconventional myosin-VI isoform X4 OS=Octopus vulgaris OX=6645 GN=LOC115222880 PE=3 SV=1	A0A6P7TDF6; Cluster-58773.125326;orf1 len=1309 frame:3 start:33 end:3959 gi; A0A0L8HJI2; Cluster-58773.125337;orf1 len=1227 frame:3 start:201 end:3881 gi; A0A6P7TDB7; Cluster-58773.125332;orf1 len=1036 frame:3 start:201 end:3308 gi; Cluster-58773.125331;orf1 len=1288 frame:1 start:241 end:4104 gi; OctVul6B024354P3; A0A7E6FJK7; OctVul6B024354P2; Cluster-58773.125329;orf1 len=1173 frame:3 start:201…	1	2741.46	17	0.744	0.656	0.488	-0.43	-0.61	-1.04	0.677428	0.709742	0.148332	1	0.945618	0.288011	83.8	127.7	62.3	46.16	54.18	44.23	4	10	6	51.5	61.4	114.4	140.1	20.7	100.5	77.2	144
High	Unambiguous	KLEANTILK	[K].KLEANTILK.[I]	2xTMT6plex [K1; K9]; 1xTMT6plex [N-Term]	2xTMT6plex [K1; K9]; 1xTMT6plex [N-Term]	0.000608223	0.000211928	0.734	2	17	2	Cluster-58773.115818;orf1 len=757 frame:2 start:713 end:2983 gi; OctVul6B024093P1	Cluster-58773.115818;orf1 len=757 frame:2 start:713 end:2983 gi [119-127]; OctVul6B024093P1 [107-115]			780187690 ref|XP_011662955.1| PREDICTED: hemicentin-1 [Strongylocentrotus purpuratus] OctVul6B024093P1	Cluster-58773.115818;orf1 len=757 frame:2 start:713 end:2983 gi; OctVul6B024093P2; A0A7E6FHV2; A0A7E6FJ69; A0A7E6FH76; OctVul6B024093P1; A0A6P7T943; A0A6P7T942; A0A7E6FGQ6; A0A7E6FH81; A0A7E6FGR2; A0A6P7T8T2; A0A7E6FGT6; Cluster-58773.196271;orf1 len=108 frame:-1 start:325 end:2 gi; A0A7E6FGT3; A0A7E6FHV7; A0A6P7TB45	1	1717.12	9	0.527	1.882	0.992	-0.92	0.91	-0.01	0.0327577	0.0231211	0.995202	0.402527	0.0941392	1	356.5	189.5	187.9	27.13	45.04	22.65	4	10	6	486	309.1	411.2	265	248.4	388	182.7	94.9
High	Unambiguous	QGQEFAIGDSVK	[R].QGQEFAIGDSVK.[I]	1xTMT6plex [K12]; 1xTMT6plex [N-Term]	1xTMT6plex [K12]; 1xTMT6plex [N-Term]	0.000603614	0.000211928	0.735	1	1	3	Cluster-58773.204686;orf1 len=238 frame:3 start:138 end:851 gi	Cluster-58773.204686;orf1 len=238 frame:3 start:138 end:851 gi [220-231]			242276482 ref|XP_002404176.2| skeletrophin, putative [Ixodes scapularis]>gi|215491507|gb|EEC01148.1| skeletrophin, putative [Ixodes scapularis]	Cluster-58773.204686;orf1 len=238 frame:3 start:138 end:851 gi	0	1736.96	12	0.576	0.855	0.492	-0.8	-0.23	-1.02	0.532279	0.827921	0.133343	1	1	0.265219	61.3	71.7	35.3	52.95	110.93	57.95	4	10	6	42.8	27.2	95.7	88	259.2	25.5	71.1	23.9
High	Unambiguous	KIEDLYLNFAK	[R].KIEDLYLNFAK.[K]	2xTMT6plex [K1; K11]; 1xTMT6plex [N-Term]	2xTMT6plex [K1; K11]; 1xTMT6plex [N-Term]	3.89847e-05	0.000211928	1.095	2	18	1	A0A7E6ENX1; A0A0L8G4B4	A0A7E6ENX1 [2071-2081]; A0A0L8G4B4 [2031-2041]			Spectrin alpha chain isoform X2 OS=Octopus vulgaris OX=6645 GN=LOC115227715 PE=3 SV=1 SH3 domain-containing protein OS=Octopus bimaculoides OX=37653 GN=OCBIM_22000685mg PE=3 SV=1	A0A7E6ENX1; A0A7E6ELN8; A0A7E6EMF3; A0A7E6ENM1; A0A7E6ENX8; A0A7E6ELM8; A0A7E6EMJ5; Cluster-58773.172599;orf1 len=106 frame:-3 start:320 end:3 gi; Cluster-58773.172567;orf1 len=2328 frame:1 start:1 end:6984 gi; A0A7E6EMK0; Cluster-58773.172569;orf2 len=1703 frame:2 start:1859 end:6967 gi; A0A0L8G4B4; A0A7E6ENL4; A0A7E6ELN3; A0A6P7TQ51; A0A7E6ENY3; A0A0L8G480; A0A7E6EME1	1	2041.23	11	0.825	0.501	0.413	-0.28	-1	-1.27	0.991636	0.214914	0.120531	1	0.45132	0.245628	149.9	299.2	123.7	4.62	33.25	36	2	5	3			145.1	154.9
High	Unambiguous	QGNPVFLPTDDESVWTLAK	[R].QGNPVFLPTDDESVWTLAK.[M]	1xTMT6plex [K19]; 1xTMT6plex [N-Term]	1xTMT6plex [K19]; 1xTMT6plex [N-Term]	1.99522e-05	0.000211928	1.183	1	3	4	A0A7E6F278	A0A7E6F278 [183-201]			Polyunsaturated fatty acid lipoxygenase ALOX15B-like OS=Octopus vulgaris OX=6645 GN=LOC115215551 PE=4 SV=1	A0A7E6F278; A0A7E6F1L8; A0A7E6F2S0	0	2575.38	19	0.622	0.329	0.204	-0.68	-1.61	-2.29	0.835604	0.146572	0.0212873	1	0.347575	0.0647422	56.3	171.5	35.1	8.87	50.07	83.31	4	10	6	57.3	63.7	51.6	55.4	194.2	205.5	70.1	63.4
High	Unambiguous	KLEEDKTAYEGLCK	[K].KLEEDKTAYEGLCK.[V]	1xCarbamidomethyl [C13]; 3xTMT6plex [K1; K6; K14]; 1xTMT6plex [N-Term]	1xCarbamidomethyl [C13]; 3xTMT6plex [K1; K6; K14]; 1xTMT6plex [N-Term]	1.84899e-05	0.000211928	1.193	2	10	2	K7NCQ5; A0A7E6FR29	K7NCQ5 [539-552]; A0A7E6FR29 [542-555]			Heat shock protein 90 OS=Octopus vulgaris OX=6645 GN=HSP90 PE=2 SV=1 Heat shock protein 83 isoform X1 OS=Octopus vulgaris OX=6645 GN=LOC115224220 PE=3 SV=1	A0A6P7TN35; A0A0L8FMX4; OctVul6B014788P1; A0A7E6FNB5; K7NCQ5; OctVul6B014788P2; Cluster-58773.168573;orf1 len=287 frame:2 start:731 end:1591 gi; OctVul6B022811P1; OctVul6B022811P2; A0A7E6FR29	2	2600.48	14	1.229	0.161	0.198	0.3	-2.63	-2.34	0.986941	0.00076847	0.000286837	1	0.00798852	0.00242571	36.2	224.5	44.5	16.55	56.32	35.59	4	10	6	38.1	34.4	32.4	46.5	56.5	306.2	218.7	109.3
High	Unambiguous	KIEELLNVPVK	[R].KIEELLNVPVK.[W]	2xTMT6plex [K1; K11]; 1xTMT6plex [N-Term]	2xTMT6plex [K1; K11]; 1xTMT6plex [N-Term]	0.000876235	0.000211928	0.686	1	5	2	A0A0L8FVG0	A0A0L8FVG0 [448-458]			Adenylosuccinate synthetase OS=Octopus bimaculoides OX=37653 GN=OCBIM_22006788mg PE=3 SV=1	A0A0L8FVG0; Cluster-58773.150360;orf2 len=264 frame:2 start:683 end:1474 gi; OctVul6B010914P1; Cluster-58773.150364;orf1 len=496 frame:3 start:45 end:1532 gi; Cluster-58773.150357;orf1 len=313 frame:-2 start:997 end:59 gi	1	1969.27	11	0.44	0.963	0.424	-1.18	-0.05	-1.24	0.236511	0.974434	0.091641	0.936417	1	0.199405	47.7	49.5	21	12.46	45.92	60.46	2	5	3	52.1	43.6			32.6	42.9	53.9	98.9
High	Unambiguous	QGLTSSLFTK	[K].QGLTSSLFTK.[D]	1xTMT6plex [K10]; 1xTMT6plex [N-Term]	1xTMT6plex [K10]; 1xTMT6plex [N-Term]	0.000104068	0.000211928	0.966	1	6	2	Cluster-58773.89511;orf1 len=572 frame:2 start:377 end:2092 gi	Cluster-58773.89511;orf1 len=572 frame:2 start:377 end:2092 gi [485-494]			524875173 ref|XP_005094317.1| PREDICTED: alpha-aminoadipic semialdehyde dehydrogenase-like [Aplysia californica]	A0A812CP82; Cluster-58773.89511;orf1 len=572 frame:2 start:377 end:2092 gi; OctVul6B022207P1; A0A0L8HA27; A0A6P7SZ53; A0A0L8HAQ5	0	1539.91	10	0.702	0.6	0.421	-0.51	-0.74	-1.25	0.394595	0.103931	0.00177207	1	0.273047	0.00982535	71.9	119.9	50.5	19.87	43.97	27.72	4	10	6	52.1	82.9	65.8	78.5	144.8	122.2	72.8	62.2
High	Unambiguous	QGHLADFKHEESNGNLVRK	[K].QGHLADFKHEESNGNLVRK.[N]	1xDeamidated [N13]; 2xTMT6plex [K8; K19]; 1xTMT6plex [N-Term]	1xDeamidated [N13]; 2xTMT6plex [K8; K19]; 1xTMT6plex [N-Term]	0.000506719	0.000211928	0.758	5	7	2	OctVul6B021619P1; OctVul6B007476P1; A0A6P7SER3; Cluster-58773.162319;orf1 len=2921 frame:3 start:24 end:8786 gi; Cluster-58773.162305;orf1 len=76 frame:-1 start:229 end:2 gi	OctVul6B021619P1 [1674-1692]; OctVul6B007476P1 [1664-1682]; A0A6P7SER3 [1659-1677]; [4581-4599]; Cluster-58773.162319;orf1 len=2921 frame:3 start:24 end:8786 gi [1682-1700]; Cluster-58773.162305;orf1 len=76 frame:-1 start:229 end:2 gi [14-32]			OctVul6B021619P1 OctVul6B007476P1 Hemocyanin 1-like OS=Octopus vulgaris OX=6645 GN=LOC115212215 PE=3 SV=2 16596797 gb|AAK28276.2| hemocyanin G-type [Enteroctopus dofleini] 52550954 gb|AAU84460.1| hemocyanin A-type [Enteroctopus dofleini]	OctVul6B021619P1; OctVul6B007476P1; A0A6P7SER3; Cluster-58773.162316;orf1 len=2526 frame:3 start:24 end:7601 gi; A0A6P7SDC4; Cluster-58773.162319;orf1 len=2921 frame:3 start:24 end:8786 gi; Cluster-58773.162305;orf1 len=76 frame:-1 start:229 end:2 gi	2	2867.57	19	0.69	0.301	0.208	-0.54	-1.73	-2.27	0.956655	0.0964617	0.0125939	1	0.259289	0.0432325	11.8	39.2	8.1	51.06	107.25	56.28	2	10	4		8.1		17.2	50.3	33	19.9	175.9
High	Unambiguous	QGHLADFKHEESNGNLVR	[K].QGHLADFKHEESNGNLVR.[K]	1xDeamidated [N13]; 1xTMT6plex [K8]; 1xTMT6plex [N-Term]	1xDeamidated [N13]; 1xTMT6plex [K8]; 1xTMT6plex [N-Term]	7.03281e-08	0.000211928	1.925	5	7	4	OctVul6B021619P1; OctVul6B007476P1; A0A6P7SER3; Cluster-58773.162319;orf1 len=2921 frame:3 start:24 end:8786 gi; Cluster-58773.162305;orf1 len=76 frame:-1 start:229 end:2 gi	OctVul6B021619P1 [1674-1691]; OctVul6B007476P1 [1664-1681]; A0A6P7SER3 [1659-1676]; [4581-4598]; Cluster-58773.162319;orf1 len=2921 frame:3 start:24 end:8786 gi [1682-1699]; Cluster-58773.162305;orf1 len=76 frame:-1 start:229 end:2 gi [14-31]			OctVul6B021619P1 OctVul6B007476P1 Hemocyanin 1-like OS=Octopus vulgaris OX=6645 GN=LOC115212215 PE=3 SV=2 16596797 gb|AAK28276.2| hemocyanin G-type [Enteroctopus dofleini] 52550954 gb|AAU84460.1| hemocyanin A-type [Enteroctopus dofleini]	OctVul6B021619P1; OctVul6B007476P1; A0A6P7SER3; Cluster-58773.162316;orf1 len=2526 frame:3 start:24 end:7601 gi; A0A6P7SDC4; Cluster-58773.162319;orf1 len=2921 frame:3 start:24 end:8786 gi; Cluster-58773.162305;orf1 len=76 frame:-1 start:229 end:2 gi	1	2510.32	18	1.155	0.236	0.273	0.21	-2.08	-1.87	0.706483	0.0150333	0.0453584	1	0.0696878	0.116033	68.5	290.1	79.1	3.04	104.84	84.83	4	10	6	69.8	67.2	66.7	71	437.3	276.9	118.6	1308.4
High	Unambiguous	KIEGYGSASGALK	[K].KIEGYGSASGALK.[E]	2xTMT6plex [K1; K13]; 1xTMT6plex [N-Term]	2xTMT6plex [K1; K13]; 1xTMT6plex [N-Term]	8.47482e-09	0.000211928	2.203	1	3	2	Cluster-58773.150806;orf1 len=206 frame:3 start:1683 end:2300 gi	Cluster-58773.150806;orf1 len=206 frame:3 start:1683 end:2300 gi [182-194]			700589070 gb|AIU94796.1| hypothetical protein [Phragmatopoma lapidosa]	Cluster-58773.150799;orf1 len=182 frame:-2 start:631 end:86 gi; Cluster-58773.150801;orf1 len=105 frame:1 start:232 end:546 gi; Cluster-58773.150806;orf1 len=206 frame:3 start:1683 end:2300 gi	1	1968.17	13	0.421	1.266	0.532	-1.25	0.34	-0.91	0.0157626	0.649015	0.0260812	0.272942	0.903567	0.0758651	438.5	346.5	184.4	36.49	47.58	37.41	4	10	6	692.2	529.3	363.2	310.4	619.3	519.8	746.2	325.4
High	Unambiguous	KLPTLYGSSK	[K].KLPTLYGSSK.[D]	2xTMT6plex [K1; K10]; 1xTMT6plex [N-Term]	2xTMT6plex [K1; K10]; 1xTMT6plex [N-Term]	0.000431893	0.000211928	0.779	1	1	2	Cluster-58773.187633;orf1 len=101 frame:1 start:1 end:303 gi	Cluster-58773.187633;orf1 len=101 frame:1 start:1 end:303 gi [22-31]			449265855 gb|EMC76985.1| Caspase-6, partial [Columba livia]	Cluster-58773.187633;orf1 len=101 frame:1 start:1 end:303 gi	1	1781.11	10	0.086	9.784	0.84	-3.54	3.29	-0.25	0.000166724	0.000137736	0.897089	0.0267229	0.00221581	1	437	44.7	37.5	99.8	42.04	31.45	4	10	6	1737.1	130.4	1464.1	116	49	50.4	95.4	40.7
High	Unambiguous	KKDPVDVIPDQETR	[K].KKDPVDVIPDQETR.[I]	2xTMT6plex [K1; K2]; 1xTMT6plex [N-Term]	2xTMT6plex [K1; K2]; 1xTMT6plex [N-Term]	0.00135152	0.000211928	0.629	1	8	2	Cluster-58773.159728;orf1 len=257 frame:1 start:901 end:1671 gi	Cluster-58773.159728;orf1 len=257 frame:1 start:901 end:1671 gi [187-200]			291224559 ref|XP_002732271.1| PREDICTED: methylmalonic aciduria and homocystinuria type C protein homolog [Saccoglossus kowalevskii]	OctVul6B002465P4; Cluster-58773.159728;orf1 len=257 frame:1 start:901 end:1671 gi; OctVul6B002465P2; OctVul6B002465P1; Cluster-58773.157603;orf1 len=153 frame:-1 start:461 end:3 gi; OctVul6B002465P6; OctVul6B002465P3; Cluster-58773.160387;orf1 len=122 frame:1 start:85 end:450 gi	2	2327.35	14	0.703	2.148	1.511	-0.51	1.1	0.6	0.841616	0.489189	0.804952	1	0.768024	0.95932	105.8	49.3	74.4	71.59	99.94	87.87	4	10	6	52.1	48.9	215.4	215.1	11.1	23.1	16.2	18.3
High	Unambiguous	KIPVGLQAQPIAPELVAK	[K].KIPVGLQAQPIAPELVAK.[M]	2xTMT6plex [K1; K18]; 1xTMT6plex [N-Term]	2xTMT6plex [K1; K18]; 1xTMT6plex [N-Term]	1.56991e-06	0.000211928	1.517	2	183	4	A0A0L8HCN9; A0A7E6ERY9	A0A0L8HCN9 [1221-1238]; A0A7E6ERY9 [1372-1389]			Titin OS=Octopus bimaculoides OX=37653 GN=OCBIM_22017953mg PE=4 SV=1 Titin isoform X13 OS=Octopus vulgaris OX=6645 GN=LOC115210251 PE=4 SV=1	A0A0L8HBR3; A0A0L8HBX9; A0A0L8HCN9; A0A0L8HBW7; Cluster-58773.148957;orf1 len=1744 frame:2 start:527 end:5758 gi; A0A0L8HC98; A0A7E6EQX2; A0A7E6EQZ2; A0A7E6ES16; A0A0L8HD86; A0A0L8HBV8; A0A0L8HC26; A0A0L8HC85; A0A7E6EQ26; A0A0L8HCC6; A0A0L8HBX0; A0A0L8HBX2; A0A7E6ESJ2; A0A7E6ES00; A0A0L8HDE8; A0A0L8HC37; A0A0L8HCF2; A0A0L8HBR4; A0A0L8HBQ3; A0A0L8HDC3; A0A0L8HBS9; A0A0L8HBU8; A0A0L8HC90; A0A7E6EQZ…	1	2559.62	18	0.736	0.826	0.608	-0.44	-0.28	-0.72	0.540033	0.28349	0.0152824	1	0.543197	0.0501245	171.2	207.2	126	16.58	22.1	36.73	4	10	6	153.8	140.8	199.8	190.6	190.6	136.3	241.3	214.1
High	Unambiguous	KLSEENEDSR	[K].KLSEENEDSR.[V]	1xTMT6plex [K1]; 1xTMT6plex [N-Term]	1xTMT6plex [K1]; 1xTMT6plex [N-Term]	0.000261374	0.000211928	0.845	1	12	2	OctVul6B028251P3	OctVul6B028251P3 [1443-1452]			OctVul6B028251P3	OctVul6B028251P2; A0A6P7TER7; A0A6P7TBM5; OctVul6B028251P1; A0A6P7TBL9; Cluster-58773.161969;orf1 len=1721 frame:3 start:3216 end:8378 gi; Cluster-58773.161966;orf1 len=168 frame:-1 start:504 end:1 gi; A0A6P7TBS7; OctVul6B028251P3; A0A6P7TDQ3; OctVul6B028251P4; A0A6P7TBP7	1	1664.89	10	0.796	3.226	2.569	-0.33	1.69	1.36	0.912249	0.000229629	0.000141349	1	0.00310371	0.00137783	163.5	50.7	130.2	21.79	42.94	32.12	4	10	6	113.4	145.4	184.4	183.8	50.1	32.6	81.9	28.7
High	Unambiguous	QAWTLEQDPKEEVVYIR	[R].QAWTLEQDPKEEVVYIR.[S]	1xTMT6plex [K10]; 1xTMT6plex [N-Term]	1xTMT6plex [K10]; 1xTMT6plex [N-Term]	7.05885e-05	0.000211928	1.017	1	5	2	Cluster-58773.190619;orf1 len=533 frame:2 start:956 end:2554 gi	Cluster-58773.190619;orf1 len=533 frame:2 start:956 end:2554 gi [78-94]			762108874 ref|XP_011437075.1| PREDICTED: fascin-like [Crassostrea gigas]>gi|405961655|gb|EKC27420.1| Fascin [Crassostrea gigas]	Cluster-58773.190621;orf1 len=530 frame:2 start:644 end:2233 gi; OctVul6B008778P1; Cluster-58773.190619;orf1 len=533 frame:2 start:956 end:2554 gi; A0A2I7NB53; OctVul6B008778P2	1	2562.4	17	0.609	0.589	0.359	-0.72	-0.76	-1.48	0.416402	0.100482	0.00897904	1	0.266562	0.0337685	22	37.4	13.4	20.28	73.23	6.85	4	10	3	19.8	24.5	19.8	29.8	32.8	74.2	34.4	21.9
High	Unambiguous	KNVFYSGDIAFEQK	[K].KNVFYSGDIAFEQK.[V]	2xTMT6plex [K1; K14]; 1xTMT6plex [N-Term]	2xTMT6plex [K1; K14]; 1xTMT6plex [N-Term]	2.1696e-07	0.000211928	1.777	5	7	4	OctVul6B021619P1; OctVul6B007476P1; A0A6P7SER3; Cluster-58773.162319;orf1 len=2921 frame:3 start:24 end:8786 gi; OctVul6B022600P1	OctVul6B021619P1 [139-152]; OctVul6B007476P1 [129-142]; A0A6P7SER3 [124-137]; [3046-3059]; Cluster-58773.162319;orf1 len=2921 frame:3 start:24 end:8786 gi [147-160]; OctVul6B022600P1 [163-176]			OctVul6B021619P1 OctVul6B007476P1 Hemocyanin 1-like OS=Octopus vulgaris OX=6645 GN=LOC115212215 PE=3 SV=2 16596797 gb|AAK28276.2| hemocyanin G-type [Enteroctopus dofleini] OctVul6B022600P1	OctVul6B021619P1; OctVul6B007476P1; A0A6P7SER3; Cluster-58773.162316;orf1 len=2526 frame:3 start:24 end:7601 gi; A0A6P7SDC4; Cluster-58773.162319;orf1 len=2921 frame:3 start:24 end:8786 gi; OctVul6B022600P1	1	2333.31	14	1.064	0.891	0.947	0.09	-0.17	-0.08	0.998149	0.63205	0.594151	1	0.889047	0.783438	173.9	195.3	185	39.83	120.01	31.43	4	10	6	105.3	215.6	140.3	265.4	214.3	178	99.8	1180
High	Unambiguous	QAWTLEQDPK	[R].QAWTLEQDPK.[E]	1xTMT6plex [K10]; 1xTMT6plex [N-Term]	1xTMT6plex [K10]; 1xTMT6plex [N-Term]	0.000484108	0.000211928	0.764	1	5	4	Cluster-58773.190619;orf1 len=533 frame:2 start:956 end:2554 gi	Cluster-58773.190619;orf1 len=533 frame:2 start:956 end:2554 gi [78-87]			762108874 ref|XP_011437075.1| PREDICTED: fascin-like [Crassostrea gigas]>gi|405961655|gb|EKC27420.1| Fascin [Crassostrea gigas]	Cluster-58773.190621;orf1 len=530 frame:2 start:644 end:2233 gi; OctVul6B008778P1; Cluster-58773.190619;orf1 len=533 frame:2 start:956 end:2554 gi; A0A2I7NB53; OctVul6B008778P2	0	1673.93	10	0.793	3.962	3.141	-0.33	1.99	1.65	0.797813	0.000347784	0.000416381	1	0.0043066	0.0032653	278.2	70.2	220.6	25.05	53.31	25.04	4	10	6	353.6	283.7	272.8	186.2	51.2	172.5	55.6	67.8
High	Unambiguous	KNVFYSGDIAFEQKVTAR	[K].KNVFYSGDIAFEQKVTAR.[A]	2xTMT6plex [K1; K14]; 1xTMT6plex [N-Term]	2xTMT6plex [K1; K14]; 1xTMT6plex [N-Term]	3.71043e-06	0.000211928	1.404	5	7	2	OctVul6B021619P1; OctVul6B007476P1; A0A6P7SER3; Cluster-58773.162319;orf1 len=2921 frame:3 start:24 end:8786 gi; OctVul6B022600P1	OctVul6B021619P1 [139-156]; OctVul6B007476P1 [129-146]; A0A6P7SER3 [124-141]; [3046-3063]; Cluster-58773.162319;orf1 len=2921 frame:3 start:24 end:8786 gi [147-164]; OctVul6B022600P1 [163-180]			OctVul6B021619P1 OctVul6B007476P1 Hemocyanin 1-like OS=Octopus vulgaris OX=6645 GN=LOC115212215 PE=3 SV=2 16596797 gb|AAK28276.2| hemocyanin G-type [Enteroctopus dofleini] OctVul6B022600P1	OctVul6B021619P1; OctVul6B007476P1; A0A6P7SER3; Cluster-58773.162316;orf1 len=2526 frame:3 start:24 end:7601 gi; A0A6P7SDC4; Cluster-58773.162319;orf1 len=2921 frame:3 start:24 end:8786 gi; OctVul6B022600P1	2	2760.57	18	0.869	0.473	0.412	-0.2	-1.08	-1.28	0.937048	0.0105068	0.00936253	1	0.05294	0.0347958	68.5	144.6	59.5	20.61	53.85	41.08	4	10	6	68.3	82.9	49.1	68.6	163.9	146	93.4	352.1
High	Unambiguous	KNVNSLTPSDIK	[R].KNVNSLTPSDIK.[DE]	2xTMT6plex [K1; K12]; 1xTMT6plex [N-Term]	2xTMT6plex [K1; K12]; 1xTMT6plex [N-Term]	3.03254e-05	0.000211928	1.128	3	6	4	OctVul6B021619P1; Q5XLV2; Cluster-58773.162319;orf1 len=2921 frame:3 start:24 end:8786 gi	OctVul6B021619P1 [2526-2537]; Q5XLV2 [2508-2519]; Cluster-58773.162319;orf1 len=2921 frame:3 start:24 end:8786 gi [2534-2545]			OctVul6B021619P1 Hemocyanin A-type (Fragment) OS=Enteroctopus dofleini OX=267067 GN=HA PE=3 SV=1 16596797 gb|AAK28276.2| hemocyanin G-type [Enteroctopus dofleini]	OctVul6B021619P1; O61363; A0A6P7SDC4; P12659; Q5XLV2; Cluster-58773.162319;orf1 len=2921 frame:3 start:24 end:8786 gi	1	2003.21	12	1.538	0.779	1.199	0.62	-0.36	0.26	0.414103	0.226639	0.936707	1	0.467162	1	148.5	190.6	228.4	38.47	98.87	23.85	4	10	6	120.7	202	79.8	182.7	249.7	198	129.1	1031.2
High	Unambiguous	KNVNSLTPSDIK	[R].KNVNSLTPSDIK.[DE]	1xDeamidated [N4]; 2xTMT6plex [K1; K12]; 1xTMT6plex [N-Term]	1xDeamidated [N4]; 2xTMT6plex [K1; K12]; 1xTMT6plex [N-Term]	9.14374e-05	0.000211928	0.983	3	6	1	OctVul6B021619P1; Q5XLV2; Cluster-58773.162319;orf1 len=2921 frame:3 start:24 end:8786 gi	OctVul6B021619P1 [2526-2537]; Q5XLV2 [2508-2519]; Cluster-58773.162319;orf1 len=2921 frame:3 start:24 end:8786 gi [2534-2545]			OctVul6B021619P1 Hemocyanin A-type (Fragment) OS=Enteroctopus dofleini OX=267067 GN=HA PE=3 SV=1 16596797 gb|AAK28276.2| hemocyanin G-type [Enteroctopus dofleini]	OctVul6B021619P1; O61363; A0A6P7SDC4; P12659; Q5XLV2; Cluster-58773.162319;orf1 len=2921 frame:3 start:24 end:8786 gi	1	2004.19	12	2	0.515	1.031	1	-0.96	0.04	0.726065	0.43861	0.866818	1	0.720233	0.995893	24.5	47.5	48.9	78.46	120.42	49.78	2	5	3	13.1	45.7			50.1	36.6	29.7	278.3
High	Unambiguous	KNVNSLTPSDIKDLR	[R].KNVNSLTPSDIKDLR.[D]	2xTMT6plex [K1; K12]; 1xTMT6plex [N-Term]	2xTMT6plex [K1; K12]; 1xTMT6plex [N-Term]	0.000730043	0.000211928	0.71	2	3	1	OctVul6B021619P1; Cluster-58773.162319;orf1 len=2921 frame:3 start:24 end:8786 gi	OctVul6B021619P1 [2526-2540]; Cluster-58773.162319;orf1 len=2921 frame:3 start:24 end:8786 gi [2534-2548]			OctVul6B021619P1 16596797 gb|AAK28276.2| hemocyanin G-type [Enteroctopus dofleini]	OctVul6B021619P1; A0A6P7SDC4; Cluster-58773.162319;orf1 len=2921 frame:3 start:24 end:8786 gi	2	2387.42	15	1.363	0.535	0.73	0.45	-0.9	-0.45	0.780868	0.176568	0.361684	1	0.394354	0.552997	80.4	150.2	109.6	29.65	84.18	1.31	2	5	3			65	99.5
High	Unambiguous	KNVNSLTPSEIKNLR	[R].KNVNSLTPSEIKNLR.[E]	1xDeamidated [N13]; 2xTMT6plex [K1; K12]; 1xTMT6plex [N-Term]	1xDeamidated [N13]; 2xTMT6plex [K1; K12]; 1xTMT6plex [N-Term]	0.000286366	0.000211928	0.833	1	1	2	A0A812CXG7	A0A812CXG7 [2159-2173]			Tyrosinase copper-binding domain-containing protein OS=Sepia pharaonis OX=158019 GN=SPHA_41612 PE=3 SV=1	A0A812CXG7	2	2401.44	15	0.899	0.639	0.575	-0.15	-0.65	-0.8	0.971596	0.273416	0.116043	1	0.529242	0.239141	86.4	135.2	77.7	38.96	116.22	50.99	4	10	6	89.6	133.4	49.1	83.4	210.2	157.4	108.5	967.8
High	Unambiguous	KNVNSLTPTDIK	[R].KNVNSLTPTDIK.[D]	2xTMT6plex [K1; K12]; 1xTMT6plex [N-Term]	2xTMT6plex [K1; K12]; 1xTMT6plex [N-Term]	7.44515e-05	0.000211928	1.01	3	3	4	OctVul6B007476P1; A0A6P7SER3; OctVul6B022600P1	OctVul6B007476P1 [2516-2527]; A0A6P7SER3 [2511-2522]; [5433-5444]; OctVul6B022600P1 [2550-2561]			OctVul6B007476P1 Hemocyanin 1-like OS=Octopus vulgaris OX=6645 GN=LOC115212215 PE=3 SV=2 OctVul6B022600P1	OctVul6B007476P1; A0A6P7SER3; OctVul6B022600P1	1	2017.23	12	1.212	1.006	1.219	0.28	0.01	0.29	0.907285	0.806285	0.979469	1	0.998561	1	333.5	331.6	404.1	30.81	121.91	24.09	4	10	6	241.7	442.9	262	424.4	426	344.9	163.8	2441.7
High	Unambiguous	KNVNSLTPTDIK	[R].KNVNSLTPTDIK.[D]	1xDeamidated [N4]; 2xTMT6plex [K1; K12]; 1xTMT6plex [N-Term]	1xDeamidated [N4]; 2xTMT6plex [K1; K12]; 1xTMT6plex [N-Term]	2.83175e-05	0.000211928	1.137	3	3	2	OctVul6B007476P1; A0A6P7SER3; OctVul6B022600P1	OctVul6B007476P1 [2516-2527]; A0A6P7SER3 [2511-2522]; [5433-5444]; OctVul6B022600P1 [2550-2561]			OctVul6B007476P1 Hemocyanin 1-like OS=Octopus vulgaris OX=6645 GN=LOC115212215 PE=3 SV=2 OctVul6B022600P1	OctVul6B007476P1; A0A6P7SER3; OctVul6B022600P1	1	2018.21	12	1.113	0.872	0.97	0.15	-0.2	-0.04	0.988654	0.492781	0.499223	1	0.77178	0.691834	74.6	85.6	83	35.63	133.8	36.54	4	10	6	63.7	102.3	42.4	87.4	124.7	90.8	36.7	832.7
High	Unambiguous	QASTAPFTEQAEVSLK	[K].QASTAPFTEQAEVSLK.[C]	1xTMT6plex [K16]; 1xTMT6plex [N-Term]	1xTMT6plex [K16]; 1xTMT6plex [N-Term]	3.69619e-05	0.000211928	1.102	1	2	2	OctVul6B016812P1	OctVul6B016812P1 [94-109]			OctVul6B016812P1	Cluster-58773.134622;orf1 len=142 frame:-1 start:427 end:2 gi; OctVul6B016812P1	0	2165.19	16	0.638	1.071	0.683	-0.65	0.1	-0.55	0.0578008	0.995303	0.0205409	0.522884	1	0.063074	117	109.3	74.6	34.21	24.38	31.01	4	10	6	169.8	153.7	89	88	145.4	171.9	159.4	98.5
High	Unambiguous	QASPNIVIALAGNK	[R].QASPNIVIALAGNK.[AS]	1xTMT6plex [K14]; 1xTMT6plex [N-Term]	1xTMT6plex [K14]; 1xTMT6plex [N-Term]	0.000581085	0.000211928	0.74	1	9	2	A0A0L8HMP5	A0A0L8HMP5 [121-134]			small monomeric GTPase OS=Octopus bimaculoides OX=37653 GN=OCBIM_22011994mg PE=3 SV=1	A0A812CQX4; Cluster-58773.192544;orf1 len=154 frame:3 start:252 end:713 gi; Cluster-58773.192546;orf1 len=185 frame:3 start:252 end:806 gi; A0A812CWL9; Cluster-1068.0;orf1 len=216 frame:3 start:21 end:668 gi; OctVul6B012965P2; OctVul6B012965P1; Cluster-58773.192547;orf1 len=219 frame:3 start:396 end:1052 gi; A0A0L8HMP5	0	1854.12	14	0.984	0.588	0.579	-0.02	-0.77	-0.79	0.856031	0.0008005	5.25462e-05	1	0.00826549	0.000640658	96.2	163.6	94.7	12.68	12.95	30.19	4	10	6	82.9	102.5	90.4	110.3	169.3	143.6	149	200.6
High	Unambiguous	QAYGEDLIEDLK	[K].QAYGEDLIEDLK.[S]	1xTMT6plex [K12]; 1xTMT6plex [N-Term]	1xTMT6plex [K12]; 1xTMT6plex [N-Term]	2.97548e-06	0.000211928	1.433	1	6	4	OctVul6B002174P1	OctVul6B002174P1 [114-125]			OctVul6B002174P1	Cluster-58773.165363;orf1 len=325 frame:3 start:549 end:1523 gi; Cluster-58773.164167;orf1 len=317 frame:1 start:598 end:1548 gi; Cluster-58773.164166;orf1 len=344 frame:3 start:771 end:1802 gi; OctVul6B002174P1; OctVul6B002174P3; OctVul6B002174P2	0	1852.01	12	0.999	3.09	3.086	0	1.63	1.63	0.810556	8.84507e-10	2.46334e-10	1	9.35523e-07	1.28463e-07	434.8	140.7	434.3	7.66	12.63	19.18	4	10	6	445	388.9	466.7	424.9	141.6	134.7	162.4	161.9
High	Unambiguous	QAQSPKPAQSTPK	[K].QAQSPKPAQSTPK.[S]	2xTMT6plex [K6; K13]; 1xTMT6plex [N-Term]	2xTMT6plex [K6; K13]; 1xTMT6plex [N-Term]	0.000824514	0.000211928	0.694	1	6	4	Cluster-58773.138646;orf1 len=790 frame:3 start:30 end:2399 gi	Cluster-58773.138646;orf1 len=790 frame:3 start:30 end:2399 gi [763-775]			117067150 gb|ABK32076.1| ribosomal protein S6 [Branchiostoma belcheri]	A0A0L8FU26; A0A6P7S8P2; OctVul6B013635P1; Cluster-58773.138647;orf2 len=423 frame:-1 start:1296 end:28 gi; A0A0L8FU76; Cluster-58773.138646;orf1 len=790 frame:3 start:30 end:2399 gi	0	2055.22	13	0.477	1.549	0.739	-1.07	0.63	-0.44	0.00653974	0.0293864	0.47054	0.167541	0.111455	0.664555	111.4	71.9	53.1	19.44	40.41	30.75	4	10	6	107.3	104.6	155.1	115.6	81.9	72.6	87	38.7
High	Unambiguous	KPEANFELLDNPAR	[K].KPEANFELLDNPAR.[V]	1xTMT6plex [K1]; 1xTMT6plex [N-Term]	1xTMT6plex [K1]; 1xTMT6plex [N-Term]	0.00101244	0.000211928	0.667	1	4	1	A0A0L8GT57	A0A0L8GT57 [913-926]			26S proteasome non-ATPase regulatory subunit 1 OS=Octopus bimaculoides OX=37653 GN=OCBIM_22028339mg PE=3 SV=1	Cluster-58773.140565;orf1 len=107 frame:-3 start:323 end:3 gi; OctVul6B017996P1; Cluster-58773.140569;orf1 len=1036 frame:1 start:1 end:3108 gi; A0A0L8GT57	0	2072.15	14	0.734	1.517	1.114	-0.45	0.6	0.16	0.319161	0.248251	0.997807	1	0.49429	1	56.1	37	41.2	22.35	25.61	24.72	2	5	3			65.8	47.9
High	Unambiguous	KPEDHDEYYDVPTGEVLPDTK	[R].KPEDHDEYYDVPTGEVLPDTK.[V]	2xTMT6plex [K1; K21]; 1xTMT6plex [N-Term]	2xTMT6plex [K1; K21]; 1xTMT6plex [N-Term]	1.49982e-06	0.000211928	1.523	1	11	1	A0A7E6EQV2	A0A7E6EQV2 [419-439]; [835-855]			Titin isoform X7 OS=Octopus vulgaris OX=6645 GN=LOC115210251 PE=4 SV=1	A0A7E6EQV2; A0A7E6EQZ4; A0A7E6EPY9; A0A7E6ERY3; A0A7E6ERX6; A0A7E6EPZ5; A0A7E6ES05; A0A7E6EQV6; A0A7E6EQU7; A0A7E6ESH4; A0A7E6ESH9	0	3134.61	21	0.245	2.862	0.701	-2.03	1.52	-0.51	0.00699842	0.00666975	0.908155	0.175024	0.0387257	1	121	42.3	29.6	27.34	18.49	46.05	2	5	3	147.2	99.5			37.5	44.9	49.9	42.3
High	Unambiguous	KPICDFGGK	[K].KPICDFGGK.[S]	1xCarbamidomethyl [C4]; 2xTMT6plex [K1; K9]; 1xTMT6plex [N-Term]	1xCarbamidomethyl [C4]; 2xTMT6plex [K1; K9]; 1xTMT6plex [N-Term]	0.000603614	0.000211928	0.735	2	6	4	A0A6P7SBK8; OctVul6B024968P1	A0A6P7SBK8 [1374-1382]; OctVul6B024968P1 [1388-1396]			Collagen alpha-4(VI) chain-like isoform X1 OS=Octopus vulgaris OX=6645 GN=LOC115210820 PE=4 SV=1 OctVul6B024968P1	A0A0L8ID02; Cluster-58773.107104;orf1 len=409 frame:-3 start:1229 end:3 gi; A0A6P7SBK8; OctVul6B024968P1; A0A7E6ES17; Cluster-58773.194446;orf1 len=2057 frame:1 start:397 end:6567 gi	0	1709	9	5.398	1.084	5.85	2.43	0.12	2.55	0.0190739	0.921344	0.00149475	0.301089	1	0.0085504	70.8	65.4	382.3	56.57	75.77	153.23	4	10	6	123.6	113.1	37.4	44.3	194	112.1	68.1	87.3
High	Unambiguous	QAGGIDASIESK	[R].QAGGIDASIESK.[N]	1xTMT6plex [K12]; 1xTMT6plex [N-Term]	1xTMT6plex [K12]; 1xTMT6plex [N-Term]	1.18004e-05	0.000211928	1.252	1	4	2	A0A7E6FFN3	A0A7E6FFN3 [702-713]			Uncharacterized protein LOC118766775 isoform X3 OS=Octopus vulgaris OX=6645 GN=LOC118766775 PE=4 SV=1	OctVul6B017081P1; A0A7E6FFN3; A0A7E6FF30; A0A7E6FHM7	0	1633.92	12	0.577	1.583	0.914	-0.79	0.66	-0.13	0.0194311	0.0199554	0.941442	0.302148	0.0847225	1	76.1	48.1	44	14.3	33.94	23.94	4	10	6	96	71.3	80.3	72.1	73.3	60.1	59	37.1
High	Unambiguous	KPIVAAHGNSLR	[KR].KPIVAAHGNSLR.[A]	1xTMT6plex [K1]; 1xTMT6plex [N-Term]	1xTMT6plex [K1]; 1xTMT6plex [N-Term]	0.000255474	0.000211928	0.848	1	5	4	Cluster-58773.158967;orf1 len=279 frame:1 start:337 end:1173 sp	Cluster-58773.158967;orf1 len=279 frame:1 start:337 end:1173 sp [206-217]			Q54NE6 PGAM_DICDI Probable phosphoglycerate mutase OS=Dictyostelium discoideum GN=gpmA PE=1 SV=1	Cluster-58773.158967;orf1 len=279 frame:1 start:337 end:1173 sp; Cluster-58773.158965;orf1 len=110 frame:-2 start:479 end:150 sp; Cluster-58773.161992;orf1 len=252 frame:1 start:337 end:1092 gi; A0A0L8FJK5; OctVul6B028102P1	0	1721.06	12	1.306	1.162	1.518	0.39	0.22	0.6	0.715998	0.497142	0.0827197	1	0.776033	0.18425	223.4	192.3	291.9	16.73	33.57	55.52	4	10	6	233.5	179.1	268.7	213.8	204.5	194.4	217.4	85.3
High	Unambiguous	KPMSPFSLTSDINVDSMTR	[R].KPMSPFSLTSDINVDSMTR.[E]	1xTMT6plex [K1]; 1xTMT6plex [N-Term]	1xTMT6plex [K1]; 1xTMT6plex [N-Term]	2.61432e-06	0.000211928	1.45	5	8	2	OctVul6B021619P1; OctVul6B007476P1; A0A6P7SER3; Cluster-58773.162319;orf1 len=2921 frame:3 start:24 end:8786 gi; OctVul6B022600P1	OctVul6B021619P1 [1097-1115]; OctVul6B007476P1 [1087-1105]; A0A6P7SER3 [1082-1100]; [4004-4022]; Cluster-58773.162319;orf1 len=2921 frame:3 start:24 end:8786 gi [1105-1123]; OctVul6B022600P1 [1121-1139]			OctVul6B021619P1 OctVul6B007476P1 Hemocyanin 1-like OS=Octopus vulgaris OX=6645 GN=LOC115212215 PE=3 SV=2 16596797 gb|AAK28276.2| hemocyanin G-type [Enteroctopus dofleini] OctVul6B022600P1	OctVul6B021619P1; A0A0L8GNM6; OctVul6B007476P1; A0A6P7SER3; Cluster-58773.162316;orf1 len=2526 frame:3 start:24 end:7601 gi; A0A6P7SDC4; Cluster-58773.162319;orf1 len=2921 frame:3 start:24 end:8786 gi; OctVul6B022600P1	0	2584.35	19	0.897	0.499	0.447	-0.16	-1	-1.16	0.244117	0.41328	0.822488	0.942875	0.69693	0.971706	21	42	18.8	15.55	29.43	141.71	4	10	6	15.4	21.5	22.3	20.5	60.5	20.8	44.8	60.2
High	Unambiguous	KPNEGVDESQWK	[R].KPNEGVDESQWK.[K]	2xTMT6plex [K1; K12]; 1xTMT6plex [N-Term]	2xTMT6plex [K1; K12]; 1xTMT6plex [N-Term]	0.000173293	0.000211928	0.899	1	12	2	A0A6P7SQ16	A0A6P7SQ16 [328-339]			Plasminogen activator inhibitor 1 RNA-binding protein isoform X1 OS=Octopus vulgaris OX=6645 GN=LOC115215252 PE=3 SV=1	Cluster-58773.163437;orf1 len=467 frame:-1 start:1631 end:231 gi; A0A0L8I2F9; A0A812CNN0; OctVul6B017440P2; Cluster-58773.163451;orf1 len=468 frame:2 start:965 end:2368 gi; A0A0L8I258; Cluster-58773.163436;orf1 len=462 frame:-1 start:1616 end:231 gi; OctVul6B017440P1; OctVul6B017440P3; A0A6P7SQ16; Cluster-58773.163434;orf1 len=463 frame:2 start:965 end:2353 gi; A0A6P7SPQ9	0	2104.16	12	0.643	4.171	2.682	-0.64	2.06	1.42	0.0920982	2.34434e-06	5.71793e-05	0.652196	0.000113728	0.000681994	153.9	36.9	99	34.05	34.62	24.79	4	10	6	242	141.5	167.4	110.1	39.7	59.1	40.8	52.2
High	Unambiguous	KPNEITDDEYNAFYK	[R].KPNEITDDEYNAFYK.[S]	2xTMT6plex [K1; K15]; 1xTMT6plex [N-Term]	2xTMT6plex [K1; K15]; 1xTMT6plex [N-Term]	3.1985e-05	0.000211928	1.121	1	10	2	A0A7E6FFB1	A0A7E6FFB1 [349-363]			Uncharacterized protein LOC115210206 OS=Octopus vulgaris OX=6645 GN=LOC115210206 PE=3 SV=1	OctVul6B000785P3; OctVul6B000785P1; A0A0L8GLG2; Cluster-58773.178209;orf1 len=851 frame:3 start:3 end:2555 gi; Cluster-58773.178212;orf1 len=808 frame:3 start:3 end:2426 gi; Cluster-58773.178211;orf2 len=499 frame:3 start:3 end:1499 gi; OctVul6B000785P4; Cluster-58773.178206;orf1 len=236 frame:-3 start:710 end:3 gi; A0A7E6FFB1; OctVul6B000785P2	0	2534.34	15	0.728	1.45	1.056	-0.46	0.54	0.08	0.148027	0.0272453	0.699139	0.786166	0.105704	0.876797	132.5	91.4	96.5	20.15	21.19	12.99	4	10	6	159.7	135	130	96	91	91.8	112.9	73.8
High	Unambiguous	QAFLQDVPNPHTLPDGSPSFK	[K].QAFLQDVPNPHTLPDGSPSFK.[D]	1xDeamidated [N9]; 1xTMT6plex [K21]; 1xTMT6plex [N-Term]	1xDeamidated [N9]; 1xTMT6plex [K21]; 1xTMT6plex [N-Term]	7.50203e-05	0.000211928	1.009	1	16	1	A0A6P7SGS3	A0A6P7SGS3 [442-462]			Heterogeneous nuclear ribonucleoprotein L isoform X1 OS=Octopus vulgaris OX=6645 GN=LOC115212931 PE=4 SV=1	A0A6P7SGS3; A0A812BGS5; A0A6P7SGX4; A0A812BLK1; Cluster-58773.151509;orf1 len=514 frame:2 start:1898 end:3439 gi; Cluster-58773.151507;orf1 len=497 frame:2 start:1898 end:3388 gi; OctVul6B020026P1; Cluster-58773.151505;orf1 len=509 frame:2 start:1898 end:3424 gi; A0A7E6EVQ6; A0A6P7SI85; A0A812BIP5; A0A6P7SGT0; A0A6P7SHD8; A0A6P7SI80; A0A0L8H0M4; A0A6P7SHD5	0	2754.45	21	1.184	0.44	0.522	0.24	-1.18	-0.94	0.824997	0.00414729	0.00428806	1	0.0280633	0.019195	34.9	79.4	41.4	8.68	18.96	16.22	2	5	3	32.9	37.2			87.8	59.5	84.3	79.4
High	Unambiguous	QAEVLLNQQENFLSK	[K].QAEVLLNQQENFLSK.[E]	1xTMT6plex [K15]; 1xTMT6plex [N-Term]	1xTMT6plex [K15]; 1xTMT6plex [N-Term]	6.8995e-05	0.000211928	1.02	1	10	1	A0A6P7SVM2	A0A6P7SVM2 [1180-1194]			Spectrin beta chain OS=Octopus vulgaris OX=6645 GN=LOC115216977 PE=3 SV=1	Cluster-58773.164992;orf1 len=2325 frame:1 start:1603 end:8577 gi; A0A6P7SVM2; Cluster-58773.164998;orf2 len=1260 frame:1 start:1603 end:5382 gi; A0A812BXR3; A0A812BTA2; OctVul6B029783P1; A0A812BVN7; A0A812BN90; A0A7E6F8D4; A0A812BU59	0	2219.24	15	0.925	0.704	0.651	-0.11	-0.51	-0.62	0.790936	0.358777	0.0899761	1	0.637849	0.197085	88	125.1	81.4	28.63	19.44	35.2	2	5	3			71.7	108.1
High	Unambiguous	QAEFAHQEFTFEK	[K].QAEFAHQEFTFEK.[NK]	1xTMT6plex [K13]; 1xTMT6plex [N-Term]	1xTMT6plex [K13]; 1xTMT6plex [N-Term]	0.000277781	0.000211928	0.837	1	7	1	A0A6P7SGV5	A0A6P7SGV5 [851-863]			Glucosidase II subunit alpha OS=Octopus vulgaris OX=6645 GN=LOC115212943 PE=3 SV=1	OctVul6B021253P1; Cluster-58773.186716;orf1 len=782 frame:2 start:482 end:2827 gi; A0A6P7SGV5; Cluster-58773.186711;orf1 len=871 frame:2 start:575 end:3187 gi; A0A0L8H882; Cluster-58773.186713;orf1 len=879 frame:2 start:575 end:3211 gi; A0A7E6EYP7	0	2070.07	13	0.86	0.921	0.791	-0.22	-0.12	-0.34	0.881455	0.997659	0.782992	1	1	0.944299	31.8	34.5	27.3	5.02	29.29	10.38	2	5	3			32.9	30.7
High	Unambiguous	NYSNLNSSQIK	[K].NYSNLNSSQIK.[VD]	1xDeamidated [N4]; 1xTMT6plex [K11]; 1xTMT6plex [N-Term]	1xDeamidated [N4]; 1xTMT6plex [K11]; 1xTMT6plex [N-Term]	0.000133782	0.000211928	0.933	1	2	4	A0A7E6FB46	A0A7E6FB46 [180-190]			Poly [ADP-ribose] polymerase OS=Octopus vulgaris OX=6645 GN=LOC115211065 PE=4 SV=1	A0A7E6FB46; OctVul6B025491P1	0	1726.94	11	0.514	2.259	1.161	-0.96	1.18	0.22	0.00307419	0.000426473	0.788671	0.117023	0.00502612	0.947925	282.2	124.9	145.1	21.18	28.22	31.47	4	10	6	248.7	355	224.6	320.3	128.1	160.2	92.7	110.1
High	Unambiguous	KPDDLEDLVEPIAAGGPK	[R].KPDDLEDLVEPIAAGGPK.[V]	2xTMT6plex [K1; K18]; 1xTMT6plex [N-Term]	2xTMT6plex [K1; K18]; 1xTMT6plex [N-Term]	9.04057e-06	0.000211928	1.287	1	3	3	A0A0L8GT57	A0A0L8GT57 [961-978]			26S proteasome non-ATPase regulatory subunit 1 OS=Octopus bimaculoides OX=37653 GN=OCBIM_22028339mg PE=3 SV=1	OctVul6B017996P1; Cluster-58773.140569;orf1 len=1036 frame:1 start:1 end:3108 gi; A0A0L8GT57	0	2551.46	18	0.747	1.082	0.809	-0.42	0.11	-0.31	0.0831656	0.799926	0.111354	0.623343	0.997	0.231052	39.7	36.7	29.7	12.34	14.07	27.77	4	10	6	40.7	38.8	43.8	32.4	33.5	32	31.7	38.7
High	Unambiguous	KNNIWEGTVELGK	[K].KNNIWEGTVELGK.[Y]	2xTMT6plex [K1; K13]; 1xTMT6plex [N-Term]	2xTMT6plex [K1; K13]; 1xTMT6plex [N-Term]	4.1592e-06	0.000211928	1.389	1	4	2	A0A6P7T1V5	A0A6P7T1V5 [1256-1268]			Uncharacterized protein LOC115218879 OS=Octopus vulgaris OX=6645 GN=LOC115218879 PE=4 SV=1	Cluster-58773.174434;orf1 len=813 frame:2 start:1286 end:3724 gi; OctVul6B013544P1; A0A0L8HVM6; A0A6P7T1V5	1	2175.27	13	0.57	0.749	0.427	-0.81	-0.42	-1.23	0.495199	0.748281	0.085942	1	0.968059	0.190246	63.2	84.3	36	20.57	33.89	51.45	4	10	6	41.6	68.3	60.3	66.2	84.6	90.8	53.3	45.1
High	Unambiguous	KNLNSLNTGHIESLR	[R].KNLNSLNTGHIESLR.[N]	1xDeamidated [N]; 1xTMT6plex [K1]; 1xTMT6plex [N-Term]	1xDeamidated [N4; N7]; 1xTMT6plex [K1]; 1xTMT6plex [N-Term]	3.12648e-07	0.000211928	1.729	3	4	4	OctVul6B021619P1; Cluster-58773.162319;orf1 len=2921 frame:3 start:24 end:8786 gi; OctVul6B022600P1	OctVul6B021619P1 [1279-1293]; Cluster-58773.162319;orf1 len=2921 frame:3 start:24 end:8786 gi [1287-1301]; OctVul6B022600P1 [1303-1317]			OctVul6B021619P1 16596797 gb|AAK28276.2| hemocyanin G-type [Enteroctopus dofleini] OctVul6B022600P1	OctVul6B021619P1; Cluster-58773.162316;orf1 len=2526 frame:3 start:24 end:7601 gi; Cluster-58773.162319;orf1 len=2921 frame:3 start:24 end:8786 gi; OctVul6B022600P1	1	2155.22	15	1.611	0.514	0.828	0.69	-0.96	-0.27	0.515217	0.0318017	0.199432	1	0.118532	0.35884	113.7	221.2	183.2	20.7	88.55	32.18	4	10	6	99.2	138	89.3	130.4	273.5	208.3	182.7	780
High	Unambiguous	KNLNSLNTGHIESLR	[R].KNLNSLNTGHIESLR.[N]	1xTMT6plex [K1]; 1xTMT6plex [N-Term]	1xTMT6plex [K1]; 1xTMT6plex [N-Term]	1.82116e-07	0.000211928	1.8	3	4	4	OctVul6B021619P1; Cluster-58773.162319;orf1 len=2921 frame:3 start:24 end:8786 gi; OctVul6B022600P1	OctVul6B021619P1 [1279-1293]; Cluster-58773.162319;orf1 len=2921 frame:3 start:24 end:8786 gi [1287-1301]; OctVul6B022600P1 [1303-1317]			OctVul6B021619P1 16596797 gb|AAK28276.2| hemocyanin G-type [Enteroctopus dofleini] OctVul6B022600P1	OctVul6B021619P1; Cluster-58773.162316;orf1 len=2526 frame:3 start:24 end:7601 gi; Cluster-58773.162319;orf1 len=2921 frame:3 start:24 end:8786 gi; OctVul6B022600P1	1	2154.24	15	1.186	0.579	0.687	0.25	-0.79	-0.54	0.950762	0.647545	0.79359	1	0.902426	0.951486	143.5	247.7	170.2	58.89	94.49	69.96	4	10	6	80.6	94.2	218.7	289	123.4	83.9	108.5	278.3
High	Unambiguous	KLSEENEDSRVELDQQIAQVNELTR	[K].KLSEENEDSRVELDQQIAQVNELTR.[K]	1xTMT6plex [K1]; 1xTMT6plex [N-Term]	1xTMT6plex [K1]; 1xTMT6plex [N-Term]	0.000236753	0.000211928	0.858	1	12	1	OctVul6B028251P3	OctVul6B028251P3 [1443-1467]			OctVul6B028251P3	OctVul6B028251P2; A0A6P7TER7; A0A6P7TBM5; OctVul6B028251P1; A0A6P7TBL9; Cluster-58773.161969;orf1 len=1721 frame:3 start:3216 end:8378 gi; Cluster-58773.161966;orf1 len=168 frame:-1 start:504 end:1 gi; A0A6P7TBS7; OctVul6B028251P3; A0A6P7TDQ3; OctVul6B028251P4; A0A6P7TBP7	2	3401.79	25	0.851	0.559	0.476	-0.23	-0.84	-1.07	0.662051	0.0779261	0.0108634	1	0.221866	0.0386928	22.4	40.1	19.1	6	39.03	34.85	2	5	3			21.5	23.4
High	Unambiguous	QENQFAFNGEAK	[K].QENQFAFNGEAK.[N]	1xDeamidated [N8]; 1xTMT6plex [K12]; 1xTMT6plex [N-Term]	1xDeamidated [N8]; 1xTMT6plex [K12]; 1xTMT6plex [N-Term]	0.000200254	0.000211928	0.88	1	6	4	A0A6P7SIX4	A0A6P7SIX4 [377-388]			inorganic diphosphatase OS=Octopus vulgaris OX=6645 GN=LOC115213471 PE=3 SV=2	Cluster-58773.174399;orf1 len=476 frame:3 start:30 end:1457 gi; A0A6P7SIX4; OctVul6B022085P2; A0A0L8HPX8; OctVul6B022085P1; Cluster-58773.174398;orf1 len=474 frame:3 start:30 end:1451 gi	0	1841.94	12	0.808	1.826	1.475	-0.31	0.87	0.56	0.757117	0.0652319	0.173173	1	0.193653	0.322534	201	110.1	162.4	21.79	34.26	44.55	4	10	6	173	154.9	243.6	233.4	109.2	158	78.5	75
High	Unambiguous	QENQFAFNGEAK	[K].QENQFAFNGEAK.[N]	1xTMT6plex [K12]; 1xTMT6plex [N-Term]	1xTMT6plex [K12]; 1xTMT6plex [N-Term]	9.86687e-05	0.000211928	0.973	1	6	4	A0A6P7SIX4	A0A6P7SIX4 [377-388]			inorganic diphosphatase OS=Octopus vulgaris OX=6645 GN=LOC115213471 PE=3 SV=2	Cluster-58773.174399;orf1 len=476 frame:3 start:30 end:1457 gi; A0A6P7SIX4; OctVul6B022085P2; A0A0L8HPX8; OctVul6B022085P1; Cluster-58773.174398;orf1 len=474 frame:3 start:30 end:1451 gi	0	1840.96	12	0.431	2.052	0.884	-1.21	1.04	-0.18	0.00653112	0.0041664	0.990917	0.167541	0.028116	1	272.7	132.9	117.5	16.93	42.4	24.47	4	10	6	349.6	271.4	274	235.8	160.7	255.9	113.9	71.8
High	Unambiguous	KISSNILQK	[R].KISSNILQK.[S]	2xTMT6plex [K1; K9]; 1xTMT6plex [N-Term]	2xTMT6plex [K1; K9]; 1xTMT6plex [N-Term]	0.000222769	0.000211928	0.866	1	4	1	Cluster-58773.198708;orf1 len=751 frame:3 start:183 end:2435 gi	Cluster-58773.198708;orf1 len=751 frame:3 start:183 end:2435 gi [736-744]			405955586 gb|EKC22647.1| Putative beta-D-xylosidase 2 [Crassostrea gigas]	A0A0L8G3L0; A0A6P7UAI3; Cluster-58773.198708;orf1 len=751 frame:3 start:183 end:2435 gi; OctVul6B000894P1	1	1718.11	9	0.755	1.483	1.119	-0.41	0.57	0.16	0.733502	0.948016	0.823996	1	1	0.97257	184.5	124.4	139.2	42.52	50.01	35.03	2	5	3	251.6	135.3			245.2	124.2	307.4	102.5
High	Unambiguous	QENPVFLPTDDEGVWTLAK	[R].QENPVFLPTDDEGVWTLAK.[M]	1xTMT6plex [K19]; 1xTMT6plex [N-Term]	1xTMT6plex [K19]; 1xTMT6plex [N-Term]	0.00018139	0.000211928	0.893	1	1	3	A0A6P7SRH0	A0A6P7SRH0 [337-355]			Polyunsaturated fatty acid lipoxygenase ALOX15B-like OS=Octopus vulgaris OX=6645 GN=LOC115215746 PE=4 SV=1	A0A6P7SRH0	0	2617.39	19	0.472	0.665	0.314	-1.08	-0.59	-1.67	0.0916569	0.377228	0.00112826	0.652196	0.659035	0.00697004	35	52.6	16.5	81.73	62.38	39.12	4	10	6	34.9	101.8	14.5	35.1	63.1	102.6	45.5	166.3
High	Unambiguous	KLTDQDVVSIISK	[R].KLTDQDVVSIISK.[Q]	2xTMT6plex [K1; K13]; 1xTMT6plex [N-Term]	2xTMT6plex [K1; K13]; 1xTMT6plex [N-Term]	4.35356e-06	0.000211928	1.383	1	6	2	Cluster-58773.191101;orf1 len=184 frame:1 start:112 end:663 gi	Cluster-58773.191101;orf1 len=184 frame:1 start:112 end:663 gi [98-110]			389565944 gb|AFK83801.1| calmodulin [Mnemiopsis leidyi]	Cluster-58773.191101;orf1 len=184 frame:1 start:112 end:663 gi; OctVul6B007502P3; OctVul6B007502P2; A0A0L8GIT1; OctVul6B007502P1; Cluster-58773.191099;orf1 len=153 frame:3 start:369 end:827 gi	1	2133.31	13	0.621	2.195	1.363	-0.69	1.13	0.45	0.118426	0.00265946	0.162349	0.724343	0.0202468	0.30722	340.4	155.1	211.4	18.7	27.66	43.65	4	10	6	420.8	370.9	312.5	274.4	169.3	269.8	153.7	154.7
High	Unambiguous	QEIFTTDNGGR	[R].QEIFTTDNGGR.[I]	1xTMT6plex [N-Term]	1xTMT6plex [N-Term]	0.00021609	0.000211928	0.87	1	4	2	Cluster-58773.164160;orf1 len=408 frame:3 start:3 end:1226 gi	Cluster-58773.164160;orf1 len=408 frame:3 start:3 end:1226 gi [121-131]			405966888 gb|EKC32120.1| Collagen alpha-3(VI) chain [Crassostrea gigas]	A0A7E6F5B1; A0A0L8GFT2; OctVul6B027435P1; Cluster-58773.164160;orf1 len=408 frame:3 start:3 end:1226 gi	0	1466.74	11	6.16	1.46	8.992	2.62	0.55	3.17	0.0285491	0.672972	0.00080136	0.376499	0.919532	0.00534639	55.4	38	341.5	55.72	22.62	83.3	4	10	6	34.3	100.4	32.6	89.6	46	38.6	51.6	30.3
High	Unambiguous	QEKDDTAISTIVVR	[K].QEKDDTAISTIVVR.[G]	1xTMT6plex [K3]; 1xTMT6plex [N-Term]	1xTMT6plex [K3]; 1xTMT6plex [N-Term]	0.000702799	0.000211928	0.715	1	4	1	A0A6P7TG13	A0A6P7TG13 [365-378]			T-complex protein 1 subunit theta OS=Octopus vulgaris OX=6645 GN=LOC115222287 PE=3 SV=1	Cluster-58773.167288;orf1 len=551 frame:3 start:162 end:1814 gi; A0A6P7TG13; Cluster-58773.167289;orf1 len=551 frame:3 start:162 end:1814 gi; OctVul6B023605P1	1	2033.16	14	1.851	0.199	0.369	0.89	-2.33	-1.44	0.643791	0.00533456	0.00926243	1	0.0333837	0.0344615	14.2	71.5	26.3	11.78	23.48	49.47	2	5	3	13.1	15.5			59.5	75	71.5	44.3
High	Unambiguous	QEAFLANEDLGDSLDSVEALIK	[K].QEAFLANEDLGDSLDSVEALIK.[K]	1xTMT6plex [K22]; 1xTMT6plex [N-Term]	1xTMT6plex [K22]; 1xTMT6plex [N-Term]	8.80314e-07	0.000211928	1.593	3	21	4	A0A7E6ENX1; A0A812E653; A0A0L8G4B4	A0A7E6ENX1 [495-516]; A0A812E653 [506-527]; A0A0L8G4B4 [489-510]			Spectrin alpha chain isoform X2 OS=Octopus vulgaris OX=6645 GN=LOC115227715 PE=3 SV=1 SPTA OS=Sepia pharaonis OX=158019 GN=SPHA_68796 PE=3 SV=1 SH3 domain-containing protein OS=Octopus bimaculoides OX=37653 GN=OCBIM_22000685mg PE=3 SV=1	A0A7E6ENX1; A0A812E653; A0A7E6ELN8; A0A7E6EMF3; A0A7E6ENM1; A0A7E6ENX8; A0A7E6ELM8; A0A7E6EMJ5; A0A812ECL6; OctVul6B026543P1; A0A812E931; Cluster-58773.172567;orf1 len=2328 frame:1 start:1 end:6984 gi; A0A7E6EMK0; A0A0L8G4B4; A0A7E6ENL4; A0A7E6ELN3; A0A6P7TQ51; A0A7E6ENY3; A0A0L8G480; A0A7E6EME1; Cluster-58773.172569;orf1 len=644 frame:1 start:1 end:1932 gi	0	2835.5	22
High	Unambiguous	QDVYAEQLSNIPEFSNLGPLFK	[R].QDVYAEQLSNIPEFSNLGPLFK.[S]	1xTMT6plex [K22]; 1xTMT6plex [N-Term]	1xTMT6plex [K22]; 1xTMT6plex [N-Term]	0.000240384	0.000211928	0.856	1	4	1	A0A0L8H0C8	A0A0L8H0C8 [612-633]			Coatomer subunit gamma OS=Octopus bimaculoides OX=37653 GN=OCBIM_22024977mg PE=3 SV=1	A0A0L8H0C8; Cluster-58773.156902;orf1 len=813 frame:2 start:41 end:2479 gi; Cluster-58773.159053;orf1 len=888 frame:2 start:41 end:2704 gi; OctVul6B017487P1	0	2967.59	22
High	Unambiguous	KITSDLEGHPTPR	[R].KITSDLEGHPTPR.[L]	1xTMT6plex [K1]; 1xTMT6plex [N-Term]	1xTMT6plex [K1]; 1xTMT6plex [N-Term]	2.78897e-05	0.000211928	1.139	2	6	2	A0A0L8HW75; A0A6P7SAW7	A0A0L8HW75 [103-115]; A0A6P7SAW7 [103-115]			transketolase (Fragment) OS=Octopus bimaculoides OX=37653 GN=OCBIM_22004337mg PE=4 SV=1 transketolase OS=Octopus vulgaris OX=6645 GN=LOC115210747 PE=3 SV=1	A0A0L8HW75; A0A6P7SAW7; OctVul6B001576P1; Cluster-58773.128728;orf1 len=632 frame:1 start:466 end:2361 gi; Cluster-58773.184718;orf1 len=122 frame:-3 start:368 end:3 gi; A0A812C842	1	1909.09	13	0.784	1.012	0.794	-0.35	0.02	-0.33	0.54762	0.975307	0.282702	1	1	0.46216	171.1	169	134.2	8.8	44.55	13.59	4	10	6	182.1	157.7	188	160.8	213.4	168.1	341.1	117.2
High	Unambiguous	QDLYDPTHGAK	[K].QDLYDPTHGAK.[V]	1xTMT6plex [K11]; 1xTMT6plex [N-Term]	1xTMT6plex [K11]; 1xTMT6plex [N-Term]	0.00113474	0.000211928	0.652	1	7	2	Cluster-58773.225032;orf1 len=690 frame:2 start:1238 end:3307 gi	Cluster-58773.225032;orf1 len=690 frame:2 start:1238 end:3307 gi [598-608]			762112773 ref|XP_011439131.1| PREDICTED: bifunctional 3'-phosphoadenosine 5'-phosphosulfate synthase-like isoform X5 [Crassostrea gigas]>gi|405972472|gb|EKC37239.1| Bifunctional 3'-phosphoadenosine 5'-phosphosulfate synthetase [Crassostrea gigas]	OctVul6B013838P1; Cluster-58773.217423;orf1 len=672 frame:2 start:1235 end:3250 gi; Cluster-58773.225032;orf1 len=690 frame:2 start:1238 end:3307 gi; Cluster-58773.225031;orf1 len=360 frame:-3 start:1094 end:15 gi; OctVul6B013838P2; A0A0L8GP87; OctVul6B013838P3	0	1702.92	11	1.217	0.958	1.166	0.28	-0.06	0.22	0.239898	0.995144	0.143279	0.940964	1	0.280638	122.4	127.8	149	12.17	25.7	24.86	4	10	6	113.1	110.6	132.5	141.9	119.4	175.2	142.2	87.7
High	Unambiguous	QDIQNAVSNIAHR	[K].QDIQNAVSNIAHR.[GS]	1xTMT6plex [N-Term]	1xTMT6plex [N-Term]	1.31273e-05	0.000211928	1.238	1	5	2	A0A7E6F4M5	A0A7E6F4M5 [107-119]; [297-309]			Cartilage matrix protein-like OS=Octopus vulgaris OX=6645 GN=LOC115216199 PE=4 SV=1	Cluster-58773.69125;orf1 len=426 frame:1 start:31 end:1308 gi; Cluster-58773.69126;orf1 len=413 frame:2 start:2 end:1240 gi; A0A0L8GEG0; A0A7E6F4M5; OctVul6B002591P1	0	1694.91	13
High	Unambiguous	KIVEGILK	[K].KIVEGILK.[V]	2xTMT6plex [K1; K8]; 1xTMT6plex [N-Term]	2xTMT6plex [K1; K8]; 1xTMT6plex [N-Term]	0.00127179	0.000211928	0.637	1	2	2	Cluster-58773.144331;orf1 len=147 frame:3 start:3 end:443 gi	Cluster-58773.144331;orf1 len=147 frame:3 start:3 end:443 gi [55-62]			676436206 ref|XP_009047806.1| hypothetical protein LOTGIDRAFT_225362 [Lottia gigantea]>gi|556112835|gb|ESP01487.1| hypothetical protein LOTGIDRAFT_225362 [Lottia gigantea]	OctVul6B020541P1; Cluster-58773.144331;orf1 len=147 frame:3 start:3 end:443 gi	1	1587.08	8	0.868	1.073	0.931	-0.2	0.1	-0.1	0.928745	0.91978	0.999928	1	1	1	121.5	113.3	105.5	16.28	43.54	40.26	4	10	6	118.9	110.8	158.2	124.2	114.5	122.4	170.5	57.4
High	Unambiguous	KIVNVGFATCR	[K].KIVNVGFATCR.[V]	1xCarbamidomethyl [C10]; 1xTMT6plex [K1]; 1xTMT6plex [N-Term]	1xCarbamidomethyl [C10]; 1xTMT6plex [K1]; 1xTMT6plex [N-Term]	0.000253537	0.000211928	0.849	2	5	2	Cluster-58773.135546;orf1 len=1748 frame:1 start:202 end:5445 gi; OctVul6B004909P1	Cluster-58773.135546;orf1 len=1748 frame:1 start:202 end:5445 gi [224-234]; OctVul6B004909P1 [223-233]			762085926 ref|XP_011425282.1| PREDICTED: mucin-17-like [Crassostrea gigas] OctVul6B004909P1	Cluster-58773.135546;orf1 len=1748 frame:1 start:202 end:5445 gi; Cluster-58773.135543;orf2 len=1040 frame:1 start:202 end:3321 gi; OctVul6B004909P1; A0A7E6F2Q3; Cluster-58773.230638;orf1 len=175 frame:-2 start:526 end:2 gi	1	1723.01	11	2.799	1.098	3.073	1.48	0.13	1.62	0.173618	0.997161	0.0873466	0.833221	1	0.192606	75.6	68.9	211.6	32.35	131.36	57.45	4	10	6	51.8	62.1	92.1	105.7	37.9	591.2	72.1	17.9
High	Unambiguous	QDGLYADLDGR	[R].QDGLYADLDGR.[C]	1xTMT6plex [N-Term]	1xTMT6plex [N-Term]	2.04131e-05	0.000211928	1.18	1	3	2	Cluster-58773.209953;orf1 len=535 frame:3 start:105 end:1709 gi	Cluster-58773.209953;orf1 len=535 frame:3 start:105 end:1709 gi [351-361]			676482428 ref|XP_009062697.1| hypothetical protein LOTGIDRAFT_235309 [Lottia gigantea]>gi|556098070|gb|ESO86722.1| hypothetical protein LOTGIDRAFT_235309 [Lottia gigantea]	A0A6P7SZ80; OctVul6B023026P1; Cluster-58773.209953;orf1 len=535 frame:3 start:105 end:1709 gi	0	1451.73	11	0.833	1.189	0.99	-0.26	0.25	-0.01	0.991707	0.901473	0.93636	1	1	1	146.5	123.2	122	26.76	41.95	32.83	2	5	3	177.4	121			106.8	236.4	130.4	123.2
High	Unambiguous	QDGITSSAVAEWK	[K].QDGITSSAVAEWK.[A]	1xTMT6plex [K13]; 1xTMT6plex [N-Term]	1xTMT6plex [K13]; 1xTMT6plex [N-Term]	2.87536e-07	0.000211928	1.74	3	4	2	Cluster-58773.35222;orf1 len=464 frame:2 start:2 end:1393 gi; Cluster-58773.35225;orf1 len=452 frame:-2 start:1430 end:75 gi; Cluster-58773.35223;orf1 len=478 frame:1 start:187 end:1620 gi	Cluster-58773.35222;orf1 len=464 frame:2 start:2 end:1393 gi [427-439]; Cluster-58773.35225;orf1 len=452 frame:-2 start:1430 end:75 gi [415-427]; Cluster-58773.35223;orf1 len=478 frame:1 start:187 end:1620 gi [441-453]			159741 gb|AAA16613.1| omega-crystallin [Enteroctopus dofleini] 159741 gb|AAA16613.1| omega-crystallin [Enteroctopus dofleini] 159741 gb|AAA16613.1| omega-crystallin [Enteroctopus dofleini]	Cluster-58773.35224;orf1 len=443 frame:1 start:187 end:1515 gi; Cluster-58773.35222;orf1 len=464 frame:2 start:2 end:1393 gi; Cluster-58773.35225;orf1 len=452 frame:-2 start:1430 end:75 gi; Cluster-58773.35223;orf1 len=478 frame:1 start:187 end:1620 gi	0	1850.01	13	0.754	0.32	0.242	-0.41	-1.64	-2.05	0.805486	0.00909817	0.000597209	1	0.0478457	0.00423254	52.2	162.9	39.4	70.11	46.98	34.77	4	10	6	28.5	95.6	19.8	100.4	261.2	182.8	72.8	175.9
High	Unambiguous	QDAVDGGSDSLPAK	[K].QDAVDGGSDSLPAK.[SI]	1xTMT6plex [K14]; 1xTMT6plex [N-Term]	1xTMT6plex [K14]; 1xTMT6plex [N-Term]	2.58471e-07	0.000211928	1.754	2	6	4	A0A6P7TJS7; OctVul6B017056P1	A0A6P7TJS7 [2183-2196]; OctVul6B017056P1 [271-284]			Uncharacterized protein LOC115225308 isoform X1 OS=Octopus vulgaris OX=6645 GN=LOC115225308 PE=4 SV=2 OctVul6B017056P1	A0A0L8HRQ3; A0A6P7TJS7; A0A7E6FRQ0; A0A7E6FRU5; OctVul6B017056P1; OctVul6B017056P2	0	1817.96	14	1.073	2.928	3.14	0.1	1.55	1.65	0.999523	0.0028593	0.000780945	1	0.0213781	0.00524936	313.8	107.2	336.6	37.63	27.35	69.27	4	10	6	228.9	218.1	447.5	430.2	110.6	113.5	103.8	124
High	Unambiguous	KLWSSYGEEHTEFK	[K].KLWSSYGEEHTEFK.[T]	2xTMT6plex [K1; K14]; 1xTMT6plex [N-Term]	2xTMT6plex [K1; K14]; 1xTMT6plex [N-Term]	3.36085e-06	0.000211928	1.417	2	3	2	Cluster-58773.205216;orf1 len=1275 frame:1 start:106 end:3930 gi; OctVul6B006693P1	Cluster-58773.205216;orf1 len=1275 frame:1 start:106 end:3930 gi [14-27]; OctVul6B006693P1 [720-733]			676448367 ref|XP_009051709.1| hypothetical protein LOTGIDRAFT_228404 [Lottia gigantea]>gi|556109217|gb|ESO97869.1| hypothetical protein LOTGIDRAFT_228404 [Lottia gigantea] OctVul6B006693P1	Cluster-58773.205216;orf1 len=1275 frame:1 start:106 end:3930 gi; A0A7E6EQG6; OctVul6B006693P1	1	2428.31	14	1.038	3.781	3.925	0.05	1.92	1.97	0.723014	0.000155358	5.33254e-06	1	0.00239466	0.000113894	294.3	77.8	305.5	37.61	15.48	63.32	4	10	6	398.7	217.2	401.7	191.3	106.6	85.2	70.1	100.5
High	Unambiguous	KLYEEQLGDLK	[K].KLYEEQLGDLK.[A]	2xTMT6plex [K1; K11]; 1xTMT6plex [N-Term]	2xTMT6plex [K1; K11]; 1xTMT6plex [N-Term]	4.93594e-05	0.000211928	1.064	2	4	2	A0A6P7THF3; OctVul6B024053P2	A0A6P7THF3 [101-111]; OctVul6B024053P2 [105-115]			70 kDa neurofilament protein-like OS=Octopus vulgaris OX=6645 GN=LOC115222957 PE=3 SV=1 OctVul6B024053P2	Cluster-58773.37285;orf1 len=141 frame:1 start:172 end:594 gi; OctVul6B024053P1; A0A6P7THF3; OctVul6B024053P2	1	2023.2	11	1.634	0.101	0.165	0.71	-3.31	-2.6	0.768884	0.00667086	0.0346949	1	0.0387257	0.0949368	34.2	339.7	55.9	61.71	83.91	64.09	4	10	4	19.5	20.8	56.4	71	799.7	282.4	201.2	282.7
High	Unambiguous	KLYITGFPQK	[K].KLYITGFPQK.[T]	2xTMT6plex [K1; K10]; 1xTMT6plex [N-Term]	2xTMT6plex [K1; K10]; 1xTMT6plex [N-Term]	0.000959956	0.000211928	0.674	1	6	2	A0A6P7SD88	A0A6P7SD88 [360-369]			Nucleolin OS=Octopus vulgaris OX=6645 GN=LOC115211770 PE=4 SV=2	OctVul6B004985P2; OctVul6B004985P1; Cluster-58773.156484;orf1 len=285 frame:1 start:1 end:855 gi; A0A6P7SD88; A0A0L8GWF0; Cluster-58773.156473;orf1 len=249 frame:-2 start:747 end:1 gi	1	1882.18	10	0.495	1.379	0.683	-1.01	0.46	-0.55	0.0791146	0.736494	0.131595	0.611305	0.960364	0.262602	100.5	72.8	49.7	24.5	41.07	51.28	4	10	6	124.2	96.7	104.3	66.4	108.9	72	137.5	63.4
High	Unambiguous	KNAEAERDELQEEIASGSVSK	[R].KNAEAERDELQEEIASGSVSK.[S]	2xTMT6plex [K1; K21]; 1xTMT6plex [N-Term]	2xTMT6plex [K1; K21]; 1xTMT6plex [N-Term]	5.726e-06	0.000211928	1.347	1	12	2	OctVul6B028251P3	OctVul6B028251P3 [1723-1743]			OctVul6B028251P3	OctVul6B028251P2; A0A6P7TER7; A0A6P7TBM5; OctVul6B028251P1; A0A6P7TBL9; Cluster-58773.161969;orf1 len=1721 frame:3 start:3216 end:8378 gi; A0A6P7TBS7; OctVul6B028251P3; A0A6P7TDQ3; OctVul6B028251P4; A0A6P7TBP7; A0A0L8FXW0	2	2977.6	21	1.096	0.878	0.962	0.13	-0.19	-0.06	0.696457	0.132414	0.406082	1	0.324069	0.600051	67	76.3	73.5	6.99	31.34	20.66	4	10	6	69.2	73.6	63.1	64.9	132	69	121	71.4
High	Unambiguous	KNAENELHETTSR	[R].KNAENELHETTSR.[L]	1xTMT6plex [K1]; 1xTMT6plex [N-Term]	1xTMT6plex [K1]; 1xTMT6plex [N-Term]	0.000311369	0.000211928	0.822	2	9	2	A0A1Y1DC43; OctVul6B024194P2	A0A1Y1DC43 [620-632]; OctVul6B024194P2 [620-632]			Paramyosin OS=Gonatus onyx OX=61755 GN=GoPm PE=2 SV=1 OctVul6B024194P2	A0A6P7T042; A0A1Y1DC43; OctVul6B024194P1; Cluster-58773.164376;orf1 len=615 frame:1 start:1 end:1845 gi; A0A1Y1DCD9; A0A2Z5U2S9; A0A812CK18; OctVul6B024194P2; A0A2Z5U2T7	1	1987.06	13	1.322	0.665	0.879	0.4	-0.59	-0.19	0.807367	0.199117	0.425442	1	0.428351	0.619455	42.2	63.5	55.8	16.1	64.65	28.42	4	10	6	41.9	33	49.4	42.6	156.5	33.4	71.5	41.1
High	Unambiguous	QCSLLQGLCGNYNNDYRDDFQALSGK	[R].QCSLLQGLCGNYNNDYRDDFQALSGK.[V]	2xCarbamidomethyl [C2; C9]; 1xTMT6plex [K26]; 1xTMT6plex [N-Term]	2xCarbamidomethyl [C2; C9]; 1xTMT6plex [K26]; 1xTMT6plex [N-Term]	7.22251e-07	0.000211928	1.619	2	4	4	Cluster-58773.135546;orf1 len=1748 frame:1 start:202 end:5445 gi; OctVul6B004909P1	Cluster-58773.135546;orf1 len=1748 frame:1 start:202 end:5445 gi [359-384]; OctVul6B004909P1 [358-383]			762085926 ref|XP_011425282.1| PREDICTED: mucin-17-like [Crassostrea gigas] OctVul6B004909P1	Cluster-58773.135546;orf1 len=1748 frame:1 start:202 end:5445 gi; Cluster-58773.135543;orf2 len=1040 frame:1 start:202 end:3321 gi; OctVul6B004909P1; A0A7E6F2Q3	1	3494.68	26	1.352	1.116	1.508	0.43	0.16	0.59	0.296212	0.814719	0.454047	1	1	0.647898	58	52	78.4	16	88.81	96.72	4	10	6	45.4	65.8	62.2	54	31.8	144.8	46.5	40.3
High	Unambiguous	QCSLLQGLCGNYNNDYR	[R].QCSLLQGLCGNYNNDYR.[D]	2xCarbamidomethyl [C2; C9]; 1xTMT6plex [N-Term]	2xCarbamidomethyl [C2; C9]; 1xTMT6plex [N-Term]	2.83175e-05	0.000211928	1.137	2	4	2	Cluster-58773.135546;orf1 len=1748 frame:1 start:202 end:5445 gi; OctVul6B004909P1	Cluster-58773.135546;orf1 len=1748 frame:1 start:202 end:5445 gi [359-375]; OctVul6B004909P1 [358-374]			762085926 ref|XP_011425282.1| PREDICTED: mucin-17-like [Crassostrea gigas] OctVul6B004909P1	Cluster-58773.135546;orf1 len=1748 frame:1 start:202 end:5445 gi; Cluster-58773.135543;orf2 len=1040 frame:1 start:202 end:3321 gi; OctVul6B004909P1; A0A7E6F2Q3	0	2304.07	17	1.743	0.478	0.833	0.8	-1.07	-0.26	0.173682	0.00741801	0.253279	0.833221	0.0417839	0.426768	31.8	66.5	55.3	3.71	26.86	40.34	4	10	6	31.7	32.1	31.8	29.6	76.1	37.4	87.3	87.7
High	Unambiguous	KNLALIINNEK	[K].KNLALIINNEK.[F]	2xTMT6plex [K1; K11]; 1xTMT6plex [N-Term]	2xTMT6plex [K1; K11]; 1xTMT6plex [N-Term]	5.70396e-05	0.000211928	1.045	1	4	2	A0A7E6EGP6	A0A7E6EGP6 [49-59]			Caspase-3-like isoform X1 OS=Octopus vulgaris OX=6645 GN=LOC115227436 PE=3 SV=1	A0A7E6EGP6; A0A0L8HQ33; OctVul6B019113P1; A0A7E6FV02	1	1957.24	11	0.494	1.26	0.622	-1.02	0.33	-0.68	0.114393	0.573193	0.322711	0.714357	0.842424	0.509456	92.2	73.1	45.5	22	48.92	63.28	4	10	6	91	133.4	84.8	93.3	147.5	120.8	120.7	51
High	Unambiguous	KNIGTVIVNVK	[K].KNIGTVIVNVK.[Q]	2xTMT6plex [K1; K11]; 1xTMT6plex [N-Term]	2xTMT6plex [K1; K11]; 1xTMT6plex [N-Term]	0.000226186	0.000211928	0.864	1	4	1	Cluster-58773.111440;orf1 len=8936 frame:1 start:91 end:26898 gi	Cluster-58773.111440;orf1 len=8936 frame:1 start:91 end:26898 gi [7587-7597]			762095998 ref|XP_011430516.1| PREDICTED: uncharacterized protein LOC105330502 [Crassostrea gigas]	Cluster-58773.111441;orf2 len=4893 frame:3 start:9447 end:24125 gi; Cluster-58773.111440;orf1 len=8936 frame:1 start:91 end:26898 gi; OctVul6B000117P1; OctVul6B000117P2	1	1872.22	11	1.141	3.25	3.707	0.19	1.7	1.89	0.713105	0.00396031	0.00069282	1	0.0272612	0.00476447	122.6	37.7	139.9	8.86	31.33	16.05	2	5	3	130.6	115.2			37.7	58.5	31.7	35.5
High	Unambiguous	QETFDAGLQAFEK	[K].QETFDAGLQAFEK.[E]	1xTMT6plex [K13]; 1xTMT6plex [N-Term]	1xTMT6plex [K13]; 1xTMT6plex [N-Term]	5.81414e-08	0.000211928	1.95	3	21	3	A0A7E6ENX1; A0A812E653; A0A0L8G4B4	A0A7E6ENX1 [2001-2013]; A0A812E653 [1979-1991]; A0A0L8G4B4 [1961-1973]			Spectrin alpha chain isoform X2 OS=Octopus vulgaris OX=6645 GN=LOC115227715 PE=3 SV=1 SPTA OS=Sepia pharaonis OX=158019 GN=SPHA_68796 PE=3 SV=1 SH3 domain-containing protein OS=Octopus bimaculoides OX=37653 GN=OCBIM_22000685mg PE=3 SV=1	A0A7E6ENX1; A0A812E653; A0A7E6ELN8; A0A7E6EMF3; Cluster-58773.172541;orf1 len=447 frame:-3 start:1341 end:1 gi; A0A7E6ENM1; A0A7E6ENX8; A0A7E6ELM8; A0A7E6EMJ5; A0A812ECL6; A0A812E931; Cluster-58773.172567;orf1 len=2328 frame:1 start:1 end:6984 gi; A0A7E6EMK0; Cluster-58773.172569;orf2 len=1703 frame:2 start:1859 end:6967 gi; A0A0L8G4B4; A0A7E6ENL4; A0A7E6ELN3; A0A6P7TQ51; A0A7E6ENY3; A0A0L8G480; …	0	1942.03	13	0.767	0.527	0.404	-0.38	-0.92	-1.31	0.962309	0.00823966	0.00140348	1	0.044644	0.00817781	85.5	162.1	65.6	35.33	34.12	40.26	4	10	6	86.7	118.9	46.3	84.3	217.7	159.4	186	142.4
High	Unambiguous	QHITQDTDDELK	[K].QHITQDTDDELK.[E]	1xTMT6plex [K12]; 1xTMT6plex [N-Term]	1xTMT6plex [K12]; 1xTMT6plex [N-Term]	2.85338e-05	0.000211928	1.136	1	6	1	Cluster-58773.191101;orf1 len=184 frame:1 start:112 end:663 gi	Cluster-58773.191101;orf1 len=184 frame:1 start:112 end:663 gi [111-122]			389565944 gb|AFK83801.1| calmodulin [Mnemiopsis leidyi]	Cluster-58773.191100;orf1 len=81 frame:-3 start:411 end:169 gi; Cluster-58773.191101;orf1 len=184 frame:1 start:112 end:663 gi; OctVul6B007502P3; OctVul6B007502P2; OctVul6B007502P1; Cluster-58773.191099;orf1 len=153 frame:3 start:369 end:827 gi	0	1901	12	0.859	3.372	2.895	-0.22	1.75	1.53	0.467699	0.0168077	0.0639604	1	0.0758895	0.150804	203.5	60.3	174.7	16.77	25.02	47.21	2	5	3	180.6	229.2			60.3	87.4	49.9	77
High	Unambiguous	KHYENGESVQIFGR	[K].KHYENGESVQIFGR.[D]	1xDeamidated [N5]; 1xTMT6plex [K1]; 1xTMT6plex [N-Term]	1xDeamidated [N5]; 1xTMT6plex [K1]; 1xTMT6plex [N-Term]	0.000101719	0.000211928	0.969	3	4	2	Cluster-123723.0;orf1 len=1033 frame:2 start:2 end:3100 gi; A0A7E6FK29; OctVul6B029371P1	Cluster-123723.0;orf1 len=1033 frame:2 start:2 end:3100 gi [907-920]; A0A7E6FK29 [879-892]; OctVul6B029371P1 [873-886]			762085926 ref|XP_011425282.1| PREDICTED: mucin-17-like [Crassostrea gigas] Mucin-19-like OS=Octopus vulgaris OX=6645 GN=LOC115224399 PE=4 SV=1 OctVul6B029371P1	OctVul6B029371P2; Cluster-123723.0;orf1 len=1033 frame:2 start:2 end:3100 gi; A0A7E6FK29; OctVul6B029371P1	1	2123.13	14	0.78	1.419	1.107	-0.36	0.51	0.15	0.941053	0.27542	0.341072	1	0.531968	0.529766	153.9	108.4	120.1	9.68	34.46	32.74	2	5	3			143.7	164.8
High	Unambiguous	KHYENGESVQIFGR	[K].KHYENGESVQIFGR.[D]	1xTMT6plex [K1]; 1xTMT6plex [N-Term]	1xTMT6plex [K1]; 1xTMT6plex [N-Term]	0.000105664	0.000211928	0.964	3	4	1	Cluster-123723.0;orf1 len=1033 frame:2 start:2 end:3100 gi; A0A7E6FK29; OctVul6B029371P1	Cluster-123723.0;orf1 len=1033 frame:2 start:2 end:3100 gi [907-920]; A0A7E6FK29 [879-892]; OctVul6B029371P1 [873-886]			762085926 ref|XP_011425282.1| PREDICTED: mucin-17-like [Crassostrea gigas] Mucin-19-like OS=Octopus vulgaris OX=6645 GN=LOC115224399 PE=4 SV=1 OctVul6B029371P1	OctVul6B029371P2; Cluster-123723.0;orf1 len=1033 frame:2 start:2 end:3100 gi; A0A7E6FK29; OctVul6B029371P1	1	2122.14	14	1.001	1.428	1.43	0	0.51	0.52	0.928512	0.488115	0.225683	1	0.766773	0.39253	142.4	99.8	142.6	0.93	6.19	68.32	2	5	3	143.4	141.5			95.5	103.6	99.8	90.5
High	Unambiguous	QITINDLPVGR	[RK].QITINDLPVGR.[S]	1xDeamidated [N5]; 1xTMT6plex [N-Term]	1xDeamidated [N5]; 1xTMT6plex [N-Term]	0.000869597	0.000211928	0.687	2	18	2	A0A6P7SP60; A0A0L8HKE7	A0A6P7SP60 [136-146]; A0A0L8HKE7 [174-184]			thioredoxin-dependent peroxiredoxin OS=Octopus vulgaris OX=6645 GN=LOC115215062 PE=3 SV=1 thioredoxin-dependent peroxiredoxin OS=Octopus bimaculoides OX=37653 GN=OCBIM_22013391mg PE=3 SV=1	A0A6P7SP60; Cluster-58773.71718;orf1 len=126 frame:-2 start:420 end:43 gi; OctVul6B022776P2; Cluster-861.0;orf1 len=110 frame:3 start:3 end:332 gi; Cluster-58773.71721;orf1 len=130 frame:-2 start:391 end:2 gi; A0A812E4Z1; OctVul6B022776P1; A0A0L8H716; Cluster-58773.150043;orf1 len=220 frame:3 start:480 end:1139 gi; A0A812CFZ4; Cluster-58773.71720;orf1 len=237 frame:3 start:90 end:800 gi; Cluster-…	0	1455.84	11	0.888	0.638	0.566	-0.17	-0.65	-0.82	0.678619	0.0130533	0.000509217	1	0.0624045	0.00375134	22.7	35.6	20.1	9.94	31.38	29.76	4	10	6	20.4	24.9	24.3	21.2	36	33.4	50.2	35.1
High	Unambiguous	KEAETLYIK	[K].KEAETLYIK.[K]	2xTMT6plex [K1; K9]; 1xTMT6plex [N-Term]	2xTMT6plex [K1; K9]; 1xTMT6plex [N-Term]	0.00100477	0.000211928	0.668	1	2	2	Cluster-58773.104086;orf1 len=98 frame:3 start:48 end:341 gi	Cluster-58773.104086;orf1 len=98 frame:3 start:48 end:341 gi [79-87]			194760571 ref|XP_001962513.1| GF14408 [Drosophila ananassae]>gi|190616210|gb|EDV31734.1| GF14408 [Drosophila ananassae]	OctVul6B019027P1; Cluster-58773.104086;orf1 len=98 frame:3 start:48 end:341 gi	1	1782.1	9	0.587	2.313	1.358	-0.77	1.21	0.44	0.0429256	0.000330216	0.0709176	0.460254	0.00414126	0.163343	289.5	125.2	169.9	25.86	32.65	26.98	4	10	6	306.8	202	383.3	273.1	115.3	79.5	135.8	83.7
High	Unambiguous	KEASDFQPAEIDK	[R].KEASDFQPAEIDK.[V]	2xTMT6plex [K1; K13]; 1xTMT6plex [N-Term]	2xTMT6plex [K1; K13]; 1xTMT6plex [N-Term]	0.000656296	0.000211928	0.724	1	5	1	A0A6P7SDX6	A0A6P7SDX6 [126-138]			F-actin-capping protein subunit alpha OS=Octopus vulgaris OX=6645 GN=LOC115211802 PE=3 SV=2	Cluster-58773.113427;orf1 len=236 frame:1 start:124 end:831 gi; A0A6P7SDX6; Cluster-58773.113429;orf1 len=322 frame:1 start:124 end:1089 gi; OctVul6B030003P1; A0A0L8GNQ0	1	2165.21	13	0.699	1.159	0.811	-0.52	0.21	-0.3	0.214363	0.505296	0.596014	0.903484	0.783605	0.785233	33	28.5	23.1	22.26	23.43	21.19	2	5	3	38.7	28.2			25.2	28.5	30.7	16.4
High	Unambiguous	KECDALIVNYEDVLIK	[KR].KECDALIVNYEDVLIK.[L]	1xCarbamidomethyl [C3]; 2xTMT6plex [K1; K16]; 1xTMT6plex [N-Term]	1xCarbamidomethyl [C3]; 2xTMT6plex [K1; K16]; 1xTMT6plex [N-Term]	9.83012e-06	0.000211928	1.276	2	6	1	A0A7E6EHE9; OctVul6B003214P1	A0A7E6EHE9 [773-788]; OctVul6B003214P1 [772-787]			Prosaposin isoform X1 OS=Octopus vulgaris OX=6645 GN=LOC115209891 PE=4 SV=1 OctVul6B003214P1	A0A7E6EHE9; A0A7E6EGR3; Cluster-58773.163292;orf1 len=88 frame:-3 start:265 end:2 gi; Cluster-58773.163293;orf1 len=95 frame:3 start:567 end:851 gi; Cluster-58773.163295;orf1 len=89 frame:3 start:567 end:833 gi; OctVul6B003214P1	1	2609.48	16	0.475	1.788	0.85	-1.07	0.84	-0.24	0.197412	0.619873	0.428912	0.880602	0.880228	0.622185	108.7	60.8	51.7	8.13	54.2	16.12	2	5	3	102.7	115.2			48.4	55.2	157.4	117.6
High	Unambiguous	KECFVWIGK	[K].KECFVWIGK.[N]	1xCarbamidomethyl [C3]; 2xTMT6plex [K1; K9]; 1xTMT6plex [N-Term]	1xCarbamidomethyl [C3]; 2xTMT6plex [K1; K9]; 1xTMT6plex [N-Term]	0.000952685	0.000211928	0.675	2	4	1	A0A6P7S8D5; OctVul6B027940P1	A0A6P7S8D5 [321-329]; OctVul6B027940P1 [321-329]			Gelsolin-like protein 2 OS=Octopus vulgaris OX=6645 GN=LOC115209888 PE=3 SV=1 OctVul6B027940P1	Cluster-58773.152655;orf1 len=312 frame:2 start:449 end:1384 gi; Cluster-58773.150564;orf1 len=113 frame:-2 start:379 end:41 gi; A0A6P7S8D5; OctVul6B027940P1	1	1854.09	9	0.625	4.824	3.014	-0.68	2.27	1.59	0.697008	0.0671116	0.161841	1	0.198022	0.306706	505.6	104.8	315.9	1.19	73.89	16.94	2	5	3	501.4	509.9			49	277.5	104.8	68.6
High	Unambiguous	KEDCNITQNDCPSGYVLIEEDCK	[K].KEDCNITQNDCPSGYVLIEEDCK.[C]	3xCarbamidomethyl [C4; C11; C22]; 2xTMT6plex [K1; K23]; 1xTMT6plex [N-Term]	3xCarbamidomethyl [C4; C11; C22]; 2xTMT6plex [K1; K23]; 1xTMT6plex [N-Term]	3.34796e-05	0.000211928	1.115	1	3	1	Cluster-58773.104036;orf1 len=472 frame:2 start:236 end:1651 gi	Cluster-58773.104036;orf1 len=472 frame:2 start:236 end:1651 gi [165-187]			676467051 ref|XP_009057764.1| hypothetical protein LOTGIDRAFT_233460 [Lottia gigantea]>gi|556103059|gb|ESO91711.1| hypothetical protein LOTGIDRAFT_233460 [Lottia gigantea]	Cluster-58773.104035;orf1 len=329 frame:-2 start:989 end:3 gi; OctVul6B017124P1; Cluster-58773.104036;orf1 len=472 frame:2 start:236 end:1651 gi	1	3474.68	23	8.019	0.289	2.318	3	-1.79	1.21	0.132614	0.435274	0.440945	0.759128	0.716528	0.635106	7.5	25.9	60.1	69.23	14.72	143.83	2	5	3	12.8	4.4			25.8	27.7	27.6	25.9
High	Unambiguous	QITINDLPVGR	[RK].QITINDLPVGR.[S]	1xTMT6plex [N-Term]	1xTMT6plex [N-Term]	0.000484108	0.000211928	0.764	2	18	3	A0A6P7SP60; A0A0L8HKE7	A0A6P7SP60 [136-146]; A0A0L8HKE7 [174-184]			thioredoxin-dependent peroxiredoxin OS=Octopus vulgaris OX=6645 GN=LOC115215062 PE=3 SV=1 thioredoxin-dependent peroxiredoxin OS=Octopus bimaculoides OX=37653 GN=OCBIM_22013391mg PE=3 SV=1	A0A6P7SP60; Cluster-58773.71718;orf1 len=126 frame:-2 start:420 end:43 gi; OctVul6B022776P2; Cluster-861.0;orf1 len=110 frame:3 start:3 end:332 gi; Cluster-58773.71721;orf1 len=130 frame:-2 start:391 end:2 gi; A0A812E4Z1; OctVul6B022776P1; A0A0L8H716; Cluster-58773.150043;orf1 len=220 frame:3 start:480 end:1139 gi; A0A812CFZ4; Cluster-58773.71720;orf1 len=237 frame:3 start:90 end:800 gi; Cluster-…	0	1454.85	11	0.925	0.874	0.808	-0.11	-0.19	-0.31	0.897026	0.279972	0.0728839	1	0.539097	0.166645	170.5	195	157.6	12.29	34.7	14.25	4	10	6	169.5	171.5	205.6	154.6	194.2	195.8	331.3	153.1
High	Unambiguous	KEDGTFYEFGEDIPEAPER	[R].KEDGTFYEFGEDIPEAPER.[K]	1xTMT6plex [K1]; 1xTMT6plex [N-Term]	1xTMT6plex [K1]; 1xTMT6plex [N-Term]	1.09781e-08	0.000211928	2.169	1	6	3	A0A6P7S596	A0A6P7S596 [408-426]			Asparagine--tRNA ligase, cytoplasmic OS=Octopus vulgaris OX=6645 GN=LOC115209233 PE=3 SV=1	A0A6P7S596; Cluster-58773.141617;orf1 len=222 frame:3 start:366 end:1031 gi; Cluster-58773.141620;orf1 len=338 frame:2 start:2 end:1015 gi; A0A0L8HLM5; OctVul6B017532P1; Cluster-58773.141619;orf1 len=301 frame:2 start:2 end:904 gi	1	2687.32	19	0.477	1.213	0.578	-1.07	0.28	-0.79	6.9272e-05	0.934572	9.50064e-06	0.0166546	1	0.000175902	89	73.4	42.4	10.54	27.52	19.03	4	10	6	82	96.5	80.6	98.6	110.4	114.3	73.5	64.6
High	Unambiguous	KEDQLEVDK	[R].KEDQLEVDK.[Q]	2xTMT6plex [K1; K9]; 1xTMT6plex [N-Term]	2xTMT6plex [K1; K9]; 1xTMT6plex [N-Term]	0.000214451	0.000211928	0.871	1	11	2	A0A6P7TM10	A0A6P7TM10 [263-271]			Large ribosomal subunit protein eL6 OS=Octopus vulgaris OX=6645 GN=LOC115224335 PE=3 SV=2	OctVul6B030203P1; Cluster-58773.165694;orf1 len=124 frame:3 start:330 end:701 gi; Cluster-58773.155267;orf1 len=132 frame:1 start:457 end:852 gi; Cluster-58773.155263;orf1 len=319 frame:2 start:38 end:994 gi; OctVul6B030203P2; Cluster-58773.155268;orf1 len=278 frame:2 start:56 end:889 gi; A0A2S1FRU9; Cluster-58773.165692;orf1 len=189 frame:1 start:370 end:936 gi; A0A6P7TM10; Cluster-58773.155269;…	1	1791.05	9	1.036	1.598	1.656	0.05	0.68	0.73	0.777435	0.00328564	0.000167617	1	0.0236612	0.00157263	204	127.6	211.4	5.03	23.63	24.24	4	10	6	216.4	211.2	197	195.7	119	146.2	101.1	73.4
High	Unambiguous	QLTDQDVIFR	[R].QLTDQDVIFR.[Q]	1xTMT6plex [N-Term]	1xTMT6plex [N-Term]	0.000741233	0.000211928	0.708	1	7	1	A0A6P7SF56	A0A6P7SF56 [69-78]			Persulfide dioxygenase ETHE1, mitochondrial OS=Octopus vulgaris OX=6645 GN=LOC115212093 PE=4 SV=1	Cluster-58773.101133;orf1 len=180 frame:-2 start:544 end:5 gi; A0A6P7SF56; OctVul6B002564P1; OctVul6B002564P2; A0A0L8HDL9; Cluster-58773.101134;orf1 len=327 frame:3 start:621 end:1601 gi; Cluster-58773.101135;orf1 len=320 frame:2 start:620 end:1579 gi	0	1463.81	10	1.093	0.521	0.569	0.13	-0.94	-0.81	0.9956	0.00855708	0.00468085	1	0.0457303	0.0205256	62.2	119.3	67.9	5.04	19.74	15.98	2	5	3			60	64.4
High	Unambiguous	QLTDDHFLFNDSDR	[K].QLTDDHFLFNDSDR.[F]	1xTMT6plex [N-Term]	1xTMT6plex [N-Term]	0.000775843	0.000211928	0.702	2	9	2	A0A6P7S5D2; OctVul6B017870P2	A0A6P7S5D2 [174-187]; OctVul6B017870P2 [222-235]			Arginine kinase Oct f 2 OS=Octopus vulgaris OX=6645 GN=LOC115209225 PE=3 SV=1 OctVul6B017870P2	Q9NKV5; Cluster-58773.161851;orf1 len=185 frame:-2 start:704 end:150 gi; A0A0L8H9E4; A0A6P7S5D2; OctVul6B017870P1; A0A0L8H9P1; Cluster-58773.161852;orf1 len=353 frame:1 start:304 end:1362 gi; OctVul6B017870P2; OctVul6B017870P3	0	1951.93	14	0.528	1.841	0.971	-0.92	0.88	-0.04	0.050132	0.0570662	0.937128	0.495064	0.176356	1	89.2	48.5	47.1	21.1	57.02	7.48	4	10	6	112.3	81.2	97.9	68.8	51.2	45.9	41.8	33.5
High	Unambiguous	QLTCVVCSK	[R].QLTCVVCSK.[Y]	2xCarbamidomethyl [C4; C7]; 1xTMT6plex [K9]; 1xTMT6plex [N-Term]	2xCarbamidomethyl [C4; C7]; 1xTMT6plex [K9]; 1xTMT6plex [N-Term]	0.00135152	0.000211928	0.629	1	3	2	A0A6P7TBC6	A0A6P7TBC6 [246-254]			Short-chain collagen C4-like isoform X1 OS=Octopus vulgaris OX=6645 GN=LOC115221579 PE=4 SV=2	OctVul6B023398P1; A0A6P7TBC6; A0A7E6FI68	0	1552.86	9	1.416	0.843	1.194	0.5	-0.25	0.26	0.735983	0.970783	0.780783	1	1	0.94236	52.5	62.3	74.3	13.2	86.32	34.14	4	10	6	64.6	48	53.8	51.2	10.4	58	83.9	49.4
High	Unambiguous	KDVSINQLFFLPEQGR	[K].KDVSINQLFFLPEQGR.[L]	1xTMT6plex [K1]; 1xTMT6plex [N-Term]	1xTMT6plex [K1]; 1xTMT6plex [N-Term]	0.000422147	0.000211928	0.782	1	18	1	A0A6P7SGM6	A0A6P7SGM6 [75-90]			LLGL scribble cell polarity complex component 2 isoform X2 OS=Octopus vulgaris OX=6645 GN=LOC115212788 PE=3 SV=1	OctVul6B012485P3; Cluster-58773.170133;orf1 len=727 frame:3 start:555 end:2735 gi; Cluster-58773.142354;orf1 len=1093 frame:3 start:555 end:3833 gi; OctVul6B012485P2; OctVul6B012485P1; OctVul6B012485P9; OctVul6B012485P5; OctVul6B012485P6; A0A6P7SGM6; Cluster-58773.170136;orf1 len=1099 frame:3 start:555 end:3851 gi; OctVul6B012485P7; OctVul6B012485P4; OctVul6B012485P8; Cluster-58773.170105;orf1 le…	1	2349.33	16
High	Unambiguous	KEELTLEGIK	[K].KEELTLEGIK.[Q]	2xTMT6plex [K1; K10]; 1xTMT6plex [N-Term]	2xTMT6plex [K1; K10]; 1xTMT6plex [N-Term]	0.00112615	0.000211928	0.653	2	17	1	A0A6P7TAK2; A0A0L8GQ58	A0A6P7TAK2 [233-242]; A0A0L8GQ58 [235-244]			RNA helicase OS=Octopus vulgaris OX=6645 GN=LOC115222004 PE=3 SV=1 RNA helicase OS=Octopus bimaculoides OX=37653 GN=OCBIM_22029861mg PE=3 SV=1	Cluster-58773.175278;orf1 len=283 frame:-1 start:851 end:3 gi; Cluster-58773.175045;orf1 len=238 frame:2 start:734 end:1447 gi; A0A6P7TAK2; OctVul6B021927P1; Cluster-1315.2;orf1 len=223 frame:1 start:1 end:669 gi; A0A0L8GQT2; Cluster-58773.127735;orf1 len=103 frame:2 start:2 end:310 gi; Cluster-58773.175050;orf1 len=358 frame:2 start:2 end:1075 gi; Cluster-58773.89141;orf1 len=72 frame:-2 start:3…	1	1847.15	10	0.568	0.874	0.496	-0.82	-0.19	-1.01	0.357664	0.988294	0.179497	1	1	0.329895	77.6	88.8	44.1	9.72	14.03	63.71	2	5	3	83.2	72.5			68	90.6	91	70.6
High	Unambiguous	KEENGGNVVYK	[R].KEENGGNVVYK.[N]	1xDeamidated [N4]; 2xTMT6plex [K1; K11]; 1xTMT6plex [N-Term]	1xDeamidated [N4]; 2xTMT6plex [K1; K11]; 1xTMT6plex [N-Term]	0.000158168	0.000211928	0.911	1	6	2	A0A6P7U9V9	A0A6P7U9V9 [285-295]			Tyrosine--tRNA ligase OS=Octopus vulgaris OX=6645 GN=LOC115232423 PE=3 SV=1	Cluster-58773.184843;orf1 len=443 frame:3 start:555 end:1883 gi; A0A6P7U9V9; Cluster-58773.184838;orf1 len=524 frame:3 start:555 end:2126 gi; Cluster-58773.194441;orf1 len=503 frame:3 start:555 end:2063 gi; Cluster-58773.184834;orf1 len=389 frame:3 start:555 end:1721 gi; OctVul6B002545P1	1	1925.09	11	0.683	0.96	0.656	-0.55	-0.06	-0.61	0.304767	0.999937	0.177673	1	1	0.327793	98.3	102.3	67.1	27.63	40.29	25.42	2	5	3			80.6	119.8
High	Unambiguous	KEESQYRDFLNSQDSK	[R].KEESQYRDFLNSQDSK.[I]	2xTMT6plex [K1; K16]; 1xTMT6plex [N-Term]	2xTMT6plex [K1; K16]; 1xTMT6plex [N-Term]	0.000641488	0.000211928	0.727	1	10	2	A0A7E6F5C4	A0A7E6F5C4 [67-82]			Plectin OS=Octopus vulgaris OX=6645 GN=LOC115216635 PE=4 SV=1	OctVul6B020735P3; Cluster-58773.112136;orf1 len=816 frame:1 start:280 end:2727 gi; A0A7E6F5C4; Cluster-58773.112132;orf1 len=221 frame:-2 start:664 end:2 gi; Cluster-58773.112135;orf1 len=1050 frame:3 start:3 end:3152 gi; Cluster-58773.112131;orf1 len=242 frame:-2 start:727 end:2 gi; Cluster-58773.112134;orf1 len=227 frame:-2 start:682 end:2 gi; OctVul6B020735P2; OctVul6B020735P1; Cluster-58773.1…	2	2661.41	16	0.636	0.246	0.157	-0.65	-2.02	-2.68	0.0357308	2.70564e-05	2.08379e-08	0.422218	0.000658828	1.78635e-06	33.5	136	21.3	12.74	31.48	41.71	4	10	6	34.6	39	28.7	32.4	154.4	152.5	105.5	87.3
High	Unambiguous	KEGFVEVTPESIK	[R].KEGFVEVTPESIK.[E]	2xTMT6plex [K1; K13]; 1xTMT6plex [N-Term]	2xTMT6plex [K1; K13]; 1xTMT6plex [N-Term]	0.000180015	0.000211928	0.894	1	4	2	A0A6P7TLE6	A0A6P7TLE6 [239-251]			Inter-alpha-trypsin inhibitor heavy chain H5-like OS=Octopus vulgaris OX=6645 GN=LOC115223460 PE=4 SV=1	Cluster-58773.196132;orf1 len=888 frame:2 start:2 end:2665 gi; A0A6P7TLE6; A0A0L8HZL9; OctVul6B031719P1	1	2150.27	13	1.198	0.525	0.628	0.26	-0.93	-0.67	0.957311	0.176159	0.201099	1	0.394278	0.360801	14.5	27.6	17.4	22.72	65.74	29.88	4	9	6	15.7	19.4	13.4	11.5	33.7	13.4	27.6
High	Unambiguous	KEGNAVLEEVK	[K].KEGNAVLEEVK.[E]	2xTMT6plex [K1; K11]; 1xTMT6plex [N-Term]	2xTMT6plex [K1; K11]; 1xTMT6plex [N-Term]	0.000118444	0.000211928	0.949	1	18	2	A0A6P7SGM6	A0A6P7SGM6 [109-119]			LLGL scribble cell polarity complex component 2 isoform X2 OS=Octopus vulgaris OX=6645 GN=LOC115212788 PE=3 SV=1	OctVul6B012485P3; Cluster-58773.170133;orf1 len=727 frame:3 start:555 end:2735 gi; Cluster-58773.142354;orf1 len=1093 frame:3 start:555 end:3833 gi; OctVul6B012485P2; OctVul6B012485P1; OctVul6B012485P9; OctVul6B012485P5; OctVul6B012485P6; A0A6P7SGM6; Cluster-58773.170136;orf1 len=1099 frame:3 start:555 end:3851 gi; OctVul6B012485P7; OctVul6B012485P4; OctVul6B012485P8; Cluster-58773.170105;orf1 le…	1	1903.15	11	0.466	1.013	0.472	-1.1	0.02	-1.08	0.00351186	0.962141	0.00086679	0.120938	1	0.00568984	72.1	71.1	33.6	10.57	23.56	44.16	4	10	6	68.6	81.2	63.9	75.7	75.9	86.4	63	44.7
High	Unambiguous	QLSYVTDQYYLSVFR	[K].QLSYVTDQYYLSVFR.[G]	1xTMT6plex [N-Term]	1xTMT6plex [N-Term]	0.000896456	0.000211928	0.683	1	4	1	OctVul6B028902P1	OctVul6B028902P1 [773-787]			OctVul6B028902P1	Cluster-58773.172057;orf1 len=212 frame:-3 start:636 end:1 gi; OctVul6B028902P1; A0A6P7TUI8; Cluster-58773.172049;orf1 len=413 frame:1 start:1 end:1239 gi	0	2111.1	15
High	Unambiguous	QISSAGGPPVK	[K].QISSAGGPPVK.[T]	1xTMT6plex [K11]; 1xTMT6plex [N-Term]	1xTMT6plex [K11]; 1xTMT6plex [N-Term]	0.000145465	0.000211928	0.922	1	23	1	A0A7E6EIM0	A0A7E6EIM0 [1943-1953]			Myoferlin isoform X2 OS=Octopus vulgaris OX=6645 GN=LOC115230663 PE=3 SV=1	A0A7E6EIM0; A0A7E6EJQ4; OctVul6B017164P4; OctVul6B017164P2; A0A7E6EK11; A0A7E6EIS7; OctVul6B017164P3; A0A7E6EHX3; A0A7E6EHW4; A0A7E6EIN5; Cluster-58773.147213;orf1 len=1876 frame:3 start:3 end:5630 gi; Cluster-58773.147211;orf1 len=1937 frame:3 start:3 end:5813 gi; A0A7E6EHV0; A0A7E6EIP2; OctVul6B017164P5; A0A6P7U318; OctVul6B017164P6; A0A7E6EJQ9; Cluster-58773.147202;orf1 len=1770 frame:2 start:…	0	1498.9	11	1.077	3.946	4.252	0.11	1.98	2.09	0.998784	0.0242053	0.0117558	1	0.0973503	0.0410076	63.1	16	68	34.82	41.43	56.87	2	5	3			49.1	81.2
High	Unambiguous	KEIVETSQTCCDGWTGQYCNIPICTIACK	[R].KEIVETSQTCCDGWTGQYCNIPICTIACK.[N]	5xCarbamidomethyl [C10; C11; C19; C24; C28]; 2xTMT6plex [K1; K29]; 1xTMT6plex [N-Term]	5xCarbamidomethyl [C10; C11; C19; C24; C28]; 2xTMT6plex [K1; K29]; 1xTMT6plex [N-Term]	8.3784e-08	0.000211928	1.902	3	5	2	Cluster-123723.0;orf1 len=1033 frame:2 start:2 end:3100 gi; A0A7E6FK29; OctVul6B029371P1	Cluster-123723.0;orf1 len=1033 frame:2 start:2 end:3100 gi [97-125]; A0A7E6FK29 [69-97]; OctVul6B029371P1 [63-91]			762085926 ref|XP_011425282.1| PREDICTED: mucin-17-like [Crassostrea gigas] Mucin-19-like OS=Octopus vulgaris OX=6645 GN=LOC115224399 PE=4 SV=1 OctVul6B029371P1	OctVul6B029371P2; Cluster-41557.0;orf1 len=400 frame:2 start:2 end:1201 gi; Cluster-123723.0;orf1 len=1033 frame:2 start:2 end:3100 gi; A0A7E6FK29; OctVul6B029371P1	1	4180.02	29	0.832	4.723	3.927	-0.27	2.24	1.97	0.762133	0.000237606	0.000311446	1	0.00318402	0.00257468	87.5	18.5	72.8	24.99	39.7	58.42	4	9	6	75	107.1	61.9	102.1	10.7	27.7	18.5	12.4
High	Unambiguous	KENEIWIDPER	[K].KENEIWIDPER.[E]	1xTMT6plex [K1]; 1xTMT6plex [N-Term]	1xTMT6plex [K1]; 1xTMT6plex [N-Term]	0.000917142	0.000211928	0.68	2	6	1	A0A7E6FK29; OctVul6B029371P1	A0A7E6FK29 [5939-5949]; OctVul6B029371P1 [1681-1691]			Mucin-19-like OS=Octopus vulgaris OX=6645 GN=LOC115224399 PE=4 SV=1 OctVul6B029371P1	OctVul6B029371P2; Cluster-58773.176631;orf1 len=308 frame:-2 start:961 end:38 gi; Cluster-58773.176634;orf1 len=801 frame:1 start:1 end:2403 gi; A0A7E6FK29; OctVul6B029371P1; Cluster-58773.176632;orf1 len=807 frame:1 start:1 end:2421 gi	1	1887.04	11	0.805	3.896	3.137	-0.31	1.96	1.65	0.967055	0.0507264	0.043185	1	0.162793	0.111859	324.7	83.3	261.5	15.06	34.86	89.69	2	5	3			291.8	361.4
High	Unambiguous	KESAQTEPAWEGAGSK	[K].KESAQTEPAWEGAGSK.[V]	2xTMT6plex [K1; K16]; 1xTMT6plex [N-Term]	2xTMT6plex [K1; K16]; 1xTMT6plex [N-Term]	9.2145e-07	0.000211928	1.587	1	6	2	A0A6P7SDN6	A0A6P7SDN6 [30-45]			Gelsolin-like protein 2 OS=Octopus vulgaris OX=6645 GN=LOC115211664 PE=3 SV=1	OctVul6B009894P1; Cluster-58773.203701;orf1 len=89 frame:-2 start:269 end:3 gi; Cluster-58773.161025;orf1 len=319 frame:3 start:135 end:1091 gi; A0A6P7SDN6; Cluster-58773.161026;orf1 len=364 frame:1 start:532 end:1623 gi; Cluster-58773.149743;orf1 len=134 frame:-2 start:403 end:2 gi	1	2363.28	16	0.73	0.635	0.464	-0.45	-0.65	-1.11	0.47394	0.139877	0.00393156	1	0.337063	0.0179646	73.3	115.3	53.5	29.45	38.52	23.11	4	10	6	74.2	102	48.5	72.4	194.6	137.7	162.1	63.4
High	Unambiguous	KESDVVFDELYR	[KR].KESDVVFDELYR.[S]	1xTMT6plex [K1]; 1xTMT6plex [N-Term]	1xTMT6plex [K1]; 1xTMT6plex [N-Term]	0.000313748	0.000211928	0.821	6	8	2	OctVul6B021619P1; OctVul6B007476P1; A0A6P7SER3; Q5XLV2; Cluster-58773.162319;orf1 len=2921 frame:3 start:24 end:8786 gi; OctVul6B022600P1	OctVul6B021619P1 [845-856]; OctVul6B007476P1 [835-846]; A0A6P7SER3 [830-841]; [3752-3763]; Q5XLV2 [826-837]; Cluster-58773.162319;orf1 len=2921 frame:3 start:24 end:8786 gi [853-864]; OctVul6B022600P1 [869-880]			OctVul6B021619P1 OctVul6B007476P1 Hemocyanin 1-like OS=Octopus vulgaris OX=6645 GN=LOC115212215 PE=3 SV=2 Hemocyanin A-type (Fragment) OS=Enteroctopus dofleini OX=267067 GN=HA PE=3 SV=1 16596797 gb|AAK28276.2| hemocyanin G-type [Enteroctopus dofleini] OctVul6B022600P1	OctVul6B021619P1; OctVul6B007476P1; A0A6P7SER3; Cluster-58773.162316;orf1 len=2526 frame:3 start:24 end:7601 gi; A0A6P7SDC4; Q5XLV2; Cluster-58773.162319;orf1 len=2921 frame:3 start:24 end:8786 gi; OctVul6B022600P1	1	1958.06	12	1.04	1.666	1.732	0.06	0.74	0.79	0.991722	0.729373	0.569329	1	0.958192	0.760159	78.3	47	81.4	29.29	99.34	10.95	4	10	6	55	102.9	64.4	95.1	50.5	49.8	37.4	220.5
High	Unambiguous	KESYSIYIYK	[R].KESYSIYIYK.[V]	2xTMT6plex [K1; K10]; 1xTMT6plex [N-Term]	2xTMT6plex [K1; K10]; 1xTMT6plex [N-Term]	0.000295217	0.000211928	0.829	2	43	2	OctVul6B023288P2; A0A6P7SQ67	OctVul6B023288P2 [34-43]; A0A6P7SQ67 [237-246]			OctVul6B023288P2 Uncharacterized protein LOC115215397 OS=Octopus vulgaris OX=6645 GN=LOC115215397 PE=3 SV=1	OctVul6B015528P1; A0A0L8GRX5; A0A0L8GDE5; A0A0L8H2A4; A0A6P7TYZ1; Cluster-58773.36559;orf1 len=124 frame:-3 start:646 end:275 gi; A0A812CD68; OctVul6B007982P1; OctVul6B027315P1; OctVul6B016619P1; A0A6P7S731; OctVul6B003461P1; OctVul6B006120P1; Cluster-58773.174748;orf1 len=125 frame:1 start:475 end:849 gi; OctVul6B011531P1; OctVul6B017094P1; A0A0L8GJS0; OctVul6B009319P1; A0A7E6F446; OctVul6B00701…	1	1981.16	10	0.724	0.733	0.53	-0.47	-0.45	-0.91	0.743365	0.540978	0.138449	1	0.815573	0.272887	126.7	173	91.7	20.06	32.77	25.88	2	5	3			146.2	109.9
High	Unambiguous	KETADESLK	[R].KETADESLK.[A]	2xTMT6plex [K1; K9]; 1xTMT6plex [N-Term]	2xTMT6plex [K1; K9]; 1xTMT6plex [N-Term]	0.000636627	0.000211928	0.728	1	3	1	Cluster-58773.161692;orf1 len=264 frame:-3 start:814 end:23 gi	Cluster-58773.161692;orf1 len=264 frame:-3 start:814 end:23 gi [144-152]			512130272 gb|AGN96214.1| 14-3-3 protein epsilon [Octopus bimaculoides]	OctVul6B009023P1; Cluster-58773.161692;orf1 len=264 frame:-3 start:814 end:23 gi; A0A6P7T067	1	1708.01	9	0.585	1.921	1.124	-0.77	0.94	0.17	0.122562	0.0258296	0.558796	0.734548	0.10159	0.749613	493.3	256.8	288.6	0.11	29.2	8.2	2	5	3	492.9	493.7			277.6	367.3	256.8	157.1
High	Unambiguous	KEENGGNVVYK	[R].KEENGGNVVYK.[N]	2xTMT6plex [K1; K11]; 1xTMT6plex [N-Term]	2xTMT6plex [K1; K11]; 1xTMT6plex [N-Term]	1.517e-05	0.000211928	1.219	1	6	2	A0A6P7U9V9	A0A6P7U9V9 [285-295]			Tyrosine--tRNA ligase OS=Octopus vulgaris OX=6645 GN=LOC115232423 PE=3 SV=1	Cluster-58773.184843;orf1 len=443 frame:3 start:555 end:1883 gi; A0A6P7U9V9; Cluster-58773.184838;orf1 len=524 frame:3 start:555 end:2126 gi; Cluster-58773.194441;orf1 len=503 frame:3 start:555 end:2063 gi; Cluster-58773.184834;orf1 len=389 frame:3 start:555 end:1721 gi; OctVul6B002545P1	1	1924.11	11	0.388	2.002	0.777	-1.37	1	-0.36	0.0887257	0.152128	0.831189	0.643416	0.356125	0.975724	109.6	54.7	42.5	50.76	62.63	52.01	4	10	6	161.1	161.3	74.5	52.7	80.4	149.3	66.7	51
High	Unambiguous	KDVINNPWGDK	[K].KDVINNPWGDK.[TV]	2xTMT6plex [K1; K11]; 1xTMT6plex [N-Term]	2xTMT6plex [K1; K11]; 1xTMT6plex [N-Term]	0.000153425	0.000211928	0.915	2	11	2	Cluster-58773.159728;orf1 len=257 frame:1 start:901 end:1671 gi; Cluster-58773.164691;orf1 len=172 frame:1 start:901 end:1416 gi	Cluster-58773.159728;orf1 len=257 frame:1 start:901 end:1671 gi [144-154]; Cluster-58773.164691;orf1 len=172 frame:1 start:901 end:1416 gi [142-152]			291224559 ref|XP_002732271.1| PREDICTED: methylmalonic aciduria and homocystinuria type C protein homolog [Saccoglossus kowalevskii] 291224559 ref|XP_002732271.1| PREDICTED: methylmalonic aciduria and homocystinuria type C protein homolog [Saccoglossus kowalevskii]	OctVul6B002465P4; Cluster-58773.159728;orf1 len=257 frame:1 start:901 end:1671 gi; Cluster-58773.164691;orf1 len=172 frame:1 start:901 end:1416 gi; OctVul6B002465P2; OctVul6B002465P1; Cluster-58773.157603;orf1 len=153 frame:-1 start:461 end:3 gi; OctVul6B002465P6; OctVul6B002465P3; A0A6P7UAR3; A0A7E6ELF6; A0A7E6END5	1	1973.14	11	0.59	2.425	1.431	-0.76	1.28	0.52	0.00200688	1.61251e-06	0.00437648	0.0975174	8.69921e-05	0.0195104	304.2	125.4	179.5	13.55	23.63	15.87	4	10	6	359.7	330.5	271.2	280	106.4	179	130.4	105.3
High	Unambiguous	QITSFDATDEDSGDNK	[R].QITSFDATDEDSGDNK.[I]	1xTMT6plex [K16]; 1xTMT6plex [N-Term]	1xTMT6plex [K16]; 1xTMT6plex [N-Term]	0.000284195	0.000211928	0.834	1	5	2	Cluster-58773.111440;orf1 len=8936 frame:1 start:91 end:26898 gi	Cluster-58773.111440;orf1 len=8936 frame:1 start:91 end:26898 gi [417-432]			762095998 ref|XP_011430516.1| PREDICTED: uncharacterized protein LOC105330502 [Crassostrea gigas]	A0A7E6EVP0; Cluster-58773.111440;orf1 len=8936 frame:1 start:91 end:26898 gi; OctVul6B000117P1; Cluster-58773.111441;orf1 len=3165 frame:2 start:44 end:9538 gi; OctVul6B000117P2	0	2201.06	16
High	Unambiguous	KDTLDLWPGSFK	[R].KDTLDLWPGSFK.[T]	2xTMT6plex [K1; K12]; 1xTMT6plex [N-Term]	2xTMT6plex [K1; K12]; 1xTMT6plex [N-Term]	0.000253537	0.000211928	0.849	1	4	2	OctVul6B002606P2	OctVul6B002606P2 [998-1009]			OctVul6B002606P2	OctVul6B002606P2; Cluster-58773.108885;orf1 len=1084 frame:2 start:158 end:3409 gi; OctVul6B002606P1; A0A6P7TZV0	1	2094.22	12	0.552	3.53	1.947	-0.86	1.82	0.96	0.544347	0.000250688	0.000871427	1	0.003345	0.00570439	118.2	33.5	65.2	14.05	44.89	54.6	4	10	6	141.6	115.4	121.1	101	33.7	43.3	23.3	15.2
High	Unambiguous	KAVLYVPGSDVK	[R].KAVLYVPGSDVK.[K]	2xTMT6plex [K1; K12]; 1xTMT6plex [N-Term]	2xTMT6plex [K1; K12]; 1xTMT6plex [N-Term]	0.000100182	0.000211928	0.971	1	5	1	A0A6P7U065	A0A6P7U065 [45-56]			Citramalyl-CoA lyase, mitochondrial OS=Octopus vulgaris OX=6645 GN=LOC115232367 PE=4 SV=1	OctVul6B025617P1; OctVul6B025617P2; Cluster-58773.56617;orf1 len=394 frame:1 start:73 end:1254 gi; Cluster-58773.56618;orf1 len=154 frame:-1 start:462 end:1 gi; A0A6P7U065	1	1963.22	12	0.954	0.507	0.483	-0.07	-0.98	-1.05	0.990299	0.00202382	0.00105906	1	0.0164909	0.00662099	21.1	41.6	20.1	11.58	8.67	23.36	2	5	3			22.9	19.4
High	Unambiguous	KAVVVVPTDEEFK	[R].KAVVVVPTDEEFK.[R]	2xTMT6plex [K1; K13]; 1xTMT6plex [N-Term]	2xTMT6plex [K1; K13]; 1xTMT6plex [N-Term]	3.24756e-05	0.000211928	1.119	1	13	2	A0A7E6F6R4	A0A7E6F6R4 [509-521]			Heterogeneous nuclear ribonucleoprotein U-like protein 1 isoform X3 OS=Octopus vulgaris OX=6645 GN=LOC115217557 PE=4 SV=1	OctVul6B006340P3; A0A7E6F6R4; A0A0L8FJA0; Cluster-58773.156180;orf1 len=572 frame:2 start:419 end:2134 gi; A0A6P7SXQ2; Cluster-58773.156183;orf1 len=352 frame:-2 start:1057 end:2 gi; Cluster-58773.156186;orf1 len=627 frame:2 start:419 end:2299 gi; Cluster-58773.156176;orf1 len=743 frame:2 start:419 end:2647 gi; A0A6P7SXP9; OctVul6B006340P1; A0A6P7SYB2; OctVul6B006340P2; A0A0L8FJ52	1	2148.29	13	1.445	0.992	1.433	0.53	-0.01	0.52	0.90535	0.996088	0.901159	1	1	1	36.4	36.7	52.6	15.29	28.29	39.23	4	10	6	37.8	35.1	46.3	33.1	45.4	31.4	38.4	35.1
High	Unambiguous	KCDGHDDCGDASDEIGCTCTCK	[K].KCDGHDDCGDASDEIGCTCTCK.[N]	5xCarbamidomethyl [C2; C8; C17; C19; C21]; 2xTMT6plex [K1; K22]; 1xTMT6plex [N-Term]	5xCarbamidomethyl [C2; C8; C17; C19; C21]; 2xTMT6plex [K1; K22]; 1xTMT6plex [N-Term]	7.22287e-09	0.000211928	2.224	1	4	2	Cluster-58773.135546;orf1 len=1748 frame:1 start:202 end:5445 gi	Cluster-58773.135546;orf1 len=1748 frame:1 start:202 end:5445 gi [1564-1585]			762085926 ref|XP_011425282.1| PREDICTED: mucin-17-like [Crassostrea gigas]	Cluster-58773.135546;orf1 len=1748 frame:1 start:202 end:5445 gi; Cluster-58773.135545;orf1 len=202 frame:-1 start:606 end:1 gi; A0A7E6F2Q3; Cluster-58773.135543;orf1 len=724 frame:2 start:3260 end:5431 gi	1	3248.4	22	4.807	4.675	22.473	2.27	2.23	4.49	0.358917	0.207595	0.00461934	1	0.440832	0.0202847	84.6	18.1	406.6	4.2	100.54	63.58	4	9	6	91.3	84.2	83.4	84.9	8.7	63.5	15.8
High	Unambiguous	KCEIPECNSDEELFFPEINPCCPVCK	[R].KCEIPECNSDEELFFPEINPCCPVCK.[L]	5xCarbamidomethyl [C2; C7; C21; C22; C25]; 2xTMT6plex [K1; K26]; 1xTMT6plex [N-Term]	5xCarbamidomethyl [C2; C7; C21; C22; C25]; 2xTMT6plex [K1; K26]; 1xTMT6plex [N-Term]	6.46793e-08	0.000211928	1.936	2	7	4	A0A7E6FK29; OctVul6B029371P1	A0A7E6FK29 [5966-5991]; OctVul6B029371P1 [1708-1733]			Mucin-19-like OS=Octopus vulgaris OX=6645 GN=LOC115224399 PE=4 SV=1 OctVul6B029371P1	OctVul6B029371P2; Cluster-58773.176631;orf1 len=308 frame:-2 start:961 end:38 gi; Cluster-58773.176634;orf1 len=801 frame:1 start:1 end:2403 gi; A0A7E6FK29; OctVul6B029371P1; Cluster-58773.176632;orf1 len=807 frame:1 start:1 end:2421 gi; A0A0L8FUW4	1	3958.88	26	0.84	1.777	1.492	-0.25	0.83	0.58	0.992685	0.530715	0.521872	1	0.806195	0.713073	108.9	61.3	91.5	73.46	56.06	99.05	4	10	6	216.1	229.4	44.6	54.9	41.6	125	93	114.1
High	Unambiguous	KCENNEIWHQDLSQCA	[R].KCENNEIWHQDLSQCA.[-]	2xCarbamidomethyl [C2; C15]; 1xTMT6plex [K1]; 1xTMT6plex [N-Term]	2xCarbamidomethyl [C2; C15]; 1xTMT6plex [K1]; 1xTMT6plex [N-Term]	0.000159376	0.000211928	0.91	1	4	2	OctVul6B018350P1	OctVul6B018350P1 [357-372]			OctVul6B018350P1	Cluster-58773.114933;orf1 len=292 frame:-1 start:1101 end:226 gi; Cluster-58773.114931;orf1 len=314 frame:2 start:2 end:943 gi; OctVul6B018350P1; Cluster-58773.114932;orf1 len=290 frame:-2 start:1095 end:226 gi	1	2490.19	16	1.919	2.493	4.784	0.94	1.32	2.26	0.120109	0.114411	0.000273154	0.729267	0.293798	0.00234357	62.3	25	119.5	46.55	71.22	54.86	4	10	6	83.2	46.6	116.3	45.2	19.6	82.5	24.9	18.7
High	Unambiguous	QNQIETQYASLIDLADQR	[R].QNQIETQYASLIDLADQR.[R]	1xTMT6plex [N-Term]	1xTMT6plex [N-Term]	1.31281e-07	0.000211928	1.843	2	18	2	A0A7E6ENX1; A0A0L8G4B4	A0A7E6ENX1 [1054-1071]; A0A0L8G4B4 [1048-1065]			Spectrin alpha chain isoform X2 OS=Octopus vulgaris OX=6645 GN=LOC115227715 PE=3 SV=1 SH3 domain-containing protein OS=Octopus bimaculoides OX=37653 GN=OCBIM_22000685mg PE=3 SV=1	A0A7E6ENX1; A0A7E6ELN8; A0A7E6EMF3; A0A7E6ENM1; A0A7E6ENX8; A0A7E6ELM8; A0A7E6EMJ5; OctVul6B026543P1; Cluster-58773.172567;orf1 len=2328 frame:1 start:1 end:6984 gi; A0A7E6EMK0; Cluster-58773.172569;orf2 len=1703 frame:2 start:1859 end:6967 gi; A0A0L8G4B4; A0A7E6ENL4; A0A7E6ELN3; A0A6P7TQ51; A0A7E6ENY3; A0A0L8G480; A0A7E6EME1	0	2335.21	18	0.943	0.428	0.403	-0.09	-1.23	-1.31	0.977444	0.0002974	4.07258e-05	1	0.00380599	0.000538586	18.7	43.8	17.6	33.7	23.65	30.69	4	10	6	15.1	13.6	23.2	27.8	43.9	30.3	38.1	63
High	Unambiguous	QNNVEIVLPVDFVTGDK	[K].QNNVEIVLPVDFVTGDK.[F]	1xTMT6plex [K17]; 1xTMT6plex [N-Term]	1xTMT6plex [K17]; 1xTMT6plex [N-Term]	7.70504e-06	0.000211928	1.308	2	9	2	A0A0L8IDR5; A0A6P7T0G1	A0A0L8IDR5 [273-289]; A0A6P7T0G1 [273-289]			Phosphoglycerate kinase OS=Octopus bimaculoides OX=37653 GN=OCBIM_22014453mg PE=3 SV=1 Phosphoglycerate kinase OS=Octopus vulgaris OX=6645 GN=LOC115218470 PE=3 SV=1	A0A7E6FAS8; Cluster-58773.161608;orf1 len=187 frame:-2 start:577 end:17 gi; Cluster-58773.161610;orf1 len=425 frame:1 start:292 end:1566 gi; A0A9Y1LKS4; A0A0L8IDN7; A0A0L8IDR5; Cluster-58773.161611;orf1 len=253 frame:2 start:281 end:1039 gi; A0A7E6F8F2; A0A6P7T0G1	0	2345.31	17	0.666	0.89	0.593	-0.59	-0.17	-0.75	0.25686	0.820828	0.0354514	0.953464	1	0.0965007	73	82	48.6	7.99	29.54	34.09	4	10	6	80.6	66.5	71.7	74.3	95.7	106.6	72.1	60.6
High	Unambiguous	KCQSEIDNSQIHFIGGGPYK	[R].KCQSEIDNSQIHFIGGGPYK.[G]	1xCarbamidomethyl [C2]; 2xTMT6plex [K1; K20]; 1xTMT6plex [N-Term]	1xCarbamidomethyl [C2]; 2xTMT6plex [K1; K20]; 1xTMT6plex [N-Term]	2.44122e-06	0.000211928	1.459	1	5	2	Cluster-58773.223663;orf1 len=764 frame:1 start:46 end:2337 gi	Cluster-58773.223663;orf1 len=764 frame:1 start:46 end:2337 gi [57-76]			405962695 gb|EKC28346.1| C3 and PZP-like alpha-2-macroglobulin domain-containing protein 8 [Crassostrea gigas]	Cluster-58773.223662;orf1 len=771 frame:1 start:46 end:2358 gi; Cluster-58773.223666;orf1 len=115 frame:-2 start:345 end:1 gi; OctVul6B025351P1; Cluster-58773.223663;orf1 len=764 frame:1 start:46 end:2337 gi; A0A7E6FJ59	1	2965.58	20	0.511	2.08	1.064	-0.97	1.06	0.09	0.0900265	0.211523	0.707875	0.646352	0.446144	0.883103	65.5	31.5	33.5	22.19	65.91	34.95	4	10	6	50.6	74.6	57.5	82.3	17.9	88.6	37.1	26.7
High	Unambiguous	KCSASNSIIAAK	[R].KCSASNSIIAAK.[D]	1xCarbamidomethyl [C2]; 2xTMT6plex [K1; K12]; 1xTMT6plex [N-Term]	1xCarbamidomethyl [C2]; 2xTMT6plex [K1; K12]; 1xTMT6plex [N-Term]	8.66932e-05	0.000211928	0.99	1	3	1	OctVul6B023496P1	OctVul6B023496P1 [16-27]			OctVul6B023496P1	Cluster-58773.163730;orf1 len=75 frame:3 start:3 end:227 gi; OctVul6B023496P1; Cluster-58773.167261;orf1 len=73 frame:3 start:3 end:221 gi	1	1937.15	12	0.609	1.136	0.691	-0.72	0.18	-0.53	0.552499	0.765977	0.853255	1	0.978107	0.989378	136.6	120.3	83.2	27.66	28.15	38.31	2	5	3			166.6	112.1
High	Unambiguous	KDAADNSLLAYK	[R].KDAADNSLLAYK.[A]	2xTMT6plex [K1; K12]; 1xTMT6plex [N-Term]	2xTMT6plex [K1; K12]; 1xTMT6plex [N-Term]	1.04079e-06	0.000211928	1.571	1	4	2	Cluster-58773.139564;orf2 len=266 frame:3 start:768 end:1565 gi	Cluster-58773.139564;orf2 len=266 frame:3 start:768 end:1565 gi [151-162]			512130272 gb|AGN96214.1| 14-3-3 protein epsilon [Octopus bimaculoides]	R9WBT1; Cluster-58773.139564;orf2 len=266 frame:3 start:768 end:1565 gi; OctVul6B014640P1; Cluster-58773.139565;orf2 len=179 frame:3 start:1470 end:2006 gi	1	1996.17	12	0.704	0.826	0.582	-0.51	-0.28	-0.78	0.120529	0.562511	0.00378305	0.729267	0.833971	0.0174461	148.9	180.3	104.9	24.67	28.25	44.67	4	10	6	150.1	208.4	116.3	147.8	261.4	265.8	255.5	159.5
High	Unambiguous	KDAPNIAIILTDGK	[R].KDAPNIAIILTDGK.[S]	2xTMT6plex [K1; K14]; 1xTMT6plex [N-Term]	2xTMT6plex [K1; K14]; 1xTMT6plex [N-Term]	2.52621e-05	0.000211928	1.152	2	6	4	OctVul6B020125P1; A0A7E6EPG6	OctVul6B020125P1 [113-126]; A0A7E6EPG6 [158-171]			OctVul6B020125P1 Uncharacterized protein LOC115209496 OS=Octopus vulgaris OX=6645 GN=LOC115209496 PE=4 SV=1	OctVul6B020125P1; A0A7E6EPG6; OctVul6B014703P1; Cluster-58773.93720;orf1 len=265 frame:-3 start:797 end:3 gi; Cluster-58773.93724;orf1 len=252 frame:-3 start:810 end:55 gi; Cluster-58773.93726;orf1 len=189 frame:2 start:2 end:568 gi	1	2156.33	14	1.576	1.996	3.146	0.66	1	1.65	0.250129	0.0122247	6.00992e-05	0.946552	0.059442	0.000706705	244.8	122.6	385.8	18.67	19.03	47.89	4	10	6	205.3	249.3	240.5	318.3	113.6	116.1	125.4	150.7
High	Unambiguous	KDDLQHIDVQEK	[K].KDDLQHIDVQEK.[T]	2xTMT6plex [K1; K12]; 1xTMT6plex [N-Term]	2xTMT6plex [K1; K12]; 1xTMT6plex [N-Term]	0.000518417	0.000211928	0.755	1	14	3	OctVul6B030966P3	OctVul6B030966P3 [29-40]			OctVul6B030966P3	Cluster-58773.169832;orf1 len=132 frame:1 start:604 end:999 sp; A0A0L8G8E3; A0A0L8G8H6; Cluster-58773.169827;orf1 len=156 frame:-3 start:469 end:2 gi; OctVul6B030966P3; Cluster-58773.169829;orf1 len=170 frame:1 start:604 end:1113 gi; A0A0L8G8W5; A0A6P7TCQ2; OctVul6B030966P1; A0A6P7T9Z5; A0A0L8G8W8; Cluster-58773.169826;orf1 len=118 frame:-3 start:355 end:2 gi; OctVul6B030966P2; OctVul6B030966P4	1	2155.23	12	0.769	1.378	1.061	-0.38	0.46	0.08	0.593459	0.289356	0.847435	1	0.551063	0.985602	165.6	120.2	127.4	34.18	45.36	41.82	4	10	6	129.1	124.4	246.3	212.4	105.3	108.2	84.3	148.3
High	Unambiguous	KDDNLNGWK	[K].KDDNLNGWK.[I]	1xDeamidated [N6]; 2xTMT6plex [K1; K9]; 1xTMT6plex [N-Term]	1xDeamidated [N6]; 2xTMT6plex [K1; K9]; 1xTMT6plex [N-Term]	0.000719021	0.000211928	0.712	1	5	4	Cluster-58773.112557;orf1 len=619 frame:3 start:147 end:2003 gi	Cluster-58773.112557;orf1 len=619 frame:3 start:147 end:2003 gi [532-540]			266616 sp|Q01240.1|NF60_DORPE RecName: Full=60 kDa neurofilament protein; Short=NF60 [Doryteuthis pealeii]>gi|161294|gb|AAA29992.1| 60 kDa neurofilament protein [Doryteuthis pealeii]	A0A0L8G4V5; OctVul6B018755P1; Cluster-58773.112556;orf1 len=583 frame:-3 start:1913 end:165 gi; Cluster-58773.112557;orf1 len=619 frame:3 start:147 end:2003 gi; Cluster-58773.112559;orf1 len=211 frame:1 start:1147 end:1779 gi	1	1778.01	9	1.374	0.894	1.228	0.46	-0.16	0.3	0.907692	0.974247	0.958953	1	1	1	199.1	222.7	273.5	28.64	49.59	53.37	4	10	6	232.7	293.1	161.3	170.3	276.1	432	215.7	137.6
High	Unambiguous	KDDSLIWSVTGK	[K].KDDSLIWSVTGK.[IS]	2xTMT6plex [K1; K12]; 1xTMT6plex [N-Term]	2xTMT6plex [K1; K12]; 1xTMT6plex [N-Term]	0.000304341	0.000211928	0.825	1	3	2	A0A6P7TXU4	A0A6P7TXU4 [223-234]			Uncharacterized protein LOC115230588 OS=Octopus vulgaris OX=6645 GN=LOC115230588 PE=4 SV=1	OctVul6B013457P1; Cluster-58773.198634;orf1 len=256 frame:3 start:273 end:1040 gi; A0A6P7TXU4	1	2036.2	12	0.836	0.522	0.436	-0.26	-0.94	-1.2	0.866265	0.0162993	0.00265988	1	0.0739672	0.0133378	22.2	42.6	18.6	35.14	42.52	6.03	4	10	5	28.5	28.4	13.4	17.4	47.3	44.3	84.3	24.7
High	Unambiguous	KDETESFTYSQEELDER	[R].KDETESFTYSQEELDER.[L]	1xTMT6plex [K1]; 1xTMT6plex [N-Term]	1xTMT6plex [K1]; 1xTMT6plex [N-Term]	1.19814e-05	0.000211928	1.25	1	3	2	A0A6P7SWR5	A0A6P7SWR5 [361-377]			Deoxynucleoside triphosphate triphosphohydrolase SAMHD1-like isoform X2 OS=Octopus vulgaris OX=6645 GN=LOC115217206 PE=3 SV=1	OctVul6B018168P1; A0A6P7SWR5; A0A7E6F5F2	1	2564.24	17	0.18	2.237	0.403	-2.47	1.16	-1.31	0.0847239	0.404417	0.295841	0.629737	0.687355	0.477898	59.6	26.6	10.7	7.81	81.59	68.47	2	5	3	56.4	63			26.6	90.4	28.3	18.3
High	Unambiguous	QNFHEDSEAGINR	[R].QNFHEDSEAGINR.[Q]	1xTMT6plex [N-Term]	1xTMT6plex [N-Term]	3.42529e-05	0.000211928	1.112	1	3	2	Cluster-58773.160867;orf1 len=179 frame:2 start:515 end:1051 sp	Cluster-58773.160867;orf1 len=179 frame:2 start:515 end:1051 sp [15-27]			P42577 FRIS_LYMST Soma ferritin OS=Lymnaea stagnalis PE=2 SV=2	A0A0L8HN04; OctVul6B002857P1; Cluster-58773.160867;orf1 len=179 frame:2 start:515 end:1051 sp	0	1745.84	13	1.65	0.598	0.986	0.72	-0.74	-0.02	0.552403	0.502632	0.999961	1	0.781278	1	32.2	53.8	53	0.71	41.68	48.24	2	5	3	32	32.3			84	53.8	61	32.3
High	Unambiguous	QNELESSQYKEEITK	[R].QNELESSQYKEEITK.[L]	2xTMT6plex [K10; K15]; 1xTMT6plex [N-Term]	2xTMT6plex [K10; K15]; 1xTMT6plex [N-Term]	0.00021774	0.000211928	0.869	1	12	2	Cluster-58773.112557;orf1 len=619 frame:3 start:147 end:2003 gi	Cluster-58773.112557;orf1 len=619 frame:3 start:147 end:2003 gi [397-411]			266616 sp|Q01240.1|NF60_DORPE RecName: Full=60 kDa neurofilament protein; Short=NF60 [Doryteuthis pealeii]>gi|161294|gb|AAA29992.1| 60 kDa neurofilament protein [Doryteuthis pealeii]	Cluster-58773.112560;orf1 len=510 frame:-3 start:1532 end:3 gi; A0A0L8G659; OctVul6B018755P1; Cluster-58773.112556;orf1 len=583 frame:-3 start:1913 end:165 gi; Cluster-58773.112552;orf1 len=459 frame:-3 start:1377 end:1 gi; Cluster-58773.112557;orf1 len=619 frame:3 start:147 end:2003 gi; OctVul6B018755P3; OctVul6B018755P5; A0A7E6F332; OctVul6B018755P4; OctVul6B018755P2; Cluster-58773.112554;orf1 …	1	2513.37	15	1.349	0.24	0.323	0.43	-2.06	-1.63	0.688275	0.00345463	0.00956619	1	0.0245671	0.0352979	27.2	113.6	36.7	34.96	48.51	59.28	4	10	6	24.1	30.7	21.5	45.2	109.8	117.5	58	43.1
High	Unambiguous	QNEEEGFLVK	[K].QNEEEGFLVK.[D]	1xTMT6plex [K10]; 1xTMT6plex [N-Term]	1xTMT6plex [K10]; 1xTMT6plex [N-Term]	0.000781766	0.000211928	0.701	1	8	1	Cluster-58773.138652;orf1 len=973 frame:1 start:355 end:3273 gi	Cluster-58773.138652;orf1 len=973 frame:1 start:355 end:3273 gi [566-575]			676493484 ref|XP_009066253.1| hypothetical protein LOTGIDRAFT_197664 [Lottia gigantea]>gi|556094418|gb|ESO83071.1| hypothetical protein LOTGIDRAFT_197664 [Lottia gigantea]	OctVul6B029936P2; Cluster-58773.138652;orf1 len=973 frame:1 start:355 end:3273 gi; Cluster-58773.138650;orf1 len=558 frame:3 start:1749 end:3422 gi; Cluster-58773.138653;orf1 len=940 frame:2 start:461 end:3280 gi; A0A0L8I8E4; A0A7E6ESU0; A0A6P7SAS5; OctVul6B029936P1	0	1650.91	10	1.031	0.688	0.709	0.04	-0.54	-0.5	0.944758	0.497691	0.250119	1	0.776502	0.423704	54.5	79.2	56.2	13.08	30.86	37.38	2	5	3			49.7	59.8
High	Unambiguous	QNEDGLLEGQFR	[K].QNEDGLLEGQFR.[T]	1xTMT6plex [N-Term]	1xTMT6plex [N-Term]	1.13597e-05	0.000211928	1.257	1	4	1	Cluster-58773.88318;orf1 len=534 frame:2 start:416 end:2017 gi	Cluster-58773.88318;orf1 len=534 frame:2 start:416 end:2017 gi [180-191]			156366225 ref|XP_001627040.1| predicted protein [Nematostella vectensis]>gi|156213937|gb|EDO34940.1| predicted protein, partial [Nematostella vectensis]	Cluster-58773.88321;orf1 len=289 frame:1 start:394 end:1260 gi; A0A6P7T1G4; A0A0L8HYR1; Cluster-58773.88318;orf1 len=534 frame:2 start:416 end:2017 gi	0	1634.83	12	0.95	0.413	0.392	-0.07	-1.28	-1.35	0.972018	0.252762	0.262365	1	0.500565	0.438069	48.7	118	46.3	29.67	38.43	60.44	2	5	3			39.3	60.2
High	Unambiguous	QNDANYDEEQIQILR	[R].QNDANYDEEQIQILR.[D]	1xTMT6plex [N-Term]	1xTMT6plex [N-Term]	2.61432e-06	0.000211928	1.45	2	7	4	A0A0L8GI64; Cluster-58773.167463;orf1 len=1108 frame:3 start:3 end:3326 gi	A0A0L8GI64 [763-777]; Cluster-58773.167463;orf1 len=1108 frame:3 start:3 end:3326 gi [868-882]			E1 ubiquitin-activating enzyme OS=Octopus bimaculoides OX=37653 GN=OCBIM_22033176mg PE=3 SV=1 676442838 ref|XP_009049929.1| hypothetical protein LOTGIDRAFT_113559 [Lottia gigantea]>gi|556110791|gb|ESO99442.1| hypothetical protein LOTGIDRAFT_113559 [Lottia gigantea]	Cluster-58773.150787;orf1 len=404 frame:-3 start:1212 end:1 gi; A0A0L8GI64; Cluster-58773.165266;orf1 len=1078 frame:1 start:310 end:3543 gi; Cluster-58773.165268;orf1 len=1079 frame:3 start:48 end:3284 gi; OctVul6B009397P1; Cluster-58773.165267;orf1 len=1011 frame:1 start:310 end:3342 gi; Cluster-58773.167463;orf1 len=1108 frame:3 start:3 end:3326 gi	0	2078.04	15	0.778	0.986	0.766	-0.36	-0.02	-0.38	0.269071	0.915015	0.0599332	0.97055	1	0.143263	104.6	106.2	81.4	19.94	29.23	34.38	4	10	6	92.8	88.2	118	133.9	123.9	102.6	95	77
High	Unambiguous	KDIDVDIPLNHIR	[K].KDIDVDIPLNHIR.[R]	1xTMT6plex [K1]; 1xTMT6plex [N-Term]	1xTMT6plex [K1]; 1xTMT6plex [N-Term]	4.84311e-06	0.000211928	1.369	5	7	4	OctVul6B021619P1; OctVul6B007476P1; A0A6P7SER3; Cluster-58773.162319;orf1 len=2921 frame:3 start:24 end:8786 gi; OctVul6B022600P1	OctVul6B021619P1 [2096-2108]; OctVul6B007476P1 [2086-2098]; A0A6P7SER3 [2081-2093]; [5003-5015]; Cluster-58773.162319;orf1 len=2921 frame:3 start:24 end:8786 gi [2104-2116]; OctVul6B022600P1 [2120-2132]			OctVul6B021619P1 OctVul6B007476P1 Hemocyanin 1-like OS=Octopus vulgaris OX=6645 GN=LOC115212215 PE=3 SV=2 16596797 gb|AAK28276.2| hemocyanin G-type [Enteroctopus dofleini] OctVul6B022600P1	OctVul6B021619P1; OctVul6B007476P1; A0A6P7SER3; Cluster-58773.162316;orf1 len=2526 frame:3 start:24 end:7601 gi; A0A6P7SDC4; Cluster-58773.162319;orf1 len=2921 frame:3 start:24 end:8786 gi; OctVul6B022600P1	1	2006.18	13	1.2	1.057	1.269	0.26	0.08	0.34	0.915075	0.82114	0.981074	1	1	1	157.4	148.9	189	35.74	99.83	36.52	4	10	6	101.2	173.8	142.6	240.7	179.9	121.6	121.3	627.7
High	Unambiguous	KDIDVDIPLNHIR	[K].KDIDVDIPLNHIR.[R]	1xDeamidated [N10]; 1xTMT6plex [K1]; 1xTMT6plex [N-Term]	1xDeamidated [N10]; 1xTMT6plex [K1]; 1xTMT6plex [N-Term]	0.000656296	0.000211928	0.724	5	7	2	OctVul6B021619P1; OctVul6B007476P1; A0A6P7SER3; Cluster-58773.162319;orf1 len=2921 frame:3 start:24 end:8786 gi; OctVul6B022600P1	OctVul6B021619P1 [2096-2108]; OctVul6B007476P1 [2086-2098]; A0A6P7SER3 [2081-2093]; [5003-5015]; Cluster-58773.162319;orf1 len=2921 frame:3 start:24 end:8786 gi [2104-2116]; OctVul6B022600P1 [2120-2132]			OctVul6B021619P1 OctVul6B007476P1 Hemocyanin 1-like OS=Octopus vulgaris OX=6645 GN=LOC115212215 PE=3 SV=2 16596797 gb|AAK28276.2| hemocyanin G-type [Enteroctopus dofleini] OctVul6B022600P1	OctVul6B021619P1; OctVul6B007476P1; A0A6P7SER3; Cluster-58773.162316;orf1 len=2526 frame:3 start:24 end:7601 gi; A0A6P7SDC4; Cluster-58773.162319;orf1 len=2921 frame:3 start:24 end:8786 gi; OctVul6B022600P1	1	2007.16	13	1.747	0.831	1.452	0.8	-0.27	0.54	0.453275	0.407657	0.999444	1	0.690433	1	52.7	63.5	92.1	34.42	119.58	16.75	4	10	6	40.4	69.7	34.9	68.8	79.9	65.7	36.7	489.3
High	Unambiguous	QLYLDYAGSSSR	[R].QLYLDYAGSSSR.[S]	1xTMT6plex [N-Term]	1xTMT6plex [N-Term]	0.000170675	0.000211928	0.901	1	6	2	A0A6P7SDA7	A0A6P7SDA7 [153-164]			Nucleolin OS=Octopus vulgaris OX=6645 GN=LOC115211779 PE=4 SV=1	Cluster-58773.159762;orf1 len=268 frame:3 start:3 end:806 gi; Cluster-58773.159761;orf1 len=231 frame:3 start:3 end:695 gi; Cluster-58773.159760;orf1 len=343 frame:3 start:3 end:1031 gi; Cluster-58773.159277;orf1 len=246 frame:2 start:194 end:931 gi; A0A6P7SDA7; OctVul6B027137P1	0	1588.82	12	0.772	1.388	1.072	-0.37	0.47	0.1	0.282416	0.912082	0.315225	0.998521	1	0.501385	78.5	56.5	60.6	23.42	55.5	53.33	4	10	6	92.8	63.2	101.3	66.4	101.7	37.2	132.8	61
High	Unambiguous	QIWGVEPSDIK	[R].QIWGVEPSDIK.[L]	1xTMT6plex [K11]; 1xTMT6plex [N-Term]	1xTMT6plex [K11]; 1xTMT6plex [N-Term]	0.000275675	0.000211928	0.838	1	2	2	OctVul6B023942P1	OctVul6B023942P1 [824-834]			OctVul6B023942P1	Cluster-58773.148525;orf1 len=812 frame:2 start:422 end:2857 gi; OctVul6B023942P1	0	1729.99	11	1.235	1.207	1.49	0.3	0.27	0.58	0.980875	0.34317	0.173417	1	0.619169	0.322797	100.3	83.1	123.8	3.15	14.78	30.67	4	10	6	95.4	99	101.6	102.4	83.6	71.8	106.2	65.4
High	Unambiguous	QIVEQVVGSR	[K].QIVEQVVGSR.[T]	1xTMT6plex [N-Term]	1xTMT6plex [N-Term]	0.000484108	0.000211928	0.764	1	10	2	Cluster-58773.112557;orf1 len=619 frame:3 start:147 end:2003 gi	Cluster-58773.112557;orf1 len=619 frame:3 start:147 end:2003 gi [455-464]			266616 sp|Q01240.1|NF60_DORPE RecName: Full=60 kDa neurofilament protein; Short=NF60 [Doryteuthis pealeii]>gi|161294|gb|AAA29992.1| 60 kDa neurofilament protein [Doryteuthis pealeii]	Cluster-58773.112560;orf1 len=510 frame:-3 start:1532 end:3 gi; A0A0L8G4V5; OctVul6B018755P1; Cluster-58773.112556;orf1 len=583 frame:-3 start:1913 end:165 gi; Cluster-58773.112552;orf1 len=459 frame:-3 start:1377 end:1 gi; Cluster-58773.112557;orf1 len=619 frame:3 start:147 end:2003 gi; OctVul6B018755P3; Cluster-58773.112559;orf1 len=211 frame:1 start:1147 end:1779 gi; Cluster-58773.112549;orf1 …	0	1343.78	10	1.018	1.047	1.065	0.03	0.07	0.09	0.992319	0.743751	0.766971	1	0.965241	0.931526	189.3	180.8	192.6	28.14	32.35	21.02	4	10	6	190.8	236.8	113	187.7	212.1	216.6	186.4	170.3
High	Unambiguous	KDPVDVIPDQETR	[K].KDPVDVIPDQETR.[I]	1xTMT6plex [K1]; 1xTMT6plex [N-Term]	1xTMT6plex [K1]; 1xTMT6plex [N-Term]	9.24938e-06	0.000211928	1.284	1	8	2	Cluster-58773.159728;orf1 len=257 frame:1 start:901 end:1671 gi	Cluster-58773.159728;orf1 len=257 frame:1 start:901 end:1671 gi [188-200]			291224559 ref|XP_002732271.1| PREDICTED: methylmalonic aciduria and homocystinuria type C protein homolog [Saccoglossus kowalevskii]	OctVul6B002465P4; Cluster-58773.159728;orf1 len=257 frame:1 start:901 end:1671 gi; OctVul6B002465P2; OctVul6B002465P1; Cluster-58773.157603;orf1 len=153 frame:-1 start:461 end:3 gi; OctVul6B002465P6; OctVul6B002465P3; Cluster-58773.160387;orf1 len=122 frame:1 start:85 end:450 gi	1	1970.1	13	0.557	2.767	1.542	-0.84	1.47	0.62	0.0665043	0.000457772	0.0583454	0.554291	0.00529526	0.140866	126.5	45.7	70.5	17.47	40.11	31.93	4	10	6	165.8	130.9	122.2	112.5	48.6	73.6	32.4	20.7
High	Unambiguous	KDPVNAVLLIAK	[K].KDPVNAVLLIAK.[F]	2xTMT6plex [K1; K12]; 1xTMT6plex [N-Term]	2xTMT6plex [K1; K12]; 1xTMT6plex [N-Term]	0.000781766	0.000211928	0.701	1	5	2	A0A6P7S8M4	A0A6P7S8M4 [99-110]			Sulfotransferase family cytosolic 1B member 1-like isoform X2 OS=Octopus vulgaris OX=6645 GN=LOC115209941 PE=3 SV=1	A0A6P7S8M4; A0A6P7S887; OctVul6B023701P1; A0A6P7S7M2; A0A6P7S8A2	1	1968.28	12	0.881	0.542	0.478	-0.18	-0.88	-1.07	0.876837	0.0362439	0.0068664	1	0.129444	0.0273868	16.4	30.3	14.5	8.88	57.72	28.89	4	10	5	17.7	15.5	14.8	17.4	24.9	71	16.2	57.4
High	Unambiguous	KETGSTSFLAK	[K].KETGSTSFLAK.[Y]	2xTMT6plex [K1; K11]; 1xTMT6plex [N-Term]	2xTMT6plex [K1; K11]; 1xTMT6plex [N-Term]	9.571e-05	0.000211928	0.977	1	3	2	A0A0L8IDH7	A0A0L8IDH7 [18-28]			Tripeptidyl-peptidase 2 OS=Octopus bimaculoides OX=37653 GN=OCBIM_22020590mg PE=3 SV=1	Cluster-58773.78209;orf1 len=1281 frame:1 start:1072 end:4914 gi; A0A0L8IDH7; OctVul6B020057P1	1	1856.11	11	0.748	1.109	0.829	-0.42	0.15	-0.27	0.0588759	0.284198	0.414043	0.525799	0.543554	0.608659	177.7	160.3	133	5.04	21.67	6.52	4	10	6	182.1	165	173.5	184.6	192.5	161.2	182.7	106.1
High	Unambiguous	QLQLLQDAVK	[K].QLQLLQDAVK.[FY]	1xTMT6plex [K10]; 1xTMT6plex [N-Term]	1xTMT6plex [K10]; 1xTMT6plex [N-Term]	8.93732e-05	0.000211928	0.986	1	5	1	Cluster-58773.198708;orf1 len=751 frame:3 start:183 end:2435 gi	Cluster-58773.198708;orf1 len=751 frame:3 start:183 end:2435 gi [513-522]			405955586 gb|EKC22647.1| Putative beta-D-xylosidase 2 [Crassostrea gigas]	A0A0L8G3L0; A0A812D7B2; A0A6P7UAI3; Cluster-58773.198708;orf1 len=751 frame:3 start:183 end:2435 gi; OctVul6B000894P1	0	1614	10	0.906	0.874	0.791	-0.14	-0.19	-0.34	0.996426	0.843248	0.74551	1	1	0.914103	51.6	59	46.7	33.91	35.82	24.45	2	5	3			65.8	40.4
High	Unambiguous	KETVITVDASQAGTGK	[K].KETVITVDASQAGTGK.[V]	2xTMT6plex [K1; K16]; 1xTMT6plex [N-Term]	2xTMT6plex [K1; K16]; 1xTMT6plex [N-Term]	3.24793e-09	0.000211928	2.329	2	11	4	A0A7E6FE51; A0A0L8H1I7	A0A7E6FE51 [1444-1459]; A0A0L8H1I7 [1299-1314]			Filamin-A isoform X1 OS=Octopus vulgaris OX=6645 GN=LOC115220251 PE=3 SV=1 Calponin-homology (CH) domain-containing protein OS=Octopus bimaculoides OX=37653 GN=OCBIM_22024964mg PE=3 SV=1	Cluster-58773.156212;orf1 len=2403 frame:1 start:685 end:7893 gi; Cluster-58773.142243;orf1 len=363 frame:-2 start:1089 end:1 gi; OctVul6B028173P1; A0A0L8H0B6; A0A7E6FE51; A0A0L8H1I7; A0A0L8H0J5; A0A7E6FGP0; A0A0L8H0B8; A0A0L8H0C0; A0A0L8H027	1	2292.34	16	1.008	0.757	0.763	0.01	-0.4	-0.39	0.933011	0.29474	0.096804	1	0.557751	0.207608	82	108.3	82.7	19.11	26.12	17.57	4	10	6	80	111.3	73.4	84.1	147.5	93.9	155.4	109.3
High	Unambiguous	KEVTVLTTVNAK	[R].KEVTVLTTVNAK.[V]	2xTMT6plex [K1; K12]; 1xTMT6plex [N-Term]	2xTMT6plex [K1; K12]; 1xTMT6plex [N-Term]	0.000787735	0.000211928	0.7	1	5	1	A0A6P7TRI5	A0A6P7TRI5 [167-178]			Major vault protein OS=Octopus vulgaris OX=6645 GN=LOC115224760 PE=4 SV=1	Cluster-58773.174085;orf1 len=238 frame:-3 start:716 end:3 gi; Cluster-58773.174087;orf1 len=911 frame:1 start:946 end:3678 gi; OctVul6B026151P2; A0A6P7TRI5; OctVul6B026151P1	1	1990.25	12	0.724	0.822	0.595	-0.47	-0.28	-0.75	0.651863	0.843441	0.24348	1	1	0.415177	28.2	34.3	20.4	33.84	21.72	44.39	2	5	3	22.1	36			34.3	40.5	40.1	24.3
High	Unambiguous	QLEAVNEELDTVKK	[K].QLEAVNEELDTVKK.[T]	2xTMT6plex [K13; K14]; 1xTMT6plex [N-Term]	2xTMT6plex [K13; K14]; 1xTMT6plex [N-Term]	1.28317e-07	0.000211928	1.846	1	12	2	OctVul6B028251P3	OctVul6B028251P3 [1223-1236]			OctVul6B028251P3	OctVul6B028251P2; A0A6P7TER7; A0A6P7TBM5; OctVul6B028251P1; A0A6P7TBL9; Cluster-58773.161969;orf1 len=1721 frame:3 start:3216 end:8378 gi; A0A6P7TBS7; OctVul6B028251P3; Cluster-58773.178265;orf1 len=83 frame:-1 start:250 end:2 gi; A0A6P7TDQ3; OctVul6B028251P4; A0A6P7TBP7	1	2303.34	14	0.887	0.866	0.768	-0.17	-0.21	-0.38	0.565579	0.952219	0.258202	1	1	0.43285	199.2	229.9	176.7	19.38	38.24	45.1	4	10	6	255.1	227.6	174.4	174.3	367.3	227.6	371.7	164.7
High	Unambiguous	QLEAVNEELDTVK	[K].QLEAVNEELDTVK.[K]	1xTMT6plex [K13]; 1xTMT6plex [N-Term]	1xTMT6plex [K13]; 1xTMT6plex [N-Term]	2.56496e-05	0.000211928	1.15	1	12	4	OctVul6B028251P3	OctVul6B028251P3 [1223-1235]			OctVul6B028251P3	OctVul6B028251P2; A0A6P7TER7; A0A6P7TBM5; OctVul6B028251P1; A0A6P7TBL9; Cluster-58773.161969;orf1 len=1721 frame:3 start:3216 end:8378 gi; A0A6P7TBS7; OctVul6B028251P3; Cluster-58773.178265;orf1 len=83 frame:-1 start:250 end:2 gi; A0A6P7TDQ3; OctVul6B028251P4; A0A6P7TBP7	0	1946.08	13	0.782	2.712	2.119	-0.36	1.44	1.08	0.36155	1.39137e-05	6.54536e-05	1	0.000408059	0.000752957	137.4	50.7	107.4	12.52	31.23	11.67	4	10	6	150.4	149.8	126.1	116.7	73.3	42.7	71.1	50.6
High	Unambiguous	KGHAVGDIPGVR	[R].KGHAVGDIPGVR.[F]	1xTMT6plex [K1]; 1xTMT6plex [N-Term]	1xTMT6plex [K1]; 1xTMT6plex [N-Term]	0.000612867	0.000211928	0.733	1	6	1	Cluster-58773.174011;orf1 len=195 frame:-3 start:585 end:1 gi	Cluster-58773.174011;orf1 len=195 frame:-3 start:585 end:1 gi [166-177]			524894332 ref|XP_005103665.1| PREDICTED: 40S ribosomal protein S23 [Aplysia californica]	Cluster-58773.174012;orf1 len=172 frame:2 start:74 end:589 gi; Cluster-58773.174013;orf1 len=87 frame:3 start:834 end:1094 gi; Cluster-2780.0;orf1 len=88 frame:2 start:2 end:265 gi; Cluster-58773.174011;orf1 len=195 frame:-3 start:585 end:1 gi; OctVul6B028440P1; Cluster-21691.1;orf1 len=160 frame:2 start:2 end:481 gi	1	1664	12	1.259	0.991	1.248	0.33	-0.01	0.32	0.75644	0.914994	0.404698	1	1	0.599007	146.4	147.7	184.3	9.66	44.09	2.86	2	5	3	136.7	156.7			148	147.7	237.9	89.3
High	Unambiguous	QLEANNYLEK	[K].QLEANNYLEK.[K]	1xTMT6plex [K10]; 1xTMT6plex [N-Term]	1xTMT6plex [K10]; 1xTMT6plex [N-Term]	0.000100182	0.000211928	0.971	1	8	3	Cluster-58773.144532;orf2 len=273 frame:1 start:3262 end:4080 gi	Cluster-58773.144532;orf2 len=273 frame:1 start:3262 end:4080 gi [198-207]			676459486 ref|XP_009055316.1| hypothetical protein LOTGIDRAFT_104663, partial [Lottia gigantea]>gi|556105029|gb|ESO93681.1| hypothetical protein LOTGIDRAFT_104663, partial [Lottia gigantea]	Cluster-58773.144520;orf1 len=182 frame:3 start:546 end:1091 gi; A0A0L8FJE8; Cluster-58773.130570;orf1 len=131 frame:3 start:144 end:536 gi; A0A812DAP7; Cluster-58773.62166;orf1 len=68 frame:1 start:1 end:204 gi; OctVul6B017948P1; Cluster-58773.144532;orf2 len=273 frame:1 start:3262 end:4080 gi; OctVul6B017948P2	0	1679.94	10	0.704	1.351	0.951	-0.51	0.43	-0.07	0.450514	0.417601	0.998054	1	0.700984	1	155	114.8	109.2	44.43	39.94	40.3	4	10	6	256.2	196.2	122.5	91.8	163.3	201.3	151	146.4
High	Unambiguous	KGHSLVVFDLSESACNSLK	[K].KGHSLVVFDLSESACNSLK.[E]	1xCarbamidomethyl [C15]; 2xTMT6plex [K1; K19]; 1xTMT6plex [N-Term]	1xCarbamidomethyl [C15]; 2xTMT6plex [K1; K19]; 1xTMT6plex [N-Term]	8.44197e-06	0.000211928	1.296	1	4	1	A0A6P7TA04	A0A6P7TA04 [60-78]			3-hydroxyisobutyrate dehydrogenase OS=Octopus vulgaris OX=6645 GN=LOC115221100 PE=3 SV=1	Cluster-58773.41407;orf1 len=351 frame:2 start:83 end:1135 gi; OctVul6B002964P2; OctVul6B002964P1; A0A6P7TA04	1	2778.54	19	0.566	0.622	0.352	-0.82	-0.69	-1.51	0.519848	0.260432	0.0267436	1	0.510264	0.077482	49.3	79.4	27.9	12.75	58.74	49.42	2	5	3	45.1	54			68.4	79.5	74.5	79.4
High	Unambiguous	KGLSDTIPPLDK	[R].KGLSDTIPPLDK.[F]	2xTMT6plex [K1; K12]; 1xTMT6plex [N-Term]	2xTMT6plex [K1; K12]; 1xTMT6plex [N-Term]	0.000108931	0.000211928	0.96	1	7	2	A0A6P7SFU0	A0A6P7SFU0 [820-831]			Elongation factor 2 OS=Octopus vulgaris OX=6645 GN=LOC115212776 PE=4 SV=1	A0A6P7SFU0; Cluster-58773.153132;orf1 len=231 frame:-2 start:749 end:57 gi; Cluster-58773.153140;orf1 len=475 frame:1 start:898 end:2322 gi; Cluster-58773.153139;orf1 len=853 frame:1 start:406 end:2964 gi; Cluster-58773.153138;orf1 len=857 frame:1 start:13 end:2583 gi; OctVul6B015893P1; Cluster-58773.153134;orf2 len=103 frame:3 start:2982 end:3290 gi	1	1971.21	12	1.145	1	1.144	0.19	0	0.19	0.649269	0.999658	0.536141	1	1	0.726542	124	124	141.9	5.71	14.61	64.62	2	5	3	129.1	119.1			149	102.5	124	138.8
High	Unambiguous	KGNEYVINGQK	[K].KGNEYVINGQK.[M]	2xTMT6plex [K1; K11]; 1xTMT6plex [N-Term]	2xTMT6plex [K1; K11]; 1xTMT6plex [N-Term]	0.00026337	0.000211928	0.844	2	5	2	A0A6P7TXK0; A0A0L8GRU6	A0A6P7TXK0 [171-181]; A0A0L8GRU6 [172-182]			Medium-chain specific acyl-CoA dehydrogenase, mitochondrial OS=Octopus vulgaris OX=6645 GN=LOC115228127 PE=3 SV=1 Medium-chain specific acyl-CoA dehydrogenase, mitochondrial OS=Octopus bimaculoides OX=37653 GN=OCBIM_22028981mg PE=3 SV=1	A0A6P7TXK0; A0A0L8GRU6; OctVul6B024881P1; Cluster-58773.179395;orf1 len=290 frame:-3 start:872 end:3 gi; Cluster-58773.179394;orf1 len=421 frame:2 start:497 end:1759 gi	1	1937.14	11	0.381	1.387	0.529	-1.39	0.47	-0.92	0.0100947	0.0813255	0.298898	0.208258	0.229147	0.481716	226.3	163.2	86.3	9.07	38.9	24.81	4	10	6	223.1	190.2	234.1	229.7	156.3	178.4	113.2	45.1
High	Unambiguous	QIDGSPFSVDVFDINK	[K].QIDGSPFSVDVFDINK.[I]	1xTMT6plex [K16]; 1xTMT6plex [N-Term]	1xTMT6plex [K16]; 1xTMT6plex [N-Term]	0.000567973	0.000211928	0.743	1	3	2	A0A7E6FIF7	A0A7E6FIF7 [1787-1802]			Filamin-C OS=Octopus vulgaris OX=6645 GN=LOC115222151 PE=3 SV=1	A0A7E6FIF7; Cluster-58773.130764;orf1 len=187 frame:-2 start:561 end:1 gi; OctVul6B017552P1	0	2239.2	16	0.768	0.952	0.732	-0.38	-0.07	-0.45	0.895774	0.54023	0.201033	1	0.815034	0.360801	49.5	52	38	25.41	62.82	55.32	4	10	6	40.1	60.9	39.9	64	54.6	183.5	46.2	49.4
High	Unambiguous	KGPGLYYVDNNGER	[K].KGPGLYYVDNNGER.[M]	1xTMT6plex [K1]; 1xTMT6plex [N-Term]	1xTMT6plex [K1]; 1xTMT6plex [N-Term]	1.44928e-05	0.000211928	1.225	1	3	2	Cluster-58773.206321;orf1 len=306 frame:1 start:352 end:1269 gi	Cluster-58773.206321;orf1 len=306 frame:1 start:352 end:1269 gi [200-213]			762116719 ref|XP_011441202.1| PREDICTED: proteasome subunit beta type-5-like [Crassostrea gigas]	Cluster-58773.206323;orf1 len=289 frame:1 start:352 end:1218 gi; OctVul6B014078P1; Cluster-58773.206321;orf1 len=306 frame:1 start:352 end:1269 gi	1	2040.09	14	0.604	1.196	0.723	-0.73	0.26	-0.47	0.0182354	0.375436	0.0900554	0.29531	0.657564	0.19712	121.4	101.4	73.3	10.82	33.1	28.91	4	10	6	140.5	127	116.1	110.1	90.4	152.9	118.3	55.8
High	Unambiguous	QLDEAEEEITR	[R].QLDEAEEEITR.[L]	1xTMT6plex [N-Term]	1xTMT6plex [N-Term]	4.71558e-05	0.000211928	1.07	1	13	2	OctVul6B028251P3	OctVul6B028251P3 [1904-1914]			OctVul6B028251P3	Cluster-58773.158166;orf1 len=102 frame:-1 start:307 end:2 gi; OctVul6B028251P2; A0A6P7TER7; A0A6P7TBM5; OctVul6B028251P1; A0A6P7TBL9; Cluster-58773.161969;orf1 len=1721 frame:3 start:3216 end:8378 gi; A0A6P7TBS7; OctVul6B028251P3; A0A6P7TDQ3; OctVul6B028251P4; A0A6P7TBP7; A0A0L8FXW0	0	1561.79	11	0.935	2.313	2.163	-0.1	1.21	1.11	0.97337	0.099561	0.0918703	1	0.264925	0.199696	186.5	80.6	174.4	15.81	66.37	19.88	4	10	6	169.5	169.9	233.2	204.7	143.7	71.4	213	62.2
High	Unambiguous	QLAPIWDELGEK	[K].QLAPIWDELGEK.[F]	1xTMT6plex [K12]; 1xTMT6plex [N-Term]	1xTMT6plex [K12]; 1xTMT6plex [N-Term]	8.66932e-05	0.000211928	0.99	1	8	3	OctVul6B010693P2	OctVul6B010693P2 [423-434]			OctVul6B010693P2	Cluster-58773.171208;orf1 len=289 frame:3 start:3066 end:3932 gi; A0A0L8FZT7; Cluster-58773.171212;orf1 len=456 frame:2 start:752 end:2119 gi; Cluster-58773.171210;orf1 len=520 frame:1 start:562 end:2121 gi; Cluster-58773.171213;orf1 len=297 frame:3 start:2916 end:3806 gi; Cluster-58773.171211;orf1 len=301 frame:3 start:123 end:1025 gi; OctVul6B010693P1; OctVul6B010693P2	0	1857.05	12	0.682	1.692	1.154	-0.55	0.76	0.21	0.641837	0.631855	0.996811	1	0.889047	1	79.7	47.1	54.3	56.94	81.08	66.94	4	10	6	148.6	127.2	49.9	45.4	106.2	99.9	83.2	35.9
High	Unambiguous	QLAGIGNTLGDR	[K].QLAGIGNTLGDR.[L]	1xDeamidated [N7]; 1xTMT6plex [N-Term]	1xDeamidated [N7]; 1xTMT6plex [N-Term]	0.000227914	0.000211928	0.863	1	1	1	A0A0L8GTK5	A0A0L8GTK5 [22-33]			Barrier-to-autointegration factor OS=Octopus bimaculoides OX=37653 GN=OCBIM_22028346mg PE=4 SV=1	A0A0L8GTK5	0	1444.8	12	0.806	2.049	1.65	-0.31	1.03	0.72	0.626914	0.0761054	0.228066	1	0.218371	0.39537	182.1	88.9	146.6	30.27	41.56	34.1	2	5	3			226.3	146.5
High	Unambiguous	QIAFVVDVTK	[K].QIAFVVDVTK.[T]	1xTMT6plex [K10]; 1xTMT6plex [N-Term]	1xTMT6plex [K10]; 1xTMT6plex [N-Term]	0.000279903	0.000211928	0.836	1	6	4	Cluster-58773.124587;orf1 len=492 frame:3 start:93 end:1568 gi	Cluster-58773.124587;orf1 len=492 frame:3 start:93 end:1568 gi [83-92]			871246464 ref|XP_012940508.1| PREDICTED: uncharacterized protein LOC101848762 [Aplysia californica]	OctVul6B029572P1; OctVul6B029572P3; Cluster-58773.124588;orf1 len=479 frame:3 start:93 end:1529 gi; Cluster-58773.124584;orf1 len=475 frame:3 start:93 end:1517 gi; OctVul6B029572P2; Cluster-58773.124587;orf1 len=492 frame:3 start:93 end:1568 gi	0	1577.97	10	1.77	0.337	0.597	0.82	-1.57	-0.74	0.821286	0.113777	0.352405	1	0.292649	0.542452	27	80	47.7	56.22	94.56	51.38	4	10	4	39.3	51.7	14.8	18.5	243.3	89.2	229.5	117.6
High	Unambiguous	KGSTAVGVTGK	[K].KGSTAVGVTGK.[N]	2xTMT6plex [K1; K11]; 1xTMT6plex [N-Term]	2xTMT6plex [K1; K11]; 1xTMT6plex [N-Term]	0.000277781	0.000211928	0.837	1	2	2	Cluster-58773.123434;orf1 len=253 frame:3 start:1785 end:2543 gi	Cluster-58773.123434;orf1 len=253 frame:3 start:1785 end:2543 gi [33-43]			762091073 ref|XP_011427924.1| PREDICTED: proteasome subunit alpha type-7-like [Crassostrea gigas]>gi|405976915|gb|EKC41393.1| Proteasome subunit alpha type-7-like protein [Crassostrea gigas]	OctVul6B028268P1; Cluster-58773.123434;orf1 len=253 frame:3 start:1785 end:2543 gi	1	1692.06	11	0.567	1.831	1.038	-0.82	0.87	0.05	0.0471755	0.0103234	0.832412	0.480703	0.0522685	0.976609	237	129.4	134.4	11.55	51.98	10.07	4	10	6	269.3	212.4	255.8	219.5	146.7	324.6	109.2	64.2
High	Unambiguous	KGVAINFITEDDVR	[R].KGVAINFITEDDVR.[I]	1xTMT6plex [K1]; 1xTMT6plex [N-Term]	1xTMT6plex [K1]; 1xTMT6plex [N-Term]	6.22607e-06	0.000211928	1.336	1	7	2	A0A6P7TAK2	A0A6P7TAK2 [364-377]			RNA helicase OS=Octopus vulgaris OX=6645 GN=LOC115222004 PE=3 SV=1	Cluster-58773.175045;orf1 len=238 frame:2 start:734 end:1447 gi; A0A6P7TAK2; OctVul6B021927P1; A0A0L8GQT2; Cluster-58773.175050;orf1 len=358 frame:2 start:2 end:1075 gi; Cluster-58773.175051;orf1 len=105 frame:2 start:383 end:697 gi; Cluster-58773.175049;orf1 len=233 frame:2 start:80 end:778 gi	1	2035.16	14	1.193	0.864	1.03	0.25	-0.21	0.04	0.920685	0.989269	0.797339	1	1	0.953698	66.1	76.5	78.8	19.51	36.77	71.33	4	10	6	69.2	89.8	58.9	63.1	83.4	96.3	88	32.3
High	Unambiguous	QIADVCEER	[K].QIADVCEER.[K]	1xCarbamidomethyl [C6]; 1xTMT6plex [N-Term]	1xCarbamidomethyl [C6]; 1xTMT6plex [N-Term]	0.0012815	0.000211928	0.636	1	5	2	A0A6P7T5D5	A0A6P7T5D5 [201-209]			Aspartate aminotransferase OS=Octopus vulgaris OX=6645 GN=LOC115219838 PE=3 SV=1	OctVul6B016964P1; A0A7E6FDQ4; A0A6P7T5D5; A0A0L8HEP1; OctVul6B016964P2	0	1348.67	9	0.896	0.747	0.669	-0.16	-0.42	-0.58	0.845037	0.785736	0.359679	1	0.990618	0.550834	102.7	137.5	92	0.91	27.21	43.45	2	5	3	102.1	103.4			81.4	138.3	137.5	108.1
High	Unambiguous	KGVEGINGLILDVK	[K].KGVEGINGLILDVK.[Y]	2xTMT6plex [K1; K14]; 1xTMT6plex [N-Term]	2xTMT6plex [K1; K14]; 1xTMT6plex [N-Term]	1.3689e-06	0.000211928	1.535	1	3	2	Cluster-58773.83035;orf1 len=470 frame:3 start:477 end:1886 gi	Cluster-58773.83035;orf1 len=470 frame:3 start:477 end:1886 gi [205-218]			554820859 ref|XP_005921157.1| PREDICTED: thymidine phosphorylase-like isoform X1 [Haplochromis burtoni]	Cluster-58773.83034;orf1 len=420 frame:3 start:477 end:1736 gi; A0A6P7TUW4; Cluster-58773.83035;orf1 len=470 frame:3 start:477 end:1886 gi	1	2142.35	14	0.734	0.935	0.686	-0.45	-0.1	-0.54	0.298212	0.653822	0.0234261	1	0.905965	0.0698764	167.6	179.2	123	10.88	57.56	24.87	4	10	6	157.3	154.2	193.6	178.5	148.2	124.8	358.9	197.4
High	Unambiguous	QLAATADDFGK	[K].QLAATADDFGK.[V]	1xTMT6plex [K11]; 1xTMT6plex [N-Term]	1xTMT6plex [K11]; 1xTMT6plex [N-Term]	4.75161e-05	0.000211928	1.069	2	22	2	A0A7E6F727; A0A7E6F6Z8	A0A7E6F727 [826-836]; A0A7E6F6Z8 [864-874]			Echinoderm microtubule-associated protein-like 2 isoform X9 OS=Octopus vulgaris OX=6645 GN=LOC115217030 PE=3 SV=1 Echinoderm microtubule-associated protein-like 2 isoform X7 OS=Octopus vulgaris OX=6645 GN=LOC115217030 PE=3 SV=1	A0A7E6F9C5; A0A7E6F9C0; OctVul6B015030P3; A0A7E6F8E3; A0A7E6F727; OctVul6B015030P9; OctVul6B015030P2; A0A7E6F8F0; A0A7E6F723; A0A7E6F8F6; Cluster-58773.148563;orf1 len=459 frame:1 start:1 end:1377 gi; OctVul6B015030P6; A0A7E6F703; A0A7E6F6Z8; A0A7E6F6Z3; A0A7E6F7S1; A0A7E6F9D1; OctVul6B015030P4; OctVul6B015030P7; OctVul6B015030P1; OctVul6B015030P5; OctVul6B015030P8	0	1594.88	11	0.64	1.015	0.65	-0.64	0.02	-0.62	0.0619478	0.947217	0.0376775	0.538434	1	0.10137	127.6	125.7	81.7	16.26	27.24	32.39	4	10	6	111.4	113.6	143.4	153.5	92.3	111.4	120.3	64.2
High	Unambiguous	QIAAAIVAPGK	[KR].QIAAAIVAPGK.[G]	1xTMT6plex [K11]; 1xTMT6plex [N-Term]	1xTMT6plex [K11]; 1xTMT6plex [N-Term]	4.67983e-05	0.000211928	1.071	1	12	2	Cluster-58773.141566;orf1 len=422 frame:2 start:2 end:1267 gi	Cluster-58773.141566;orf1 len=422 frame:2 start:2 end:1267 gi [76-86]			405964948 gb|EKC30386.1| Fructose-bisphosphate aldolase [Crassostrea gigas]	Cluster-58773.141569;orf1 len=371 frame:1 start:1471 end:2583 gi; Cluster-58773.141566;orf1 len=422 frame:2 start:2 end:1267 gi; A0A6P7TM96; Cluster-58773.141575;orf1 len=378 frame:3 start:279 end:1412 gi; Cluster-58773.141574;orf1 len=371 frame:3 start:1548 end:2660 gi; A0A7E6FTI1; OctVul6B002825P2; A0A6P7TN91; OctVul6B002825P1; Cluster-58773.141564;orf1 len=236 frame:-3 start:709 end:2 gi; A0A0…	0	1496.96	11	0.584	1.045	0.61	-0.78	0.06	-0.71	0.0181917	0.999754	0.00380249	0.29531	1	0.0175228	101.9	97.5	59.4	12.68	32.28	20.23	4	10	6	114.6	95.1	109.1	86.5	147.1	81.3	151.3	69.4
High	Unambiguous	KHEAFITDFQVHK	[K].KHEAFITDFQVHK.[D]	2xTMT6plex [K1; K13]; 1xTMT6plex [N-Term]	2xTMT6plex [K1; K13]; 1xTMT6plex [N-Term]	0.000952685	0.000211928	0.675	3	22	1	A0A7E6ENX1; A0A812E653; A0A0L8G4B4	A0A7E6ENX1 [1894-1906]; A0A812E653 [1872-1884]; A0A0L8G4B4 [1854-1866]			Spectrin alpha chain isoform X2 OS=Octopus vulgaris OX=6645 GN=LOC115227715 PE=3 SV=1 SPTA OS=Sepia pharaonis OX=158019 GN=SPHA_68796 PE=3 SV=1 SH3 domain-containing protein OS=Octopus bimaculoides OX=37653 GN=OCBIM_22000685mg PE=3 SV=1	A0A7E6ENX1; A0A812E653; A0A7E6ELN8; A0A7E6EMF3; Cluster-58773.172541;orf1 len=447 frame:-3 start:1341 end:1 gi; A0A7E6ENM1; A0A7E6ENX8; A0A7E6ELM8; A0A7E6EMJ5; A0A812ECL6; OctVul6B026543P1; A0A812E931; Cluster-58773.172567;orf1 len=2328 frame:1 start:1 end:6984 gi; A0A7E6EMK0; Cluster-58773.172569;orf2 len=1703 frame:2 start:1859 end:6967 gi; A0A0L8G4B4; A0A7E6ENL4; A0A7E6ELN3; A0A6P7TQ51; A0A7E6…	1	2287.32	13	1.407	0.361	0.508	0.49	-1.47	-0.98	0.790878	0.0344266	0.0560948	1	0.125184	0.136858	26.7	74	37.6	66.7	36.38	27.46	2	5	3	16	44.5			74	68	53.3	130.4
High	Unambiguous	KHEAFVADLEAYR	[K].KHEAFVADLEAYR.[T]	1xTMT6plex [K1]; 1xTMT6plex [N-Term]	1xTMT6plex [K1]; 1xTMT6plex [N-Term]	8.90398e-06	0.000211928	1.289	2	18	3	A0A7E6ENX1; A0A0L8G4B4	A0A7E6ENX1 [940-952]; A0A0L8G4B4 [934-946]			Spectrin alpha chain isoform X2 OS=Octopus vulgaris OX=6645 GN=LOC115227715 PE=3 SV=1 SH3 domain-containing protein OS=Octopus bimaculoides OX=37653 GN=OCBIM_22000685mg PE=3 SV=1	A0A7E6ENX1; A0A7E6ELN8; A0A7E6EMF3; A0A7E6ENM1; A0A7E6ENX8; A0A7E6ELM8; A0A7E6EMJ5; OctVul6B026543P1; Cluster-58773.172567;orf1 len=2328 frame:1 start:1 end:6984 gi; A0A7E6EMK0; Cluster-58773.172569;orf2 len=1703 frame:2 start:1859 end:6967 gi; A0A0L8G4B4; A0A7E6ENL4; A0A7E6ELN3; A0A6P7TQ51; A0A7E6ENY3; A0A0L8G480; A0A7E6EME1	1	2007.11	13	0.756	0.616	0.466	-0.4	-0.7	-1.1	0.0110362	0.000264805	4.87964e-08	0.221824	0.00350283	3.18092e-06	66.9	108.6	50.6	10.03	14.19	16.91	4	10	6	62.2	72	61.7	75	107.7	79.7	114.3	87.3
High	Unambiguous	KHEAIETDINAYEER	[K].KHEAIETDINAYEER.[V]	1xTMT6plex [K1]; 1xTMT6plex [N-Term]	1xTMT6plex [K1]; 1xTMT6plex [N-Term]	9.24938e-06	0.000211928	1.284	1	12	4	A0A6P7SVM2	A0A6P7SVM2 [458-472]			Spectrin beta chain OS=Octopus vulgaris OX=6645 GN=LOC115216977 PE=3 SV=1	A0A0L8GFP6; Cluster-58773.164992;orf1 len=2325 frame:1 start:1603 end:8577 gi; A0A6P7SVM2; A0A0L8GFI1; Cluster-58773.164998;orf2 len=1260 frame:1 start:1603 end:5382 gi; A0A812BXR3; A0A812BTA2; OctVul6B029783P1; A0A812BVN7; A0A812BN90; A0A7E6F8D4; A0A812BU59	1	2276.19	15	0.533	0.863	0.46	-0.91	-0.21	-1.12	0.509533	0.971918	0.243992	1	1	0.415823	89.6	103.8	47.8	65.93	50.3	82.85	4	10	6	162.6	176.6	43.8	49.4	151.8	143.8	144.2	119.6
High	Unambiguous	QKEPGNSYGFDYSR	[K].QKEPGNSYGFDYSR.[S]	1xTMT6plex [K2]; 1xTMT6plex [N-Term]	1xTMT6plex [K2]; 1xTMT6plex [N-Term]	1.0134e-05	0.000211928	1.272	1	3	2	Cluster-58773.162513;orf1 len=445 frame:3 start:1236 end:2570 gi	Cluster-58773.162513;orf1 len=445 frame:3 start:1236 end:2570 gi [94-107]			762089031 ref|XP_011426851.1| PREDICTED: cystathionine gamma-lyase-like isoform X3 [Crassostrea gigas]	Cluster-58773.162504;orf1 len=255 frame:-3 start:766 end:2 gi; Cluster-58773.162513;orf1 len=445 frame:3 start:1236 end:2570 gi; OctVul6B016447P1	1	2106.07	14	0.477	1.729	0.824	-1.07	0.79	-0.28	0.0609166	0.0646883	0.953915	0.534067	0.192501	1	199.4	115.3	95.1	27.6	46.78	38.46	4	10	6	171.6	162.7	289.6	231.6	115.1	148.3	77.9	40.3
High	Unambiguous	KHENLVLALNSAR	[R].KHENLVLALNSAR.[S]	1xTMT6plex [K1]; 1xTMT6plex [N-Term]	1xTMT6plex [K1]; 1xTMT6plex [N-Term]	0.000142181	0.000211928	0.925	1	5	4	A0A6P7SVS9	A0A6P7SVS9 [193-205]			Plastin-1 isoform X1 OS=Octopus vulgaris OX=6645 GN=LOC115216994 PE=4 SV=1	A0A6P7SVS9; OctVul6B012132P1; Cluster-58773.172339;orf1 len=547 frame:3 start:498 end:2138 gi; A0A0L8GZM9; A0A7E6F563	1	1923.15	13	0.93	0.735	0.683	-0.1	-0.44	-0.55	0.962323	0.79334	0.539914	1	0.994655	0.730074	53	72.1	49.3	72.98	51.89	62.44	4	10	6	27.6	28.2	99.6	131.9	34.8	51.4	52.2	53.4
High	Unambiguous	KHEWETQTK	[R].KHEWETQTK.[K]	2xTMT6plex [K1; K9]; 1xTMT6plex [N-Term]	2xTMT6plex [K1; K9]; 1xTMT6plex [N-Term]	0.000818267	0.000211928	0.695	1	13	2	A0A6P7SVM2	A0A6P7SVM2 [2276-2284]			Spectrin beta chain OS=Octopus vulgaris OX=6645 GN=LOC115216977 PE=3 SV=1	A0A0L8GFP6; Cluster-58773.164992;orf1 len=2325 frame:1 start:1603 end:8577 gi; A0A6P7SVM2; A0A0L8GFI1; A0A812BXR3; A0A812BTA2; OctVul6B029783P1; Cluster-58773.164994;orf1 len=452 frame:-3 start:1542 end:187 gi; A0A812BN90; Cluster-58773.164998;orf1 len=1254 frame:2 start:4973 end:8734 gi; A0A7E6F8D4; A0A812BU59; Cluster-58773.164970;orf1 len=332 frame:-3 start:997 end:2 gi	1	1874.07	9	0.822	0.943	0.776	-0.28	-0.08	-0.37	0.417571	0.998397	0.241613	1	1	0.41327	206	218.4	169.4	12.19	24.12	13.15	4	10	6	186.1	218.6	194.2	242.9	278.2	232.4	199.2	139.6
High	Unambiguous	QHITQDTDDELKEAFR	[K].QHITQDTDDELKEAFR.[V]	1xTMT6plex [K12]; 1xTMT6plex [N-Term]	1xTMT6plex [K12]; 1xTMT6plex [N-Term]	2.20275e-05	0.000211928	1.17	1	6	2	Cluster-58773.191101;orf1 len=184 frame:1 start:112 end:663 gi	Cluster-58773.191101;orf1 len=184 frame:1 start:112 end:663 gi [111-126]			389565944 gb|AFK83801.1| calmodulin [Mnemiopsis leidyi]	Cluster-58773.191100;orf1 len=81 frame:-3 start:411 end:169 gi; Cluster-58773.191101;orf1 len=184 frame:1 start:112 end:663 gi; OctVul6B007502P3; OctVul6B007502P2; OctVul6B007502P1; Cluster-58773.191099;orf1 len=153 frame:3 start:369 end:827 gi	1	2404.25	16	0.924	0.405	0.374	-0.11	-1.3	-1.42	0.969738	0.0206506	0.0153836	1	0.0867661	0.0503772	58.7	144.8	54.2	26.4	23.65	38.34	2	5	3	48.6	70.9			158.2	188.3	94	144.8
High	Unambiguous	KHQLLEADVGAHEDR	[K].KHQLLEADVGAHEDR.[I]	1xTMT6plex [K1]; 1xTMT6plex [N-Term]	1xTMT6plex [K1]; 1xTMT6plex [N-Term]	1.98009e-05	0.000211928	1.184	3	22	2	A0A7E6ENX1; A0A812E653; A0A0L8G4B4	A0A7E6ENX1 [1682-1696]; A0A812E653 [1661-1675]; A0A0L8G4B4 [1642-1656]			Spectrin alpha chain isoform X2 OS=Octopus vulgaris OX=6645 GN=LOC115227715 PE=3 SV=1 SPTA OS=Sepia pharaonis OX=158019 GN=SPHA_68796 PE=3 SV=1 SH3 domain-containing protein OS=Octopus bimaculoides OX=37653 GN=OCBIM_22000685mg PE=3 SV=1	A0A7E6ENX1; A0A812E653; A0A7E6ELN8; A0A7E6EMF3; Cluster-58773.172541;orf1 len=447 frame:-3 start:1341 end:1 gi; A0A7E6ENM1; A0A7E6ENX8; A0A7E6ELM8; A0A7E6EMJ5; A0A812ECL6; OctVul6B026543P1; A0A812E931; Cluster-58773.172567;orf1 len=2328 frame:1 start:1 end:6984 gi; A0A7E6EMK0; Cluster-58773.172569;orf2 len=1703 frame:2 start:1859 end:6967 gi; A0A0L8G4B4; A0A7E6ENL4; A0A7E6ELN3; A0A6P7TQ51; A0A7E6…	1	2176.19	15	1.086	0.65	0.706	0.12	-0.62	-0.5	0.759379	0.0235539	0.0592094	1	0.0951585	0.142294	21.1	32.5	23	25.82	18.5	22.31	4	10	6	16.6	29.1	18.4	24.3	34.5	20.6	28	38.7
High	Unambiguous	QLEEAEHNVGQLTK	[R].QLEEAEHNVGQLTK.[L]	1xTMT6plex [K14]; 1xTMT6plex [N-Term]	1xTMT6plex [K14]; 1xTMT6plex [N-Term]	0.000441865	0.000211928	0.776	1	23	2	A0A6P7TRC4	A0A6P7TRC4 [1189-1202]			Myosin heavy chain, striated muscle OS=Octopus vulgaris OX=6645 GN=LOC115225111 PE=3 SV=2	OctVul6B027308P10; V6A729; OctVul6B027308P2; A0A0L8H8T8; OctVul6B027308P8; OctVul6B027308P9; Cluster-58773.160860;orf1 len=1941 frame:2 start:4361 end:10183 sp; F1ADJ4; A0A0L8H7B9; G4V4Y6; G4V4Y8; OctVul6B027308P5; A0A0L8H7W7; OctVul6B027308P6; OctVul6B027308P7; OctVul6B027308P3; A0A6P7TRC4; OctVul6B027308P4; OctVul6B027308P1; O44934; B2ZTQ5; G4V4Y7; Cluster-58773.160906;orf1 len=830 frame:-3 sta…	0	2054.13	14	1.163	0.78	0.907	0.22	-0.36	-0.14	0.72039	0.0901794	0.268577	1	0.247495	0.445351	92.8	119	107.9	6.23	45.07	4.65	4	10	6	98.6	97.4	88.4	87.6	288.5	84.5	195.8	118.8
High	Unambiguous	GQLTGLCGDCNSK	[R].GQLTGLCGDCNSK.[R]	2xCarbamidomethyl [C7; C10]; 1xTMT6plex [K13]; 1xTMT6plex [N-Term]	2xCarbamidomethyl [C7; C10]; 1xTMT6plex [K13]; 1xTMT6plex [N-Term]	0.000118444	0.000211928	0.949	2	4	2	OctVul6B020125P1; A0A7E6EPG6	OctVul6B020125P1 [443-455]; [882-894]; A0A7E6EPG6 [525-537]			OctVul6B020125P1 Uncharacterized protein LOC115209496 OS=Octopus vulgaris OX=6645 GN=LOC115209496 PE=4 SV=1	OctVul6B020125P1; A0A7E6EPG6; OctVul6B014703P1; Cluster-58773.93719;orf1 len=346 frame:2 start:2 end:1039 gi	0	1867.94	13	2.59	3.63	9.402	1.37	1.86	3.23	0.809606	0.042909	0.00483784	1	0.145542	0.0210683	82.5	22.7	213.6	12.81	54.04	67.77	4	8	6	75	100.6	82.9	82.1	7.7	21.2	32.4
High	Unambiguous	KGEQEIPGLTDITIPR	[K].KGEQEIPGLTDITIPR.[R]	1xTMT6plex [K1]; 1xTMT6plex [N-Term]	1xTMT6plex [K1]; 1xTMT6plex [N-Term]	5.20606e-05	0.000211928	1.057	1	5	2	Cluster-58773.138646;orf1 len=790 frame:3 start:30 end:2399 gi	Cluster-58773.138646;orf1 len=790 frame:3 start:30 end:2399 gi [119-134]			117067150 gb|ABK32076.1| ribosomal protein S6 [Branchiostoma belcheri]	Cluster-58773.138645;orf1 len=372 frame:-1 start:1118 end:3 gi; A0A6P7S8P2; OctVul6B013635P1; A0A0L8FU76; Cluster-58773.138646;orf1 len=790 frame:3 start:30 end:2399 gi	1	2225.29	16	1.013	0.652	0.66	0.02	-0.62	-0.6	0.878407	0.378144	0.585801	1	0.659906	0.775161	25.5	39.2	25.8	16.97	35.22	30.19	2	5	3	28.8	22.6			35	39.2	52.9	20.7
High	Unambiguous	QIELDTSVSESSPHIVNIGK	[R].QIELDTSVSESSPHIVNIGK.[M]	1xTMT6plex [K20]; 1xTMT6plex [N-Term]	1xTMT6plex [K20]; 1xTMT6plex [N-Term]	3.89872e-07	0.000211928	1.7	1	5	2	A0A6P7SSY8	A0A6P7SSY8 [196-215]			F-actin-capping protein subunit beta OS=Octopus vulgaris OX=6645 GN=LOC115216321 PE=3 SV=1	OctVul6B002660P1; A0A6P7SSY8; Cluster-58773.166735;orf1 len=332 frame:2 start:194 end:1189 gi; A0A0L8HAV5; Cluster-58773.166734;orf1 len=224 frame:-2 start:857 end:186 gi	0	2611.43	20	0.867	0.911	0.79	-0.21	-0.14	-0.34	0.56511	0.874263	0.751146	1	1	0.919098	47.1	51.7	40.8	11.69	47.77	28.96	4	10	6	46.2	58.4	47.4	46.8	65.9	54.8	87	19.5
High	Unambiguous	KEWESFCSK	[K].KEWESFCSK.[L]	1xCarbamidomethyl [C7]; 2xTMT6plex [K1; K9]; 1xTMT6plex [N-Term]	1xCarbamidomethyl [C7]; 2xTMT6plex [K1; K9]; 1xTMT6plex [N-Term]	0.000448641	0.000211928	0.774	1	3	2	A0A6P7SDE0	A0A6P7SDE0 [59-67]			Cofilin OS=Octopus vulgaris OX=6645 GN=LOC115211838 PE=3 SV=1	Cluster-58773.177942;orf1 len=152 frame:-3 start:586 end:131 gi; OctVul6B015838P1; A0A6P7SDE0	1	1888.02	9	0.443	1.392	0.617	-1.17	0.48	-0.7	0.269672	0.246229	0.994573	0.971236	0.491672	1	432.6	310.7	191.7	25.24	64.73	23.29	4	10	6	565.1	490.7	381.4	317	64.8	557.9	421.3	186.6
High	Unambiguous	KFAPEQNATATVTALR	[K].KFAPEQNATATVTALR.[R]	1xTMT6plex [K1]; 1xTMT6plex [N-Term]	1xTMT6plex [K1]; 1xTMT6plex [N-Term]	4.9931e-08	0.000211928	1.97	1	4	2	Cluster-58773.141566;orf1 len=422 frame:2 start:2 end:1267 gi	Cluster-58773.141566;orf1 len=422 frame:2 start:2 end:1267 gi [301-316]			405964948 gb|EKC30386.1| Fructose-bisphosphate aldolase [Crassostrea gigas]	Cluster-58773.141569;orf1 len=371 frame:1 start:1471 end:2583 gi; Cluster-58773.141566;orf1 len=422 frame:2 start:2 end:1267 gi; Cluster-58773.141575;orf1 len=378 frame:3 start:279 end:1412 gi; Cluster-58773.141574;orf1 len=371 frame:3 start:1548 end:2660 gi	1	2176.25	16	1.072	0.291	0.312	0.1	-1.78	-1.68	0.932811	5.38379e-05	0.000116113	1	0.00108683	0.00119709	21.3	73.3	22.9	27.1	33.7	15.96	4	10	4	13.7	27.5	20.6	22.1	96.2	50.8	81.2	34.3
High	Unambiguous	KFAPEQNATATVTALRR	[K].KFAPEQNATATVTALRR.[T]	1xTMT6plex [K1]; 1xTMT6plex [N-Term]	1xTMT6plex [K1]; 1xTMT6plex [N-Term]	2.24515e-06	0.000211928	1.47	1	4	1	Cluster-58773.141566;orf1 len=422 frame:2 start:2 end:1267 gi	Cluster-58773.141566;orf1 len=422 frame:2 start:2 end:1267 gi [301-317]			405964948 gb|EKC30386.1| Fructose-bisphosphate aldolase [Crassostrea gigas]	Cluster-58773.141569;orf1 len=371 frame:1 start:1471 end:2583 gi; Cluster-58773.141566;orf1 len=422 frame:2 start:2 end:1267 gi; Cluster-58773.141575;orf1 len=378 frame:3 start:279 end:1412 gi; Cluster-58773.141574;orf1 len=371 frame:3 start:1548 end:2660 gi	2	2332.35	17	0.985	0.373	0.368	-0.02	-1.42	-1.44	0.943721	0.00404369	0.00124201	1	0.0276562	0.00746959	59.1	158.4	58.2	5.88	25.92	8.59	2	5	3	56.7	61.6			158.4	93.7	146.3	204.2
High	Unambiguous	KFASLVEEK	[R].KFASLVEEK.[S]	2xTMT6plex [K1; K9]; 1xTMT6plex [N-Term]	2xTMT6plex [K1; K9]; 1xTMT6plex [N-Term]	0.000249707	0.000211928	0.851	1	12	2	OctVul6B028251P3	OctVul6B028251P3 [900-908]			OctVul6B028251P3	OctVul6B028251P2; A0A6P7TER7; A0A6P7TBM5; OctVul6B028251P1; A0A6P7TBL9; Cluster-58773.161969;orf1 len=1721 frame:3 start:3216 end:8378 gi; A0A6P7TBS7; OctVul6B028251P3; A0A6P7TDQ3; OctVul6B028251P4; A0A6P7TBP7; A0A0L8FXW0	1	1738.07	9	0.521	1.539	0.802	-0.94	0.62	-0.32	0.257542	0.588003	0.59821	0.953591	0.854259	0.787297	227.5	147.8	118.5	24.79	47.89	5.94	2	5	3			190.5	271.6
High	Unambiguous	QIQETFPLNTPILK	[K].QIQETFPLNTPILK.[I]	1xTMT6plex [K14]; 1xTMT6plex [N-Term]	1xTMT6plex [K14]; 1xTMT6plex [N-Term]	0.000135834	0.000211928	0.931	1	2	2	Cluster-58773.111440;orf1 len=8936 frame:1 start:91 end:26898 gi	Cluster-58773.111440;orf1 len=8936 frame:1 start:91 end:26898 gi [1016-1029]			762095998 ref|XP_011430516.1| PREDICTED: uncharacterized protein LOC105330502 [Crassostrea gigas]	Cluster-58773.111440;orf1 len=8936 frame:1 start:91 end:26898 gi; Cluster-58773.111441;orf1 len=3165 frame:2 start:44 end:9538 gi	0	2100.25	14	1.171	2.271	2.659	0.23	1.18	1.41	0.0825591	9.22654e-08	3.46945e-10	0.623282	1.03107e-05	1.47835e-07	82.3	36.2	96.4	19.61	12.16	13.69	4	10	6	95.7	65.8	96.3	70.8	36.2	26.7	38.1	42.3
High	Unambiguous	QLPSDAIFIHCNVGDR	[K].QLPSDAIFIHCNVGDR.[T]	1xCarbamidomethyl [C11]; 1xTMT6plex [N-Term]	1xCarbamidomethyl [C11]; 1xTMT6plex [N-Term]	5.70396e-05	0.000211928	1.045	1	3	2	Cluster-58773.200904;orf1 len=139 frame:3 start:246 end:662 gi	Cluster-58773.200904;orf1 len=139 frame:3 start:246 end:662 gi [72-87]			762164567 ref|XP_011420601.1| PREDICTED: thioredoxin domain-containing protein 17-like [Crassostrea gigas]	Cluster-58773.200904;orf1 len=139 frame:3 start:246 end:662 gi; A0A0L8G501; OctVul6B024669P1	0	2071.06	16	0.946	0.874	0.827	-0.08	-0.19	-0.27	0.905029	0.627074	0.271315	1	0.885444	0.448797	93.7	107.2	88.6	17.28	27.37	17.17	4	10	6	107.3	109.4	78.7	81.8	158.6	113.9	150.7	98.1
High	Unambiguous	KFENEIKEEQEER	[K].KFENEIKEEQEER.[K]	2xTMT6plex [K1; K7]; 1xTMT6plex [N-Term]	2xTMT6plex [K1; K7]; 1xTMT6plex [N-Term]	0.00122436	0.000211928	0.642	1	7	2	A0A6P7SG33	A0A6P7SG33 [160-172]			EF-hand domain-containing protein D2 isoform X2 OS=Octopus vulgaris OX=6645 GN=LOC115212783 PE=4 SV=1	OctVul6B028719P1; A0A0L8GRG9; A0A6P7SG33; Cluster-58773.137441;orf1 len=130 frame:-2 start:392 end:3 gi; A0A6P7SH98; Cluster-58773.137440;orf1 len=205 frame:2 start:1046 end:1660 gi; A0A0L8GSR9	2	2395.31	13	0.823	0.935	0.769	-0.28	-0.1	-0.38	0.269898	0.934159	0.0672499	0.971236	1	0.156683	125.3	134.1	103.1	20.19	33.14	44.62	4	10	6	115.7	152.1	94	135.7	171.8	231.8	142.9	102.1
High	Unambiguous	KFEPASLILNEEK	[K].KFEPASLILNEEK.[D]	2xTMT6plex [K1; K13]; 1xTMT6plex [N-Term]	2xTMT6plex [K1; K13]; 1xTMT6plex [N-Term]	0.000269452	0.000211928	0.841	1	17	1	Cluster-58773.132823;orf1 len=588 frame:1 start:1 end:1764 gi	Cluster-58773.132823;orf1 len=588 frame:1 start:1 end:1764 gi [42-54]			524893761 ref|XP_005103389.1| PREDICTED: sorting nexin-2-like isoform X1 [Aplysia californica]	A0A6P7SYW5; OctVul6B003749P3; Cluster-58773.132817;orf1 len=561 frame:1 start:1 end:1683 gi; A0A7E6F894; A0A6P7T0Q5; A0A6P7SYW1; OctVul6B003749P2; OctVul6B003749P1; Cluster-58773.132821;orf1 len=553 frame:1 start:1 end:1659 gi; A0A7E6F7J2; A0A6P7SZL1; OctVul6B003749P4; A0A6P7SZK0; Cluster-58773.132819;orf1 len=587 frame:1 start:1 end:1761 gi; Cluster-58773.132816;orf1 len=568 frame:1 start:1 end:…	1	2205.31	13	0.51	1.153	0.588	-0.97	0.21	-0.77	0.489376	0.855465	0.666238	1	1	0.847422	30.3	26.3	15.5	13.21	34.65	67.84	2	5	3			27.6	33.3
High	Unambiguous	QLPLSSLTLK	[K].QLPLSSLTLK.[D]	1xTMT6plex [K10]; 1xTMT6plex [N-Term]	1xTMT6plex [K10]; 1xTMT6plex [N-Term]	0.000351684	0.000211928	0.806	1	5	1	A0A6P7THB0	A0A6P7THB0 [455-464]			Argininosuccinate lyase OS=Octopus vulgaris OX=6645 GN=LOC115224245 PE=3 SV=1	OctVul6B008069P1; Cluster-58773.65128;orf1 len=518 frame:1 start:193 end:1746 gi; A0A0L8GSV5; OctVul6B008069P2; A0A6P7THB0	0	1558	10	0.748	0.905	0.676	-0.42	-0.14	-0.56	0.358195	0.999521	0.234947	1	1	0.404038	106.3	117.5	79.5	15.71	31.81	26.57	2	5	3			118.8	95.1
High	Unambiguous	KFLDGIYVSEK	[R].KFLDGIYVSEK.[G]	2xTMT6plex [K1; K11]; 1xTMT6plex [N-Term]	2xTMT6plex [K1; K11]; 1xTMT6plex [N-Term]	0.000385309	0.000211928	0.794	1	4	2	A0A0L8GSW6	A0A0L8GSW6 [172-182]			Large ribosomal subunit protein uL6 OS=Octopus bimaculoides OX=37653 GN=OCBIM_22028338mg PE=3 SV=1	Cluster-115491.0;orf1 len=98 frame:1 start:1 end:294 sp; Cluster-58773.175066;orf1 len=190 frame:2 start:386 end:955 gi; OctVul6B028827P1; A0A0L8GSW6	1	1986.19	11	0.864	1.597	1.38	-0.21	0.68	0.46	0.502543	0.00701135	0.0461109	1	0.0401437	0.117445	57.8	36.2	50	11.09	26.56	17.05	4	10	6	67.2	56.6	59.1	51.6	31.3	49.6	37.7	16.4
High	Unambiguous	QIPANSYVLLQAGESETR	[K].QIPANSYVLLQAGESETR.[Y]	1xTMT6plex [N-Term]	1xTMT6plex [N-Term]	8.97201e-06	0.000211928	1.288	1	11	2	A0A6P7T8J5	A0A6P7T8J5 [38-55]			Xaa-Pro dipeptidase OS=Octopus vulgaris OX=6645 GN=LOC115220699 PE=3 SV=1	OctVul6B030215P3; OctVul6B030215P4; Cluster-58773.104904;orf2 len=473 frame:2 start:2 end:1420 gi; A0A6P7T8J5; Cluster-58773.104906;orf1 len=562 frame:3 start:618 end:2303 gi; A0A6P7T708; Cluster-58773.104902;orf1 len=592 frame:3 start:618 end:2393 gi; Cluster-58773.104905;orf1 len=510 frame:2 start:101 end:1630 gi; OctVul6B030215P2; OctVul6B030215P1; A0A6P7T7C2	0	2205.17	18
High	Unambiguous	QLLTTTDENATLK	[K].QLLTTTDENATLK.[A]	1xTMT6plex [K13]; 1xTMT6plex [N-Term]	1xTMT6plex [K13]; 1xTMT6plex [N-Term]	7.97375e-07	0.000211928	1.606	1	4	4	OctVul6B001883P1	OctVul6B001883P1 [124-136]			OctVul6B001883P1	Cluster-58773.157310;orf1 len=601 frame:1 start:292 end:2094 gi; A0A6P7TDP0; Cluster-58773.154848;orf1 len=171 frame:-2 start:514 end:2 gi; OctVul6B001883P1	0	1906.09	13	0.91	0.767	0.698	-0.14	-0.38	-0.52	0.99803	0.621774	0.495194	1	0.881528	0.688242	65.2	85.1	59.4	48.51	130.95	26.63	4	10	6	70.7	113.6	32.6	60.2	87.6	82.7	170.9	893.3
High	Unambiguous	KFNVVFVLGGPGAGK	[K].KFNVVFVLGGPGAGK.[G]	2xTMT6plex [K1; K15]; 1xTMT6plex [N-Term]	2xTMT6plex [K1; K15]; 1xTMT6plex [N-Term]	0.000226186	0.000211928	0.864	1	8	3	Cluster-58773.147302;orf1 len=287 frame:1 start:55 end:915 gi	Cluster-58773.147302;orf1 len=287 frame:1 start:55 end:915 gi [98-112]			762124420 ref|XP_011445220.1| PREDICTED: UMP-CMP kinase-like [Crassostrea gigas]	Cluster-58773.169908;orf1 len=226 frame:3 start:591 end:1268 gi; Cluster-58773.147302;orf1 len=287 frame:1 start:55 end:915 gi; OctVul6B008504P1; OctVul6B008504P2; A0A6P7T2Z4; Cluster-58773.195902;orf1 len=75 frame:-3 start:225 end:1 gi; Cluster-58773.147303;orf1 len=239 frame:1 start:55 end:771 gi; Cluster-58773.179339;orf1 len=226 frame:2 start:578 end:1255 gi	1	2177.34	15
High	Unambiguous	QILSSEDFQNFFNR	[K].QILSSEDFQNFFNR.[S]	1xTMT6plex [N-Term]	1xTMT6plex [N-Term]	0.00012781	0.000211928	0.939	1	66	1	A0A6P7SHH7	A0A6P7SHH7 [256-269]			Cytoplasmic dynein 1 intermediate chain 2 isoform X2 OS=Octopus vulgaris OX=6645 GN=LOC115212820 PE=3 SV=1	A0A6P7SHH7; A0A7E6EVJ8; OctVul6B021458P9; OctVul6B021458P10; OctVul6B021458P21; OctVul6B021458P22; OctVul6B021458P14; OctVul6B021458P15; A0A7E6EVL0; OctVul6B021458P19; A0A7E6EWC5; A0A7E6EXF8; OctVul6B021458P11; OctVul6B021458P5; OctVul6B021458P12; A0A7E6EWA5; A0A7E6EY53; Cluster-58773.191695;orf1 len=543 frame:1 start:2773 end:4401 gi; OctVul6B021458P7; OctVul6B021458P3; OctVul6B021458P13; A0A7E6…	0	1973.99	14	0.638	1.008	0.644	-0.65	0.01	-0.64	0.704533	0.996008	0.532773	1	1	0.723199	26.2	26	16.7	28.25	40.82	55.97	2	5	3			32.1	21.4
High	Unambiguous	QLLQVEHPNAADVIAR	[R].QLLQVEHPNAADVIAR.[Q]	1xTMT6plex [N-Term]	1xTMT6plex [N-Term]	1.43829e-05	0.000211928	1.226	1	7	3	A0A6P7SVM2	A0A6P7SVM2 [914-929]			Spectrin beta chain OS=Octopus vulgaris OX=6645 GN=LOC115216977 PE=3 SV=1	A0A0L8GFP6; Cluster-58773.164992;orf1 len=2325 frame:1 start:1603 end:8577 gi; A0A6P7SVM2; A0A0L8GFI1; Cluster-58773.164998;orf2 len=1260 frame:1 start:1603 end:5382 gi; OctVul6B029783P1; A0A7E6F8D4	0	2003.12	16
High	Unambiguous	QLLPIASSGESNVFYFK	[K].QLLPIASSGESNVFYFK.[M]	1xTMT6plex [K17]; 1xTMT6plex [N-Term]	1xTMT6plex [K17]; 1xTMT6plex [N-Term]	6.39434e-07	0.000211928	1.635	1	3	2	Cluster-58773.161692;orf1 len=264 frame:-3 start:814 end:23 gi	Cluster-58773.161692;orf1 len=264 frame:-3 start:814 end:23 gi [109-125]			512130272 gb|AGN96214.1| 14-3-3 protein epsilon [Octopus bimaculoides]	OctVul6B009023P1; Cluster-58773.161692;orf1 len=264 frame:-3 start:814 end:23 gi; A0A6P7T067	0	2358.31	17	0.636	0.851	0.541	-0.65	-0.23	-0.89	0.0478587	0.803688	0.00274968	0.481076	0.99757	0.0136646	111.4	131	70.8	16.26	27.65	23.6	4	10	6	102.7	123.3	85.6	120.9	134.5	140	175.6	77.4
High	Unambiguous	QILNTLITGLK	[K].QILNTLITGLK.[R]	1xTMT6plex [K11]; 1xTMT6plex [N-Term]	1xTMT6plex [K11]; 1xTMT6plex [N-Term]	2.78897e-05	0.000211928	1.139	1	12	4	A0A6P7SJ72	A0A6P7SJ72 [18-28]			glutamine--fructose-6-phosphate transaminase (isomerizing) OS=Octopus vulgaris OX=6645 GN=LOC115213781 PE=4 SV=1	A0A6P7SJ72; OctVul6B023305P2; A0A0L8GTC7; OctVul6B023305P3; OctVul6B023305P1; A0A6P7SKG2; A0A0L8GS34; Cluster-58773.150597;orf1 len=168 frame:-1 start:505 end:2 gi; Cluster-58773.152088;orf1 len=226 frame:2 start:212 end:889 gi; Cluster-58773.152093;orf1 len=233 frame:3 start:345 end:1043 gi; Cluster-58773.152091;orf1 len=228 frame:3 start:345 end:1028 gi; A0A6P7SJF4	0	1672.08	11	0.394	1.971	0.777	-1.34	0.98	-0.36	8.5503e-05	0.000296296	0.422364	0.017816	0.00380599	0.616694	229.8	116.6	90.6	23.43	25.79	21.79	4	10	6	239.6	311.8	178.6	220.4	84	165.9	131.1	118.8
High	Unambiguous	QLLFNFPSDQVTSSGAPFWSGPK	[R].QLLFNFPSDQVTSSGAPFWSGPK.[R]	1xTMT6plex [K23]; 1xTMT6plex [N-Term]	1xTMT6plex [K23]; 1xTMT6plex [N-Term]	2.41343e-05	0.000211928	1.158	1	6	4	Cluster-58773.167463;orf1 len=1108 frame:3 start:3 end:3326 gi	Cluster-58773.167463;orf1 len=1108 frame:3 start:3 end:3326 gi [774-796]			676442838 ref|XP_009049929.1| hypothetical protein LOTGIDRAFT_113559 [Lottia gigantea]>gi|556110791|gb|ESO99442.1| hypothetical protein LOTGIDRAFT_113559 [Lottia gigantea]	Cluster-58773.150787;orf1 len=404 frame:-3 start:1212 end:1 gi; Cluster-58773.165266;orf1 len=1078 frame:1 start:310 end:3543 gi; Cluster-58773.165268;orf1 len=1079 frame:3 start:48 end:3284 gi; OctVul6B009397P1; Cluster-58773.165267;orf1 len=1011 frame:1 start:310 end:3342 gi; Cluster-58773.167463;orf1 len=1108 frame:3 start:3 end:3326 gi	0	2968.56	23
High	Unambiguous	QLLDVNHVFNIK	[R].QLLDVNHVFNIK.[V]	1xTMT6plex [K12]; 1xTMT6plex [N-Term]	1xTMT6plex [K12]; 1xTMT6plex [N-Term]	0.000646387	0.000211928	0.726	1	2	2	Cluster-58773.83222;orf1 len=467 frame:3 start:93 end:1493 gi	Cluster-58773.83222;orf1 len=467 frame:3 start:93 end:1493 gi [59-70]			762154295 ref|XP_011415212.1| PREDICTED: bleomycin hydrolase-like [Crassostrea gigas]	Cluster-58773.83222;orf1 len=467 frame:3 start:93 end:1493 gi; OctVul6B019683P1	0	1898.13	12	0.659	0.734	0.484	-0.6	-0.45	-1.05	0.404674	0.515548	0.0240744	1	0.793093	0.0713003	96.6	131.6	63.7	22.16	32.87	29.11	4	10	6	114.3	95.1	98.2	64.9	150.1	174.6	161.4	69.8
High	Unambiguous	KGCNLPGVPVDLPAVSEK	[K].KGCNLPGVPVDLPAVSEK.[D]	1xCarbamidomethyl [C3]; 2xTMT6plex [K1; K18]; 1xTMT6plex [N-Term]	1xCarbamidomethyl [C3]; 2xTMT6plex [K1; K18]; 1xTMT6plex [N-Term]	0.000333441	0.000211928	0.813	1	10	2	A0A7E6FCY4	A0A7E6FCY4 [236-253]			Pyruvate kinase OS=Octopus vulgaris OX=6645 GN=LOC115220020 PE=3 SV=1	A0A6P7T8Q7; A0A7E6FES4; A0A7E6FCY4; Cluster-58773.131067;orf1 len=435 frame:3 start:3 end:1307 gi; Cluster-58773.131063;orf1 len=327 frame:-3 start:981 end:1 gi; OctVul6B008614P1; Cluster-58773.21761;orf1 len=52 frame:-3 start:158 end:3 gi; Cluster-58773.131070;orf1 len=296 frame:1 start:508 end:1395 gi; A0A7E6FCB9; Cluster-58773.131069;orf1 len=363 frame:3 start:3 end:1091 gi	1	2567.48	18
High	Unambiguous	QIGNNLVIPGGSR	[K].QIGNNLVIPGGSR.[T]	1xTMT6plex [N-Term]	1xTMT6plex [N-Term]	4.47091e-05	0.000211928	1.077	2	14	3	A0A6P7TL53; A0A6P7TL59	A0A6P7TL53 [137-149]; A0A6P7TL59 [48-60]			Dihydropyrimidinase isoform X1 OS=Octopus vulgaris OX=6645 GN=LOC115224129 PE=3 SV=1 Dihydropyrimidinase isoform X6 OS=Octopus vulgaris OX=6645 GN=LOC115224129 PE=3 SV=1	A0A6P7TL53; A0A0L8HH40; OctVul6B022694P2; A0A6P7TMQ5; A0A0L8HI31; A0A6P7TH23; OctVul6B022694P1; A0A6P7TPB5; A0A6P7THE5; A0A6P7TL59; Cluster-58773.175965;orf1 len=123 frame:-2 start:370 end:2 gi; Cluster-58773.175972;orf1 len=604 frame:1 start:631 end:2442 gi; A0A6P7TPB0; A0A812EEX6	0	1553.9	13	0.782	0.868	0.679	-0.36	-0.2	-0.56	0.205225	0.95344	0.0500135	0.885118	1	0.124794	189.3	218	147.9	14.95	21.39	22.09	4	10	6	235.3	205.4	174.4	173.4	245.6	224.9	254.1	231.3
High	Unambiguous	KGDLAPIDDCVK	[K].KGDLAPIDDCVK.[Y]	1xCarbamidomethyl [C10]; 2xTMT6plex [K1; K12]; 1xTMT6plex [N-Term]	1xCarbamidomethyl [C10]; 2xTMT6plex [K1; K12]; 1xTMT6plex [N-Term]	3.45146e-05	0.000211928	1.111	1	4	2	Cluster-58773.164691;orf1 len=172 frame:1 start:901 end:1416 gi	Cluster-58773.164691;orf1 len=172 frame:1 start:901 end:1416 gi [84-95]			291224559 ref|XP_002732271.1| PREDICTED: methylmalonic aciduria and homocystinuria type C protein homolog [Saccoglossus kowalevskii]	Cluster-58773.159727;orf1 len=111 frame:-2 start:335 end:3 gi; Cluster-58773.164691;orf1 len=172 frame:1 start:901 end:1416 gi; OctVul6B002465P6; OctVul6B002465P3	1	2018.16	12	0.549	2.533	1.39	-0.87	1.34	0.48	0.657189	0.229683	0.618827	1	0.4718	0.807637	198.2	78.3	108.8	4.58	63.38	37.01	2	5	3			204.8	191.9
High	Unambiguous	QLGGDESEELEK	[K].QLGGDESEELEK.[-]	1xTMT6plex [K12]; 1xTMT6plex [N-Term]	1xTMT6plex [K12]; 1xTMT6plex [N-Term]	0.000156968	0.000211928	0.912	1	3	3	Cluster-58773.165668;orf2 len=292 frame:3 start:3 end:878 gi	Cluster-58773.165668;orf2 len=292 frame:3 start:3 end:878 gi [280-291]			762150326 ref|XP_011413118.1| PREDICTED: endophilin-B1-like isoform X7 [Crassostrea gigas]	Cluster-58773.165656;orf2 len=268 frame:3 start:3 end:806 gi; Cluster-58773.165669;orf1 len=285 frame:3 start:3 end:857 gi; Cluster-58773.165668;orf2 len=292 frame:3 start:3 end:878 gi	0	1791.94	12	0.793	0.805	0.638	-0.34	-0.31	-0.65	0.962165	0.976436	0.995287	1	1	1	78.4	97.4	62.2	59.75	75.37	73.1	4	10	6	126.2	143.6	38.5	48.8	154.1	135.7	113.2	159.1
High	Unambiguous	QLFHPEQLITGKEDAANNYAR	[R].QLFHPEQLITGKEDAANNYAR.[G]	1xTMT6plex [K12]; 1xTMT6plex [N-Term]	1xTMT6plex [K12]; 1xTMT6plex [N-Term]	4.52244e-06	0.000211928	1.378	5	45	2	A0A6P7SVJ3; I0JGU4; Cluster-58773.153166;orf1 len=458 frame:2 start:386 end:1759 sp; OctVul6B030525P2; Cluster-58773.153164;orf1 len=457 frame:2 start:386 end:1756 gi	A0A6P7SVJ3 [85-105]; I0JGU4 [85-105]; Cluster-58773.153166;orf1 len=458 frame:2 start:386 end:1759 sp [91-111]; OctVul6B030525P2 [85-105]; Cluster-58773.153164;orf1 len=457 frame:2 start:386 end:1756 gi [91-111]			Tubulin alpha chain OS=Octopus vulgaris OX=6645 GN=LOC115216829 PE=3 SV=1 Tubulin alpha chain OS=Sepia officinalis OX=6610 GN=TUBA4 PE=2 SV=1 P91910 TBA3_CAEEL Tubulin alpha-3 chain OS=Caenorhabditis elegans GN=mec-12 PE=1 SV=1 OctVul6B030525P2 808859777 gb|KKF11870.1| Tubulin alpha-1C chain [Larimichthys crocea]	OctVul6B001192P1; OctVul6B027146P1; A0A0L8HN06; A0A6P7TPX0; A0A812EFV9; A0A0L8G5J8; OctVul6B014644P1; A0A0L8HMY5; OctVul6B005488P1; A0A0L8GD55; I0JGU3; A0A6P7SVJ3; A0A812B9E5; Cluster-76680.3;orf1 len=465 frame:-2 start:1452 end:58 gi; A0A812B8D9; Cluster-58773.153161;orf1 len=161 frame:-1 start:483 end:1 sp; A0A6P7U642; I0JGU4; I0JGU6; I0JGU5; Cluster-58773.153166;orf1 len=458 frame:2 start:386 …	1	2873.53	21	0.534	0.907	0.484	-0.9	-0.14	-1.05	0.00292007	0.856963	0.000104733	0.116294	1	0.00110154	80.7	89.1	43.1	15.51	32.81	18.56	4	10	6	71.3	101.3	77.6	84.1	111.3	87.2	147.6	90.9
High	Unambiguous	QLEQAAELLEK	[K].QLEQAAELLEK.[A]	1xTMT6plex [K11]; 1xTMT6plex [N-Term]	1xTMT6plex [K11]; 1xTMT6plex [N-Term]	0.000229655	0.000211928	0.862	1	4	1	A0A6P7T163	A0A6P7T163 [92-102]			Gamma-soluble NSF attachment protein OS=Octopus vulgaris OX=6645 GN=LOC115218673 PE=3 SV=1	OctVul6B026305P1; A0A6P7T163; Cluster-58773.160376;orf1 len=332 frame:1 start:106 end:1101 gi; A0A0L8I0L2	0	1730.01	11
High	Unambiguous	KGDVLVLLNSANK	[K].KGDVLVLLNSANK.[E]	2xTMT6plex [K1; K13]; 1xTMT6plex [N-Term]	2xTMT6plex [K1; K13]; 1xTMT6plex [N-Term]	0.00021774	0.000211928	0.869	3	21	2	A0A7E6ENX1; A0A812E653; A0A0L8G4B4	A0A7E6ENX1 [999-1011]; A0A812E653 [1010-1022]; A0A0L8G4B4 [993-1005]			Spectrin alpha chain isoform X2 OS=Octopus vulgaris OX=6645 GN=LOC115227715 PE=3 SV=1 SPTA OS=Sepia pharaonis OX=158019 GN=SPHA_68796 PE=3 SV=1 SH3 domain-containing protein OS=Octopus bimaculoides OX=37653 GN=OCBIM_22000685mg PE=3 SV=1	A0A7E6ENX1; A0A812E653; A0A7E6ELN8; A0A7E6EMF3; A0A7E6ENM1; A0A7E6ENX8; A0A7E6ELM8; A0A7E6EMJ5; A0A812ECL6; OctVul6B026543P1; A0A812E931; Cluster-58773.172567;orf1 len=2328 frame:1 start:1 end:6984 gi; A0A7E6EMK0; Cluster-58773.172569;orf2 len=1703 frame:2 start:1859 end:6967 gi; A0A0L8G4B4; A0A7E6ENL4; A0A7E6ELN3; A0A6P7TQ51; A0A7E6ENY3; A0A0L8G480; A0A7E6EME1	1	2058.29	13	0.754	0.773	0.583	-0.41	-0.37	-0.78	0.718561	0.121288	0.00955257	1	0.304896	0.0352764	95.9	124.1	72.3	9.44	12.98	40.95	4	10	6	82.6	98.8	93.2	103.2	139	105.4	127.7	107.3
High	Unambiguous	QLENENASLGK	[R].QLENENASLGK.[R]	1xTMT6plex [K11]; 1xTMT6plex [N-Term]	1xTMT6plex [K11]; 1xTMT6plex [N-Term]	1.40582e-05	0.000211928	1.229	1	5	2	OctVul6B024194P2	OctVul6B024194P2 [367-377]			OctVul6B024194P2	A0A6P7T042; OctVul6B024194P1; Cluster-58773.164376;orf1 len=615 frame:1 start:1 end:1845 gi; A0A0L8G7X1; OctVul6B024194P2	0	1660.93	11	2.987	0.243	0.727	1.58	-2.04	-0.46	0.0808437	0.00523899	0.501383	0.617181	0.0329173	0.694019	16.4	67.2	48.9	34.25	67.68	28.24	4	10	5	10.2	23.1	13.9	19.2	187.8	16.2	69.1	65.4
High	Unambiguous	KGEFSEEYNGPR	[R].KGEFSEEYNGPR.[E]	1xTMT6plex [K1]; 1xTMT6plex [N-Term]	1xTMT6plex [K1]; 1xTMT6plex [N-Term]	2.10442e-05	0.000211928	1.176	1	7	2	A0A6P7SYP7	A0A6P7SYP7 [106-117]			Protein disulfide-isomerase OS=Octopus vulgaris OX=6645 GN=LOC115217959 PE=3 SV=1	A0A6P7SYP7; Cluster-58773.194454;orf1 len=470 frame:2 start:1082 end:2491 gi; Cluster-58773.194456;orf1 len=258 frame:2 start:1082 end:1855 gi; Cluster-58773.194458;orf1 len=154 frame:-2 start:464 end:3 gi; OctVul6B024914P1; Cluster-58773.194453;orf1 len=506 frame:2 start:1082 end:2599 gi; A0A0L8FZA7	1	1870.97	12	0.897	1.185	1.063	-0.16	0.24	0.09	0.992865	0.572482	0.5685	1	0.842369	0.759492	149.8	126.5	134.4	35.37	39.36	43.79	4	10	6	229.8	179.1	125.3	104.1	192.5	149.5	142.9	127.2
High	Unambiguous	KPVAPSPQESK	[K].KPVAPSPQESK.[S]	2xTMT6plex [K1; K11]; 1xTMT6plex [N-Term]	2xTMT6plex [K1; K11]; 1xTMT6plex [N-Term]	0.000271511	0.000211928	0.84	1	10	1	A0A6P7SQ16	A0A6P7SQ16 [58-68]			Plasminogen activator inhibitor 1 RNA-binding protein isoform X1 OS=Octopus vulgaris OX=6645 GN=LOC115215252 PE=3 SV=1	Cluster-58773.163437;orf1 len=467 frame:-1 start:1631 end:231 gi; OctVul6B017440P2; Cluster-58773.163451;orf1 len=468 frame:2 start:965 end:2368 gi; A0A0L8I258; Cluster-58773.163436;orf1 len=462 frame:-1 start:1616 end:231 gi; OctVul6B017440P1; OctVul6B017440P3; A0A6P7SQ16; Cluster-58773.163434;orf1 len=463 frame:2 start:965 end:2353 gi; A0A6P7SPQ9	0	1855.13	11	0.685	1.878	1.287	-0.55	0.91	0.36	0.0988173	0.00945181	0.241784	0.662738	0.0493323	0.413298	214.2	114.1	146.8	29.65	17.19	6.69	2	5	3			265	173.2
High	Unambiguous	GQISENYVLVGHR	[K].GQISENYVLVGHR.[N]	1xTMT6plex [N-Term]	1xTMT6plex [N-Term]	2.70533e-05	0.000211928	1.143	1	4	2	Cluster-58773.98586;orf1 len=177 frame:1 start:100 end:630 gi	Cluster-58773.98586;orf1 len=177 frame:1 start:100 end:630 gi [139-151]			309318773 dbj|BAJ23047.1| peptidoglycan-recognition protein-SC2 [Tenebrio molitor]	Cluster-58773.98587;orf1 len=176 frame:2 start:158 end:685 gi; Cluster-58773.194356;orf1 len=164 frame:-3 start:492 end:1 gi; Cluster-58773.98586;orf1 len=177 frame:1 start:100 end:630 gi; Cluster-58773.194357;orf1 len=176 frame:2 start:278 end:805 gi	0	1700.93	13
High	Unambiguous	SCDDKPDDTPKPGLGSLYTR	[K].SCDDKPDDTPKPGLGSLYTR.[W]	1xCarbamidomethyl [C2]; 2xTMT6plex [K5; K11]; 1xTMT6plex [N-Term]	1xCarbamidomethyl [C2]; 2xTMT6plex [K5; K11]; 1xTMT6plex [N-Term]	2.81027e-05	0.000211928	1.138	1	5	2	A0A7E6FGF2	A0A7E6FGF2 [36-55]			Short-chain collagen C4-like OS=Octopus vulgaris OX=6645 GN=LOC118767015 PE=4 SV=1	A0A7E6FFM2; A0A7E6FGF2; A0A7E6FHI4; A0A7E6EKK5; A0A7E6FHH0	0	2909.53	20	1.118	0.603	0.674	0.16	-0.73	-0.57	0.938522	0.0931226	0.11148	1	0.252277	0.231178	60.8	100.9	68	22.66	108.68	33.33	4	10	6	57.9	71.6	40.5	64	62.5	131.3	93.7	123.2
High	Unambiguous	SLNLQVEALK	[K].SLNLQVEALK.[I]	1xTMT6plex [K10]; 1xTMT6plex [N-Term]	1xTMT6plex [K10]; 1xTMT6plex [N-Term]	0.000787735	0.000211928	0.7	1	10	1	Cluster-58773.170699;orf1 len=578 frame:1 start:76 end:1809 gi	Cluster-58773.170699;orf1 len=578 frame:1 start:76 end:1809 gi [93-102]			762142180 ref|XP_011454301.1| PREDICTED: MAGUK p55 subfamily member 6-like [Crassostrea gigas]>gi|762142182|ref|XP_011454302.1| PREDICTED: MAGUK p55 subfamily member 6-like [Crassostrea gigas]	Cluster-58773.170699;orf1 len=578 frame:1 start:76 end:1809 gi; OctVul6B017174P1; OctVul6B017174P3; Cluster-58773.168170;orf1 len=564 frame:2 start:827 end:2518 sp; Cluster-58773.170698;orf1 len=555 frame:2 start:206 end:1870 gi; Cluster-58773.170694;orf1 len=485 frame:2 start:827 end:2281 gi; OctVul6B017174P2; Cluster-58773.40148;orf1 len=121 frame:-1 start:364 end:2 gi; Cluster-58773.170697;orf…	0	1572.97	10	1.324	0.51	0.676	0.4	-0.97	-0.57	0.992052	0.417295	0.273768	1	0.70068	0.451804	19.2	37.6	25.4	44.12	28.38	53.14	2	5	3			26.5	13.9
High	Unambiguous	SINGYQALAEFHGLPAK	[K].SINGYQALAEFHGLPAK.[C]	2xDeamidated [N3; Q6]; 1xTMT6plex [K17]; 1xTMT6plex [N-Term]	2xDeamidated [N3; Q6]; 1xTMT6plex [K17]; 1xTMT6plex [N-Term]	1.49408e-05	0.000211928	1.221	3	13	1	A0A812CBN1; A0A812CXG7; A0A0P0UX03	A0A812CBN1 [38-54]; A0A812CXG7 [128-144]; A0A0P0UX03 [451-467]			Tyrosinase copper-binding domain-containing protein OS=Sepia pharaonis OX=158019 GN=SPHA_33848 PE=3 SV=1 Tyrosinase copper-binding domain-containing protein OS=Sepia pharaonis OX=158019 GN=SPHA_41612 PE=3 SV=1 Hemocyanin subunit 1 (Fragment) OS=Todarodes pacificus OX=6637 GN=Tphcy PE=1 SV=1	Q27Q57; A0A812CBN1; A0A812CV46; A0A812CD65; T2F8L5; Q27Q56; A0A812CXG7; OctVul6B006298P1; A0A077B6R8; OctVul6B031381P1; A0A077B1P8; A0A7E6FRZ6; A0A0P0UX03	0	2276.23	17	1	0.734	0.734	0	-0.45	-0.45	0.996664	0.526411	0.393981	1	0.802439	0.587871	89.3	121.6	89.2	39.7	117.77	38.43	2	5	3	66.9	119.1			114.5	112.1	123.4	773.6
High	Unambiguous	FSQEHTEGFEIQGQK	[R].FSQEHTEGFEIQGQK.[Y]	1xTMT6plex [K15]; 1xTMT6plex [N-Term]	1xTMT6plex [K15]; 1xTMT6plex [N-Term]	6.49243e-07	0.000211928	1.633	1	1	4	OctVul6B028056P1	OctVul6B028056P1 [405-419]			OctVul6B028056P1	OctVul6B028056P1	0	2223.14	15	0.66	1.38	0.91	-0.6	0.46	-0.14	0.424537	0.628446	0.855858	1	0.886368	0.990428	449.4	325.8	296.5	69.15	49.57	11.26	4	10	6	197.8	808.1	250	938.7	250.5	640.2	229.5	317
High	Unambiguous	FSQEHTEGFEIQGQK	[R].FSQEHTEGFEIQGQK.[Y]	1xDeamidated [Q12]; 1xTMT6plex [K15]; 1xTMT6plex [N-Term]	1xDeamidated [Q12]; 1xTMT6plex [K15]; 1xTMT6plex [N-Term]	1.10191e-05	0.000211928	1.261	1	1	2	OctVul6B028056P1	OctVul6B028056P1 [405-419]			OctVul6B028056P1	OctVul6B028056P1	0	2224.13	15	1.495	0.84	1.255	0.58	-0.25	0.33	0.422242	0.674894	0.80758	1	0.921078	0.961514	69.5	82.8	103.9	35.15	39.91	49.76	4	10	6	47.1	87	55.5	101	53.5	93.4	59	75.8
High	Unambiguous	FSQEHTEGFEIQGQK	[R].FSQEHTEGFEIQGQK.[Y]	1xAcetyl [N-Term]; 1xDeamidated [Q3]; 1xTMT6plex [K15]; 1xTMT6plex [N-Term]	1xAcetyl [N-Term]; 1xDeamidated [Q3]; 1xTMT6plex [K15]; 1xTMT6plex [N-Term]	0.000209611	0.000211928	0.874	1	1	2	OctVul6B028056P1	OctVul6B028056P1 [405-419]	OctVul6B028056P1 1xAcetyl [N-Term]	OctVul6B028056P1 1xAcetyl [N-Term]	OctVul6B028056P1	OctVul6B028056P1	0	2266.14	15	1.181	0.184	0.218	0.24	-2.44	-2.2	0.626115	0.00279908	0.00987051	1	0.021079	0.0361861	14.6	79.1	17.2	65.36	74.66	80.21	4	10	6	7.6	31.9	8.9	23.8	42.9	231.4	43.1	98.1
High	Unambiguous	SINGYQALAEFHGLPAK	[K].SINGYQALAEFHGLPAK.[C]	1xDeamidated [N3]; 1xTMT6plex [K17]; 1xTMT6plex [N-Term]	1xDeamidated [N3]; 1xTMT6plex [K17]; 1xTMT6plex [N-Term]	1.05676e-06	0.000211928	1.569	3	13	4	A0A812CBN1; A0A812CXG7; A0A0P0UX03	A0A812CBN1 [38-54]; A0A812CXG7 [128-144]; A0A0P0UX03 [451-467]			Tyrosinase copper-binding domain-containing protein OS=Sepia pharaonis OX=158019 GN=SPHA_33848 PE=3 SV=1 Tyrosinase copper-binding domain-containing protein OS=Sepia pharaonis OX=158019 GN=SPHA_41612 PE=3 SV=1 Hemocyanin subunit 1 (Fragment) OS=Todarodes pacificus OX=6637 GN=Tphcy PE=1 SV=1	Q27Q57; A0A812CBN1; A0A812CV46; A0A812CD65; T2F8L5; Q27Q56; A0A812CXG7; OctVul6B006298P1; A0A077B6R8; OctVul6B031381P1; A0A077B1P8; A0A7E6FRZ6; A0A0P0UX03	0	2275.25	17	1.136	0.726	0.824	0.18	-0.46	-0.28	0.960838	0.88483	0.977152	1	1	1	207.3	285.7	235.4	68.36	148.7	66.36	4	10	6	279.5	505	105.7	153.8	312.1	482.8	261.5	2796.3
High	Unambiguous	SINEIVSADQDDDSLVR	[K].SINEIVSADQDDDSLVR.[Y]	1xTMT6plex [N-Term]	1xTMT6plex [N-Term]	2.3233e-05	0.000211928	1.163	1	7	4	Cluster-58773.168296;orf1 len=251 frame:1 start:310 end:1062 gi	Cluster-58773.168296;orf1 len=251 frame:1 start:310 end:1062 gi [77-93]			209180427 ref|NP_001129195.1| Rho GDP dissociation inhibitor [Acyrthosiphon pisum]>gi|239788549|dbj|BAH70949.1| ACYPI002806 [Acyrthosiphon pisum]	A0A7E6EU42; OctVul6B013113P5; OctVul6B013113P4; OctVul6B013113P3; A0A7E6EU41; Cluster-58773.168294;orf1 len=209 frame:1 start:586 end:1212 gi; Cluster-58773.168296;orf1 len=251 frame:1 start:310 end:1062 gi	0	2105.06	17	0.504	1.345	0.677	-0.99	0.43	-0.56	0.277152	0.826481	0.409745	0.987896	1	0.604072	81	60.3	40.8	47.25	46.81	73.02	4	10	6	60.5	41.5	126.4	108.5	45	50.8	71.5	43.9
High	Unambiguous	SLNALCNGLFK	[K].SLNALCNGLFK.[E]	1xCarbamidomethyl [C6]; 1xTMT6plex [K11]; 1xTMT6plex [N-Term]	1xCarbamidomethyl [C6]; 1xTMT6plex [K11]; 1xTMT6plex [N-Term]	0.000409492	0.000211928	0.786	1	7	1	A0A6P7S5I6	A0A6P7S5I6 [66-76]			Enoyl-CoA hydratase, mitochondrial OS=Octopus vulgaris OX=6645 GN=LOC115209316 PE=3 SV=1	A0A6P7S5I6; OctVul6B006894P1; Cluster-58773.222367;orf1 len=370 frame:3 start:186 end:1295 gi; A0A7E6ENV6; Cluster-58773.222364;orf1 len=91 frame:-1 start:273 end:1 gi; Cluster-58773.224049;orf1 len=92 frame:1 start:232 end:507 gi; Cluster-58773.222366;orf1 len=189 frame:3 start:186 end:752 gi	0	1694.97	11	0.633	1.636	1.036	-0.66	0.71	0.05	0.78102	0.740165	0.999906	1	0.962784	1	27.6	16.9	17.5	10.34	59.79	59.01	2	5	3	29.7	25.6			13	30.9	16.9	10
High	Unambiguous	FSTEEEALAFAEIPASDK	[K].FSTEEEALAFAEIPASDK.[T]	1xTMT6plex [K18]; 1xTMT6plex [N-Term]	1xTMT6plex [K18]; 1xTMT6plex [N-Term]	2.64441e-07	0.000211928	1.751	1	11	2	A0A7E6FAF6	A0A7E6FAF6 [67-84]			Ribonuclease H1 OS=Octopus vulgaris OX=6645 GN=LOC115219314 PE=3 SV=1	A0A7E6FB21; A0A7E6FAF6; Cluster-58773.107399;orf1 len=109 frame:-2 start:329 end:3 gi; A0A7E6EI79; OctVul6B015300P2; Cluster-58773.107403;orf1 len=353 frame:2 start:332 end:1390 gi; A0A7E6FCT9; A0A7E6FAF4; A0A7E6EJ75; A0A7E6EJH1; OctVul6B015300P1	0	2413.25	18	0.567	1.139	0.646	-0.82	0.19	-0.63	0.0608051	0.964188	0.0322865	0.534067	1	0.0893762	46.9	41.1	26.6	3.8	61.34	13.66	4	10	6	48.3	45.5	45.2	48.5	49.7	24.9	40.8	43.5
High	Unambiguous	FSTSGIDGNLIIWDVK	[K].FSTSGIDGNLIIWDVK.[S]	1xTMT6plex [K16]; 1xTMT6plex [N-Term]	1xTMT6plex [K16]; 1xTMT6plex [N-Term]	7.03244e-06	0.000211928	1.32	1	4	2	A0A0L8HI19	A0A0L8HI19 [345-360]			Actin-related protein 2/3 complex subunit OS=Octopus bimaculoides OX=37653 GN=OCBIM_22014290mg PE=3 SV=1	A0A0L8HI19; OctVul6B021920P2; OctVul6B021920P1; Cluster-58773.175068;orf1 len=380 frame:1 start:1909 end:3048 gi	0	2223.24	16	0.695	0.499	0.347	-0.53	-1	-1.53	0.00408528	2.7705e-05	3.68348e-09	0.128218	0.000669412	5.23892e-07	28.8	57.8	20	4.09	16.72	21.45	4	10	6	28.2	30.9	29	28.7	66.7	40.5	51.2	59.8
High	Unambiguous	SLIQAAAEAK	[K].SLIQAAAEAK.[E]	1xTMT6plex [K10]; 1xTMT6plex [N-Term]	1xTMT6plex [K10]; 1xTMT6plex [N-Term]	0.000143267	0.000211928	0.924	1	7	2	OctVul6B027442P2	OctVul6B027442P2 [19-28]			OctVul6B027442P2	Cluster-58773.184459;orf1 len=140 frame:1 start:175 end:594 gi; OctVul6B027442P2; A0A6P7T124; A0A6P7SZV4; Cluster-58773.84832;orf1 len=95 frame:-3 start:287 end:3 gi; Cluster-58773.184457;orf1 len=124 frame:1 start:175 end:546 gi; Cluster-58773.84830;orf1 len=92 frame:3 start:372 end:647 gi	0	1459.89	10	0.55	1.245	0.684	-0.86	0.32	-0.55	0.00672353	0.70568	0.00725439	0.169471	0.943016	0.0287693	197.5	158.6	108.5	5.41	29.53	21.78	4	10	6	214.9	189.3	197.2	197.7	223	159.4	291.9	155.9
High	Unambiguous	FSWNVGVPSSYK	[K].FSWNVGVPSSYK.[F]	1xTMT6plex [K12]; 1xTMT6plex [N-Term]	1xTMT6plex [K12]; 1xTMT6plex [N-Term]	0.000514488	0.000211928	0.756	1	4	3	Cluster-58773.170321;orf1 len=235 frame:1 start:355 end:1059 gi	Cluster-58773.170321;orf1 len=235 frame:1 start:355 end:1059 gi [32-43]			443691518 gb|ELT93347.1| hypothetical protein CAPTEDRAFT_181658 [Capitella teleta]	OctVul6B022757P4; OctVul6B022757P3; C5MRD9; Cluster-58773.170321;orf1 len=235 frame:1 start:355 end:1059 gi	0	1829	12	1.175	1.235	1.45	0.23	0.3	0.54	0.906868	0.816652	0.98405	1	1	1	130.5	105.7	153.3	45.99	68.61	61.76	4	10	6	93.1	84	183	218.6	82.1	54.4	48.5	16.4
High	Unambiguous	FSPPLVITESELHK	[R].FSPPLVITESELHK.[C]	1xTMT6plex [K14]; 1xTMT6plex [N-Term]	1xTMT6plex [K14]; 1xTMT6plex [N-Term]	1.24469e-07	0.000211928	1.85	1	3	2	OctVul6B007755P1	OctVul6B007755P1 [441-454]			OctVul6B007755P1	Cluster-58773.136316;orf1 len=92 frame:1 start:79 end:354 gi; OctVul6B007755P1; A0A0L8HKN4	0	2055.19	14	0.684	0.593	0.406	-0.55	-0.75	-1.3	0.208873	0.000568429	2.07923e-06	0.894292	0.00629598	5.37677e-05	89.8	151.5	61.5	21.23	19.09	29.94	4	10	6	91.6	109.4	63.9	88	139.4	153.7	169.2	139.2
High	Unambiguous	FTDDVIFTGK	[K].FTDDVIFTGK.[I]	1xTMT6plex [K10]; 1xTMT6plex [N-Term]	1xTMT6plex [K10]; 1xTMT6plex [N-Term]	0.000466037	0.000211928	0.769	1	6	4	OctVul6B001883P1	OctVul6B001883P1 [525-534]			OctVul6B001883P1	A0A6P7TDP0; Cluster-58773.157306;orf1 len=353 frame:-3 start:1180 end:122 sp; Cluster-58773.157308;orf1 len=428 frame:-2 start:1371 end:88 sp; OctVul6B001883P1; Cluster-58773.157309;orf1 len=431 frame:-2 start:1414 end:122 sp; Cluster-58773.152067;orf1 len=96 frame:2 start:2 end:289 gi	0	1600.9	10	0.628	0.885	0.556	-0.67	-0.18	-0.85	0.948386	0.731444	0.436069	1	0.959117	0.630673	85.4	96.6	53.7	51.99	186.45	76.19	4	10	6	34.6	74.3	98.2	143.6	33.5	33.2	42.8	61.4
High	Unambiguous	FTDGNLFSSGK	[K].FTDGNLFSSGK.[M]	1xTMT6plex [K11]; 1xTMT6plex [N-Term]	1xTMT6plex [K11]; 1xTMT6plex [N-Term]	3.00954e-05	0.000211928	1.129	1	2	8	A0A6P7TG59	A0A6P7TG59 [501-511]			70 kDa neurofilament protein OS=Octopus vulgaris OX=6645 GN=LOC115222955 PE=3 SV=1	A0A6P7TG59; OctVul6B008885P2	0	1630.88	11	1.347	1.312	1.768	0.43	0.39	0.82	0.742772	0.760379	0.219151	1	0.974494	0.383778	374.1	285.1	504.1	44.12	57.78	60.58	4	10	6	464.2	638.5	233.8	301.6	341.5	537.6	322.5	245.3
High	Unambiguous	FTDGNVFGSGK	[K].FTDGNVFGSGK.[I]	1xTMT6plex [K11]; 1xTMT6plex [N-Term]	1xTMT6plex [K11]; 1xTMT6plex [N-Term]	2.48804e-05	0.000211928	1.154	3	4	4	Cluster-58773.35222;orf1 len=464 frame:2 start:2 end:1393 gi; Cluster-58773.35225;orf1 len=452 frame:-2 start:1430 end:75 gi; Cluster-58773.35223;orf1 len=478 frame:1 start:187 end:1620 gi	Cluster-58773.35222;orf1 len=464 frame:2 start:2 end:1393 gi [404-414]; Cluster-58773.35225;orf1 len=452 frame:-2 start:1430 end:75 gi [392-402]; Cluster-58773.35223;orf1 len=478 frame:1 start:187 end:1620 gi [418-428]			159741 gb|AAA16613.1| omega-crystallin [Enteroctopus dofleini] 159741 gb|AAA16613.1| omega-crystallin [Enteroctopus dofleini] 159741 gb|AAA16613.1| omega-crystallin [Enteroctopus dofleini]	Cluster-58773.35224;orf1 len=443 frame:1 start:187 end:1515 gi; Cluster-58773.35222;orf1 len=464 frame:2 start:2 end:1393 gi; Cluster-58773.35225;orf1 len=452 frame:-2 start:1430 end:75 gi; Cluster-58773.35223;orf1 len=478 frame:1 start:187 end:1620 gi	0	1586.86	11	0.591	0.51	0.302	-0.76	-0.97	-1.73	0.230122	0.0281585	0.000133074	0.930443	0.107909	0.0013132	105.5	206.7	62.4	57.24	43.4	32.08	4	10	6	77.6	211.9	56.9	143.4	456.4	353.8	196.8	325
High	Unambiguous	FTDIEEVIDR	[K].FTDIEEVIDR.[A]	1xTMT6plex [N-Term]	1xTMT6plex [N-Term]	0.000697474	0.000211928	0.716	1	3	2	A0A6P7SYF3	A0A6P7SYF3 [406-415]			Retinal dehydrogenase 1 OS=Octopus vulgaris OX=6645 GN=LOC115217862 PE=3 SV=1	A0A6P7SYF3; OctVul6B009293P1; Cluster-58773.188651;orf1 len=503 frame:2 start:653 end:2161 gi	0	1465.77	10	1.246	0.607	0.756	0.32	-0.72	-0.4	0.884056	0.23554	0.38861	1	0.477644	0.582916	93.1	153.4	116	32.72	34.39	36.53	4	10	6	136.4	85.6	101.3	61.3	231.3	159.8	198.2	88.9
High	Unambiguous	FTGSGDIDVQIK	[K].FTGSGDIDVQIK.[E]	1xTMT6plex [K12]; 1xTMT6plex [N-Term]	1xTMT6plex [K12]; 1xTMT6plex [N-Term]	0.000192777	0.000211928	0.885	1	6	4	Cluster-58773.88130;orf1 len=870 frame:3 start:327 end:2936 gi	Cluster-58773.88130;orf1 len=870 frame:3 start:327 end:2936 gi [33-44]			762145751 ref|XP_011456155.1| PREDICTED: puromycin-sensitive aminopeptidase-like [Crassostrea gigas]	A0A6P7TEW0; OctVul6B011589P2; Cluster-58773.88131;orf1 len=838 frame:1 start:325 end:2838 gi; Cluster-58773.88135;orf1 len=833 frame:1 start:325 end:2823 gi; Cluster-58773.88130;orf1 len=870 frame:3 start:327 end:2936 gi; OctVul6B011589P1	0	1737.98	12	0.425	1.929	0.82	-1.23	0.95	-0.29	0.00299375	0.0436054	0.174059	0.116609	0.14679	0.323647	143.3	74.3	60.9	14.16	49.82	25.13	4	10	6	168.4	146.1	140.6	118.9	84	183.5	72.1	76.6
High	Unambiguous	FTGSGDIDVQIKEPVESFK	[K].FTGSGDIDVQIKEPVESFK.[L]	2xTMT6plex [K12; K19]; 1xTMT6plex [N-Term]	2xTMT6plex [K12; K19]; 1xTMT6plex [N-Term]	5.85856e-08	0.000211928	1.949	1	6	4	Cluster-58773.88130;orf1 len=870 frame:3 start:327 end:2936 gi	Cluster-58773.88130;orf1 len=870 frame:3 start:327 end:2936 gi [33-51]			762145751 ref|XP_011456155.1| PREDICTED: puromycin-sensitive aminopeptidase-like [Crassostrea gigas]	A0A6P7TEW0; OctVul6B011589P2; Cluster-58773.88131;orf1 len=838 frame:1 start:325 end:2838 gi; Cluster-58773.88135;orf1 len=833 frame:1 start:325 end:2823 gi; Cluster-58773.88130;orf1 len=870 frame:3 start:327 end:2936 gi; OctVul6B011589P1	1	2783.54	19	0.61	0.166	0.101	-0.71	-2.59	-3.31	0.105317	1.07161e-05	2.56759e-08	0.688636	0.000342149	2.05999e-06	77.2	465.3	47.1	21.62	62.38	56.1	4	10	6	70.4	109.6	72.3	82.5	639.8	1520.6	410.2	441.9
High	Unambiguous	SLLLDDFFK	[K].SLLLDDFFK.[S]	1xTMT6plex [K9]; 1xTMT6plex [N-Term]	1xTMT6plex [K9]; 1xTMT6plex [N-Term]	0.000435192	0.000211928	0.778	1	5	4	Cluster-58773.224149;orf1 len=546 frame:3 start:60 end:1697 gi	Cluster-58773.224149;orf1 len=546 frame:3 start:60 end:1697 gi [450-458]			762136897 ref|XP_011451733.1| PREDICTED: 6-phosphogluconate dehydrogenase, decarboxylating-like [Crassostrea gigas]>gi|405976318|gb|EKC40830.1| 6-phosphogluconate dehydrogenase, decarboxylating [Crassostrea gigas]	Cluster-58773.224152;orf1 len=167 frame:3 start:255 end:755 gi; A0A6P7SGC6; Cluster-58773.224149;orf1 len=546 frame:3 start:60 end:1697 gi; Cluster-58773.224147;orf1 len=508 frame:3 start:1143 end:2666 gi; OctVul6B020503P1	0	1555.91	9	0.422	0.854	0.36	-1.24	-0.23	-1.47	0.0132771	0.697182	0.000333634	0.249235	0.93646	0.00274197	186.7	218.7	78.8	20.6	33.85	44.82	4	10	6	190.8	229.9	137	182.7	187.4	329.3	235.6	152.3
High	Unambiguous	SLIIDAISK	[R].SLIIDAISK.[L]	1xTMT6plex [K9]; 1xTMT6plex [N-Term]	1xTMT6plex [K9]; 1xTMT6plex [N-Term]	0.000764131	0.000211928	0.704	2	4	2	A0A6P7SBK8; OctVul6B024968P1	A0A6P7SBK8 [502-510]; OctVul6B024968P1 [516-524]			Collagen alpha-4(VI) chain-like isoform X1 OS=Octopus vulgaris OX=6645 GN=LOC115210820 PE=4 SV=1 OctVul6B024968P1	A0A6P7SBK8; OctVul6B024968P1; A0A7E6ES17; Cluster-58773.194446;orf1 len=2057 frame:1 start:397 end:6567 gi	0	1417.9	9	3.108	0.613	1.903	1.64	-0.71	0.93	0.115552	0.789685	0.147665	0.717781	0.991637	0.287163	21.7	35.5	67.6	68.64	14.09	135.61	2	5	3	12.8	36.9			27.5	39	39.4	35.5
High	Unambiguous	SLLFVDIEPGGIHK	[K].SLLFVDIEPGGIHK.[W]	1xTMT6plex [K14]; 1xTMT6plex [N-Term]	1xTMT6plex [K14]; 1xTMT6plex [N-Term]	1.25413e-05	0.000211928	1.244	2	7	2	A0A6P7TFF2; A0A0L8FYT5	A0A6P7TFF2 [26-39]; A0A0L8FYT5 [26-39]			Regucalcin OS=Octopus vulgaris OX=6645 GN=LOC115222191 PE=3 SV=1 Regucalcin OS=Octopus bimaculoides OX=37653 GN=OCBIM_22004181mg PE=3 SV=1	Cluster-58773.162962;orf1 len=304 frame:2 start:473 end:1384 gi; Cluster-58773.163726;orf1 len=317 frame:2 start:38 end:988 gi; A0A6P7TFF2; Cluster-58773.152399;orf1 len=317 frame:2 start:38 end:988 gi; A0A0L8FYT5; Cluster-58773.159131;orf1 len=237 frame:-1 start:713 end:3 gi; Cluster-58773.159134;orf1 len=191 frame:2 start:38 end:610 gi	0	1983.17	14	0.789	1.881	1.484	-0.34	0.91	0.57	0.831462	0.232898	0.456153	1	0.474439	0.650104	124.6	66.2	98.3	58.72	68.46	54.4	4	10	6	84.6	63.7	243.3	183.3	23.2	62.1	28.3	14
High	Unambiguous	FTIDSEFQK	[R].FTIDSEFQK.[Y]	1xTMT6plex [K9]; 1xTMT6plex [N-Term]	1xTMT6plex [K9]; 1xTMT6plex [N-Term]	0.000787735	0.000211928	0.7	1	3	2	A0A6P7SM88	A0A6P7SM88 [69-77]			Uncharacterized protein LOC115214345 isoform X2 OS=Octopus vulgaris OX=6645 GN=LOC115214345 PE=4 SV=1	A0A6P7SM88; A0A7E6EIF7; A0A6P7SNE2	0	1572.87	9	0.585	1.424	0.833	-0.77	0.51	-0.26	0.0297441	0.213785	0.306653	0.384765	0.449402	0.491181	99.7	70	58.3	31.73	30.25	25.8	4	10	6	125.1	73.4	140.3	79.4	105.3	62.9	89.3	49.8
High	Unambiguous	SILEAGGQPISNQIGYNLLWR	[K].SILEAGGQPISNQIGYNLLWR.[S]	1xTMT6plex [N-Term]	1xTMT6plex [N-Term]	3.27237e-05	0.000211928	1.118	1	2	2	Cluster-58773.200793;orf1 len=348 frame:2 start:1388 end:2431 gi	Cluster-58773.200793;orf1 len=348 frame:2 start:1388 end:2431 gi [173-193]			524881606 ref|XP_005097453.1| PREDICTED: uncharacterized oxidoreductase At1g06690, chloroplastic-like [Aplysia californica]	OctVul6B002936P1; Cluster-58773.200793;orf1 len=348 frame:2 start:1388 end:2431 gi	0	2558.39	21
High	Unambiguous	FTPGAFTNQIQK	[R].FTPGAFTNQIQK.[A]	1xTMT6plex [K12]; 1xTMT6plex [N-Term]	1xTMT6plex [K12]; 1xTMT6plex [N-Term]	5.8803e-05	0.000211928	1.041	1	5	4	A0A0L8HYK6	A0A0L8HYK6 [103-114]			Small ribosomal subunit protein uS2 OS=Octopus bimaculoides OX=37653 GN=OCBIM_22002200mg PE=3 SV=1	A0A0L8HYK6; Cluster-58773.162507;orf1 len=334 frame:3 start:282 end:1283 gi; A0A0L8GHX8; OctVul6B010285P1; A0A812DAI3	0	1810.03	12	1.157	0.599	0.693	0.21	-0.74	-0.53	0.953841	0.0221271	0.0193064	1	0.0914003	0.0601391	93.2	155.5	107.8	12.52	24.7	22.19	4	10	6	85.8	93.7	92.6	113.8	154.4	156.6	141.6	83.7
High	Unambiguous	FTQAGSEVSALLGR	[R].FTQAGSEVSALLGR.[I]	1xTMT6plex [N-Term]	1xTMT6plex [N-Term]	3.83982e-07	0.000211928	1.702	1	6	4	A0A6P7SRT8	A0A6P7SRT8 [306-319]			ATP synthase subunit beta OS=Octopus vulgaris OX=6645 GN=LOC115215584 PE=3 SV=1	A0A6P7SRT8; A0A0L8HS44; G1CW48; A0A812ARE1; Cluster-58773.164701;orf1 len=230 frame:-1 start:691 end:2 gi; A0A6P7U0B8	0	1664.92	14	1.069	0.287	0.306	0.1	-1.8	-1.71	0.997683	7.99544e-07	1.34465e-07	1	5.21203e-05	6.84131e-06	71.2	248.2	76	16.24	24.37	23.65	4	10	6	63.4	79.9	60.8	84.3	282.1	189.7	157.4	261.2
High	Unambiguous	SIIITQDPSLPEGK	[K].SIIITQDPSLPEGK.[K]	1xTMT6plex [K14]; 1xTMT6plex [N-Term]	1xTMT6plex [K14]; 1xTMT6plex [N-Term]	0.000130762	0.000211928	0.936	1	4	3	A0A6P7S596	A0A6P7S596 [101-114]			Asparagine--tRNA ligase, cytoplasmic OS=Octopus vulgaris OX=6645 GN=LOC115209233 PE=3 SV=1	A0A6P7S596; Cluster-58773.141623;orf1 len=118 frame:2 start:2 end:355 gi; Cluster-58773.141614;orf1 len=155 frame:-3 start:466 end:2 gi; OctVul6B017532P1	0	1956.14	14	1.015	1.043	1.058	0.02	0.06	0.08	0.923328	0.723445	0.911881	1	0.954124	1	99.8	95.7	101.3	16.61	34.73	28.18	4	10	6	92.5	91.2	107.7	128.6	105.3	104.2	55.9	66.6
High	Unambiguous	SINPDEAVAYGAAVQAAILSGDK	[K].SINPDEAVAYGAAVQAAILSGDK.[D]	1xTMT6plex [K23]; 1xTMT6plex [N-Term]	1xTMT6plex [K23]; 1xTMT6plex [N-Term]	7.56001e-07	0.000211928	1.613	1	7	2	A0A6P7T7L0	A0A6P7T7L0 [362-384]			Heat shock cognate 71 kDa protein OS=Octopus vulgaris OX=6645 GN=LOC115220772 PE=3 SV=1	OctVul6B007203P2; A0A6P7T7L0; OctVul6B007203P1; Cluster-58773.161631;orf1 len=298 frame:-3 start:894 end:1 gi; A0A812EG84; A0A0L8G3E9; Cluster-58773.161632;orf1 len=579 frame:1 start:1798 end:3534 gi	0	2718.47	23
High	Unambiguous	FSNENEPLVLQFTVK	[K].FSNENEPLVLQFTVK.[H]	1xTMT6plex [K15]; 1xTMT6plex [N-Term]	1xTMT6plex [K15]; 1xTMT6plex [N-Term]	2.1205e-05	0.000211928	1.175	1	5	3	OctVul6B003580P1	OctVul6B003580P1 [85-99]			OctVul6B003580P1	Cluster-58773.173059;orf2 len=242 frame:2 start:863 end:1588 gi; A0A7E6F2W5; OctVul6B003580P2; OctVul6B003580P1; A0A0L8I919	0	2223.24	15	0.859	0.975	0.838	-0.22	-0.04	-0.26	0.93444	0.998774	0.921812	1	1	1	70.6	72.4	60.7	37.99	40	32.74	4	10	6	50	54.9	110.8	90.7	57.1	54.8	38.4	39.9
High	Unambiguous	SINPDEAVAYGAAVQAAILSGDK	[K].SINPDEAVAYGAAVQAAILSGDK.[D]	1xDeamidated [Q15]; 1xTMT6plex [K23]; 1xTMT6plex [N-Term]	1xDeamidated [Q15]; 1xTMT6plex [K23]; 1xTMT6plex [N-Term]	2.56511e-07	0.000211928	1.755	1	7	1	A0A6P7T7L0	A0A6P7T7L0 [362-384]			Heat shock cognate 71 kDa protein OS=Octopus vulgaris OX=6645 GN=LOC115220772 PE=3 SV=1	OctVul6B007203P2; A0A6P7T7L0; OctVul6B007203P1; Cluster-58773.161631;orf1 len=298 frame:-3 start:894 end:1 gi; A0A812EG84; A0A0L8G3E9; Cluster-58773.161632;orf1 len=579 frame:1 start:1798 end:3534 gi	0	2719.46	23
High	Unambiguous	SLSSALAELR	[K].SLSSALAELR.[S]	1xTMT6plex [N-Term]	1xTMT6plex [N-Term]	0.000882924	0.000211928	0.685	1	21	2	A0A7E6FVF1	A0A7E6FVF1 [1035-1044]			LOW QUALITY PROTEIN: talin-2-like OS=Octopus vulgaris OX=6645 GN=LOC115226299 PE=4 SV=1	Cluster-58773.163596;orf1 len=2587 frame:1 start:127 end:7887 gi; OctVul6B019897P7; OctVul6B019897P6; Cluster-58773.163592;orf1 len=2577 frame:1 start:127 end:7857 gi; OctVul6B019897P5; A0A0L8H8D4; OctVul6B019897P8; OctVul6B019897P9; A0A0L8H8D9; Cluster-58773.163597;orf1 len=2569 frame:1 start:253 end:7959 gi; OctVul6B019897P2; A0A0L8H7T5; OctVul6B019897P3; OctVul6B019897P1; A0A0L8H7T4; Cluster-5…	0	1275.75	10	1.173	0.434	0.509	0.23	-1.2	-0.97	0.977461	0.00168802	0.000507644	1	0.0145669	0.00374627	21.3	49.1	25	15.18	52.49	26.06	4	10	5	20.4	27.5	20.1	22.3	108.1	37.8	137.8	48.7
High	Unambiguous	FQIQDIIEETENSETK	[R].FQIQDIIEETENSETK.[S]	1xTMT6plex [K16]; 1xTMT6plex [N-Term]	1xTMT6plex [K16]; 1xTMT6plex [N-Term]	5.30632e-06	0.000211928	1.357	1	13	2	A0A6P7SVM2	A0A6P7SVM2 [153-168]			Spectrin beta chain OS=Octopus vulgaris OX=6645 GN=LOC115216977 PE=3 SV=1	A0A0L8GFP6; Cluster-58773.164992;orf1 len=2325 frame:1 start:1603 end:8577 gi; A0A6P7SVM2; A0A0L8GFI1; Cluster-58773.164968;orf1 len=335 frame:-1 start:1007 end:3 gi; Cluster-58773.164998;orf2 len=1260 frame:1 start:1603 end:5382 gi; A0A812BXR3; A0A812BTA2; OctVul6B029783P1; A0A812BVN7; A0A812BN90; A0A7E6F8D4; A0A812BU59	0	2382.24	16	0.763	0.733	0.56	-0.39	-0.45	-0.84	0.990991	0.0357227	0.0220353	1	0.127891	0.0664535	32.3	44.1	24.7	31.33	33.93	37.54	4	10	6	15.4	30.9	33.8	34.6	46.7	29.7	41.5	35.9
High	Unambiguous	SLSPEQVGTFLDQINASIIHK	[R].SLSPEQVGTFLDQINASIIHK.[D]	1xTMT6plex [K21]; 1xTMT6plex [N-Term]	1xTMT6plex [K21]; 1xTMT6plex [N-Term]	2.48819e-07	0.000211928	1.759	2	5	2	A0A7E6EZI8; Cluster-58773.181383;orf1 len=2076 frame:2 start:398 end:6625 gi	A0A7E6EZI8 [6285-6305]; Cluster-58773.181383;orf1 len=2076 frame:2 start:398 end:6625 gi [1764-1784]			Uncharacterized protein LOC115214248 OS=Octopus vulgaris OX=6645 GN=LOC115214248 PE=4 SV=1 762115637 ref|XP_011440628.1| PREDICTED: uncharacterized protein LOC105337560 isoform X1 [Crassostrea gigas]	A0A7E6EZI8; OctVul6B011496P2; Cluster-58773.181383;orf1 len=2076 frame:2 start:398 end:6625 gi; OctVul6B011496P1; Cluster-58773.181380;orf1 len=1796 frame:2 start:1430 end:6817 gi	0	2755.54	21
High	Unambiguous	FQSVIVSPEFAGK	[K].FQSVIVSPEFAGK.[S]	1xTMT6plex [K13]; 1xTMT6plex [N-Term]	1xTMT6plex [K13]; 1xTMT6plex [N-Term]	0.000830809	0.000211928	0.693	1	4	2	A0A0L8GKB6	A0A0L8GKB6 [34-46]			BolA-like protein 2 OS=Octopus bimaculoides OX=37653 GN=OCBIM_22032260mg PE=3 SV=1	A0A0L8GKB6; OctVul6B019627P1; Cluster-58773.73413;orf1 len=74 frame:-2 start:226 end:5 gi; Cluster-58773.73412;orf1 len=95 frame:2 start:11 end:295 gi	0	1867.07	13	0.62	1.172	0.726	-0.69	0.23	-0.46	0.459038	0.985808	0.39435	1	1	0.588096	74.2	63.3	46	66.45	65.64	62.57	4	10	6	38.7	39	146.7	141.2	45	46.7	33.7	48.7
High	Unambiguous	FQTPELLFQPGLIDK	[R].FQTPELLFQPGLIDK.[G-]	1xTMT6plex [K15]; 1xTMT6plex [N-Term]	1xTMT6plex [K15]; 1xTMT6plex [N-Term]	0.000362553	0.000211928	0.802	1	7	2	OctVul6B016993P1	OctVul6B016993P1 [259-273]			OctVul6B016993P1	A0A6P7TL86; OctVul6B013852P1; Cluster-58773.53303;orf1 len=127 frame:-2 start:383 end:3 sp; A0A7E6FRT8; Cluster-58773.53304;orf1 len=422 frame:3 start:273 end:1538 gi; Cluster-58773.53301;orf1 len=412 frame:3 start:273 end:1508 gi; OctVul6B016993P1	0	2204.27	15	0.187	1.136	0.213	-2.42	0.18	-2.23	0.00114413	0.747099	0.000755396	0.0723015	0.967602	0.00509945	57.9	50.9	10.8	28.16	55.65	32.2	4	10	5	35.8	57.7	58	74.6	60.3	78.5	24.6	44.7
High	Unambiguous	FQTVSADETSPAAGDN	[K].FQTVSADETSPAAGDN.[-]	1xTMT6plex [N-Term]	1xTMT6plex [N-Term]	7.97304e-05	0.000211928	1.001	1	4	2	A0A0L8I9L9	A0A0L8I9L9 [416-431]			Saccharopine dehydrogenase NADP binding domain-containing protein OS=Octopus bimaculoides OX=37653 GN=OCBIM_22026727mg PE=3 SV=1	OctVul6B010711P1; A0A0L8I9L9; Cluster-58773.215104;orf1 len=436 frame:3 start:183 end:1490 gi; A0A6P7SBJ5	0	1838.86	16
High	Unambiguous	SLSGESGGTISEDTLR	[K].SLSGESGGTISEDTLR.[D]	1xTMT6plex [N-Term]	1xTMT6plex [N-Term]	2.69515e-06	0.000211928	1.446	2	5	4	A0A7E6EZI8; Cluster-58773.181383;orf1 len=2076 frame:2 start:398 end:6625 gi	A0A7E6EZI8 [3890-3905]; Cluster-58773.181383;orf1 len=2076 frame:2 start:398 end:6625 gi [1291-1306]			Uncharacterized protein LOC115214248 OS=Octopus vulgaris OX=6645 GN=LOC115214248 PE=4 SV=1 762115637 ref|XP_011440628.1| PREDICTED: uncharacterized protein LOC105337560 isoform X1 [Crassostrea gigas]	A0A7E6EZI8; OctVul6B011496P2; Cluster-58773.181383;orf1 len=2076 frame:2 start:398 end:6625 gi; OctVul6B011496P1; Cluster-58773.181380;orf1 len=1796 frame:2 start:1430 end:6817 gi	0	1837.93	16	1.23	0.471	0.579	0.3	-1.09	-0.79	0.995444	0.0279812	0.0140328	1	0.107493	0.0470113	21.9	46.6	27	20.96	69.97	38.29	4	10	5	21.8	30.5	22	19.2	95.9	41.5	172.9	37.9
High	Unambiguous	FRDTNELIER	[K].FRDTNELIER.[A]	1xTMT6plex [N-Term]	1xTMT6plex [N-Term]	0.00055095	0.000211928	0.747	1	3	2	Cluster-58773.105745;orf1 len=546 frame:1 start:1 end:1638 gi	Cluster-58773.105745;orf1 len=546 frame:1 start:1 end:1638 gi [455-464]			676439202 ref|XP_009048780.1| hypothetical protein LOTGIDRAFT_177987 [Lottia gigantea]>gi|556112009|gb|ESP00661.1| hypothetical protein LOTGIDRAFT_177987 [Lottia gigantea]	Cluster-58773.105745;orf1 len=546 frame:1 start:1 end:1638 gi; OctVul6B010694P1; Cluster-58773.105746;orf1 len=363 frame:1 start:343 end:1431 gi	1	1521.82	10	1.369	0.413	0.565	0.45	-1.28	-0.82	0.50005	0.0215347	0.145828	1	0.0894847	0.284741	19.6	47.6	26.9	8.27	48.86	41.21	4	10	6	21.8	19.4	17.9	19.9	87.2	43.3	88.3	25.1
High	Unambiguous	SLSALGNVISALADGNK	[K].SLSALGNVISALADGNK.[S]	1xTMT6plex [K17]; 1xTMT6plex [N-Term]	1xTMT6plex [K17]; 1xTMT6plex [N-Term]	1.68759e-05	0.000211928	1.205	1	9	2	A0A0L8I067	A0A0L8I067 [257-273]			Kinesin-like protein OS=Octopus bimaculoides OX=37653 GN=OCBIM_22000619mg PE=3 SV=1	Cluster-58773.172561;orf1 len=920 frame:1 start:481 end:3240 gi; A0A0L8I067; P21613; OctVul6B027907P1; OctVul6B027907P2; Cluster-58773.172535;orf1 len=775 frame:1 start:481 end:2805 gi; A0A6P7SHY3; A0A812ARD7; Cluster-58773.172534;orf1 len=992 frame:1 start:481 end:3456 gi	0	2088.21	17
[truncated: 6,950 more rows]
[truncated: 93 more columns]

## Sheet: PSMs
Confidence	Identifying Node Type	Identifying Node	Search ID	Identifying Node No	PSM Ambiguity	Sequence	Annotated Sequence	Modifications	# Proteins	Master Protein Accessions	Master Protein Descriptions	Protein Accessions	Protein Descriptions	# Missed Cleavages	Charge	Original Precursor Charge	DeltaScore	DeltaCn	Rank	Search Engine Rank	Concatenated Rank	m/z [Da]	MH+ [Da]	Theo. MH+ [Da]	DeltaM [ppm]	Deltam/z [Da]	Ions Matched	Matched Ions	Total Ions	Intensity	Activation Type	MS Order	Isolation Interference [%]	Average Reporter S/N	Comp. Voltage [V]	Ion Inject Time [ms]	RT [min]	First Scan	Last Scan	Master Scan(s)	Spectrum File	File ID	Abundance: 126	Abundance: 127N	Abundance: 127C	Abundance: 128N	Abundance: 128C	Abundance: 129N	Abundance: 129C
[truncated: 15,629 more rows]
[truncated: 10 more columns]
