# Supplementary material for: Decoding Octopus Skin Mucus: Impact of Aquarium-Maintenance and Senescence on the Proteome Profile of the Common Octopus (Octopus vulgaris)
Source: Int J Mol Sci. 2024 Sep 15;25(18):9953. doi: 10.3390/ijms25189953 (PMC11431876; doi:10.3390/ijms25189953)
Supplement: Supplementary file 1 [file ijms-25-09953-s001.zip › Supplementary Data S3. Vox plot analysis by condition.xlsx]

## Sheet: Aquarium vs Senescent 
Table S3. Common octopus skin mucus proteome vox plot analysis by condition (aquarium-maintained, senescent, and wild)
Aquarium maintained vs Senescent					Abundance Ratio: (Aquarium maintained) / (Senescent)	Abundance Ratio P-Value: (Aquarium maintained) / (Senescent)
Regulation	More abundant in	Accession	Description	Gene ID
Down-regulated	Senescent	A0A6P7TG54	Intermediate filament protein ifa-1-like isoform X1 OS=Octopus vulgaris	LOC115222953	0.3	0.0104411
Down-regulated	Senescent	A0A6P7S5R6	Large ribosomal subunit protein eL31 OS=Octopus vulgaris	LOC115209294	0.421	0.000113275
Down-regulated	Senescent	A0A6P7TE62	Interferon-induced protein with tetratricopeptide repeats 5-like isoform X1 OS=Octopus vulgaris	LOC115221757	0.41	0.002368
Down-regulated	Senescent	A0A6P7T042	LOW QUALITY PROTEIN: paramyosin-like OS=Octopus vulgaris	LOC115218392	0.338	0.00228697
Down-regulated	Senescent	A0A812C079	ACTB_G1 OS=Sepia pharaonis	SPHA_27379	0.323	1.58842e-05
Down-regulated	Senescent	A0A7E6EUU4	Mucin-4-like OS=Octopus vulgaris	LOC115213197	0.328	0.000957108
Down-regulated	Senescent	A0A6P7U678	Collagen alpha-4(VI) chain OS=Octopus vulgaris	LOC115232146	0.477	0.0107085
Down-regulated	Senescent	A0A0L8G9V4	Roadblock/LAMTOR2 domain-containing protein OS=Octopus bimaculoides	OCBIM_22038061mg	0.477	0.0202248
Down-regulated	Senescent	A0A6P7TM05	Endoplasmic reticulum resident protein 44 OS=Octopus vulgaris	LOC115225775	0.445	0.000156361
Down-regulated	Senescent	A0A0L8GBM2	ATP-grasp domain-containing protein OS=Octopus bimaculoides	OCBIM_22036184mg	0.356	0.00307676
Down-regulated	Senescent	A0A060BQ60	Alpha-tubulin-like protein 01 OS=Stentor coeruleus	ATU02, ATU01, SteCoe_14841	0.295	0.0277557
Down-regulated	Senescent	A0A0L8FTS9	V-type proton ATPase subunit C OS=Octopus bimaculoides	OCBIM_22008112mg	0.478	0.000210614
Down-regulated	Senescent	A0A7E6FMZ6	Uncharacterized protein isoform X1 OS=Octopus vulgaris	LOC115224559	0.388	0.0174433
Down-regulated	Senescent	Q06268	Omega-crystallin OS=Enteroctopus dofleini	LOC115217972	0.344	0.00754202
Down-regulated	Senescent	A0A7E6FVF1	LOW QUALITY PROTEIN: talin-2-like OS=Octopus vulgaris	LOC115226299	0.396	2.99982e-05
Down-regulated	Senescent	A0A0L8FIP0	Peptidase M20 dimerisation domain-containing protein OS=Octopus bimaculoides	OCBIM_22018827mg	0.289	0.00619557
Down-regulated	Senescent	A0A7E6FPB4	Caspase-3-like isoform X5 OS=Octopus vulgaris	LOC115224717	0.328	0.000104291
Down-regulated	Senescent	A0A6P7SJH5	Cytosolic non-specific dipeptidase OS=Octopus vulgaris	LOC115213824	0.403	0.00164717
Down-regulated	Senescent	A0A0L8GRY3	Succinate--CoA ligase [GDP-forming] subunit beta, mitochondrial OS=Octopus bimaculoides	OCBIM_22028865mg	0.488	1.14132e-05
Down-regulated	Senescent	A0A0L8G3S1	Electron transfer flavoprotein subunit alpha OS=Octopus bimaculoides	OCBIM_22000760mg	0.434	0.000387377
Down-regulated	Senescent	A0A0L8GX12	EF-hand domain-containing protein OS=Octopus bimaculoides	OCBIM_22026598mg	0.304	0.0293586
Down-regulated	Senescent	A0A6P7TFX6	Golgi-associated plant pathogenesis-related protein 1-like OS=Octopus vulgaris	LOC115222903	0.399	0.0099615
Down-regulated	Senescent	A0A6P7TXP1	Protein flp-like OS=Octopus vulgaris	LOC115228188	0.441	0.000779992
Down-regulated	Senescent	A0A6P7THF3	70 kDa neurofilament protein-like OS=Octopus vulgaris	LOC115222957	0.231	0.00179525
Down-regulated	Senescent	A0A0L8H3A2	Uncharacterized protein OS=Octopus bimaculoides	OCBIM_22023573mg	0.455	0.0223728
Down-regulated	Senescent	Q06268	Omega-crystallin OS=Enteroctopus dofleini	LOC115217972	0.097	0.0158771
Down-regulated	Senescent	A0A6P7THE8	Intermediate filament protein ifa-1-like isoform X3 OS=Octopus vulgaris	LOC115222953	0.195	0.00380602
Down-regulated	Senescent	A0A6P7TE15	Eukaryotic translation initiation factor 5 OS=Octopus vulgaris	LOC115222480	0.262	1.55801e-09
Down-regulated	Senescent	A0A7E6EHE9	Prosaposin isoform X1 OS=Octopus vulgaris	LOC115209891	0.427	0.040725
Down-regulated	Senescent	A0A6P7TVF0	40S ribosomal protein S26 OS=Octopus vulgaris	LOC115230248	0.279	5.8825e-06
Down-regulated	Senescent	T1G7N3	LTD domain-containing protein OS=Helobdella robusta	20217080, HELRODRAFT_90252	0.171	0.0247882
Down-regulated	Senescent	A0A6P7ST11	LIM domain-containing protein WLIM2a OS=Octopus vulgaris	LOC115216304	0.409	0.0196696
Down-regulated	Senescent	V4ABJ9	Ribonuclease H, 3.1.26.4 OS=Lottia gigantea	LOTGIDRAFT_120973	0.173	0.00879617
Down-regulated	Senescent	Q06268	Omega-crystallin OS=Enteroctopus dofleini	LOC115217972	0.185	0.000127501
Down-regulated	Senescent	A0A6P7T9H7	Heterogeneous nuclear ribonucleoprotein K isoform X1 OS=Octopus vulgaris	LOC115220454	0.471	0.000382025
Down-regulated	Senescent	A0A6P7SFR3	Cystathionine beta-synthase OS=Octopus vulgaris	LOC115212101	0.296	0.0453753
Down-regulated	Senescent	A0A6P7SLT3	Digestive cysteine proteinase 1 OS=Octopus vulgaris	LOC115214061	0.485	0.000388273
Down-regulated	Senescent	A0A0L8HTG6	Isocitrate dehydrogenase [NAD] subunit, mitochondrial OS=Octopus bimaculoides	OCBIM_22006401mg	0.377	1.72602e-05
Down-regulated	Senescent	A0A6P7U4P1	Deoxynucleoside triphosphate triphosphohydrolase SAMHD1-like isoform X2 OS=Octopus vulgaris	LOC115231345	0.155	0.000105377
Down-regulated	Senescent	A0A6P7TUT0	Actin-like isoform X2 OS=Octopus vulgaris	LOC115225778	0.443	0.00756857
Down-regulated	Senescent	A0A812DBA1	Ubiquitin-ribosomal protein eS31 fusion protein OS=Sepia pharaonis	SPHA_48671	0.46	0.0343802
Down-regulated	Senescent	I0JGU4	Tubulin alpha chain OS=Sepia officinalis	TUBA4	0.483	0.0475861
Down-regulated	Senescent	A0A6P7TJ48	Gastrotropin OS=Octopus vulgaris	LOC115223583, OCTVUL_1B027098	0.307	0.000736054
Down-regulated	Senescent	A0A0L8H4X2	RNA helicase OS=Octopus bimaculoides	OCBIM_22023162mg	0.428	0.00553391
Down-regulated	Senescent	A0A7E6EUP3	Caspase-3 OS=Octopus vulgaris	LOC115211860	0.419	0.00210508
Down-regulated	Senescent	A0A6P7T9M7	Transgelin OS=Octopus vulgaris	LOC115221527	0.327	0.000158726
Down-regulated	Senescent	A0A6P7TJR9	Dihydropyrimidine dehydrogenase [NADP(+)] OS=Octopus vulgaris	LOC115223777	0.262	0.00480258
Down-regulated	Senescent	A0A6P7SRB5	Uncharacterized protein OS=Octopus vulgaris	LOC115215605	0.32	0.0355962
Down-regulated	Senescent	Q06268	Omega-crystallin OS=Enteroctopus dofleini	LOC115217972	0.317	0.0106358
Down-regulated	Senescent	A0A7E6F654	Calpain-9 isoform X8 OS=Octopus vulgaris	LOC115217089	0.405	0.000257129
Down-regulated	Senescent	A0A0P0UX03	Hemocyanin subunit 1 (Fragment) OS=Todarodes pacificus	Tphcy	0.207	0.00318767
Down-regulated	Senescent	O96952	Thioredoxin OS=Geodia cydonium	THIO	0.357	0.00570283
Up-regulated	Aquarium maintained	A0A6P7S478	MAM and LDL-receptor class A domain-containing protein 2-like OS=Octopus vulgaris	LOC115209054	2.821	0.000133426
Up-regulated	Aquarium maintained	V3ZGI3	Chitinase OS=Lottia gigantea	LOTGIDRAFT_236719	3.05	0.0363065
Up-regulated	Aquarium maintained	A0A6P7U7E1	Protein-tyrosine-phosphatase OS=Octopus vulgaris	LOC115232522	3.431	0.000476319
Up-regulated	Aquarium maintained	A0A0L8G9Q0	PREDICTED: G-protein coupled receptor 126-like OS=Octopus bimaculoides	OCBIM_22037359mg	2.663	0.000370756
Up-regulated	Aquarium maintained	A0A6P7T3J7	Uncharacterized protein OS=Octopus vulgaris	LOC115219333	7.506	5.70101e-06
Up-regulated	Aquarium maintained	A0A7E6F2Q3	MAM and LDL-receptor	LOC118764670	2.799	0.0306542
Up-regulated	Aquarium maintained	A0A6P7TPR6	MAM and LDL-receptor	LOC115225102	2.114	0.00974377
Up-regulated	Aquarium maintained	V4BCH6	Fibropellin-1 OS=Lottia gigantea	LOTGIDRAFT_230171	3.978	0.00196312
Up-regulated	Aquarium maintained	A0A0L8G5R0	Cytochrome c oxidase copper chaperone OS=Octopus bimaculoides	OCBIM_22039935mg	4.067	9.15902e-06
Up-regulated	Aquarium maintained	A0A7E6FGH2	Peroxidase-like protein OS=Octopus vulgaris	LOC115221592	4.321	0.000167595
Up-regulated	Aquarium maintained	A0A6P7SBM3	Uncharacterized protein OS=Octopus vulgaris	LOC115211015	3.705	1.23043e-06
Up-regulated	Aquarium maintained	A0A7E6EMV1	Protocadherin Fat 4 OS=Octopus vulgaris	LOC115225134	2.341	0.000423713
Up-regulated	Aquarium maintained	A0A6P7T8F1	Uncharacterized protein OS=Octopus vulgaris	LOC115220523	4.062	0.00466502
Up-regulated	Aquarium maintained	A0A0L8HCQ3	Large ribosomal subunit protein uL23 N-terminal domain-containing protein OS=Octopus bimaculoides	OCBIM_22017437mg	2.54	1.3987e-05
Up-regulated	Aquarium maintained	A0A0L8HPE3	EF-hand domain-containing protein OS=Octopus bimaculoides	OCBIM_22009859mg	2.073	0.00083651
Up-regulated	Aquarium maintained	A0A7E6FND8	Uncharacterized protein OS=Octopus vulgaris	LOC118767817	6.682	0.000112289
Up-regulated	Aquarium maintained	V4BH56	Transferrin-like domain-containing protein OS=Lottia gigantea	LOTGIDRAFT_234865	2.781	0.00493611
Up-regulated	Aquarium maintained	A0A0L8GMR0	Beta-N-acetylhexosaminidase OS=Octopus bimaculoides	OCBIM_22031175mg	9.474	0.000450187
Up-regulated	Aquarium maintained	A0A6P7SCI3	Protein mono-ADP-ribosyltransferase PARP14-like isoform X2 OS=Octopus vulgaris	LOC115211026	2.792	3.45837e-05
Up-regulated	Aquarium maintained	A0A6P7SCL7	Cylicin-1 OS=Octopus vulgaris	LOC115211645	2.722	0.0295157
Up-regulated	Aquarium maintained	A0A7E6FK29	Mucin-19-like OS=Octopus vulgaris	LOC115224399	2.177	0.0076592
Up-regulated	Aquarium maintained	A0A6P7SIW2	Large ribosomal subunit protein eL36, 60S ribosomal protein L36 OS=Octopus vulgaris	LOC115213140, OCTVUL_1B000827	2.488	0.00907621
Up-regulated	Aquarium maintained	A0A6P7UA82	Histone H1-delta OS=Octopus vulgaris	LOC115232510	3.79	0.000439564
Up-regulated	Aquarium maintained	A0A6P7T4G9	Arginase OS=Octopus vulgaris	LOC115219198	2.202	0.039308
Up-regulated	Aquarium maintained	A0A7E6EVP0	Uncharacterized protein OS=Octopus vulgaris	LOC115211772	2.618	3.12847e-09
Up-regulated	Aquarium maintained	C1LIQ0	Hypothetical protein OS=Schistosoma japonicum		2.173	0.00706994
Up-regulated	Aquarium maintained	A0A0L8HDG2	Uncharacterized protein OS=Octopus bimaculoides	OCBIM_22016971mg	2.2	0.0497981
Up-regulated	Aquarium maintained	A0A7E6EIG8	Insulin-like growth factor-binding protein complex acid labile subunit OS=Octopus vulgaris	LOC118761371	11.909	0.00401679
Up-regulated	Aquarium maintained	A0A7E6FK29	Mucin-19-like OS=Octopus vulgaris	LOC115224399	3.084	0.00386933
Up-regulated	Aquarium maintained	A0A0L8IEH8	Saposin B-type domain-containing protein OS=Octopus bimaculoides	OCBIM_22010371mg	3.863	7.90781e-06
Up-regulated	Aquarium maintained	A0A7E6EMV1	Protocadherin Fat 4 OS=Octopus vulgaris	LOC115225134	2.038	0.0292208
Up-regulated	Aquarium maintained	A0A6P7SXS0	Cell surface glycoprotein 1 isoform X2 OS=Octopus vulgaris	LOC115217577	2.089	0.0284943
Up-regulated	Aquarium maintained	A0A7E6FCD6	Myb-like protein D isoform X1 OS=Octopus vulgaris	LOC115219060	2.809	1.89858e-05
Up-regulated	Aquarium maintained	A0A6P7TU72	Uncharacterized protein OS=Octopus vulgaris	LOC115229658	3.107	0.00730667
Up-regulated	Aquarium maintained	A0A6P7TRP6	Uncharacterized protein OS=Octopus vulgaris	LOC115224798	3.591	4.34353e-08
Up-regulated	Aquarium maintained	A0A6P7T161	Uncharacterized protein OS=Octopus vulgaris	LOC115218089	3.857	0.000107371
Up-regulated	Aquarium maintained	A0A6P7TAQ3	von Willebrand factor C domain-containing protein 2-like OS=Octopus vulgaris	LOC115222123	3.29	0.00104686
Up-regulated	Aquarium maintained	A0A6P7U994	Uncharacterized protein OS=Octopus vulgaris	LOC115232232	2.038	0.000110765
Up-regulated	Aquarium maintained	A0A6P7TKZ5	Alpha-tectorin OS=Octopus vulgaris	LOC115223385	2.01	1.8925e-05
Up-regulated	Aquarium maintained	A0A6P7TIG1	Histone H1-like OS=Octopus vulgaris	LOC115222802	2.424	0.00280642
Up-regulated	Aquarium maintained	A0A7E6EVN8	Mucin-like protein OS=Octopus vulgaris	LOC115213503	2.547	0.0412598
Up-regulated	Aquarium maintained	R4UW62	Tetraspanin D107 OS=Coptotermes formosanus	TSPAN1	2.807	2.03613e-05
Up-regulated	Aquarium maintained	A0A6P7T1U1	Uncharacterized protein OS=Octopus vulgaris	LOC115218594	3.271	8.65569e-05
Up-regulated	Aquarium maintained	B1N695	Ribosomal protein l17 OS=Haliotis discus discus	Rpl17	2.031	0.0327346
Up-regulated	Aquarium maintained	W5QIM5	PREDICTED: gamma-aminobutyric acid receptor-associated protein-like 1 OS=Ovis aries	GABARAPL1	2.828	0.000112049
Up-regulated	Aquarium maintained	A0A6P7TM10	Large ribosomal subunit protein eL6 OS=Octopus vulgaris	LOC115224335	2.037	7.77354e-07
Up-regulated	Aquarium maintained	K4JDC7	Glyceraldehyde-3-phosphate dehydrogenase OS=Ceriodaphnia quadrangula	GAPDH	3.208	0.00101719
Up-regulated	Aquarium maintained	A0A7E6FFP8	Neutral and basic amino acid transport protein rBAT OS=Octopus vulgaris	LOC115220886	3.181	0.00199185
Up-regulated	Aquarium maintained	A0A6P7SC42	Uncharacterized protein OS=Octopus vulgaris	LOC115210917	4.499	0.0265484
Up-regulated	Aquarium maintained	A0A6P7TDN5	Glutamine synthetase OS=Octopus vulgaris	LOC115222946	3.268	9.40758e-07
Up-regulated	Aquarium maintained	A0A0L8HP38	Uncharacterized protein OS=Octopus bimaculoides	OCBIM_22011093mg	3.853	2.17932e-05
Up-regulated	Aquarium maintained	A0A6P7SKP3	Alpha-mannosidase OS=Octopus vulgaris	LOC115214113, OCTVUL_1B022420	3.34	0.000394219
Up-regulated	Aquarium maintained	A0A812EAZ8	Tubulin beta chain OS=Sepia pharaonis	SPHA_67624	2.394	0.00114983
Up-regulated	Aquarium maintained	A0A6P7T8E9	Mucin-like protein OS=Octopus vulgaris	LOC115221006	5.189	2.66974e-08
Up-regulated	Aquarium maintained	A0A7E6EL58	EGF-containing fibulin-like extracellular matrix protein 2 OS=Octopus vulgaris	LOC118761678	3.116	0.00364905
Up-regulated	Aquarium maintained	A0A6P7U089	Leucine-rich repeat-containing protein 70-like OS=Octopus vulgaris	LOC115227794	3.423	0.00464655
Up-regulated	Aquarium maintained	A0A6P7U666	Caspase-7-like OS=Octopus vulgaris	LOC115231058	6.34	0.000841109
Up-regulated	Aquarium maintained	A0A0L8FGF7	Lipocalin/cytosolic fatty-acid binding domain-containing protein (Fragment) OS=Octopus bimaculoides	OCBIM_22022037mg	2.027	0.01762
Up-regulated	Aquarium maintained	A0A6P7T4E9	Prominin-1 OS=Octopus vulgaris	LOC115219257	3.629	8.04627e-06
Up-regulated	Aquarium maintained	A0A6P7TQ00	PREDICTED: calumenin-like OS=Octopus vulgaris	LOC115224315	2.687	0.00128516
Up-regulated	Aquarium maintained	A0A7E6FK29	Mucin-19-like OS=Octopus vulgaris	LOC115224399	2.315	0.00496281
Up-regulated	Aquarium maintained	A0A7E6FLS3	Uncharacterized protein OS=Octopus vulgaris	LOC115222984	2.976	0.0179061
Up-regulated	Aquarium maintained	A0A7E6EQG6	MAM and LDL-receptor class A domain-containing protein 2-like OS=Octopus vulgaris	LOC115209557	2.43	0.00127012
Up-regulated	Aquarium maintained	A0A6P7S8D5	Gelsolin-like protein 2 OS=Octopus vulgaris	LOC115209888	2.154	0.00922599
Up-regulated	Aquarium maintained	V4AAV0	Thymosin beta OS=Lottia gigantea	LOTGIDRAFT_209434	2.113	0.00408668
Up-regulated	Aquarium maintained	A0A7E6FRQ0	Uncharacterized protein isoform X3 OS=Octopus vulgaris	LOC115225308	3.161	0.000147682
Up-regulated	Aquarium maintained	A0A7E6F689	LIM and calponin homology domains-containing protein 1-like isoform X2 OS=Octopus vulgaris	LOC115216997	2.719	0.0106398
Up-regulated	Aquarium maintained	A0A6P7T9S7	Allene oxide synthase-lipoxygenase protein OS=Octopus vulgaris	LOC115221688	2.632	0.000610136
Up-regulated	Aquarium maintained	B6ZCB1	Large ribosomal subunit protein P2 OS=Mytilus galloprovincialis	p2	2.076	0.000479254
Up-regulated	Aquarium maintained	A0A6P7U2Q2	Uncharacterized protein OS=Octopus vulgaris	LOC115232460	2.453	0.0429677
Up-regulated	Aquarium maintained	V3ZU05	Beta-N-acetylhexosaminidase, 3.2.1.52, Beta-N-acetylhexosaminidase OS=Lottia gigantea	LOTGIDRAFT_168843	5.709	7.78648e-10
Up-regulated	Aquarium maintained	A0A6P7U7R9	Uncharacterized protein OS=Octopus vulgaris	LOC115232596	3.212	3.24091e-06
Up-regulated	Aquarium maintained	A0A7E6EIM0	Myoferlin isoform X2 OS=Octopus vulgaris	LOC115230663	2.019	0.000729953
Up-regulated	Aquarium maintained	A0A6P7T446	Calcium-dependent protein kinase 12 isoform X2 OS=Octopus vulgaris	LOC115219536	5.08	0.0159655
Up-regulated	Aquarium maintained	A0A2B4R7S7	Kelch-like protein 28 OS=Stylophora pistillata	Klhl28, AWC38_SpisGene23646	2.7	0.000227689
Up-regulated	Aquarium maintained	A0A7E6EW14	Tetraspanin OS=Octopus vulgaris	LOC115212017	3.957	3.5203e-05
Up-regulated	Aquarium maintained	A0A7E6EJJ9	Adhesion G-protein coupled receptor G6 OS=Octopus vulgaris	LOC115230319	8.423	1.72733e-06
Up-regulated	Aquarium maintained	A0A6P7TZV0	Ferroxidase, 1.16.3.1 OS=Octopus vulgaris	LOC115231407	2.354	0.000141954
Up-regulated	Aquarium maintained	V4C844	MAM and LDL-receptor class A domain-containing protein 1 OS=Lottia gigantea	LOTGIDRAFT_228404	3.659	1.34193e-06
Up-regulated	Aquarium maintained	A0A7E6EKH2	Caspase-7 OS=Octopus vulgaris	LOC115231059	2.119	0.0338509
Up-regulated	Aquarium maintained	Q32R24	Variable lymphocyte receptor A OS=Eptatretus burgeri	VLRA	2.932	0.023884
Up-regulated	Aquarium maintained	A0A6P7UBR3	PREDICTED: cadherin-23-like isoform X3 OS=Octopus vulgaris	LOC115232553	2.284	0.00526023
Up-regulated	Aquarium maintained	A0A6P7SP67	Plexin domain-containing protein 1-like OS=Octopus vulgaris	LOC115214780	2.944	3.01555e-05
Up-regulated	Aquarium maintained	A0A6P7T4Q4	Rhomboid-related protein 2-like OS=Octopus vulgaris	LOC115219244	4.146	0.00283427
Up-regulated	Aquarium maintained	A0A6P7SGB3	Uncharacterized protein isoform X3 OS=Octopus vulgaris	LOC115212292	4.21	0.00240399
Up-regulated	Aquarium maintained	A0A6P7SAW2	High mobility group protein HMGI-C isoform X1 OS=Octopus vulgaris	LOC115210677	2.284	0.000104997
Up-regulated	Aquarium maintained	A0A6P7TFF2	Regucalcin OS=Octopus vulgaris	LOC115222191	4.36	0.000386115
Up-regulated	Aquarium maintained	A0A7E6FRF3	Caspase-8-like isoform X3 OS=Octopus vulgaris	LOC115224717	2.089	0.0432824
Up-regulated	Aquarium maintained	A0A0L8H0Y9	PCI domain-containing protein OS=Octopus bimaculoides	OCBIM_22025263mg	2.116	0.000639796
Up-regulated	Aquarium maintained	Q06268	Omega-crystallin OS=Enteroctopus dofleini	LOC115217972	2.67	0.00351001
Up-regulated	Aquarium maintained	A0A7E6EPG6	Uncharacterized protein OS=Octopus vulgaris	LOC115209496	3.065	0.00985809
Up-regulated	Aquarium maintained	A0A6P7SYN9	Barrier-to-autointegration factor B OS=Octopus vulgaris	LOC115217368	4.907	2.38337e-09
Up-regulated	Aquarium maintained	A0A7E6FLU1	Uncharacterized protein isoform X2 OS=Octopus vulgaris	LOC115224005	2.175	0.00319054
Up-regulated	Aquarium maintained	A0A6P7TEV4	MAM and LDL-receptor class A domain-containing protein 2 OS=Octopus vulgaris	LOC115223376	2.512	0.00197818
Up-regulated	Aquarium maintained	A0A6P7TCH8	PREDICTED: uncharacterized protein OS=Octopus vulgaris	LOC115221325	2.57	1.05643e-08
Up-regulated	Aquarium maintained	A0A7E6FD07	DNA ligase 1 isoform X4 OS=Octopus vulgaris	LOC115219728	2.319	4.8317e-05
Up-regulated	Aquarium maintained	A0A7E6FB46	Poly [ADP-ribose] polymerase OS=Octopus vulgaris	LOC115211065	2.259	0.000426473
Up-regulated	Aquarium maintained	A0A7E6ESZ3	Ribosomal protein L19 OS=Octopus vulgaris	LOC115211072	2.418	4.61392e-06
Up-regulated	Aquarium maintained	A0A6P7SI44	Prefoldin subunit 6 OS=Octopus vulgaris	LOC115213295	2.05	0.00256388
Up-regulated	Aquarium maintained	A0A7E6F639	Cytochrome P450 2B2-like isoform X2 OS=Octopus vulgaris	LOC115217139	2.393	0.0472155
Up-regulated	Aquarium maintained	A0A6P7TN39	Proteasome subunit beta OS=Octopus vulgaris	LOC115223857	2.055	0.00326911
Up-regulated	Aquarium maintained	A0A6P7TGG9	Late histone H1-like OS=Octopus vulgaris	LOC115223028	3.821	0.00686949
Up-regulated	Aquarium maintained	A0A6P7U7P0	Histone H1-delta OS=Octopus vulgaris	LOC115232571	4.335	0.0423746
Up-regulated	Aquarium maintained	K1QEZ3	Fascin-like OS=Crassostrea gigas	CGI_10025410	2.417	0.000246863
Up-regulated	Aquarium maintained	A0A6P7TNC7	Uncharacterized protein isoform X1 OS=Octopus vulgaris	LOC115226693	2.219	0.00375728
Up-regulated	Aquarium maintained	A0A6P7S8D5	Gelsolin-like protein 2 OS=Octopus vulgaris	LOC115209888	4.389	0.000311323
Up-regulated	Aquarium maintained	A0A7E6EJW8	Uncharacterized protein isoform X2 OS=Octopus vulgaris	LOC115230628	5.8	5.64557e-05
Up-regulated	Aquarium maintained	A0A7E6EK07	Uncharacterized protein isoform X3 OS=Octopus vulgaris	LOC115230628	3.254	1.861e-05
Up-regulated	Aquarium maintained	A0A6P7SIX4	Inorganic diphosphatase OS=Octopus vulgaris	LOC115213471	2.333	0.000212947
Up-regulated	Aquarium maintained	A0A087U5V4	Activated RNA polymerase II transcriptional coactivator p15, partial OS=Stegodyphus mimosarum	X975_08033	2.216	0.000128526
Up-regulated	Aquarium maintained	XP_042861281.1	Uncharacterized protein OS=Penaeus japonicus	LOC122246652	10.198	1.29547e-05
Up-regulated	Aquarium maintained	A0A0L8HVJ8	PREDICTED: uncharacterized protein OS=Octopus bimaculoides	OCBIM_22004873mg	9.417	1.55079e-07
Up-regulated	Aquarium maintained	A0A6P7U3X7	Thioredoxin-dependent peroxiredoxin OS=Octopus vulgaris	LOC115229394	2.142	0.00335872
Up-regulated	Aquarium maintained	A0A3P9NF66	Membrane metallo-endopeptidase-like 1 isoform X2 OS=Poecilia reticulata	MMEL1	3.872	7.34463e-09
Up-regulated	Aquarium maintained	K1QJZ8	Small acidic protein OS=Crassostrea gigas	CGI_10018965	3.247	2.82945e-06
Up-regulated	Aquarium maintained	A0A6P7SWR5	Deoxynucleoside triphosphate triphosphohydrolase SAMHD1-like isoform X2 OS=Octopus vulgaris	LOC115217206	2.175	0.0258247
Up-regulated	Aquarium maintained	A0A7E6F428	Lysosome-associated membrane glycoprotein 1 isoform X3 OS=Octopus vulgaris	LOC115215562	3.463	0.00524871
Up-regulated	Aquarium maintained	A0A6P7S7I1	Uncharacterized protein isoform X1 OS=Octopus vulgaris	LOC115209782	2.292	0.00272327
Up-regulated	Aquarium maintained	A0A7E6ESY7	Neuroglian isoform X2 OS=Octopus vulgaris	LOC115210201	2.623	8.51528e-05
Up-regulated	Aquarium maintained	A0A6P7UAR3	Cyanocobalamin reductase (cyanide-eliminating) OS=Octopus vulgaris	LOC115232349	2.596	0.00818166
Up-regulated	Aquarium maintained	A0A7E6FNH7	Transporter OS=Octopus vulgaris	LOC115224310	4.166	1.48153e-07
Up-regulated	Aquarium maintained	A0A0L8HWS9	Poly [ADP-ribose] polymerase OS=Octopus bimaculoides	OCBIM_22003876mg	5.922	0.000347574
Up-regulated	Aquarium maintained	A0A6P7SYG8	Transcription factor iws-1 isoform X2 OS=Octopus vulgaris	LOC115217874, OCTVUL_1B028762	4.111	2.21889e-06
Up-regulated	Aquarium maintained	A0A6P7SY66	Ribonuclease DdI OS=Octopus vulgaris	LOC115217532	2.956	0.000392166
Up-regulated	Aquarium maintained	A0A6P7T174	Uncharacterized protein OS=Octopus vulgaris	LOC115218647	9.064	0.00500648
Up-regulated	Aquarium maintained	A0A6P7THD1	Uncharacterized protein OS=Octopus vulgaris	LOC115211811	3.777	0.017829
Up-regulated	Aquarium maintained	M9WVJ3	Glutathione-S-transferase OS=Sepiella maindroni	GST	2.381	0.00983036
Up-regulated	Aquarium maintained	A0A0L8GRC5	Cytochrome c oxidase subunit OS=Octopus bimaculoides	OCBIM_22029574mg	3.002	0.0145571
Up-regulated	Aquarium maintained	A0A7E6F1R3	Protein artichoke-like OS=Octopus vulgaris	LOC115215777	3.899	3.12261e-06
Up-regulated	Aquarium maintained	V3ZU05	Beta-N-acetylhexosaminidase OS=Lottia gigantea	LOTGIDRAFT_168843	12.752	1.63473e-08
Up-regulated	Aquarium maintained	A0A7E6EHE9	Prosaposin isoform X1 OS=Octopus vulgaris	LOC115209891	2.129	0.0121839

## Sheet: Wild vs Aquarium
Table S3. Common octopus skin mucus proteome vox plot analysis by condition (aquarium-maintained, senescent, and wild)
	Wild vs Aquarium maintained					Abundance Ratio: (Wild) / (Aquarium maintained )	Abundance Ratio P-Value: (Wild)) / (Aquarium maintained )
	Regulation	More abundant in	Accession	Description	Gene ID
1	Down-regulated	Aquarium maintained	A0A7E6EKJ3	Poly [ADP-ribose] polymerase OS=Octopus vulgaris	LOC115208759	0.41	0.000332375
2	Down-regulated	Aquarium maintained	A0A6P7SCI3	Protein mono-ADP-ribosyltransferase PARP14-like isoform X2 OS=Octopus vulgaris	LOC115211026	0.39	0.000155336
3	Down-regulated	Aquarium maintained	A0A6P7SC34	Uncharacterized protein OS=Octopus vulgaris	LOC115210911	0.374	0.00111502
4	Down-regulated	Aquarium maintained	A0A0L8HPE3	EF-hand domain-containing protein OS=Octopus bimaculoides	OCBIM_22009859mg	0.465	0.0036715
5	Down-regulated	Aquarium maintained	A0A6P7T8F1	Uncharacterized protein OS=Octopus vulgaris	LOC115220523	0.093	0.000759558
6	Down-regulated	Aquarium maintained	A0A0L8GAM6	PREDICTED: methylmalonic aciduria and homocystinuria type C protein homolog OS=Octopus bimaculoides	OCBIM_22037028mg	0.388	0.0382885
7	Down-regulated	Aquarium maintained	A0A6P7TL86	Actin, cytoplasmic-like OS=Octopus vulgaris	LOC115225825	0.203	0.000772109
8	Down-regulated	Aquarium maintained	A0A7E6FV02	Caspase-3-like OS=Octopus vulgaris	LOC115226968	0.305	0.00111614
9	Down-regulated	Aquarium maintained	A0A0L8FIF5	Nicotinamide phosphoribosyltransferase OS=Octopus bimaculoides	OCBIM_22018902mg	0.417	0.00326848
10	Down-regulated	Aquarium maintained	A0A6P7U666	Caspase-7-like OS=Octopus vulgaris	LOC115231058	0.116	0.000383094
11	Down-regulated	Aquarium maintained	A0A6P7U7W9	Aminopeptidase W07G4.4 isoform X1 OS=Octopus vulgaris	LOC115232621	0.467	0.0274522
12	Down-regulated	Aquarium maintained	A0A6P7TDN5	Glutamine synthetase OS=Octopus vulgaris	LOC115222946	0.482	0.000513156
13	Down-regulated	Aquarium maintained	A0A7E6FFN2	Zinc finger protein 318 isoform X1 OS=Octopus vulgaris	LOC115219866	0.477	2.50948e-05
14	Down-regulated	Aquarium maintained	A0A6P7SJH5	Cytosolic non-specific dipeptidase OS=Octopus vulgaris	LOC115213824	0.497	0.00639145
15	Down-regulated	Aquarium maintained	A0A7E6EGY8	Caspase-3-like isoform X2 OS=Octopus vulgaris	LOC115227436	0.285	0.0167018
16	Down-regulated	Aquarium maintained	A0A7E6FCD6	Myb-like protein D isoform X1 OS=Octopus vulgaris	LOC115219060	0.472	0.00310764
17	Down-regulated	Aquarium maintained	A0A669CGK0	Cystatin-B OS=Oreochromis niloticus	LOC100695024	0.474	0.00349134
18	Down-regulated	Aquarium maintained	Q7YXL4	C1 family cathepsin L2, Cathepsin-L-like cysteine peptidase 02, 3.4.22.15 OS=Tenebrio molitor	Ctsv	0.436	0.00585834
19	Down-regulated	Aquarium maintained	A0A6P7SIX4	Inorganic diphosphatase OS=Octopus vulgaris	LOC115213471	0.476	0.00516146
20	Down-regulated	Aquarium maintained	A0A6P7TPT6	Receptor-interacting serine/threonine-protein kinase 1 OS=Octopus vulgaris	LOC115227553	0.43	9.12059e-05
21	Down-regulated	Aquarium maintained	A0A0L8GQK0	UDP-N-acetylglucosamine 4-epimerase OS=Octopus bimaculoides	OCBIM_22029631mg	0.438	0.0104117
22	Down-regulated	Aquarium maintained	A0A6P7T943	Neural cell adhesion molecule 2 isoform X13 OS=Octopus vulgaris	LOC115221317	0.16	0.0236441
23	Down-regulated	Aquarium maintained	A0A7E6FPB4	Caspase-3-like isoform X5 OS=Octopus vulgaris	LOC115224717	0.445	0.00240225
24	Down-regulated	Aquarium maintained	A0A6P7TXT0	Deoxynucleoside triphosphate triphosphohydrolase SAMHD1-like isoform X1 OS=Octopus vulgaris	LOC115231345	0.497	0.0397928
25	Down-regulated	Aquarium maintained	A0A6P7U7R9	Uncharacterized protein OS=Octopus vulgaris	LOC115232596	0.384	0.000113801
26	Down-regulated	Aquarium maintained	A0A6P7T3Y2	ADP-ribosylhydrolase ARH3 OS=Octopus vulgaris	LOC115219094	0.486	1.56769e-09
27	Down-regulated	Aquarium maintained	A0A7E6EGP6	Caspase-3-like isoform X1 OS=Octopus vulgaris	LOC115227436	0.484	0.0042792
28	Down-regulated	Aquarium maintained	A0A6P7SYG8	Transcription factor iws-1 isoform X2 OS=Octopus vulgaris	LOC115217874, OCTVUL_1B028762	0.445	0.00101993
29	Down-regulated	Aquarium maintained	A0A6B9KU30	Beta-arrestin isoform 2 OS=Sepia officinalis		0.345	0.0213802
30	Down-regulated	Aquarium maintained	A0A6P7SG33	EF-hand domain-containing protein D2 isoform X2 OS=Octopus vulgaris	LOC115212783	0.482	0.00159778
31	Down-regulated	Aquarium maintained	A0A6P7SWR5	Deoxynucleoside triphosphate triphosphohydrolase SAMHD1-like isoform X2 OS=Octopus vulgaris	LOC115217206	0.358	0.00345032
32	Down-regulated	Aquarium maintained	K1QJZ8	Small acidic protein OS=Crassostrea gigas	CGI_10018965	0.44	0.00335283
33	Down-regulated	Aquarium maintained	V4API0	Copper transport protein ATOX1 OS=Lottia gigantea	LOTGIDRAFT_226396	0.331	0.00393403
34	Down-regulated	Aquarium maintained	V4BKD3	Caspase-3 OS=Lottia gigantea	LOTGIDRAFT_106792	0.173	0.0132709
35	Down-regulated	Aquarium maintained	A0A7E6FPB4	Caspase-3-like isoform X5 OS=Octopus vulgaris	LOC115224717	0.462	0.0104453
1	Up-regulated	Wild	A0A6P7TTQ0	Mammalian ependymin-related protein 1 OS=Octopus vulgaris	LOC115225453	4.333	0.0192659
2	Up-regulated	Wild	A0A8B8DKI0	Uncharacterized protein OS=Crassostrea virginica	LOC111127373	16.823	0.00165325
3	Up-regulated	Wild	A0A6P7SMF0	Dipeptidase OS=Octopus vulgaris	LOC115214406	2.421	1.37729e-05
4	Up-regulated	Wild	A0A6P7TAH7	Thyroglobulin isoform X1 OS=Octopus vulgaris	LOC115220711	2.236	0.0241225
5	Up-regulated	Wild	A0A7E6F2Q3	SCO-spondin-like OS=Octopus vulgaris	LOC118764670	3.493	0.0178708
6	Up-regulated	Wild	A0A7E6F2Q3	SCO-spondin-like OS=Octopus vulgaris	LOC118764670	4.179	0.0169891
7	Up-regulated	Wild	A0A7E6FJW9	Ferritin OS=Octopus vulgaris	LOC115223217	2.365	0.0200154
8	Up-regulated	Wild	A0A6P7TW80	Uncharacterized protein OS=Octopus vulgaris	LOC115226177	2.664	0.0257768
9	Up-regulated	Wild	A0A6P7SBK8	Collagen alpha-4(VI) chain-like isoform X1 OS=Octopus vulgaris	LOC115210820	2.71	0.00448805
10	Up-regulated	Wild	A0A7E6FBH5	Asparagine-rich protein-like isoform X2 OS=Octopus vulgaris	LOC118765988	39.902	0.000946742
11	Up-regulated	Wild	A0A6P7SDW1	Chitinase-3-like protein 1 isoform X2 OS=Octopus vulgaris	LOC115211915	7.181	4.23167e-05
12	Up-regulated	Wild	A0A6P7TWK0	Uncharacterized protein OS=Octopus vulgaris	LOC115230802	4.462	0.000445392
13	Up-regulated	Wild	A0A7E6FP19	Acidic mammalian chitinase isoform X2 OS=Octopus vulgaris	LOC115230764	6.621	0.0193646
14	Up-regulated	Wild	A0A7E6F4M5	Cartilage matrix protein-like OS=Octopus vulgaris	LOC115216199	3.743	0.00764334
15	Up-regulated	Wild	A0A6P7TI51	Uncharacterized protein OS=Octopus vulgaris	LOC115222714, OCTVUL_1B026380	7.875	0.00111889
16	Up-regulated	Wild	A0A812EG06	Integrase catalytic domain-containing protein OS=Sepia pharaonis	SPHA_74627	6.672	0.0466244
17	Up-regulated	Wild	A0A812AYZ6	PREDICTED: LOW QUALITY PROTEIN: deleted in malignant brain tumors 1 protein OS=Sepia pharaonis	SPHA_7673	3.884	0.000288777
18	Up-regulated	Wild	A0A7E6ES25	Uncharacterized protein OS=Octopus vulgaris	LOC115210527	3.68	0.034664
19	Up-regulated	Wild	A0A6P7SFT9	Deleted in malignant brain tumors 1 protein-like OS=Octopus vulgaris	LOC115212326	3.6	0.000379008
20	Up-regulated	Wild	A0A6P7TXP9	Mammalian ependymin-related protein 1 OS=Octopus vulgaris	LOC115231284	4.735	0.0230228
21	Up-regulated	Wild	A0A6P7TS27	Uncharacterized protein OS=Octopus vulgaris	LOC115224899	5.553	0.0227189
22	Up-regulated	Wild	A0A6P7T3K5	Periostin-like OS=Octopus vulgaris	LOC115219343	4.363	0.000336684
23	Up-regulated	Wild	A0A7E6FAI7	Transforming growth factor-beta-induced protein ig-h3-like OS=Octopus vulgaris	LOC118765953	3.489	0.000340994
24	Up-regulated	Wild	V4ABJ9	Ribonuclease H, 3.1.26.4 OS=Lottia gigantea	LOTGIDRAFT_120973	5.832	0.0146127
25	Up-regulated	Wild	A0A6P7SU44	Cartilage matrix protein-like OS=Octopus vulgaris	LOC115216517	4.973	0.0175614
26	Up-regulated	Wild	A0A6P7S973	Protein kinase C-binding protein 1 isoform X1 OS=Octopus vulgaris	LOC115210291	2.377	5.02083e-05
27	Up-regulated	Wild	A0A6P7T8U5	Uncharacterized protein OS=Octopus vulgaris	LOC115221216	8.759	7.12534e-05
28	Up-regulated	Wild	A0A6P7SKU8	Neurotrypsin-like OS=Octopus vulgaris	LOC115214152	2.993	0.0016424
29	Up-regulated	Wild	D2KX87	Serine protease 1 OS=Heterololigo bleekeri		3.446	0.0325828

## Sheet: Wild vs Senescent  
Table S3. Common octopus skin mucus proteome vox plot analysis by condition (aquarium-maintained, senescent, and wild)
Wild vs Senescent					Abundance Ratio: (Wild)) / (Senescente)	Abundance Ratio P-Value: (Wild) / (Senescente)
Regulation	More abundant in	Accession	Description	Gene ID
Down-regulated	Senescent	A0A0L8I4T3	H15 domain-containing protein OS=Octopus bimaculoides	OCBIM_22034700mg	0.417	2.21695e-05
Down-regulated	Senescent	CAI9740917	PREDICTED: uncharacterized protein OS=Octopus vulgaris	OCTVUL_1B029572	0.34	4.13073e-05
Down-regulated	Senescent	A0A6P7TEC1	Spermidine synthase OS=Octopus vulgaris	LOC115222533	0.333	0.00311692
Down-regulated	Senescent	A0A6P7TCT5	Switch-associated protein 70 isoform X1 OS=Octopus vulgaris	LOC115222694	0.365	0.025187
Down-regulated	Senescent	A0A6P7SLZ2	Coronin OS=Octopus vulgaris	LOC115214296	0.493	0.00172678
Down-regulated	Senescent	A0A7E6EUU4	Mucin-4-like OS=Octopus vulgaris	LOC115213197	0.449	0.0129169
Down-regulated	Senescent	A0A7E6FPT1	Chloride intracellular channel protein 2-like OS=Octopus vulgaris	LOC118768019	0.402	0.000490213
Down-regulated	Senescent	A0A6P7SDN6	Gelsolin-like protein 2 OS=Octopus vulgaris	LOC115211664	0.417	9.76887e-05
Down-regulated	Senescent	A0A6P7TE62	Interferon-induced protein with tetratricopeptide repeats 5-like isoform X1 OS=Octopus vulgaris	LOC115221757	0.439	0.00101435
Down-regulated	Senescent	A0A0L8FIF5	Nicotinamide phosphoribosyltransferase OS=Octopus bimaculoides	OCBIM_22018902mg	0.33	3.42258e-05
Down-regulated	Senescent	A0A6P7TEW0	Aminopeptidase, 3.4.11. OS=Octopus vulgaris	LOC115223377	0.426	4.49506e-05
Down-regulated	Senescent	A0A6P7TL86	Actin, cytoplasmic-like OS=Octopus vulgaris	LOC115225825	0.357	0.0175578
Down-regulated	Senescent	A0A6P7TES8	Uncharacterized protein OS=Octopus vulgaris	LOC115222385	0.471	0.0457187
Down-regulated	Senescent	A0A6P7TJB0	O-methyltransferase MdmC OS=Octopus vulgaris	LOC115222932	0.305	0.0226011
Down-regulated	Senescent	A0A0L8FTS9	V-type proton ATPase subunit C OS=Octopus bimaculoides	OCBIM_22008112mg	0.424	4.03034e-06
Down-regulated	Senescent	A0A7E6EKI0	LOW QUALITY PROTEIN: von Willebrand factor A domain-containing protein 5A-like OS=Octopus vulgaris	LOC118762003	0.446	5.94449e-06
Down-regulated	Senescent	Q06268	Omega-crystallin OS=Enteroctopus dofleini	LOC115217972	0.084	0.00795511
Down-regulated	Senescent	A0A0L8GAM6	PREDICTED: methylmalonic aciduria and homocystinuria type C protein homolog OS=Octopus bimaculoides	OCBIM_22037028mg	0.449	0.0219054
Down-regulated	Senescent	A0A7E6FPP9	RING-type E3 ubiquitin transferase OS=Octopus vulgaris	LOC115224830	0.293	0.0211271
Down-regulated	Senescent	A0A6P7THE8	Intermediate filament protein ifa-1-like isoform X3 OS=Octopus vulgaris	LOC115222953	0.141	6.07268e-05
Down-regulated	Senescent	V3ZWW0	Glutamate dehydrogenase OS=Lottia gigantea	LOTGIDRAFT_177468	0.473	9.98329e-07
Down-regulated	Senescent	A0A6P7SC34	Uncharacterized protein OS=Octopus vulgaris	LOC115210911	0.403	0.000150722
Down-regulated	Senescent	A0A6P7SRX1	Uncharacterized protein isoform X1 OS=Octopus vulgaris	LOC115215747	0.466	0.0154807
Down-regulated	Senescent	A0A7E6F654	Calpain-9 isoform X8 OS=Octopus vulgaris	LOC115217089	0.207	1.28229e-07
Down-regulated	Senescent	A0A0L8HRT1	Uncharacterized protein OS=Octopus bimaculoides	OCBIM_22007889mg	0.483	0.0014777
Down-regulated	Senescent	A0A6P7STH4	Regulator of chromosome condensation OS=Octopus vulgaris	LOC115216399	0.461	9.76564e-05
Down-regulated	Senescent	Q06268	Omega-crystallin OS=Enteroctopus dofleini	LOC115217972	0.326	0.00364573
Down-regulated	Senescent	A0A6P7SDD0	Alanine transaminase OS=Octopus vulgaris	LOC115211675	0.476	0.00359102
Down-regulated	Senescent	A0A7E6ENE8	Calpain-11-like isoform X1 OS=Octopus vulgaris	LOC115209388	0.448	1.78358e-05
Down-regulated	Senescent	A0A6P7SZL1	PREDICTED: sorting nexin-2-like isoform X1 OS=Octopus vulgaris	LOC115217996	0.474	1.38071e-06
Down-regulated	Senescent	A0A7E6FM90	LOW QUALITY PROTEIN: collagen alpha-3(VI) chain OS=Octopus vulgaris	LOC115223639	0.389	0.0420835
Down-regulated	Senescent	A0A669CGK0	Cystatin-B OS=Oreochromis niloticus	LOC100695024	0.447	9.84649e-05
Down-regulated	Senescent	A0A6P7TFX6	Golgi-associated plant pathogenesis-related protein 1-like OS=Octopus vulgaris	LOC115222903	0.419	0.0221574
Down-regulated	Senescent	A0A6P7SF58	Twinfilin-1 OS=Octopus vulgaris	LOC115211992	0.493	0.000398404
Down-regulated	Senescent	A0A6P7U065	Citramalyl-CoA lyase, mitochondrial OS=Octopus vulgaris	LOC115232367	0.483	0.00105906
Down-regulated	Senescent	A0A0L8G3S1	Electron transfer flavoprotein subunit alpha OS=Octopus bimaculoides	OCBIM_22000760mg	0.394	2.12814e-05
Down-regulated	Senescent	A0A0L8GRY3	Succinate--CoA ligase [GDP-forming] subunit beta, mitochondrial OS=Octopus bimaculoides	OCBIM_22028865mg	0.49	4.35589e-06
Down-regulated	Senescent	A0A6P7SJH5	Cytosolic non-specific dipeptidase OS=Octopus vulgaris	LOC115213824	0.2	1.34506e-07
Down-regulated	Senescent	A0A7E6FPB4	Caspase-3-like isoform X5 OS=Octopus vulgaris	LOC115224717	0.241	3.45584e-06
Down-regulated	Senescent	K1PIL3	cAMP-dependent protein kinase type II regulatory subunit OS=Crassostrea gigas	CGI_10011398	0.479	0.0150125
Down-regulated	Senescent	A0A7E6FPI8	Uncharacterized protein isoform X1 OS=Octopus vulgaris	LOC118768008	0.331	0.024865
Down-regulated	Senescent	A0A6P7TXU4	Uncharacterized protein OS=Octopus vulgaris	LOC115230588	0.337	5.16287e-06
Down-regulated	Senescent	A0A0L8FIP0	Peptidase M20 dimerisation domain-containing protein OS=Octopus bimaculoides	OCBIM_22018827mg	0.464	0.0467462
Down-regulated	Senescent	A0A6P7U7W9	Aminopeptidase W07G4.4 isoform X1 OS=Octopus vulgaris	LOC115232621	0.471	0.00346773
Down-regulated	Senescent	A0A7E6FGP0	Filamin-A isoform X2 OS=Octopus vulgaris	LOC115220251	0.457	4.46471e-05
Down-regulated	Senescent	A0A7E6FVF1	LOW QUALITY PROTEIN: talin-2-like OS=Octopus vulgaris	LOC115226299	0.401	2.22449e-06
Down-regulated	Senescent	A0A6P7S9C3	Ribosomal protein S6 kinase OS=Octopus vulgaris	LOC115210294	0.415	1.01388e-05
Down-regulated	Senescent	Q06268	Omega-crystallin OS=Enteroctopus dofleini	LOC115217972	0.276	0.00087841
Down-regulated	Senescent	A0A6P7THF3	70 kDa neurofilament protein-like OS=Octopus vulgaris	LOC115222957	0.23	0.00056647
Down-regulated	Senescent	A0A7E6FMZ6	Uncharacterized protein isoform X1 OS=Octopus vulgaris	LOC115224559	0.498	0.0172525
Down-regulated	Senescent	A0A060BQ60	Alpha-tubulin-like protein 01 OS=Stentor coeruleus	ATU02, ATU01, SteCoe_14841	0.196	0.00195767
Down-regulated	Senescent	A0A6P7T5G9	Uncharacterized protein isoform X2 OS=Octopus vulgaris	LOC115219866	0.354	2.98032e-06
Down-regulated	Senescent	A0A7E6FIR1	Ribose-phosphate pyrophosphokinase 1 isoform X1 OS=Octopus vulgaris	LOC115222635, OCTVUL_1B010156	0.392	0.028645
Down-regulated	Senescent	A0A0L8GBM2	ATP-grasp domain-containing protein OS=Octopus bimaculoides	OCBIM_22036184mg	0.21	1.18361e-05
Down-regulated	Senescent	A0A7E6FSE1	Arp2/3 complex 34 kDa subunit OS=Octopus vulgaris	LOC115225774	0.455	0.000309014
Down-regulated	Senescent	A0A6P7TM05	Endoplasmic reticulum resident protein 44 OS=Octopus vulgaris	LOC115225775	0.476	0.0014217
Down-regulated	Senescent	A0A6P7TFF7	Uncharacterized protein OS=Octopus vulgaris	LOC115223512	0.47	0.000577393
Down-regulated	Senescent	A0A6P7U5B8	Uncharacterized protein OS=Octopus vulgaris	LOC115230720	0.496	0.00311086
Down-regulated	Senescent	A0A6P7SRB5	Uncharacterized protein OS=Octopus vulgaris	LOC115215605	0.268	0.00644171
Down-regulated	Senescent	A0A7E6F278	Polyunsaturated fatty acid lipoxygenase ALOX15B-like OS=Octopus vulgaris	LOC115215551	0.396	0.0271088
Down-regulated	Senescent	A0A0L8HQ60	Peptidyl-prolyl cis-trans isomerase OS=Octopus bimaculoides	OCBIM_22009264mg	0.499	0.0134187
Down-regulated	Senescent	A0A812CPJ6	GSN OS=Sepia pharaonis	SPHA_38361	0.207	0.0117177
Down-regulated	Senescent	A0A6P7SDX6	F-actin-capping protein subunit alpha OS=Octopus vulgaris	LOC115211802	0.499	1.2593e-07
Down-regulated	Senescent	A0A0L8GRU6	Medium-chain specific acyl-CoA dehydrogenase, mitochondrial OS=Octopus bimaculoides	OCBIM_22028981mg	0.49	0.00175647
Down-regulated	Senescent	A0A6P7UAB9	Transforming growth factor-beta-induced protein ig-h3-like isoform X2 OS=Octopus vulgaris	LOC115232192	0.419	0.00397061
Down-regulated	Senescent	A0A6P7T9H7	Heterogeneous nuclear ribonucleoprotein K isoform X1 OS=Octopus vulgaris	LOC115220454	0.439	2.44085e-05
Down-regulated	Senescent	V3ZNH4	VWFA domain-containing protein OS=Lottia gigantea	LOTGIDRAFT_134745	0.402	0.00970158
Down-regulated	Senescent	Q06268	Omega-crystallin OS=Enteroctopus dofleini	LOC115217972	0.29	0.000705377
Down-regulated	Senescent	A0A6P7SRH0	Polyunsaturated fatty acid lipoxygenase ALOX15B-like OS=Octopus vulgaris	LOC115215746	0.243	0.0320608
Down-regulated	Senescent	A0A0L8I9M0	Reverse transcriptase domain-containing protein OS=Octopus bimaculoides	OCBIM_22027177mg	0.437	0.000115949
Down-regulated	Senescent	A0A6P7TJK9	RING-type E3 ubiquitin transferase OS=Octopus vulgaris	LOC115224830	0.41	0.0203429
Down-regulated	Senescent	A0A7E6FT22	Ankyrin and armadillo repeat-containing protein-like isoform X3 OS=Octopus vulgaris	LOC115226210	0.493	0.0442323
Down-regulated	Senescent	A0A6P7SFR3	Cystathionine beta-synthase OS=Octopus vulgaris	LOC115212101	0.352	0.0457711
Down-regulated	Senescent	A0A0L8H1K6	MPN domain-containing protein OS=Octopus bimaculoides	OCBIM_22024496mg	0.478	0.0368019
Down-regulated	Senescent	A0A0L8HPM4	Double-stranded RNA-specific editase 1 OS=Octopus bimaculoides	OCBIM_22009676mg	0.463	4.00498e-05
Down-regulated	Senescent	A0A0L8HNB5	Lissencephaly-1 homolog OS=Octopus bimaculoides	OCBIM_22010555mg	0.429	2.05064e-06
Down-regulated	Senescent	A0A6P7TBY3	NEDD8 OS=Octopus vulgaris	LOC115221530	0.412	5.09139e-09
Down-regulated	Senescent	T1G7N3	LTD domain-containing protein OS=Helobdella robusta	20217080, HELRODRAFT_90252	0.303	0.0238351
Down-regulated	Senescent	A0A0L8G3A3	VWFA domain-containing protein OS=Octopus bimaculoides	OCBIM_22001744mg	0.476	0.0426255
Down-regulated	Senescent	A0A6P7TVF0	40S ribosomal protein S26 OS=Octopus vulgaris	LOC115230248	0.454	2.66288e-05
Down-regulated	Senescent	A0A6P7TE15	Eukaryotic translation initiation factor 5 OS=Octopus vulgaris	LOC115222480	0.473	3.81489e-07
Down-regulated	Senescent	A0A6P7S4E7	Adenosylhomocysteinase OS=Octopus vulgaris	LOC115209078	0.368	0.0100941
Down-regulated	Senescent	A0A812DYN7	SNRPB OS=Sepia pharaonis	SPHA_63199	0.477	0.0300203
Down-regulated	Senescent	A0A6P7T978	Carnosine synthase 1-like OS=Octopus vulgaris	LOC115220883	0.396	3.80863e-05
Down-regulated	Senescent	A0A0L8HCN9	Titin OS=Octopus bimaculoides	OCBIM_22017953mg	0.398	0.00514127
Down-regulated	Senescent	A0A6P7TG54	Intermediate filament protein ifa-1-like isoform X1 OS=Octopus vulgaris	LOC115222953	0.182	0.000680249
Down-regulated	Senescent	A0A0L8GF81	Purple acid phosphatase OS=Octopus bimaculoides	OCBIM_22034381mg	0.493	0.0421955
Down-regulated	Senescent	A0A6P7SLT3	Digestive cysteine proteinase 1 OS=Octopus vulgaris	LOC115214061	0.355	1.77274e-06
Down-regulated	Senescent	A0A0L8FYU5	Coatomer subunit beta OS=Octopus bimaculoides	OCBIM_22004631mg	0.363	0.00445339
Down-regulated	Senescent	A0A0L8GQN9	NAD-dependent epimerase/dehydratase domain-containing protein (Fragment) OS=Octopus bimaculoides	OCBIM_22029814mg	0.453	0.00752072
Down-regulated	Senescent	A0A6P7T7W6	Aspartyl aminopeptidase OS=Octopus vulgaris	LOC115220844	0.418	1.32307e-07
Down-regulated	Senescent	A0A6P7TJR9	Dihydropyrimidine dehydrogenase [NADP(+)] OS=Octopus vulgaris	LOC115223777	0.247	0.00314937
Down-regulated	Senescent	A0A7E6FV02	Caspase-3-like OS=Octopus vulgaris	LOC115226968	0.499	0.00152879
Down-regulated	Senescent	A0A6P7STN2	PREDICTED: 26S proteasome non-ATPase regulatory subunit 11-like OS=Octopus vulgaris	LOC115216385, OCTVUL_1B005625	0.39	0.00684743
Down-regulated	Senescent	A0A6P7TDU5	Thimet oligopeptidase OS=Octopus vulgaris	LOC115222172	0.475	0.0242416
Down-regulated	Senescent	A0A6P7T2Z4	PREDICTED: UMP-CMP kinase-like OS=Octopus vulgaris	LOC115218553	0.487	1.55898e-05
Down-regulated	Senescent	A0A6P7SDM4	Lysosomal aspartic protease isoform X2 OS=Octopus vulgaris	LOC115211653	0.372	0.000236291
Down-regulated	Senescent	A0A6P7T3Y2	ADP-ribosylhydrolase ARH3 OS=Octopus vulgaris	LOC115219094	0.434	4.61797e-12
Down-regulated	Senescent	A0A7E6EUP3	Caspase-3 OS=Octopus vulgaris	LOC115211860	0.351	6.413e-05
Down-regulated	Senescent	A0A6P7SGY9	Dihydrolipoyl dehydrogenase OS=Octopus vulgaris	LOC115212731	0.487	0.0207594
Down-regulated	Senescent	A0A0L8H4X2	RNA helicase OS=Octopus bimaculoides	OCBIM_22023162mg	0.352	0.000174861
Down-regulated	Senescent	A0A6P7SH78	Universal stress protein in QAH/OAS sulfhydrylase 3'region isoform X1 OS=Octopus vulgaris	LOC115212900	0.453	2.99512e-05
Down-regulated	Senescent	A0A6P7S7K8	PREDICTED: leukotriene A-4 hydrolase-like isoform X2 OS=Octopus vulgaris	LOC115209725, OCTVUL_1B015477	0.416	6.56353e-09
Down-regulated	Senescent	A0A6P7TJ48	Gastrotropin OS=Octopus vulgaris	LOC115223583, OCTVUL_1B027098	0.356	0.000397927
Down-regulated	Senescent	A0A812CX59	NADH dehydrogenase subunit 6 OS=Sepia pharaonis	SPHA_46394	0.438	0.0194519
Down-regulated	Senescent	I0JGU4	Tubulin alpha chain OS=Sepia officinalis	TUBA4	0.294	0.00316405
Down-regulated	Senescent	T1FN60	GTP-binding nuclear protein OS=Helobdella robusta	20210258, HELRODRAFT_185702	0.463	2.66734e-06
Down-regulated	Senescent	A0A812DBA1	Ubiquitin-ribosomal protein eS31 fusion protein OS=Sepia pharaonis	SPHA_48671	0.477	0.0128395
Down-regulated	Senescent	A0A6P7TQS5	RNA exonuclease 4 OS=Octopus vulgaris	LOC115225421	0.208	0.00994874
Down-regulated	Senescent	A0A0L8GQL2	Tubulin beta chain OS=Octopus bimaculoides	OCBIM_22029847mg	0.491	0.0333457
Down-regulated	Senescent	A0A6P7SBZ0	Glutathione reductase OS=Octopus vulgaris	LOC115210924	0.348	0.0103549
Down-regulated	Senescent	A0A6P7U4P1	Deoxynucleoside triphosphate triphosphohydrolase SAMHD1-like isoform X2 OS=Octopus vulgaris	LOC115231345	0.103	1.9299e-05
Down-regulated	Senescent	A0A6P7U4P1	Deoxynucleoside triphosphate triphosphohydrolase SAMHD1-like isoform X2 OS=Octopus vulgaris	LOC115231345	0.377	0.000381418
Down-regulated	Senescent	A0A0L8HTG6	Isocitrate dehydrogenase [NAD] subunit, mitochondrial OS=Octopus bimaculoides	OCBIM_22006401mg	0.383	7.00023e-06
Down-regulated	Senescent	A0A6P7SFC2	NTF2-related export protein OS=Octopus vulgaris	LOC115212338	0.276	0.00891583
Down-regulated	Senescent	A0A7E6FIZ9	Intermediate filament protein A-like OS=Octopus vulgaris	LOC115222741	0.4	0.025515
Down-regulated	Senescent	A0A0L8G3F2	Alanine--glyoxylate transaminase (Fragment) OS=Octopus bimaculoides	OCBIM_22001135mg	0.388	0.00906561
Down-regulated	Senescent	A0A0P0UX03	Hemocyanin subunit 1 (Fragment) OS=Todarodes pacificus	Tphcy	0.252	0.00910915
Down-regulated	Senescent	O96952	Thioredoxin OS=Geodia cydonium	THIO	0.494	0.0277538
Up-regulated	Wild	A0A6P7TDI2	Anoctamin OS=Octopus vulgaris	LOC115222110	2.687	1.39004e-06
Up-regulated	Wild	A0A0L8G9Q0	PREDICTED: G-protein coupled receptor 126-like OS=Octopus bimaculoides	OCBIM_22037359mg	3.472	1.6309e-05
Up-regulated	Wild	A0A6P7T3J7	Uncharacterized protein OS=Octopus vulgaris	LOC115219333	4.811	0.000242412
Up-regulated	Wild	A0A7E6F2Q3	SCO-spondin-like OS=Octopus vulgaris	LOC118764670	9.776	8.18775e-06
Up-regulated	Wild	A0A6P7TLI2	Annexin A13 isoform X1 OS=Octopus vulgaris	LOC115223479	2.099	2.67501e-08
Up-regulated	Wild	V4BCH6	Fibropellin-1 OS=Lottia gigantea	LOTGIDRAFT_230171	3.321	0.00152032
Up-regulated	Wild	A0A7E6F2Q3	SCO-spondin-like OS=Octopus vulgaris	LOC118764670	7.319	0.000394433
Up-regulated	Wild	A0A0L8G5R0	Cytochrome c oxidase copper chaperone OS=Octopus bimaculoides	OCBIM_22039935mg	3.362	1.36154e-05
Up-regulated	Wild	A0A7E6FGH2	Peroxidase-like protein OS=Octopus vulgaris	LOC115221592	6.737	9.71256e-07
Up-regulated	Wild	A0A7E6EUH2	Sodium/calcium exchanger 3 isoform X7 OS=Octopus vulgaris	LOC115210249	2.212	0.00055198
Up-regulated	Wild	A0A6P7SBM3	Uncharacterized protein OS=Octopus vulgaris	LOC115211015	3.828	1.5102e-07
Up-regulated	Wild	A0A7E6FJW9	Ferritin OS=Octopus vulgaris	LOC115223217	2.332	0.00419135
Up-regulated	Wild	A0A6P7TW80	Uncharacterized protein OS=Octopus vulgaris	LOC115226177	2.065	0.0495214
Up-regulated	Wild	A0A6P7SNP5	Carbonic anhydrase OS=Octopus vulgaris	LOC115214942	2.706	0.0447245
Up-regulated	Wild	A0A6P7U0X0	Tetraspanin OS=Octopus vulgaris	LOC115228094	3.199	0.0229657
Up-regulated	Wild	A0A7E6FND8	Uncharacterized protein OS=Octopus vulgaris	LOC118767817	5.416	0.00225484
Up-regulated	Wild	V4BH56	Transferrin-like domain-containing protein OS=Lottia gigantea	LOTGIDRAFT_234865	3.072	0.000671793
Up-regulated	Wild	A0A0L8GMR0	beta-N-acetylhexosaminidase OS=Octopus bimaculoides	OCBIM_22031175mg	7.424	0.000501216
Up-regulated	Wild	A0A7E6FBH5	Asparagine-rich protein-like isoform X2 OS=Octopus vulgaris	LOC118765988	34.431	0.000433176
Up-regulated	Wild	A0A7E6FK29	Mucin-19-like OS=Octopus vulgaris	LOC115224399	2.052	0.00101881
Up-regulated	Wild	A0A6P7SDW1	Chitinase-3-like protein 1 isoform X2 OS=Octopus vulgaris	LOC115211915	10.36	1.38636e-07
Up-regulated	Wild	A0A6P7UA82	Histone H1-delta OS=Octopus vulgaris	LOC115232510	2.35	0.0218238
Up-regulated	Wild	A0A7E6EVP0	Uncharacterized protein OS=Octopus vulgaris	LOC115211772	3.493	2.4396e-12
Up-regulated	Wild	A0A8B8DKI0	Uncharacterized protein OS=Crassostrea virginica	LOC111127373	10.608	0.00188427
Up-regulated	Wild	A0A0L8HEZ5	Chitin-binding type-2 domain-containing protein OS=Octopus bimaculoides	OCBIM_22016153mg	4.709	0.000780191
Up-regulated	Wild	A0A7E6EIG8	Insulin-like growth factor-binding protein complex acid labile subunit OS=Octopus vulgaris	LOC118761371	9.004	0.00458261
Up-regulated	Wild	A0A6P7TWK0	Uncharacterized protein OS=Octopus vulgaris	LOC115230802	7.562	4.67029e-07
Up-regulated	Wild	A0A7E6FK29	Mucin-19-like OS=Octopus vulgaris	LOC115224399	2.09	0.00460602
Up-regulated	Wild	A0A6P7U7E1	Protein-tyrosine-phosphatase OS=Octopus vulgaris	LOC115232522	3.674	0.000100058
Up-regulated	Wild	A0A7E6EL62	Uncharacterized protein isoform X2 OS=Octopus vulgaris	LOC115230414	3.762	0.000583864
Up-regulated	Wild	V3ZGI3	Chitinase OS=Lottia gigantea	LOTGIDRAFT_236719	2.471	0.0149507
Up-regulated	Wild	A0A7E6EMV1	Protocadherin Fat 4 OS=Octopus vulgaris	LOC115225134	2.446	0.000851265
Up-regulated	Wild	D2KX87	Serine protease 1 OS=Heterololigo bleekeri		4.115	0.0033563
Up-regulated	Wild	A0A6P7TRP6	Uncharacterized protein OS=Octopus vulgaris	LOC115224798	3.234	1.7341e-08
Up-regulated	Wild	A0A6P7T161	Uncharacterized protein OS=Octopus vulgaris	LOC115218089	3.14	0.000387262
Up-regulated	Wild	A0A6P7SNB3	Uncharacterized protein OS=Octopus vulgaris	LOC115214893	2.044	0.00177048
Up-regulated	Wild	A0A6P7U994	Uncharacterized protein OS=Octopus vulgaris	LOC115232232	3.055	5.75065e-07
Up-regulated	Wild	R4UW62	Tetraspanin D107 OS=Coptotermes formosanus	TSPAN1	4.47	1.21689e-07
Up-regulated	Wild	A0A6P7T1U1	Uncharacterized protein OS=Octopus vulgaris	LOC115218594	3.237	1.33349e-06
Up-regulated	Wild	A0A6P7S7Q5	Uncharacterized protein OS=Octopus vulgaris	LOC115209763	4.171	0.015706
Up-regulated	Wild	A0A6P7SE27	Choline transporter-like protein 2 isoform X5 OS=Octopus vulgaris	LOC115212006	5.249	0.0102257
Up-regulated	Wild	A0A7E6F4M5	Cartilage matrix protein-like OS=Octopus vulgaris	LOC115216199	4.364	0.000209688
Up-regulated	Wild	W5QIM5	PREDICTED: gamma-aminobutyric acid receptor-associated protein-like 1 OS=Ovis aries	GABARAPL1	2.477	9.24323e-06
Up-regulated	Wild	A0A8B8DKI0	Uncharacterized protein OS=Crassostrea virginica	LOC111127373	13.35	0.000847246
Up-regulated	Wild	K4JDC7	Glyceraldehyde-3-phosphate dehydrogenase OS=Ceriodaphnia quadrangula	GAPDH	2.428	0.000522931
Up-regulated	Wild	A0A0L8IEH8	Saposin B-type domain-containing protein OS=Octopus bimaculoides	OCBIM_22010371mg	2.345	0.000234247
Up-regulated	Wild	A0A7E6FFP8	Neutral and basic amino acid transport protein rBAT OS=Octopus vulgaris	LOC115220886	3.269	0.00125332
Up-regulated	Wild	V3ZQT7	Chitin-binding type-2 domain-containing protein OS=Lottia gigantea	LOTGIDRAFT_235309	2.048	0.0334519
Up-regulated	Wild	A0A0L8HP38	Uncharacterized protein OS=Octopus bimaculoides	OCBIM_22011093mg	4.018	4.90035e-07
Up-regulated	Wild	A0A6P7SKP3	Alpha-mannosidase OS=Octopus vulgaris	LOC115214113, OCTVUL_1B022420	2.487	0.000484965
Up-regulated	Wild	A0A6P7T8E9	Mucin-like protein OS=Octopus vulgaris	LOC115221006	5.23	4.65854e-09
Up-regulated	Wild	A0A6P7TAE1	Uncharacterized protein OS=Octopus vulgaris	LOC115221805	4.477	0.00952477
Up-regulated	Wild	A0A7E6EL58	EGF-containing fibulin-like extracellular matrix protein 2 OS=Octopus vulgaris	LOC118761678	3.576	0.0037236
Up-regulated	Wild	K1QT65	Collagen alpha-3(VI) chain OS=Crassostrea gigas	CGI_10025212	5.306	0.00913363
Up-regulated	Wild	A0A6P7SMF0	Dipeptidase OS=Octopus vulgaris	LOC115214406	4.585	3.84613e-10
Up-regulated	Wild	A0A6P7T4E9	Prominin-1 OS=Octopus vulgaris	LOC115219257	2.987	5.47439e-06
Up-regulated	Wild	A0A6P7TQ00	PREDICTED: calumenin-like OS=Octopus vulgaris	LOC115224315	2.651	0.00207057
Up-regulated	Wild	A0A7E6FK29	Mucin-19-like OS=Octopus vulgaris	LOC115224399	2.137	0.00119425
Up-regulated	Wild	A0A7E6EUU6	Uncharacterized protein OS=Octopus vulgaris	LOC115211110	3.465	0.00695307
Up-regulated	Wild	A0A7E6EQG6	MAM and LDL-receptor class A domain-containing protein 2-like OS=Octopus vulgaris	LOC115209557	3.115	1.59847e-05
Up-regulated	Wild	V3ZGI3	Chitinase OS=Lottia gigantea	LOTGIDRAFT_236719	2.349	0.0476426
Up-regulated	Wild	A0A6P7TYE8	Metabotropic glutamate receptor 3-like OS=Octopus vulgaris	LOC115226911	3.795	0.00374254
Up-regulated	Wild	A0A7E6FRQ0	Uncharacterized protein isoform X3 OS=Octopus vulgaris	LOC115225308	3.883	8.89313e-05
Up-regulated	Wild	A0A7E6ESZ3	Ribosomal protein L19 OS=Octopus vulgaris	LOC115211072	2.012	1.09529e-05
Up-regulated	Wild	A0A7E6FAI7	Transforming growth factor-beta-induced protein ig-h3-like OS=Octopus vulgaris	LOC118765953	3.141	7.35334e-05
Up-regulated	Wild	A0A6P7T9S7	Allene oxide synthase-lipoxygenase protein OS=Octopus vulgaris	LOC115221688	2.822	0.000198245
Up-regulated	Wild	A0A6P7S6M0	Aspartyl/asparaginyl beta-hydroxylase-like OS=Octopus vulgaris	LOC115209472	2.224	0.00043711
Up-regulated	Wild	V3ZU05	Beta-N-acetylhexosaminidase, 3.2.1.52, Beta-N-acetylhexosaminidase OS=Lottia gigantea	LOTGIDRAFT_168843	4.243	1.33324e-09
Up-regulated	Wild	A0A7E6EIM0	Myoferlin isoform X2 OS=Octopus vulgaris	LOC115230663	2.508	3.00436e-05
Up-regulated	Wild	A0A7E6F2Q3	SCO-spondin-like OS=Octopus vulgaris	LOC118764670	7.861	0.00171054
Up-regulated	Wild	A0A7E6EW14	Tetraspanin OS=Octopus vulgaris	LOC115212017	4.249	6.88442e-06
Up-regulated	Wild	A0A7E6EJJ9	Adhesion G-protein coupled receptor G6 OS=Octopus vulgaris	LOC115230319	8.078	6.31643e-07
Up-regulated	Wild	A0A6P7SM77	Uncharacterized protein OS=Octopus vulgaris	LOC115214454	2.1	0.043794
Up-regulated	Wild	A0A6P7TZV0	Ferroxidase, 1.16.3.1 OS=Octopus vulgaris	LOC115231407	2.085	8.82022e-05
Up-regulated	Wild	A0A6P7SU44	Cartilage matrix protein-like OS=Octopus vulgaris	LOC115216517	7.627	0.000424188
Up-regulated	Wild	V4C844	MAM and LDL-receptor class A domain-containing protein 1 OS=Lottia gigantea	LOTGIDRAFT_228404	4.551	6.25093e-09
Up-regulated	Wild	A0A6P7UBR3	PREDICTED: cadherin-23-like isoform X3 OS=Octopus vulgaris	LOC115232553	2.185	0.00364283
Up-regulated	Wild	A0A6P7T3K5	Periostin-like OS=Octopus vulgaris	LOC115219343	5.419	7.48263e-06
Up-regulated	Wild	A0A6P7SP67	Plexin domain-containing protein 1-like OS=Octopus vulgaris	LOC115214780	3.18	4.47926e-06
Up-regulated	Wild	A0A6P7T4Q4	Rhomboid-related protein 2-like OS=Octopus vulgaris	LOC115219244	3.85	0.00214337
Up-regulated	Wild	A0A7E6FKV2	Uncharacterized protein OS=Octopus vulgaris	LOC115223111	2.081	0.000742126
Up-regulated	Wild	A0A6P7SGB3	Uncharacterized protein isoform X3 OS=Octopus vulgaris	LOC115212292	2.71	0.0106775
Up-regulated	Wild	A0A6P7TPI0	CUB and peptidase domain-containing protein 2-like OS=Octopus vulgaris	LOC115224218	5.942	0.0287826
Up-regulated	Wild	A0A6P7TFF2	Regucalcin OS=Octopus vulgaris	LOC115222191	2.659	0.0153499
Up-regulated	Wild	Q06268	Omega-crystallin OS=Enteroctopus dofleini	LOC115217972	3.054	0.000258023
Up-regulated	Wild	A0A7E6EPG6	Uncharacterized protein OS=Octopus vulgaris	LOC115209496	6.451	7.13833e-05
Up-regulated	Wild	B6Z1X3	S1 type peptidase OS=Octopus kaurna		2.721	0.0214424
Up-regulated	Wild	A0A6P7T8U5	Uncharacterized protein OS=Octopus vulgaris	LOC115221216	10.518	3.28763e-06
Up-regulated	Wild	A0A7E6EPG6	Uncharacterized protein OS=Octopus vulgaris	LOC115209496	3.873	0.00326579
Up-regulated	Wild	A0A6P7SYN9	Barrier-to-autointegration factor B OS=Octopus vulgaris	LOC115217368	2.905	8.58337e-08
Up-regulated	Wild	A0A6P7TEV4	MAM and LDL-receptor class A domain-containing protein 2 OS=Octopus vulgaris	LOC115223376	2.62	0.000399399
Up-regulated	Wild	A0A6P7TCH8	PREDICTED: uncharacterized protein OS=Octopus vulgaris	LOC115221325	2.763	2.06514e-10
Up-regulated	Wild	A0A6P7S973	Protein kinase C-binding protein 1 isoform X1 OS=Octopus vulgaris	LOC115210291	2.86	8.8121e-07
Up-regulated	Wild	A0A6P7TVX6	Cysteine-rich secretory protein LCCL domain-containing 2 OS=Octopus vulgaris	LOC115226584	7.543	0.0126229
Up-regulated	Wild	V3ZU05	Beta-N-acetylhexosaminidase OS=Lottia gigantea	LOTGIDRAFT_168843	8.281	3.35162e-08
Up-regulated	Wild	A0A6P7TS27	Uncharacterized protein OS=Octopus vulgaris	LOC115224899	7.902	0.00103735
Up-regulated	Wild	A0A6P7U7P0	Histone H1-delta OS=Octopus vulgaris	LOC115232571	4.8	0.0257174
Up-regulated	Wild	A0A6P7TNC7	Uncharacterized protein isoform X1 OS=Octopus vulgaris	LOC115226693	2.081	0.00232435
Up-regulated	Wild	A0A6P7S8D5	Gelsolin-like protein 2 OS=Octopus vulgaris	LOC115209888	3.182	0.00124347
Up-regulated	Wild	A0A7E6FP19	Acidic mammalian chitinase isoform X2 OS=Octopus vulgaris	LOC115230764	10.79	0.0032053
Up-regulated	Wild	A0A7E6EJW8	Uncharacterized protein isoform X2 OS=Octopus vulgaris	LOC115230628	4.774	3.22221e-05
Up-regulated	Wild	A0A7E6EK07	Uncharacterized protein isoform X3 OS=Octopus vulgaris	LOC115230628	2.878	6.72162e-06
Up-regulated	Wild	A0A6P7TI51	Uncharacterized protein OS=Octopus vulgaris	LOC115222714, OCTVUL_1B026380	6.976	0.000196386
Up-regulated	Wild	A0A6P7SKU8	Neurotrypsin-like OS=Octopus vulgaris	LOC115214152	3.761	9.81087e-05
Up-regulated	Wild	A0A812EG06	Integrase catalytic domain-containing protein OS=Sepia pharaonis	SPHA_74627	18.668	9.05577e-05
Up-regulated	Wild	A0A812AYZ6	PREDICTED: LOW QUALITY PROTEIN: deleted in malignant brain tumors 1 protein OS=Sepia pharaonis	SPHA_7673	7.114	6.69145e-07
Up-regulated	Wild	XP_042861281.1	Uncharacterized protein OS=Penaeus japonicus	LOC122246652	8.152	3.38959e-06
Up-regulated	Wild	A0A0L8HVJ8	PREDICTED: uncharacterized protein OS=Octopus bimaculoides	OCBIM_22004873mg	5.571	1.80262e-06
Up-regulated	Wild	A0A3P9NF66	Membrane metallo-endopeptidase-like 1 isoform X2 OS=Poecilia reticulata	MMEL1	4.801	2.26868e-10
Up-regulated	Wild	A0A7E6F639	Cytochrome P450 2B2-like isoform X2 OS=Octopus vulgaris	LOC115217139	3.056	0.0129274
Up-regulated	Wild	A0A7E6ES25	Uncharacterized protein OS=Octopus vulgaris	LOC115210527	3.718	0.0075287
Up-regulated	Wild	A0A7E6F428	Lysosome-associated membrane glycoprotein 1 isoform X3 OS=Octopus vulgaris	LOC115215562	3.185	0.00341975
Up-regulated	Wild	A0A6P7S7I1	Uncharacterized protein isoform X1 OS=Octopus vulgaris	LOC115209782	3.314	4.32482e-05
Up-regulated	Wild	A0A6P7SIZ7	Cartilage matrix protein-like OS=Octopus vulgaris	LOC115213482	2.279	0.00345331
Up-regulated	Wild	A0A6P7TG59	70 kDa neurofilament protein OS=Octopus vulgaris	LOC115222955	2.741	0.000800756
Up-regulated	Wild	A0A7E6FNH7	Transporter OS=Octopus vulgaris	LOC115224310	2.998	1.0127e-06
Up-regulated	Wild	A0A0L8HWS9	Poly [ADP-ribose] polymerase OS=Octopus bimaculoides	OCBIM_22003876mg	5.175	0.000278009
Up-regulated	Wild	A0A6P7SY66	Ribonuclease DdI OS=Octopus vulgaris	LOC115217532	2.938	1.43922e-05
Up-regulated	Wild	A0A6P7SFT9	Deleted in malignant brain tumors 1 protein-like OS=Octopus vulgaris	LOC115212326	4.998	1.28883e-06
Up-regulated	Wild	A0A6P7T174	Uncharacterized protein OS=Octopus vulgaris	LOC115218647	9.834	0.0234512
Up-regulated	Wild	A0A6P7THD1	Uncharacterized protein OS=Octopus vulgaris	LOC115211811	3.24	0.0195139
Up-regulated	Wild	A0A6P7TXP9	Mammalian ependymin-related protein 1 OS=Octopus vulgaris	LOC115231284	5.893	0.00108652
Up-regulated	Wild	A0A0L8GRC5	Cytochrome c oxidase subunit OS=Octopus bimaculoides	OCBIM_22029574mg	2.453	0.00606927
Up-regulated	Wild	A0A7E6F1R3	Protein artichoke-like OS=Octopus vulgaris	LOC115215777	2.66	1.59642e-05
Up-regulated	Wild	B8Q2X1	G protein beta subunit OS=Euprymna scolopes		2.001	0.0007037
Up-regulated	Wild	Q9JIQ8	Transmembrane protease serine 2 OS=Mus musculus	Tmprss2	2.419	5.95061e-05
