# Supplementary material for: Decoding Octopus Skin Mucus: Impact of Aquarium-Maintenance and Senescence on the Proteome Profile of the Common Octopus (Octopus vulgaris)
Source: Int J Mol Sci. 2024 Sep 15;25(18):9953. doi: 10.3390/ijms25189953 (PMC11431876; doi:10.3390/ijms25189953)
Supplement: Supplementary file 1 [file ijms-25-09953-s001.zip › Supplementary Data S4. Vox plot analysis by specimen.xlsx]

## Sheet: Sens. Male vs Sens. Female
Male Senescent vs Female Senescent					Abundance Ratio: (Male S) / (Female S)	Abundance Ratio P-Value: (Male S) / (Female S)
Regulation	More abundant in	Accession	Description	Gene ID
Down-regulated	Female	A0A6P7TG54	Intermediate filament protein ifa-1-like isoform X1 OS=Octopus vulgaris	LOC115222953	0.126	1.07996e-07
Down-regulated	Female	A0A7E6FPP9	RING-type E3 ubiquitin transferase OS=Octopus vulgaris	LOC115224830	0.385	0.0114398
Down-regulated	Female	Q06268	Omega-crystallin OS=Enteroctopus dofleini	LOC115217972	0.066	3.55611e-05
Down-regulated	Female	A0A7E6EUH2	Sodium/calcium exchanger 3 isoform X7 OS=Octopus vulgaris	LOC115210249	0.404	4.41415e-05
Down-regulated	Female	A0A6P7TL86	Actin, cytoplasmic-like OS=Octopus vulgaris	LOC115225825	0.396	0.000961326
Down-regulated	Female	A0A0L8HY92	Small ribosomal subunit protein eS25 OS=Octopus bimaculoides	OCBIM_22002622mg	0.476	0.00098967
Down-regulated	Female	A0A6P7STL6	Purple acid phosphatase OS=Octopus vulgaris	LOC115216427	0.465	0.0029651
Down-regulated	Female	A0A6P7TAH7	Thyroglobulin isoform X1 OS=Octopus vulgaris	LOC115220711	0.488	0.0048783
Down-regulated	Female	A0A6P7SDN6	Gelsolin-like protein 2 OS=Octopus vulgaris	LOC115211664	0.403	0.000116499
Down-regulated	Female	A0A7E6F6I6	Uncharacterized protein LOC115217114 isoform X4 OS=Octopus vulgaris	LOC115217114	0.076	8.38932e-05
Down-regulated	Female	A0A6P7THE8	Intermediate filament protein ifa-1-like isoform X3 OS=Octopus vulgaris	LOC115222953	0.152	4.93599e-09
Down-regulated	Female	A0A7E6EUU4	Mucin-4-like OS=Octopus vulgaris	LOC115213197	0.308	0.000150062
Down-regulated	Female	A0A812B940	Soma ferritin OS=Sepia pharaonis	SPHA_13163	0.127	0.000300178
Down-regulated	Female	A0A6P7THF3	70 kDa neurofilament protein-like OS=Octopus vulgaris	LOC115222957	0.131	4.24675e-08
Down-regulated	Female	Q06268	Omega-crystallin OS=Enteroctopus dofleini	LOC115217972	0.334	0.00353697
Down-regulated	Female	A0A6P7TRC4	Myosin heavy chain, striated muscle OS=Octopus vulgaris	LOC115225111	0.349	7.27718e-05
Down-regulated	Female	A0A6P7SQ16	Plasminogen activator inhibitor 1 RNA-binding protein isoform X1 OS=Octopus vulgaris	LOC115215252	0.472	0.0130526
Down-regulated	Female	A0A6P7SJH5	Cytosolic non-specific dipeptidase OS=Octopus vulgaris	LOC115213824	0.366	0.00042347
Down-regulated	Female	A0A0L8GX12	EF-hand domain-containing protein OS=Octopus bimaculoides	OCBIM_22026598mg	0.315	0.000131203
Down-regulated	Female	A0A6P7TFX6	Golgi-associated plant pathogenesis-related protein 1-like OS=Octopus vulgaris	LOC115222903	0.335	0.000209887
Down-regulated	Female	A0A6P7S6W9	Uncharacterized protein OS=Octopus vulgaris	LOC115209700	0.163	2.78478e-05
Down-regulated	Female	A0A7E6ENE8	Calpain-11-like isoform X1 OS=Octopus vulgaris	LOC115209388	0.454	0.000252099
Down-regulated	Female	A0A6P7SRB5	Uncharacterized protein OS=Octopus vulgaris	LOC115215605	0.344	8.34334e-05
Down-regulated	Female	A0A6P7SLJ4	Alpha-N-acetylgalactosaminidase isoform X2 OS=Octopus vulgaris	LOC115213936	0.471	1.46553e-05
Down-regulated	Female	A0A0L8HCN9	Titin OS=Octopus bimaculoides	OCBIM_22017953mg	0.307	1.88606e-05
Down-regulated	Female	A0A6P7SDW4	Tropomyosin Tod p 1.0102 OS=Octopus vulgaris	LOC115211717	0.425	2.43101e-06
Down-regulated	Female	A0A0L8GQK0	UDP-N-acetylglucosamine 4-epimerase OS=Octopus bimaculoides	OCBIM_22029631mg	0.395	0.000806892
Down-regulated	Female	A0A6P7T943	Neural cell adhesion molecule 2 isoform X13 OS=Octopus vulgaris	LOC115221317	0.429	0.0282408
Down-regulated	Female	A0A6P7TSR4	Carboxypeptidase OS=Octopus vulgaris	LOC115226095	0.458	0.000820579
Down-regulated	Female	A0A6P7TJK9	RING-type E3 ubiquitin transferase OS=Octopus vulgaris	LOC115224830	0.087	5.13519e-09
Down-regulated	Female	A0A6P7ST11	LIM domain-containing protein WLIM2a OS=Octopus vulgaris	LOC115216304	0.267	2.46544e-05
Down-regulated	Female	A0A6P7TXT0	Deoxynucleoside triphosphate triphosphohydrolase SAMHD1-like isoform X1 OS=Octopus vulgaris	OctVul6B015540P1	0.368	0.017372
Down-regulated	Female	A0A6P7T446	Calcium-dependent protein kinase 12 isoform X2 OS=Octopus vulgaris	LOC115219536	0.091	2.6502e-06
Down-regulated	Female	A0A6P7T6I8	Uncharacterized protein OS=Octopus vulgaris	LOC115219865	0.484	0.0461024
Down-regulated	Female	A0A6P7U2Q2	Uncharacterized protein OS=Octopus vulgaris	LOC115232460	0.379	0.000315229
Down-regulated	Female	Q06268	Omega-crystallin OS=Enteroctopus dofleini		0.18	0.00774305
Down-regulated	Female	A0A0L8GQN9	NAD-dependent epimerase/dehydratase domain-containing protein (Fragment) OS=Octopus bimaculoides	OCBIM_22029814mg	0.352	0.00126176
Down-regulated	Female	A0A6P7U4P1	Deoxynucleoside triphosphate triphosphohydrolase SAMHD1-like isoform X2 OS=Octopus vulgaris	LOC115231345	0.171	0.0185763
Down-regulated	Female	A0A6P7TUT0	Actin-like isoform X2 OS=Octopus vulgaris	LOC115225778	0.25	7.26527e-07
Down-regulated	Female	A0A6P7TCQ2	Thymosin beta isoform X1 OS=Octopus vulgaris	LOC115221752	0.432	0.00085474
Down-regulated	Female	K1QJZ8	Small acidic protein OS=Crassostrea gigas	CGI_10018965	0.433	1.3225e-05
Down-regulated	Female	A0A812EG06	Integrase catalytic domain-containing protein OS=Sepia pharaonis	SPHA_74627	0.441	0.0149986
Down-regulated	Female	B6DTI5	Beta-tubulin OS=Bodo saltans	tubB	0.07	0.0032363
Down-regulated	Female	Q7YXL4	C1 family cathepsin L2, Cathepsin-L-like cysteine peptidase 02, 3.4.22.15 OS=Tenebrio molitor	Ctsv	0.423	0.0165933
Down-regulated	Female	A0A6P7SDM4	Lysosomal aspartic protease isoform X2 OS=Octopus vulgaris	LOC115211653	0.447	0.000217081
Down-regulated	Female	A0A6P7TG90	Glutathione S-transferase Mu 3 OS=Octopus vulgaris	LOC115223852	0.308	0.0128302
Down-regulated	Female	V4AAV0	Thymosin beta OS=Lottia gigantea	LOTGIDRAFT_209434	0.499	2.03698e-06
Up-regulated	Male	A0A6P7T9S7	Allene oxide synthase-lipoxygenase protein OS=Octopus vulgaris	LOC115221688	4.829	2.25954e-07
Up-regulated	Male	A0A6P7S8D5	Gelsolin-like protein 2 OS=Octopus vulgaris		3.135	1.10456e-05
Up-regulated	Male	K1QEZ3	Fascin-like OS=Crassostrea gigas	CGI_10025410	2.236	9.87072e-08
Up-regulated	Male	A0A6P7TN39	Proteasome subunit beta OS=Octopus vulgaris	LOC115223857	2.152	0.0374015
Up-regulated	Male	A0A6P7TPR7	Uncharacterized protein OS=Octopus vulgaris	LOC115224696	7.552	1.69025e-05
Up-regulated	Male	A0A6P7TKI2	Collagen alpha-1(I) chain isoform X1 OS=Octopus vulgaris	LOC115223963	4.534	0.00116654
Up-regulated	Male	V4ARZ6	Chitinase OS=Lottia gigantea	LOTGIDRAFT_228264	3.7	1.30594e-09
Up-regulated	Male	V4AED0	Uncharacterized protein OS=Lottia gigantea	LOTGIDRAFT_233460	3.083	0.0117114
Up-regulated	Male	A0A0L8HDG2	Uncharacterized protein OS=Octopus bimaculoides	OCBIM_22016971mg	2.359	0.00242371
Up-regulated	Male	Q06268	Omega-crystallin OS=Enteroctopus dofleini	LOC115217972	2.925	7.41745e-05
Up-regulated	Male	A0A7E6FK29	Mucin-19-like OS=Octopus vulgaris	LOC115224399	2.272	8.17685e-06
Up-regulated	Male	A0A7E6FGF2	Short-chain collagen C4-like OS=Octopus vulgaris	LOC118767015	8.435	0.000223832
Up-regulated	Male	C6JUN0	40S ribosomal protein S12 OS=Pinctada maxima	RPS12	2.2	0.000304927
Up-regulated	Male	A0A0L8GI64	E1 ubiquitin-activating enzyme OS=Octopus bimaculoides	OCBIM_22033176mg	3.419	0.000322238
Up-regulated	Male	A0A6P7SDE0	Cofilin OS=Octopus vulgaris	LOC115211838	4.636	1.09092e-05
Up-regulated	Male	A0A7E6F2Q3	SCO-spondin-like OS=Octopus vulgaris	LOC118764670	3.659	4.28604e-10
Up-regulated	Male	A0A0L8I226	PREDICTED: aquaporin-like OS=Octopus bimaculoides	OCBIM_22038019mg	6.035	0.0215888
Up-regulated	Male	A0A6P7TBC6	Short-chain collagen C4-like isoform X1 OS=Octopus vulgaris	LOC115221579	18.775	1.04019e-08
Up-regulated	Male	A0A6P7TL39	Lamin-B1 isoform X2 OS=Octopus vulgaris	LOC115223416	2.908	3.32208e-05
Up-regulated	Male	V3ZGI3	Chitinase OS=Lottia gigantea	LOTGIDRAFT_236719	7.16	0.000213695
Up-regulated	Male	A0A7E6FSX5	Papilin isoform X1 OS=Octopus vulgaris	LOC115226219	6.955	0.000301832
Up-regulated	Male	A0A7E6FK29	Mucin-19-like OS=Octopus vulgaris	LOC115224399	2.17	0.00171642
Up-regulated	Male	C3Z8R6	Uncharacterized protein OS=Branchiostoma floridae	BRAFLDRAFT_118620	9.374	6.15802e-05
Up-regulated	Male	A0A6P7SL98	Calpain-9-like OS=Octopus vulgaris	LOC115214124	2.208	3.67567e-08
Up-regulated	Male	A0A6P7SRV1	Collagen alpha-4(IV) chain OS=Octopus vulgaris	LOC115215588	3.263	0.00156508
Up-regulated	Male	V3ZGI3	Chitinase OS=Lottia gigantea	LOTGIDRAFT_236719	3.91	4.35734e-05
Up-regulated	Male	A0A6P7S5D2	Arginine kinase Oct f 2 OS=Octopus vulgaris	LOC115209225	2.298	0.0394306
Up-regulated	Male	A0A0L8G5R0	Cytochrome c oxidase copper chaperone OS=Octopus bimaculoides	OCBIM_22039935mg	2.007	0.00359675
Up-regulated	Male	A0A6P7U139	Serine protease svh-1-like isoform X4 OS=Octopus vulgaris	LOC115228951	4.637	0.000217429
Up-regulated	Male	XP_042861281.1	Uncharacterized protein OS=Penaeus japonicus	LOC122246652	3.462	4.86515e-06
Up-regulated	Male	A0A6P7SP60	Thioredoxin-dependent peroxiredoxin OS=Octopus vulgaris	LOC115215062	2.512	0.000236238
Up-regulated	Male	A0A812CBN1	Tyrosinase copper-binding domain-containing protein OS=Sepia pharaonis	SPHA_33848	2.651	0.00462238
Up-regulated	Male	A0A7E6FEM4	Inter-alpha-trypsin inhibitor heavy chain H3 isoform X1 OS=Octopus vulgaris	LOC115220377	3.551	0.000110504
Up-regulated	Male	A0A6P7SPG1	Ras-related protein Rab-3 OS=Octopus vulgaris	LOC115215217	3.179	0.000100244
Up-regulated	Male	A0A7E6EPG6	Uncharacterized protein OS=Octopus vulgaris	LOC115209496	2.987	0.000513633
Up-regulated	Male	A0A7E6EPG6	Uncharacterized protein OS=Octopus vulgaris	LOC115209496	2.856	0.00167309
Up-regulated	Male	A0A6P7TFF2	Regucalcin OS=Octopus vulgaris	LOC115222191	2.496	0.000204208
Up-regulated	Male	A0A0L8GYD8	Glucosamine 6-phosphate N-acetyltransferase OS=Octopus bimaculoides	OCBIM_22025698mg	4.878	0.00447176
Up-regulated	Male	K1PQ64	Kyphoscoliosis peptidase OS=Crassostrea gigas	CGI_10004843	2.772	3.35671e-05
Up-regulated	Male	A0A6P7T949	Uncharacterized protein isoform X1 OS=Octopus vulgaris	LOC115221428	11.387	2.32339e-06
Up-regulated	Male	Q5MX07	Histone H3 (Fragment) OS=Gonatus antarcticus	His3	2.013	0.0199272
Up-regulated	Male	A0A7E6FJ93	Annexin OS=Octopus vulgaris	LOC115223011	2.411	7.75815e-06
Up-regulated	Male	A0A6P7TER9	Uncharacterized protein isoform X2 OS=Octopus vulgaris	LOC115222051	3.835	3.08654e-09
Up-regulated	Male	A0A7E6EUH0	Crystallin J1A OS=Octopus vulgaris	LOC115212045	3.095	0.0407896
Up-regulated	Male	A0A2B4R7S7	Kelch-like protein 28 OS=Stylophora pistillata	Klhl28, AWC38_SpisGene23646	2.005	7.26565e-05
Up-regulated	Male	A0A7E6F2Q3	SCO-spondin-like OS=Octopus vulgaris	LOC118764670	6.214	0.0016142
Up-regulated	Male	A0A6P7SZQ0	Uncharacterized protein isoform X33 OS=Octopus vulgaris	LOC115218249	19.318	1.56107e-05
Up-regulated	Male	A0A6P7U7K9	Tubulin alpha chain OS=Octopus vulgaris	LOC115231042	2.264	0.0406903
Up-regulated	Male	A0A7E6FGA6	Short-chain collagen C4-like OS=Octopus vulgaris	LOC118767007	10.189	3.2976e-09
Up-regulated	Male	A0A6P7TG59	70 kDa neurofilament protein OS=Octopus vulgaris	LOC115222955	2.445	0.0189015
Up-regulated	Male	P81431	Alcohol dehydrogenase class-3 OS=Octopus vulgaris	ADH5	2.276	0.000397219
Up-regulated	Male	A0A812BYB7	RAC1 OS=Sepia pharaonis	SPHA_24899	2.573	2.94076e-05
Up-regulated	Male	A0A6P7SRH0	Polyunsaturated fatty acid lipoxygenase ALOX15B-like OS=Octopus vulgaris	LOC115215746	5.741	1.49108e-06
Up-regulated	Male	A0A6P7S5D2	Arginine kinase Oct f 2 OS=Octopus vulgaris	LOC115209225	4.366	1.61152e-05
Up-regulated	Male	A0A0L8G5X0	Ribosomal protein OS=Octopus bimaculoides	OCBIM_22039813mg	2.613	0.0317766
Up-regulated	Male	A0A812BC57	Transglutaminase-like domain-containing protein OS=Sepia pharaonis	SPHA_14097	6.601	0.000534561
Up-regulated	Male	A0A7E6EW14	Tetraspanin OS=Octopus vulgaris	LOC115212017	3.21	0.00257707
Up-regulated	Male	A0A8W8KL98	Endophilin-B1-like isoform X7 OS=Crassostrea gigas	Sh3glb1	2.056	0.0190206

## Sheet: Oct. 1 - Aquarium vs Senescent
Octopus 1. Aquarium maintained vs Senescent					Abundance Ratio: (Aquarium maintained) / (Senescent)	Abundance Ratio P-Value: (Aquarium maintained) / (Senescent)
Regulation	More abundant in	Accession	Description	Gene ID
Down-regulated	Senescent	A0A0L8I4T3	H15 domain-containing protein OS=Octopus bimaculoides	OCBIM_22034700mg	0.472	0.00123289
Down-regulated	Senescent	A0A7E6EUU4	Mucin-4-like OS=Octopus vulgaris	LOC115213197	0.279	7.28635e-05
Down-regulated	Senescent	A0A812C079	ACTB_G1 OS=Sepia pharaonis	SPHA_27379	0.185	0.000599671
Down-regulated	Senescent	A0A6P7SDN6	Gelsolin-like protein 2 OS=Octopus vulgaris	LOC115211664	0.309	1.1477e-05
Down-regulated	Senescent	A0A6P7TAH7	Thyroglobulin isoform X1 OS=Octopus vulgaris	LOC115220711	0.493	0.00545701
Down-regulated	Senescent	A0A6P7T042	LOW QUALITY PROTEIN: paramyosin-like OS=Octopus vulgaris	LOC115218392	0.312	3.08111e-11
Down-regulated	Senescent	A0A6P7TE62	Interferon-induced protein with tetratricopeptide repeats 5-like isoform X1 OS=Octopus vulgaris	LOC115221757	0.131	8.62954e-05
Down-regulated	Senescent	A0A6P7S5R6	Large ribosomal subunit protein eL31 OS=Octopus vulgaris	LOC115209294	0.476	0.0111955
Down-regulated	Senescent	R7TPU5	Transgelin OS=Capitella teleta	CAPTEDRAFT_176110	0.346	0.0146802
Down-regulated	Senescent	A0A6P7T046	Glyoxylate reductase/hydroxypyruvate reductase OS=Octopus vulgaris	LOC115218137, OCTVUL_1B003921	0.442	9.49395e-07
Down-regulated	Senescent	A0A6P7SLZ2	Coronin OS=Octopus vulgaris	LOC115214296	0.277	0.00900671
Down-regulated	Senescent	A0A0L8FTS9	V-type proton ATPase subunit C OS=Octopus bimaculoides	OCBIM_22008112mg	0.328	0.00342981
Down-regulated	Senescent	A0A0L8H7F5	Acetyl-CoA hydrolase OS=Octopus bimaculoides	OCBIM_22020670mg	0.38	0.00674969
Down-regulated	Senescent	A0A7E6FPP9	RING-type E3 ubiquitin transferase OS=Octopus vulgaris	LOC115224830	0.207	0.000228167
Down-regulated	Senescent	A0A7E6ET53	Tropomyosin Tod p 1.0102 isoform X5 OS=Octopus vulgaris	LOC115210626, OCTVUL_1B011920	0.489	0.00454806
Down-regulated	Senescent	A0A6P7THE8	Intermediate filament protein ifa-1-like isoform X3 OS=Octopus vulgaris	LOC115222953	0.26	2.39436e-07
Down-regulated	Senescent	A0A7E6F654	Calpain-9 isoform X8 OS=Octopus vulgaris	LOC115217089	0.351	0.000782356
Down-regulated	Senescent	A0A6P7SG83	Uncharacterized protein isoform X8 OS=Octopus vulgaris	LOC115212809	0.437	0.00326772
Down-regulated	Senescent	A0A6P7SA56	Cathepsin B OS=Octopus vulgaris	LOC115210644	0.419	0.00841126
Down-regulated	Senescent	A0A0L8GLC6	DUF4773 domain-containing protein OS=Octopus bimaculoides	OCBIM_22032142mg	0.142	5.1736e-08
Down-regulated	Senescent	Q06268	Omega-crystallin OS=Enteroctopus dofleini	LOC115217972	0.414	0.000406177
Down-regulated	Senescent	A0A6P7SDD0	Alanine transaminase OS=Octopus vulgaris	LOC115211675	0.326	6.46229e-05
Down-regulated	Senescent	A0A6P7U678	Collagen alpha-4(VI) chain OS=Octopus vulgaris	LOC115232146	0.38	1.671e-05
Down-regulated	Senescent	A0A6P7S6W9	Uncharacterized protein OS=Octopus vulgaris	LOC115209700	0.211	0.000110772
Down-regulated	Senescent	B0ET67	Vacuolar proton pump subunit B OS=Entamoeba dispar	EDI_202200	0.322	0.00580382
Down-regulated	Senescent	A0A6P7SHN5	Clathrin heavy chain 1 isoform X1 OS=Octopus vulgaris	LOC115212844, OCTVUL_1B017644	0.415	3.35999e-06
Down-regulated	Senescent	A0A0L8FGB7	Arpin OS=Octopus bimaculoides	OCBIM_22023237mg	0.402	0.0115544
Down-regulated	Senescent	A0A7E6FTU3	Uncharacterized protein isoform X1 OS=Octopus vulgaris	LOC115226285	0.396	4.34238e-07
Down-regulated	Senescent	A0A6P7TFX6	Golgi-associated plant pathogenesis-related protein 1-like OS=Octopus vulgaris	LOC115222903	0.291	7.19295e-05
Down-regulated	Senescent	A0A6P7SF58	Twinfilin-1 OS=Octopus vulgaris	LOC115211992	0.486	0.00597679
Down-regulated	Senescent	A0A7E6EKJ3	LOW QUALITY PROTEIN: protein mono-ADP-ribosyltransferase PARP14-like OS=Octopus vulgaris	LOC115208759	0.445	0.00103296
Down-regulated	Senescent	A0A0L8GX12	EF-hand domain-containing protein OS=Octopus bimaculoides	OCBIM_22026598mg	0.202	6.84721e-06
Down-regulated	Senescent	A0A7E6FPB4	Caspase-3-like isoform X5 OS=Octopus vulgaris	LOC115224717	0.285	0.00030264
Down-regulated	Senescent	A0A6P7TXU4	Uncharacterized protein OS=Octopus vulgaris	LOC115230588	0.44	6.44054e-05
Down-regulated	Senescent	A0A6P7U5B8	Uncharacterized protein OS=Octopus vulgaris	LOC115230720	0.47	0.00026113
Down-regulated	Senescent	V3ZW59	NodB homology domain-containing protein OS=Lottia gigantea	LOTGIDRAFT_116769	0.344	0.000209212
Down-regulated	Senescent	A0A6P7TRC4	Myosin heavy chain, striated muscle OS=Octopus vulgaris	LOC115225111	0.325	4.06767e-05
Down-regulated	Senescent	A0A7E6FVF1	LOW QUALITY PROTEIN: talin-2-like OS=Octopus vulgaris	LOC115226299	0.267	0.000240055
Down-regulated	Senescent	A0A6P7S9C3	Ribosomal protein S6 kinase OS=Octopus vulgaris	LOC115210294	0.323	0.000960668
Down-regulated	Senescent	Q06268	Omega-crystallin OS=Enteroctopus dofleini	LOC115217972	0.272	0.000913403
Down-regulated	Senescent	A0A6P7THF3	70 kDa neurofilament protein-like OS=Octopus vulgaris	LOC115222957	0.239	1.19858e-06
Down-regulated	Senescent	A0A6P7TUW4	PREDICTED: thymidine phosphorylase-like isoform X1 OS=Octopus vulgaris	LOC115229996	0.281	2.24144e-05
Down-regulated	Senescent	A0A6P7T7Y0	LOW QUALITY PROTEIN: coatomer subunit alpha-like OS=Octopus vulgaris	LOC115220968	0.442	6.45521e-05
Down-regulated	Senescent	A0A6P7T5G9	Uncharacterized protein isoform X2 OS=Octopus vulgaris	LOC115219866	0.444	0.0073182
Down-regulated	Senescent	A0A7E6FM90	LOW QUALITY PROTEIN: collagen alpha-3(VI) chain OS=Octopus vulgaris	LOC115223639	0.317	1.48453e-07
Down-regulated	Senescent	A0A7E6ENE8	Calpain-11-like isoform X1 OS=Octopus vulgaris	LOC115209388	0.47	0.000375327
Down-regulated	Senescent	A0A0P0UX03	Hemocyanin subunit 1 (Fragment) OS=Todarodes pacificus	Tphcy	0.153	0.00636051
Down-regulated	Senescent	A0A6P7SRB5	Uncharacterized protein OS=Octopus vulgaris	LOC115215605	0.28	1.70213e-05
Down-regulated	Senescent	A0A6P7TJR9	Dihydropyrimidine dehydrogenase [NADP(+)] OS=Octopus vulgaris	LOC115223777	0.074	4.29116e-06
Down-regulated	Senescent	A0A6P7U7K9	Tubulin alpha chain OS=Octopus vulgaris	LOC115231042	0.242	0.00101061
Down-regulated	Senescent	A0A6P7T0N0	Phosphoinositide phospholipase C OS=Octopus vulgaris	LOC115218529	0.498	0.0397622
Down-regulated	Senescent	P08052	Myosin regulatory light chain LC-2, mantle muscle OS=Todarodes pacificus	MYL12	0.42	7.41677e-06
Down-regulated	Senescent	A0A7E6FN99	Coronin OS=Octopus vulgaris	LOC115224222	0.333	0.000988583
Down-regulated	Senescent	A0A0L8H0C8	Coatomer subunit gamma OS=Octopus bimaculoides	OCBIM_22024977mg	0.369	8.79498e-06
Down-regulated	Senescent	V4ABJ9	Ribonuclease H, 3.1.26.4 OS=Lottia gigantea	LOTGIDRAFT_120973	0.18	1.61011e-07
Down-regulated	Senescent	A0A6P7ST11	LIM domain-containing protein WLIM2a OS=Octopus vulgaris	LOC115216304	0.273	2.85836e-05
Down-regulated	Senescent	A0A6P7TJK9	RING-type E3 ubiquitin transferase OS=Octopus vulgaris	LOC115224830	0.414	0.000123608
Down-regulated	Senescent	A0A6P7T2H7	dTDP-glucose 4,6-dehydratase isoform X3 OS=Octopus vulgaris	LOC115218782	0.371	0.00418989
Down-regulated	Senescent	K1PIH2	V-type proton ATPase subunit E OS=Crassostrea gigas	CGI_10011587	0.416	0.0267472
Down-regulated	Senescent	A0A8W8LEA1	PREDICTED: 40S ribosomal protein S3 OS=Crassostrea gigas	Rps3	0.477	0.000881703
Down-regulated	Senescent	A0A812CMA6	V-type proton ATPase subunit H OS=Sepia pharaonis	SPHA_40090	0.243	3.86989e-05
Down-regulated	Senescent	A0A6P7T976	H(+)-transporting two-sector ATPase, 7.1.2.2 catalytic subunit A OS=Octopus vulgaris	LOC115221352, OCTVUL_1B028930	0.456	8.63475e-07
Down-regulated	Senescent	A0A6P7TSR4	Carboxypeptidase OS=Octopus vulgaris	LOC115226095	0.307	2.22634e-05
Down-regulated	Senescent	A0A6P7TVF0	40S ribosomal protein S26 OS=Octopus vulgaris	LOC115230248	0.228	3.98668e-07
Down-regulated	Senescent	A0A7E6EHE9	Prosaposin isoform X1 OS=Octopus vulgaris	LOC115209891	0.173	0.00397749
Down-regulated	Senescent	A0A6P7TE15	Eukaryotic translation initiation factor 5 OS=Octopus vulgaris	LOC115222480	0.256	0.000346114
Down-regulated	Senescent	A0A0L8HCN9	Titin OS=Octopus bimaculoides	OCBIM_22017953mg	0.368	8.55116e-05
Down-regulated	Senescent	A0A7E6EZI8	Uncharacterized protein OS=Octopus vulgaris	LOC115214248	0.411	7.81062e-05
Down-regulated	Senescent	A0A6P7TG54	Intermediate filament protein ifa-1-like isoform X1 OS=Octopus vulgaris	LOC115222953	0.248	3.85684e-06
Down-regulated	Senescent	A0A7E6EZI8	Uncharacterized protein OS=Octopus vulgaris	LOC115214248	0.297	5.36677e-10
Down-regulated	Senescent	A0A6P7S7T5	Acid ceramidase OS=Octopus vulgaris	LOC115209837	0.262	0.00454672
Down-regulated	Senescent	A0A0L8HI19	Actin-related protein 2/3 complex subunit OS=Octopus bimaculoides	OCBIM_22014290mg	0.48	0.00216439
Down-regulated	Senescent	A0A0L8FXT6	W2 domain-containing protein OS=Octopus bimaculoides	OCBIM_22004560mg	0.477	7.53451e-05
Down-regulated	Senescent	A0A6P7S7F4	Protein mono-ADP-ribosyltransferase PARP14-like OS=Octopus vulgaris	LOC115209694	0.397	0.0223906
Down-regulated	Senescent	A0A6P7T9M7	Transgelin OS=Octopus vulgaris	LOC115221527	0.347	0.00366878
Down-regulated	Senescent	A0A6P7SDM4	Lysosomal aspartic protease isoform X2 OS=Octopus vulgaris	LOC115211653	0.177	1.98078e-07
Down-regulated	Senescent	A0A7E6EUP3	Caspase-3 OS=Octopus vulgaris	LOC115211860	0.169	0.00144294
Down-regulated	Senescent	A0A6P7SH78	Universal stress protein in QAH/OAS sulfhydrylase 3'region isoform X1 OS=Octopus vulgaris	LOC115212900	0.339	2.14129e-08
Down-regulated	Senescent	A0A0L8HJP2	Actin-related protein 3 OS=Octopus bimaculoides	OCBIM_22013005mg	0.312	2.78998e-06
Down-regulated	Senescent	A0A6P7TJ48	Gastrotropin OS=Octopus vulgaris	LOC115223583, OCTVUL_1B027098	0.238	0.00142536
Down-regulated	Senescent	A0A6P7U139	Serine protease svh-1-like isoform X4 OS=Octopus vulgaris	LOC115228951	0.447	0.0285416
Down-regulated	Senescent	A0A6P7TQS5	RNA exonuclease 4 OS=Octopus vulgaris	LOC115225421	0.091	0.00101657
Down-regulated	Senescent	A0A6P7TIJ9	Alpha-L-fucosidase OS=Octopus vulgaris	LOC115223232	0.326	3.48265e-05
Down-regulated	Senescent	A0A6P7T400	Death domain-containing protein CRADD OS=Octopus vulgaris	LOC115219508	0.261	4.17156e-06
Down-regulated	Senescent	A0A6P7T8J5	Xaa-Pro dipeptidase OS=Octopus vulgaris	LOC115220699	0.461	0.0127935
Down-regulated	Senescent	K1RHA5	Nucleoside diphosphate kinase B OS=Crassostrea gigas	CGI_10021159	0.459	0.00179962
Down-regulated	Senescent	A0A6P7TUT0	Actin-like isoform X2 OS=Octopus vulgaris	LOC115225778	0.416	5.09648e-05
Down-regulated	Senescent	A0A6P7U4P1	Deoxynucleoside triphosphate triphosphohydrolase SAMHD1-like isoform X2 OS=Octopus vulgaris	LOC115231345	0.103	0.0034681
Down-regulated	Senescent	A0A6P7U4P1	Deoxynucleoside triphosphate triphosphohydrolase SAMHD1-like isoform X2 OS=Octopus vulgaris	LOC115231345	0.33	0.00301907
Down-regulated	Senescent	A0A0L8HTG6	Isocitrate dehydrogenase [NAD] subunit, mitochondrial OS=Octopus bimaculoides	OCBIM_22006401mg	0.403	0.00978848
Down-regulated	Senescent	A0A0L8GQN9	NAD-dependent epimerase/dehydratase domain-containing protein (Fragment) OS=Octopus bimaculoides	OCBIM_22029814mg	0.163	1.01604e-05
Down-regulated	Senescent	A0A7E6ETD0	Adenylyl cyclase-associated protein 1 isoform X4 OS=Octopus vulgaris	LOC115210264	0.355	4.54815e-05
Down-regulated	Senescent	A0A0L8GF45	Pyruvate dehydrogenase E1 component subunit alpha OS=Octopus bimaculoides	OCBIM_22035177mg	0.468	0.00209429
Down-regulated	Senescent	A0A6P7SLT3	Digestive cysteine proteinase 1 OS=Octopus vulgaris	LOC115214061	0.285	2.08897e-05
Down-regulated	Senescent	A0A0L8HUU3	40S ribosomal protein S27 OS=Octopus bimaculoides	OCBIM_22006249mg	0.377	5.49941e-06
Down-regulated	Senescent	O96952	Thioredoxin OS=Geodia cydonium	THIO	0.142	1.39809e-09
Up-regulated	Aquarium maintained	A0A7E6EKJ3	Poly [ADP-ribose] polymerase OS=Octopus vulgaris	LOC115208759	2.002	0.000389189
Up-regulated	Aquarium maintained	A0A7E6EL62	Uncharacterized protein isoform X2 OS=Octopus vulgaris	LOC115230414	3.458	0.000103026
Up-regulated	Aquarium maintained	A0A6P7U7E1	Protein-tyrosine-phosphatase OS=Octopus vulgaris	LOC115232522	5.633	0.00125995
Up-regulated	Aquarium maintained	A0A0L8G9Q0	PREDICTED: G-protein coupled receptor 126-like OS=Octopus bimaculoides	OCBIM_22037359mg	4.299	0.0358457
Up-regulated	Aquarium maintained	A0A6P7T3J7	Uncharacterized protein OS=Octopus vulgaris	LOC115219333	5.383	0.000901515
Up-regulated	Aquarium maintained	A0A7E6F2Q3	SCO-spondin-like OS=Octopus vulgaris	LOC118764670	3.308	0.00152258
Up-regulated	Aquarium maintained	A0A6P7TLI2	Annexin A13 isoform X1 OS=Octopus vulgaris	LOC115223479	2.209	4.52582e-05
Up-regulated	Aquarium maintained	A0A0L8G5R0	Cytochrome c oxidase copper chaperone OS=Octopus bimaculoides	OCBIM_22039935mg	4.772	3.18175e-06
Up-regulated	Aquarium maintained	A0A7E6FGH2	Peroxidase-like protein OS=Octopus vulgaris	LOC115221592	3.745	4.58531e-05
Up-regulated	Aquarium maintained	A0A6P7SBM3	Uncharacterized protein OS=Octopus vulgaris	LOC115211015	4.828	1.09084e-07
Up-regulated	Aquarium maintained	A0A6P7T8F1	Uncharacterized protein OS=Octopus vulgaris	LOC115220523	4.409	0.00373816
Up-regulated	Aquarium maintained	A0A0L8HCQ3	Large ribosomal subunit protein uL23 N-terminal domain-containing protein OS=Octopus bimaculoides	OCBIM_22017437mg	2.481	3.4982e-06
Up-regulated	Aquarium maintained	A0A7E6FND8	Uncharacterized protein OS=Octopus vulgaris	LOC118767817	9.562	6.88369e-11
Up-regulated	Aquarium maintained	V4BH56	Transferrin-like domain-containing protein OS=Lottia gigantea	LOTGIDRAFT_234865	2.955	1.371e-06
Up-regulated	Aquarium maintained	A0A0L8GBP4	PREDICTED: methylmalonic aciduria and homocystinuria type C protein homolog OS=Octopus bimaculoides	OCBIM_22037026mg	6.335	0.00394333
Up-regulated	Aquarium maintained	A0A6P7TJS2	Insulin-like growth factor-binding protein complex acid labile subunit isoform X1 OS=Octopus vulgaris	LOC115225305	2.573	0.0250972
Up-regulated	Aquarium maintained	A0A7E6FK29	Mucin-19-like OS=Octopus vulgaris	LOC115224399	2.072	2.45747e-05
Up-regulated	Aquarium maintained	A0A6P7UA82	Histone H1-delta OS=Octopus vulgaris	LOC115232510	2.816	0.00505992
Up-regulated	Aquarium maintained	A0A7E6EVP0	Uncharacterized protein OS=Octopus vulgaris	LOC115211772	2.913	3.00568e-06
Up-regulated	Aquarium maintained	A0A0L8IEH8	Saposin B-type domain-containing protein OS=Octopus bimaculoides	OCBIM_22010371mg	3.107	3.38879e-05
Up-regulated	Aquarium maintained	A0A7E6FRQ0	Uncharacterized protein isoform X3 OS=Octopus vulgaris	LOC115225308	3.65	5.1296e-06
Up-regulated	Aquarium maintained	A0A7E6ESZ3	Ribosomal protein L19 OS=Octopus vulgaris	LOC115211072	2.563	2.78085e-07
Up-regulated	Aquarium maintained	A0A6P7TN39	Proteasome subunit beta OS=Octopus vulgaris	LOC115223857	2.238	0.0275827
Up-regulated	Aquarium maintained	A0A6P7U7P0	Histone H1-delta OS=Octopus vulgaris	LOC115232571	17.298	2.81518e-10
Up-regulated	Aquarium maintained	V3ZGI3	Chitinase OS=Lottia gigantea	LOTGIDRAFT_236719	3.783	0.00504465
Up-regulated	Aquarium maintained	A0A7E6EMV1	Protocadherin Fat 4 OS=Octopus vulgaris	LOC115225134	3.216	2.14177e-06
Up-regulated	Aquarium maintained	A0A7E6FCD6	Myb-like protein D isoform X1 OS=Octopus vulgaris	LOC115219060	2.903	0.000225236
Up-regulated	Aquarium maintained	A0A6P7S8D5	Gelsolin-like protein 2 OS=Octopus vulgaris	LOC115209888	2.182	0.00173135
Up-regulated	Aquarium maintained	A0A7E6EPX7	Tumor protein D52 isoform X13 OS=Octopus vulgaris	LOC115209283	2.13	6.59977e-05
Up-regulated	Aquarium maintained	A0A6P7TRP6	Uncharacterized protein OS=Octopus vulgaris	LOC115224798	3.068	4.9205e-07
Up-regulated	Aquarium maintained	A0A6P7T161	Uncharacterized protein OS=Octopus vulgaris	LOC115218089	4.868	1.14642e-07
Up-regulated	Aquarium maintained	A0A6P7SJN1	PREDICTED: carbonic anhydrase OS=Octopus vulgaris	LOC115213348	2.899	0.000149552
Up-regulated	Aquarium maintained	A0A6P7TKZ5	Alpha-tectorin OS=Octopus vulgaris	LOC115223385	2.113	0.000202597
Up-regulated	Aquarium maintained	A0A7E6EVN8	Mucin-like protein OS=Octopus vulgaris	LOC115213503	3.275	5.49901e-10
Up-regulated	Aquarium maintained	R4UW62	Tetraspanin D107 OS=Coptotermes formosanus	TSPAN1	3.165	4.49639e-05
Up-regulated	Aquarium maintained	A0A6P7T1U1	Uncharacterized protein OS=Octopus vulgaris	LOC115218594	2.95	4.27616e-06
Up-regulated	Aquarium maintained	W5QIM5	PREDICTED: gamma-aminobutyric acid receptor-associated protein-like 1 OS=Ovis aries	GABARAPL1	3.039	0.00322703
Up-regulated	Aquarium maintained	A0A6P7TM10	Large ribosomal subunit protein eL6 OS=Octopus vulgaris	LOC115224335	2.275	1.72133e-05
Up-regulated	Aquarium maintained	K4JDC7	Glyceraldehyde-3-phosphate dehydrogenase OS=Ceriodaphnia quadrangula	GAPDH	2.888	0.00940936
Up-regulated	Aquarium maintained	K1QEZ3	Fascin-like OS=Crassostrea gigas	CGI_10025410	2.86	3.57908e-09
Up-regulated	Aquarium maintained	A0A7E6FFP8	Neutral and basic amino acid transport protein rBAT OS=Octopus vulgaris	LOC115220886	3.621	3.113e-06
Up-regulated	Aquarium maintained	A0A6P7TDN5	Glutamine synthetase OS=Octopus vulgaris	LOC115222946	2.974	0.000352037
Up-regulated	Aquarium maintained	A0A0L8HP38	Uncharacterized protein OS=Octopus bimaculoides	OCBIM_22011093mg	4.85	3.11833e-08
Up-regulated	Aquarium maintained	A0A6P7SKP3	Alpha-mannosidase OS=Octopus vulgaris	LOC115214113, OCTVUL_1B022420	3.01	0.00996147
Up-regulated	Aquarium maintained	A0A6P7SRV1	Collagen alpha-4(IV) chain OS=Octopus vulgaris	LOC115215588	7.05	2.06072e-05
Up-regulated	Aquarium maintained	A0A6P7T8E9	Mucin-like protein OS=Octopus vulgaris	LOC115221006	6.459	6.77345e-05
Up-regulated	Aquarium maintained	A0A7E6EL58	EGF-containing fibulin-like extracellular matrix protein 2 OS=Octopus vulgaris	LOC118761678	4.016	2.42535e-06
Up-regulated	Aquarium maintained	A0A6P7U666	Caspase-7-like OS=Octopus vulgaris	LOC115231058	17.145	6.07367e-06
Up-regulated	Aquarium maintained	A0A6P7T4E9	Prominin-1 OS=Octopus vulgaris	LOC115219257	4.346	0.000228971
Up-regulated	Aquarium maintained	A0A7E6FK29	Mucin-19-like OS=Octopus vulgaris	LOC115224399	2.138	0.00199541
Up-regulated	Aquarium maintained	A0A7E6EQG6	MAM and LDL-receptor class A domain-containing protein 2-like OS=Octopus vulgaris	LOC115209557	3.261	0.0346159
Up-regulated	Aquarium maintained	A0A6P7TU72	Uncharacterized protein OS=Octopus vulgaris	LOC115229658	6.682	2.55335e-05
Up-regulated	Aquarium maintained	A0A6P7SC42	Uncharacterized protein OS=Octopus vulgaris	LOC115210917	6.812	9.50191e-07
Up-regulated	Aquarium maintained	K1R4X9	UDP-N-acetylglucosamine diphosphorylase OS=Crassostrea gigas	CGI_10007751	2.327	2.29783e-05
Up-regulated	Aquarium maintained	A0A7E6FNC2	PREDICTED: uncharacterized protein OS=Octopus vulgaris	LOC118767871	2.578	0.0039223
Up-regulated	Aquarium maintained	A0A7E6EJW8	Uncharacterized protein isoform X2 OS=Octopus vulgaris	LOC115230628	8.237	3.50594e-06
Up-regulated	Aquarium maintained	B6ZCB1	Large ribosomal subunit protein P2 OS=Mytilus galloprovincialis	p2	2.341	0.00210403
Up-regulated	Aquarium maintained	V3ZU05	Beta-N-acetylhexosaminidase, 3.2.1.52, Beta-N-acetylhexosaminidase OS=Lottia gigantea	LOTGIDRAFT_168843	6.814	1.31189e-07
Up-regulated	Aquarium maintained	A0A6P7U7R9	Uncharacterized protein OS=Octopus vulgaris	LOC115232596	3.275	1.65207e-05
Up-regulated	Aquarium maintained	A0A0L8GF83	VWFD domain-containing protein (Fragment) OS=Octopus bimaculoides	OCBIM_22035120mg	3.494	0.00310484
Up-regulated	Aquarium maintained	A0A6P7T446	Calcium-dependent protein kinase 12 isoform X2 OS=Octopus vulgaris	LOC115219536	3.033	0.00235672
Up-regulated	Aquarium maintained	A0A2B4R7S7	Kelch-like protein 28 OS=Stylophora pistillata	Klhl28, AWC38_SpisGene23646	2.859	1.58222e-06
Up-regulated	Aquarium maintained	A0A7E6EW14	Tetraspanin OS=Octopus vulgaris	LOC115212017	4.352	0.000392058
Up-regulated	Aquarium maintained	A0A7E6EJJ9	Adhesion G-protein coupled receptor G6 OS=Octopus vulgaris	LOC115230319	13.856	0.00750943
Up-regulated	Aquarium maintained	C4N147	Sodium/calcium exchanger regulatory protein 1 OS=Doryteuthis pealeii	SLC8A1	2.048	5.61115e-05
Up-regulated	Aquarium maintained	A0A6P7TZV0	Ferroxidase, 1.16.3.1 OS=Octopus vulgaris	LOC115231407	3.193	3.12013e-05
Up-regulated	Aquarium maintained	V4C844	MAM and LDL-receptor class A domain-containing protein 1 OS=Lottia gigantea	LOTGIDRAFT_228404	4.91	2.98178e-09
Up-regulated	Aquarium maintained	A0A6P7SAW2	High mobility group protein HMGI-C isoform X1 OS=Octopus vulgaris	LOC115210677	3.403	0.000338716
Up-regulated	Aquarium maintained	A0A6P7TFF2	Regucalcin OS=Octopus vulgaris	LOC115222191	5.442	7.1097e-07
Up-regulated	Aquarium maintained	A0A7E6EXY1	Na(+)/H(+) exchange regulatory cofactor NHE-RF3 isoform X2 OS=Octopus vulgaris	LOC115212804	2.546	0.0159941
Up-regulated	Aquarium maintained	A0A7E6EPG6	Uncharacterized protein OS=Octopus vulgaris	LOC115209496	2.096	0.0209402
Up-regulated	Aquarium maintained	A0A6P7T943	Neural cell adhesion molecule 2 isoform X13 OS=Octopus vulgaris	LOC115221317	4.288	0.000510258
Up-regulated	Aquarium maintained	A0A6P7SYN9	Barrier-to-autointegration factor B OS=Octopus vulgaris	LOC115217368	4.651	0.000389736
Up-regulated	Aquarium maintained	A0A7E6FLU1	Uncharacterized protein isoform X2 OS=Octopus vulgaris	LOC115224005	3.455	0.0318444
Up-regulated	Aquarium maintained	A0A6P7TEV4	MAM and LDL-receptor class A domain-containing protein 2 OS=Octopus vulgaris	LOC115223376	3.537	0.00209641
Up-regulated	Aquarium maintained	A0A6P7TCH8	PREDICTED: uncharacterized protein OS=Octopus vulgaris	LOC115221325	2.332	0.00677305
Up-regulated	Aquarium maintained	A0A7E6FD07	DNA ligase 1 isoform X4 OS=Octopus vulgaris	LOC115219728	2.365	0.0116004
Up-regulated	Aquarium maintained	A0A6P7TPT6	Receptor-interacting serine/threonine-protein kinase 1 OS=Octopus vulgaris	LOC115227553	2.214	0.000734757
Up-regulated	Aquarium maintained	A0A6P7S478	MAM and LDL-receptor class A domain-containing protein 2-like OS=Octopus vulgaris	LOC115209054	3.78	2.55265e-06
Up-regulated	Aquarium maintained	A0A6P7T9S7	Allene oxide synthase-lipoxygenase protein OS=Octopus vulgaris	LOC115221688	2.996	0.00110792
Up-regulated	Aquarium maintained	A0A7E6FB46	Poly [ADP-ribose] polymerase OS=Octopus vulgaris	LOC115211065	2.59	0.000377583
Up-regulated	Aquarium maintained	V3ZU05	Beta-N-acetylhexosaminidase OS=Lottia gigantea	LOTGIDRAFT_168843	16.616	1.97517e-05
Up-regulated	Aquarium maintained	A0A6P7TS27	Uncharacterized protein OS=Octopus vulgaris	LOC115224899	2.319	0.00132939
Up-regulated	Aquarium maintained	A0A7E6EK07	Uncharacterized protein isoform X3 OS=Octopus vulgaris	LOC115230628	3.843	0.000250597
Up-regulated	Aquarium maintained	A0A6P7SIX4	Inorganic diphosphatase OS=Octopus vulgaris	LOC115213471	3.068	1.60253e-05
Up-regulated	Aquarium maintained	A0A7E6FJ69	Neural cell adhesion molecule 2 isoform X5 OS=Octopus vulgaris	LOC115221317	2.074	1.2295e-07
Up-regulated	Aquarium maintained	A0A812EG06	Integrase catalytic domain-containing protein OS=Sepia pharaonis	SPHA_74627	2.967	0.00186802
Up-regulated	Aquarium maintained	XP_042861281.1	Uncharacterized protein OS=Penaeus japonicus	LOC122246652	10.707	6.3123e-09
Up-regulated	Aquarium maintained	A0A0L8HVJ8	PREDICTED: uncharacterized protein OS=Octopus bimaculoides	OCBIM_22004873mg	11.25	9.11466e-05
Up-regulated	Aquarium maintained	A0A6P7U3X7	Thioredoxin-dependent peroxiredoxin OS=Octopus vulgaris	LOC115229394	2.842	5.04144e-07
Up-regulated	Aquarium maintained	A0A3P9NF66	Membrane metallo-endopeptidase-like 1 isoform X2 OS=Poecilia reticulata	MMEL1	5.519	2.74395e-08
Up-regulated	Aquarium maintained	A0A6P7S5H1	PREDICTED: mannose-6-phosphate isomerase-like isoform X1 OS=Octopus vulgaris	LOC115209304	2.219	4.0765e-06
Up-regulated	Aquarium maintained	K1QJZ8	Small acidic protein OS=Crassostrea gigas	CGI_10018965	3.529	2.98003e-07
Up-regulated	Aquarium maintained	A0A0L8FYT5	Regucalcin OS=Octopus bimaculoides	OCBIM_22004181mg	2.827	0.0205278
Up-regulated	Aquarium maintained	A0A6P7S8D5	Gelsolin-like protein 2 OS=Octopus vulgaris	LOC115209888	5.173	3.75075e-07
Up-regulated	Aquarium maintained	A0A7E6ESY7	Neuroglian isoform X2 OS=Octopus vulgaris	LOC115210201	3.265	0.00430005
Up-regulated	Aquarium maintained	A0A0L8HWS9	Poly [ADP-ribose] polymerase OS=Octopus bimaculoides	OCBIM_22003876mg	9.179	0.0378407
Up-regulated	Aquarium maintained	A0A6P7SYG8	Transcription factor iws-1 isoform X2 OS=Octopus vulgaris	LOC115217874, OCTVUL_1B028762	6.126	0.000138048
Up-regulated	Aquarium maintained	A0A6P7SY66	Ribonuclease DdI OS=Octopus vulgaris	LOC115217532	2.056	0.000378441
Up-regulated	Aquarium maintained	A0A6P7T174	Uncharacterized protein OS=Octopus vulgaris	LOC115218647	14.432	0.00612746
Up-regulated	Aquarium maintained	A0A0L8GKB6	BolA-like protein 2 OS=Octopus bimaculoides	OCBIM_22032260mg	2.701	0.049761
Up-regulated	Aquarium maintained	K9LM65	Calmodulin OS=Mnemiopsis leidyi	ML104636a	2.556	6.38284e-06
Up-regulated	Aquarium maintained	A0A0L8GIJ6	Short-chain collagen C4-like OS=Octopus bimaculoides	OCBIM_22032865mg	2.427	2.53756e-05
Up-regulated	Aquarium maintained	M9WVJ3	Glutathione-S-transferase OS=Sepiella maindroni	GST	3.325	0.0341406
Up-regulated	Aquarium maintained	V4BKD3	Caspase-3 OS=Lottia gigantea	LOTGIDRAFT_106792	18.118	0.000358701
Up-regulated	Aquarium maintained	A0A0L8GRC5	Cytochrome c oxidase subunit OS=Octopus bimaculoides	OCBIM_22029574mg	4.134	0.00355441
Up-regulated	Aquarium maintained	A0A7E6F1R3	Protein artichoke-like OS=Octopus vulgaris	LOC115215777	4.232	0.00313104
Up-regulated	Aquarium maintained	A0A7E6FNH7	Transporter OS=Octopus vulgaris	LOC115224310	3.534	0.00767185
Up-regulated	Aquarium maintained	Q9JIQ8	Transmembrane protease serine 2 OS=Mus musculus	Tmprss2	2.518	0.000207865

## Sheet: Oct. 2 - Aquarium vs Senescent
Octopus 2. Aquarium maintained vs Senescent					Abundance Ratio: (Aquarium maintained) / (Senescent)	Abundance Ratio P-Value: (Aquarium maintained) / (Senescent)
Regulation	More abundant in	Accession	Description	Gene ID
Up-regulated	Aquarium maintained	A0A6P7T9S7	Allene oxide synthase-lipoxygenase protein OS=Octopus vulgaris	LOC115221688	2.261	9.49071e-05
Up-regulated	Aquarium maintained	A0A6P7TBM5	Myosin heavy chain, non-muscle isoform X2 OS=Octopus vulgaris	LOC115222368	2.179	5.4129e-09
Up-regulated	Aquarium maintained	A0A7E6EL62	Uncharacterized protein isoform X2 OS=Octopus vulgaris	LOC115230414	2.014	0.0101175
Up-regulated	Aquarium maintained	A0A6P7T3J7	Uncharacterized protein OS=Octopus vulgaris	LOC115219333	9.037	9.10313e-05
Up-regulated	Aquarium maintained	A0A6P7TPR6	Peroxiredoxin-like 2A OS=Octopus vulgaris	LOC115225102	2.813	6.30544e-08
Up-regulated	Aquarium maintained	A0A7E6F2Q3	SCO-spondin-like OS=Octopus vulgaris	LOC118764670	2.171	6.87331e-08
Up-regulated	Aquarium maintained	A0A0L8G5R0	Cytochrome c oxidase copper chaperone OS=Octopus bimaculoides	OCBIM_22039935mg	4.743	3.30138e-06
Up-regulated	Aquarium maintained	A0A7E6FGH2	Peroxidase-like protein OS=Octopus vulgaris	LOC115221592	3.492	7.47583e-05
Up-regulated	Aquarium maintained	A0A0L8H1I7	Calponin-homology (CH) domain-containing protein OS=Octopus bimaculoides	OCBIM_22024964mg	2.681	0.000467282
Up-regulated	Aquarium maintained	A0A6P7SBM3	Uncharacterized protein OS=Octopus vulgaris	LOC115211015	2.414	2.3515e-05
Up-regulated	Aquarium maintained	A0A812BVJ7	Glutamate--tRNA ligase OS=Sepia pharaonis	SPHA_24781	2.355	6.40101e-05
Up-regulated	Aquarium maintained	C6JUN0	40S ribosomal protein S12 OS=Pinctada maxima	RPS12	2.145	0.000401249
Up-regulated	Aquarium maintained	A0A7E6EMV1	Protocadherin Fat 4 OS=Octopus vulgaris	LOC115225134	3.014	0.00742842
Up-regulated	Aquarium maintained	A0A6P7T8F1	Uncharacterized protein OS=Octopus vulgaris	LOC115220523	3.06	0.0264927
Up-regulated	Aquarium maintained	A0A0L8HCQ3	Large ribosomal subunit protein uL23 N-terminal domain-containing protein OS=Octopus bimaculoides	OCBIM_22017437mg	2.413	4.70136e-06
Up-regulated	Aquarium maintained	A0A0L8HPE3	EF-hand domain-containing protein OS=Octopus bimaculoides	OCBIM_22009859mg	3.039	0.00269582
Up-regulated	Aquarium maintained	A0A7E6FND8	Uncharacterized protein OS=Octopus vulgaris	LOC118767817	4.135	1.32524e-09
Up-regulated	Aquarium maintained	V4BH56	Transferrin-like domain-containing protein OS=Lottia gigantea	LOTGIDRAFT_234865	2.953	1.37703e-06
Up-regulated	Aquarium maintained	B3MLI5	ACB domain-containing protein GF14408 OS=Drosophila ananassae	Dana\GF14408, dana_GLEANR_15170, GF14408	2.025	0.012767
Up-regulated	Aquarium maintained	A0A6P7SQV0	Cylicin-2 isoform X3 OS=Octopus vulgaris	LOC115215222	2.367	0.0474357
Up-regulated	Aquarium maintained	A0A6P7SCI3	Protein mono-ADP-ribosyltransferase PARP14-like isoform X2 OS=Octopus vulgaris	LOC115211026	3.045	0.00788843
Up-regulated	Aquarium maintained	A0A7E6FK29	Mucin-19-like OS=Octopus vulgaris	LOC115224399	3.283	2.65155e-07
Up-regulated	Aquarium maintained	A0A6P7UA82	Histone H1-delta OS=Octopus vulgaris	LOC115232510	4.678	0.000201471
Up-regulated	Aquarium maintained	A0A7E6EVP0	Uncharacterized protein OS=Octopus vulgaris	LOC115211772	2.133	7.26141e-05
Up-regulated	Aquarium maintained	C1LIQ0	Hypothetical protein OS=Schistosoma japonicum		3.035	0.0153148
Up-regulated	Aquarium maintained	A0A0L8HDG2	Uncharacterized protein OS=Octopus bimaculoides	OCBIM_22016971mg	3.271	0.000168031
Up-regulated	Aquarium maintained	V4AED0	Uncharacterized protein OS=Lottia gigantea	LOTGIDRAFT_233460	6.348	0.000241561
Up-regulated	Aquarium maintained	A0A6P7SXT2	N-acyl-aliphatic-L-amino acid amidohydrolase OS=Octopus vulgaris	LOC115217582	3.327	0.0328258
Up-regulated	Aquarium maintained	A0A6P7T6K0	60S ribosomal protein L32 OS=Octopus vulgaris	LOC115220417, OCTVUL_1B003459	2.688	0.00072397
Up-regulated	Aquarium maintained	A0A7E6FCD6	Myb-like protein D isoform X1 OS=Octopus vulgaris	LOC115219060	2.957	0.000193938
Up-regulated	Aquarium maintained	A0A6P7S8D5	Gelsolin-like protein 2 OS=Octopus vulgaris	LOC115209888	2.512	0.000446942
Up-regulated	Aquarium maintained	A0A6P7TU72	Uncharacterized protein OS=Octopus vulgaris	LOC115229658	2.078	0.0432863
Up-regulated	Aquarium maintained	A0A7E6FPB4	Caspase-3-like isoform X5 OS=Octopus vulgaris	LOC115224717	2.891	0.00501449
Up-regulated	Aquarium maintained	A0A7E6EHR9	Caspase-3-like isoform X3 OS=Octopus vulgaris	LOC115227436	3.237	0.00928496
Up-regulated	Aquarium maintained	B2FMY5	Chaperone protein DnaK OS=Stenotrophomonas maltophilia	dnaK, Smlt1992	2.863	0.000250223
Up-regulated	Aquarium maintained	A0A6P7TRP6	Uncharacterized protein OS=Octopus vulgaris	LOC115224798	3.99	6.85886e-08
Up-regulated	Aquarium maintained	A0A6P7T161	Uncharacterized protein OS=Octopus vulgaris	LOC115218089	3.675	6.7347e-07
Up-regulated	Aquarium maintained	A0A7E6EKJ3	LOW QUALITY PROTEIN: protein mono-ADP-ribosyltransferase PARP14-like OS=Octopus vulgaris	LOC115208759	2.13	0.00178757
Up-regulated	Aquarium maintained	A0A6P7SCW1	Protein-glutamine gamma-glutamyltransferase K-like OS=Octopus vulgaris	LOC115211108	2.086	0.000165418
Up-regulated	Aquarium maintained	A0A6P7TAQ3	Von Willebrand factor C domain-containing protein 2-like OS=Octopus vulgaris	LOC115222123	6.056	9.55191e-08
Up-regulated	Aquarium maintained	A0A7E6EVN8	Mucin-like protein OS=Octopus vulgaris	LOC115213503	2.346	1.43942e-08
Up-regulated	Aquarium maintained	R4UW62	Tetraspanin D107 OS=Coptotermes formosanus	TSPAN1	3.137	4.82911e-05
Up-regulated	Aquarium maintained	A0A6P7T1U1	Uncharacterized protein OS=Octopus vulgaris	LOC115218594	5.018	1.07081e-07
Up-regulated	Aquarium maintained	A0MQ84	Ribosomal protein S6 OS=Branchiostoma belcheri	rps6	2.308	0.000621145
Up-regulated	Aquarium maintained	W5QIM5	PREDICTED: gamma-aminobutyric acid receptor-associated protein-like 1 OS=Ovis aries	GABARAPL1	2.532	0.0118465
Up-regulated	Aquarium maintained	A0A6P7TWK0	Uncharacterized protein OS=Octopus vulgaris	LOC115230802	2.286	0.00626751
Up-regulated	Aquarium maintained	A0A6P7TM10	Large ribosomal subunit protein eL6 OS=Octopus vulgaris	LOC115224335	2.075	5.04939e-05
Up-regulated	Aquarium maintained	K4JDC7	Glyceraldehyde-3-phosphate dehydrogenase OS=Ceriodaphnia quadrangula	GAPDH	3.245	0.00442446
Up-regulated	Aquarium maintained	V3ZGI3	Chitinase OS=Lottia gigantea	LOTGIDRAFT_236719	2.995	0.000295181
Up-regulated	Aquarium maintained	A0A6P7TDN5	Glutamine synthetase OS=Octopus vulgaris	LOC115222946	4.028	4.07236e-05
Up-regulated	Aquarium maintained	A0A0L8HP38	Uncharacterized protein OS=Octopus bimaculoides	OCBIM_22011093mg	3.466	3.44103e-07
Up-regulated	Aquarium maintained	A0A6P7SKP3	Alpha-mannosidase OS=Octopus vulgaris	LOC115214113, OCTVUL_1B022420	4.491	0.000943677
Up-regulated	Aquarium maintained	A0A812EAZ8	Tubulin beta chain OS=Sepia pharaonis	SPHA_67624	3.6	0.00277509
Up-regulated	Aquarium maintained	A0A6P7T8E9	Mucin-like protein OS=Octopus vulgaris	LOC115221006	4.191	0.000660357
Up-regulated	Aquarium maintained	A0A6P7SL98	Calpain-9-like OS=Octopus vulgaris	LOC115214124	2.211	3.58932e-08
Up-regulated	Aquarium maintained	A0A6P7T4E9	Prominin-1 OS=Octopus vulgaris	LOC115219257	3.521	0.000842496
Up-regulated	Aquarium maintained	A0A7E6FK29	Mucin-19-like OS=Octopus vulgaris	LOC115224399	3.658	2.01938e-05
Up-regulated	Aquarium maintained	A0A7E6FFB0	Contactin isoform X2 OS=Octopus vulgaris	LOC115220986	2.287	0.000119653
Up-regulated	Aquarium maintained	A0A7E6EUU6	Uncharacterized protein OS=Octopus vulgaris	LOC115211110	2.942	0.00225933
Up-regulated	Aquarium maintained	A0A084WUF9	Gamma-glutamylcyclotransferase family protein, AGAP010682-PA-like protein OS=Anopheles sinensis	ZHAS_00022293	2.154	0.00025224
Up-regulated	Aquarium maintained	A0A0L8IAM3	Ras-related protein Rab-1A OS=Octopus bimaculoides	OCBIM_22024910mg	2.223	0.0102139
Up-regulated	Aquarium maintained	A0A6P7T331	Adipose-secreted signaling protein OS=Octopus vulgaris	LOC115219208	2.287	0.00491412
Up-regulated	Aquarium maintained	A0A0L8IEH8	Saposin B-type domain-containing protein OS=Octopus bimaculoides	OCBIM_22010371mg	6.261	3.89812e-07
Up-regulated	Aquarium maintained	A0A7E6ESZ3	Ribosomal protein L19 OS=Octopus vulgaris	LOC115211072	4.542	1.18594e-09
Up-regulated	Aquarium maintained	A0A7E6F2Q3	SCO-spondin-like OS=Octopus vulgaris	LOC118764670	3.564	0.0222028
Up-regulated	Aquarium maintained	A0A6P7T446	Calcium-dependent protein kinase 12 isoform X2 OS=Octopus vulgaris	LOC115219536	3.034	0.00235119
Up-regulated	Aquarium maintained	A0A2B4R7S7	Kelch-like protein 28 OS=Stylophora pistillata	Klhl28, AWC38_SpisGene23646	3.943	1.40822e-07
Up-regulated	Aquarium maintained	A0A7E6EW14	Tetraspanin OS=Octopus vulgaris	LOC115212017	8.686	1.27599e-05
Up-regulated	Aquarium maintained	A0A7E6EJJ9	Adhesion G-protein coupled receptor G6 OS=Octopus vulgaris	LOC115230319	9.798	0.0197222
Up-regulated	Aquarium maintained	C4N147	Sodium/calcium exchanger regulatory protein 1 OS=Doryteuthis pealeii	SLC8A1	2.164	2.86809e-05
Up-regulated	Aquarium maintained	A0A7E6EU62	Uncharacterized protein OS=Octopus vulgaris	LOC115212235	2.39	0.000408609
Up-regulated	Aquarium maintained	A0A6P7TZV0	Ferroxidase, 1.16.3.1 OS=Octopus vulgaris	LOC115231407	2.413	0.000355551
Up-regulated	Aquarium maintained	V4C844	MAM and LDL-receptor class A domain-containing protein 1 OS=Lottia gigantea	LOTGIDRAFT_228404	2.109	8.20286e-06
Up-regulated	Aquarium maintained	A0A7E6FPB4	Caspase-3-like isoform X5 OS=Octopus vulgaris	LOC115224717	2.002	0.00340664
Up-regulated	Aquarium maintained	A0A6P7TCR8	70 kDa neurofilament protein OS=Octopus vulgaris	LOC115222738	2.207	2.50569e-08
Up-regulated	Aquarium maintained	A0A6P7SVH2	Calmodulin OS=Octopus vulgaris	LOC115216815	2.433	0.00115125
Up-regulated	Aquarium maintained	Q5MX07	Histone H3 (Fragment) OS=Gonatus antarcticus	His3	3.138	0.00049084
Up-regulated	Aquarium maintained	A0A6P7TRZ1	CCHC-type zinc finger nucleic acid binding protein OS=Octopus vulgaris	LOC115225311	2.139	0.0287245
Up-regulated	Aquarium maintained	A0A6P7SAW2	High mobility group protein HMGI-C isoform X1 OS=Octopus vulgaris	LOC115210677	2.679	0.00201503
Up-regulated	Aquarium maintained	A0A6P7TFF2	Regucalcin OS=Octopus vulgaris	LOC115222191	5.589	6.17916e-07
Up-regulated	Aquarium maintained	A0A0L8H0Y9	PCI domain-containing protein OS=Octopus bimaculoides	OCBIM_22025263mg	3.348	3.2509e-06
Up-regulated	Aquarium maintained	A0A7E6EPG6	Uncharacterized protein OS=Octopus vulgaris	LOC115209496	7.708	4.81447e-06
Up-regulated	Aquarium maintained	A0A6P7TBE1	Tyrosine-protein kinase OS=Octopus vulgaris	LOC115222283	2.181	0.0222141
Up-regulated	Aquarium maintained	A0A6P7T943	Neural cell adhesion molecule 2 isoform X13 OS=Octopus vulgaris	LOC115221317	3.088	0.00391836
Up-regulated	Aquarium maintained	A0A7E6EPG6	Uncharacterized protein OS=Octopus vulgaris	LOC115209496	3.448	0.000179027
Up-regulated	Aquarium maintained	A0A6P7SYN9	Barrier-to-autointegration factor B OS=Octopus vulgaris	LOC115217368	4.256	0.000641441
Up-regulated	Aquarium maintained	A0A6P7SPG1	Ras-related protein Rab-3 OS=Octopus vulgaris	LOC115215217	2.5	0.000736063
Up-regulated	Aquarium maintained	A0A0L8GQK0	UDP-N-acetylglucosamine 4-epimerase OS=Octopus bimaculoides	OCBIM_22029631mg	2.318	0.00178953
Up-regulated	Aquarium maintained	A0A6P7TCH8	PREDICTED: uncharacterized protein OS=Octopus vulgaris	LOC115221325	2.831	0.00140363
Up-regulated	Aquarium maintained	A0A7E6FD07	DNA ligase 1 isoform X4 OS=Octopus vulgaris	LOC115219728	2.244	0.0177461
Up-regulated	Aquarium maintained	A0A6P7S478	MAM and LDL-receptor class A domain-containing protein 2-like OS=Octopus vulgaris	LOC115209054	2.107	0.00047903
Up-regulated	Aquarium maintained	A0A6P7U7R9	Uncharacterized protein OS=Octopus vulgaris	LOC115232596	4.57	1.5937e-06
Up-regulated	Aquarium maintained	V3ZU05	Beta-N-acetylhexosaminidase, 3.2.1.52, Beta-N-acetylhexosaminidase OS=Lottia gigantea	LOTGIDRAFT_168843	4.905	7.12116e-07
Up-regulated	Aquarium maintained	A0A6P7U2Q2	Uncharacterized protein OS=Octopus vulgaris	LOC115232460	3.589	2.74444e-05
Up-regulated	Aquarium maintained	A0A6P7S6M0	Aspartyl/asparaginyl beta-hydroxylase-like OS=Octopus vulgaris	LOC115209472	3.962	0.00600267
Up-regulated	Aquarium maintained	A0A6P7TN39	Proteasome subunit beta OS=Octopus vulgaris	LOC115223857	5.572	7.68427e-05
Up-regulated	Aquarium maintained	K1QEZ3	Fascin-like OS=Crassostrea gigas	CGI_10025410	2.428	3.3809e-08
Up-regulated	Aquarium maintained	A0A6P7S8D5	Gelsolin-like protein 2 OS=Octopus vulgaris	LOC115209888	4.314	1.07303e-06
Up-regulated	Aquarium maintained	A0A7E6EK07	Uncharacterized protein isoform X3 OS=Octopus vulgaris	LOC115230628	3.14	0.000980407
Up-regulated	Aquarium maintained	A0A0L8GI64	E1 ubiquitin-activating enzyme OS=Octopus bimaculoides	OCBIM_22033176mg	2.461	0.00395841
Up-regulated	Aquarium maintained	A0A6P7SIX4	Inorganic diphosphatase OS=Octopus vulgaris	LOC115213471	3.073	1.58291e-05
Up-regulated	Aquarium maintained	A0A087U5V4	Activated RNA polymerase II transcriptional coactivator p15, partial OS=Stegodyphus mimosarum	X975_08033	2.362	7.39039e-06
Up-regulated	Aquarium maintained	A0A812EG06	Integrase catalytic domain-containing protein OS=Sepia pharaonis	SPHA_74627	3.575	0.000515608
Up-regulated	Aquarium maintained	XP_042861281.1	Uncharacterized protein OS=Penaeus japonicus	LOC122246652	12.229	3.01195e-09
Up-regulated	Aquarium maintained	A0A0L8HVJ8	PREDICTED: uncharacterized protein OS=Octopus bimaculoides	OCBIM_22004873mg	12.323	6.56287e-05
Up-regulated	Aquarium maintained	A0A3P9NF66	Membrane metallo-endopeptidase-like 1 isoform X2 OS=Poecilia reticulata	MMEL1	3.104	1.47897e-06
Up-regulated	Aquarium maintained	A0A6P7S5H1	PREDICTED: mannose-6-phosphate isomerase-like isoform X1 OS=Octopus vulgaris	LOC115209304	2.371	1.90912e-06
Up-regulated	Aquarium maintained	K1QJZ8	Small acidic protein OS=Crassostrea gigas	CGI_10018965	2.56	4.4644e-06
Up-regulated	Aquarium maintained	A0A7E6FRQ0	Uncharacterized protein isoform X3 OS=Octopus vulgaris	LOC115225308	4.517	1.20587e-06
Up-regulated	Aquarium maintained	A0A812BC57	Transglutaminase-like domain-containing protein OS=Sepia pharaonis	SPHA_14097	3.039	0.0269865
Up-regulated	Aquarium maintained	A0A6P7T446	Calcium-dependent protein kinase 12 isoform X2 OS=Octopus vulgaris	LOC115219536	2.503	9.64619e-07
Up-regulated	Aquarium maintained	A0A7E6ESY7	Neuroglian isoform X2 OS=Octopus vulgaris	LOC115210201	3.391	0.00339115
Up-regulated	Aquarium maintained	A0A7E6FNH7	Transporter OS=Octopus vulgaris	LOC115224310	4.918	0.00130851
Up-regulated	Aquarium maintained	A0A0L8GZ15	PREDICTED: 60 kDa neurofilament protein-like OS=Octopus bimaculoides	OCBIM_22025453mg	2.583	0.00147325
Up-regulated	Aquarium maintained	A0A0L8HWS9	Poly [ADP-ribose] polymerase OS=Octopus bimaculoides	OCBIM_22003876mg	10.56	0.0260187
Up-regulated	Aquarium maintained	A0A6P7SYG8	Transcription factor iws-1 isoform X2 OS=Octopus vulgaris	LOC115217874, OCTVUL_1B028762	3.329	0.00398395
Up-regulated	Aquarium maintained	A0A6P7SY66	Ribonuclease DdI OS=Octopus vulgaris	LOC115217532	4.256	6.52484e-07
Up-regulated	Aquarium maintained	K9LM65	Calmodulin OS=Mnemiopsis leidyi	ML104636a	2.027	8.55457e-05
Up-regulated	Aquarium maintained	A0A6P7TH67	Chymotrypsin-1 isoform X3 OS=Octopus vulgaris	LOC115224215	2.961	8.66934e-05
Up-regulated	Aquarium maintained	A0A7E6F1R3	Protein artichoke-like OS=Octopus vulgaris	LOC115215777	3.924	0.00469729
Up-regulated	Aquarium maintained	V3ZU05	Beta-N-acetylhexosaminidase OS=Lottia gigantea	LOTGIDRAFT_168843	5.311	0.00175548
Up-regulated	Aquarium maintained	A0A7E6FB46	Poly [ADP-ribose] polymerase OS=Octopus vulgaris	LOC115211065	3.445	3.77985e-05
Up-regulated	Aquarium maintained	A0A6P7T9S7	Allene oxide synthase-lipoxygenase protein OS=Octopus vulgaris	LOC115221688	3.729	0.000242027
Up-regulated	Aquarium maintained	A0A6P7S7I1	Uncharacterized protein isoform X1 OS=Octopus vulgaris	LOC115209782	3.156	0.0012706
Up-regulated	Aquarium maintained	V4AAV0	Thymosin beta OS=Lottia gigantea	LOTGIDRAFT_209434	2.035	1.65191e-06
Down-regulated	Senescent	A0A6P7TG54	Intermediate filament protein ifa-1-like isoform X1 OS=Octopus vulgaris	LOC115222953	0.291	1.07911e-05
Down-regulated	Senescent	A0A6P7THE8	Intermediate filament protein ifa-1-like isoform X3 OS=Octopus vulgaris	LOC115222953	0.28	3.97767e-07
Down-regulated	Senescent	Q06268	Omega-crystallin OS=Enteroctopus dofleini	LOC115217972	0.079	5.45524e-05
Down-regulated	Senescent	A0A7E6EKI0	LOW QUALITY PROTEIN: von Willebrand factor A domain-containing protein 5A-like OS=Octopus vulgaris	LOC118762003	0.365	0.0121974
Down-regulated	Senescent	A0A6P7TES8	Uncharacterized protein OS=Octopus vulgaris	LOC115222385	0.396	0.0210281
Down-regulated	Senescent	A0A6P7S5R6	Large ribosomal subunit protein eL31 OS=Octopus vulgaris	LOC115209294	0.26	9.32573e-05
Down-regulated	Senescent	A0A0L8GHN2	Kynurenine--oxoglutarate transaminase OS=Octopus bimaculoides	OCBIM_22033832mg	0.426	0.000176018
Down-regulated	Senescent	A0A7E6EX52	Uncharacterized protein OS=Octopus vulgaris	LOC115213537	0.339	0.0190704
Down-regulated	Senescent	A0A0L8GLC6	DUF4773 domain-containing protein OS=Octopus bimaculoides	OCBIM_22032142mg	0.455	0.000230133
Down-regulated	Senescent	A0A812C079	ACTB_G1 OS=Sepia pharaonis	SPHA_27379	0.404	0.0409572
Down-regulated	Senescent	C3Z8R6	Uncharacterized protein OS=Branchiostoma floridae	BRAFLDRAFT_118620	0.378	0.0111463
Down-regulated	Senescent	Q9GRJ2	Actin related protein 2/3 protein complex subunit p16 OS=Lumbricus rubellus	Arp2/3p16 gene	0.482	0.00280206
Down-regulated	Senescent	A0A6P7TM05	Endoplasmic reticulum resident protein 44 OS=Octopus vulgaris	LOC115225775	0.408	3.2682e-06
Down-regulated	Senescent	A0A6P7T5G9	Uncharacterized protein isoform X2 OS=Octopus vulgaris	LOC115219866	0.296	0.000295992
Down-regulated	Senescent	A0A6P7T5G9	Uncharacterized protein isoform X2 OS=Octopus vulgaris	LOC115219866	0.26	2.12236e-06
Down-regulated	Senescent	A0A6P7SJH5	Cytosolic non-specific dipeptidase OS=Octopus vulgaris	LOC115213824	0.388	0.00069407
Down-regulated	Senescent	A0A6P7SI10	CD109 antigen isoform X2 OS=Octopus vulgaris	LOC115213260	0.174	2.9422e-10
Down-regulated	Senescent	A0A0L8GRY3	Succinate--CoA ligase [GDP-forming] subunit beta, mitochondrial OS=Octopus bimaculoides	OCBIM_22028865mg	0.29	0.000212074
Down-regulated	Senescent	A0A7E6EUU4	Mucin-4-like OS=Octopus vulgaris	LOC115213197	0.391	0.00101629
Down-regulated	Senescent	A0A6P7SER3	Hemocyanin 1-like, partial OS=Octopus vulgaris	LOC115212215	0.158	3.39839e-11
Down-regulated	Senescent	A0A6P7SER3	Hemocyanin 1-like, partial OS=Octopus vulgaris	LOC115212215	0.051	2.43769e-09
Down-regulated	Senescent	A0A6P7SER3	Hemocyanin 1-like OS=Octopus vulgaris	LOC115212215	0.164	5.42819e-05
Down-regulated	Senescent	A0A6P7TE15	Eukaryotic translation initiation factor 5 OS=Octopus vulgaris	LOC115222480	0.376	0.00416288
Down-regulated	Senescent	A0A812CBN1	Tyrosinase copper-binding domain-containing protein OS=Sepia pharaonis	SPHA_33848	0.202	7.68528e-05
Down-regulated	Senescent	A0A6P7TSR4	Carboxypeptidase OS=Octopus vulgaris	LOC115226095	0.494	0.00185329
Down-regulated	Senescent	A0A7E6EXS8	Chymotrypsin-1-like OS=Octopus vulgaris	LOC115212877	0.408	0.0161093
Down-regulated	Senescent	A0A6P7TBY3	NEDD8 OS=Octopus vulgaris	LOC115221530	0.375	0.000119086
Down-regulated	Senescent	A0A7E6FJ93	Annexin OS=Octopus vulgaris	LOC115223011	0.17	5.87523e-09
Down-regulated	Senescent	A0A6P7SDC4	Hemocyanin G-type, units Oda to Odg OS=Octopus vulgaris	LOC115211670	0.206	1.63229e-06
Down-regulated	Senescent	A0A6P7TY95	Non-specific serine/threonine protein kinase OS=Octopus vulgaris	LOC115231588	0.485	1.64331e-06
Down-regulated	Senescent	A0A6P7TJR9	Dihydropyrimidine dehydrogenase [NADP(+)] OS=Octopus vulgaris	LOC115223777	0.473	0.0474521
Down-regulated	Senescent	A0A6P7T9H7	Heterogeneous nuclear ribonucleoprotein K isoform X1 OS=Octopus vulgaris	LOC115220454	0.287	3.86849e-08
Down-regulated	Senescent	A0A0L8H0N9	RRM domain-containing protein OS=Octopus bimaculoides	OCBIM_22024792mg	0.415	4.1292e-05
Down-regulated	Senescent	A0A6P7SLT3	Digestive cysteine proteinase 1 OS=Octopus vulgaris	LOC115214061	0.472	0.00174404
Down-regulated	Senescent	A0A0L8GIJ6	Short-chain collagen C4-like OS=Octopus bimaculoides	OCBIM_22032865mg	0.241	3.14596e-07
Down-regulated	Senescent	K4GX76	CuZn superoxide dismutase OS=Mytilus galloprovincialis	SOD1	0.466	1.39291e-06
Down-regulated	Senescent	A0A0L8HTG6	Isocitrate dehydrogenase [NAD] subunit, mitochondrial OS=Octopus bimaculoides	OCBIM_22006401mg	0.412	0.0114595
Down-regulated	Senescent	A0A6P7U4P1	Deoxynucleoside triphosphate triphosphohydrolase SAMHD1-like isoform X2 OS=Octopus vulgaris	LOC115231345	0.153	0.0127134
Down-regulated	Senescent	A0A7E6F3R1	CD109 antigen isoform X1 OS=Octopus vulgaris	LOC115213260	0.098	0.0117462
Down-regulated	Senescent	A0A210Q7H3	PREDICTED: RNA-binding protein 24-A-like isoform X1 OS=Octopus vulgaris	LOC115210551	0.112	0.00463702
Down-regulated	Senescent	A0A6P7UAB9	Transforming growth factor-beta-induced protein ig-h3-like isoform X2 OS=Octopus vulgaris	LOC115232192	0.253	0.0331251
Down-regulated	Senescent	A0A0P0UX03	Hemocyanin subunit 1 (Fragment) OS=Todarodes pacificus		0.023	2.81487e-05

## Sheet: Oct. 3 - Wild vs Senescent
Octopus 3. Wild vs Senescent					Abundance Ratio: (Wild / Senescent)	Abundance Ratio P-Value: (Wild / Senescent)
Regulation	More abundant in	Accession	Description	Gene ID
Down-regulated	Senescent	A0A0L8I4T3	H15 domain-containing protein OS=Octopus bimaculoides	OCBIM_22034700mg	0.358	8.76784e-05
Down-regulated	Senescent	A0A7E6EUU4	Mucin-4-like OS=Octopus vulgaris	LOC115213197	0.272	6.21811e-05
Down-regulated	Senescent	A0A6P7SDN6	Gelsolin-like protein 2 OS=Octopus vulgaris	LOC115211664	0.261	3.28962e-06
Down-regulated	Senescent	A0A6P7T042	LOW QUALITY PROTEIN: paramyosin-like OS=Octopus vulgaris	LOC115218392	0.245	2.19713e-12
Down-regulated	Senescent	A0A6P7STL6	Purple acid phosphatase OS=Octopus vulgaris	LOC115216427	0.324	0.000120771
Down-regulated	Senescent	A0A6P7TL39	Lamin-B1 isoform X2 OS=Octopus vulgaris	LOC115223416	0.499	0.00134444
Down-regulated	Senescent	A0A0L8FIF5	Nicotinamide phosphoribosyltransferase OS=Octopus bimaculoides	OCBIM_22018902mg	0.28	0.0411436
Down-regulated	Senescent	A0A6P7TEW0	Aminopeptidase, 3.4.11. OS=Octopus vulgaris	LOC115223377	0.465	0.000217405
Down-regulated	Senescent	A0A6P7TL86	Actin, cytoplasmic-like OS=Octopus vulgaris	LOC115225825	0.292	8.48641e-05
Down-regulated	Senescent	A0A6P7SD88	Nucleolin OS=Octopus vulgaris	LOC115211770	0.36	3.39768e-08
Down-regulated	Senescent	A0A6P7SA32	Tropomyosin Tod p 1.0102 isoform X36 OS=Octopus vulgaris	LOC115210626	0.479	8.56882e-05
Down-regulated	Senescent	A0A0L8G4B4	SH3 domain-containing protein OS=Octopus bimaculoides	OCBIM_22000685mg	0.466	1.6717e-06
Down-regulated	Senescent	A0A0L8FTS9	V-type proton ATPase subunit C OS=Octopus bimaculoides	OCBIM_22008112mg	0.253	0.000650188
Down-regulated	Senescent	A0A6P7SDD0	Alanine transaminase OS=Octopus vulgaris	LOC115211675	0.427	0.000700098
Down-regulated	Senescent	A0A6P7SDH0	Zinc finger protein ZPR1 OS=Octopus vulgaris	LOC115211862	0.447	0.0385004
Down-regulated	Senescent	A0A7E6EKI0	LOW QUALITY PROTEIN: von Willebrand factor A domain-containing protein 5A-like OS=Octopus vulgaris	LOC118762003	0.278	0.00209646
Down-regulated	Senescent	A0A6P7T8F1	Uncharacterized protein OS=Octopus vulgaris	LOC115220523	0.222	0.00338805
Down-regulated	Senescent	A0A7E6FPP9	RING-type E3 ubiquitin transferase OS=Octopus vulgaris	LOC115224830	0.234	0.000454866
Down-regulated	Senescent	A0A7E6ET53	Tropomyosin Tod p 1.0102 isoform X5 OS=Octopus vulgaris	LOC115210626	0.421	0.0010343
Down-regulated	Senescent	A0A6P7THE8	Intermediate filament protein ifa-1-like isoform X3 OS=Octopus vulgaris	LOC115222953	0.061	2.66123e-10
Down-regulated	Senescent	V3ZWW0	Glutamate dehydrogenase OS=Lottia gigantea	LOTGIDRAFT_177468	0.473	4.80898e-08
Down-regulated	Senescent	A0A7E6F654	Calpain-9 isoform X8 OS=Octopus vulgaris	LOC115217089	0.169	7.18607e-06
Down-regulated	Senescent	A0A6P7SG83	Uncharacterized protein isoform X8 OS=Octopus vulgaris	LOC115212809	0.305	0.000169827
Down-regulated	Senescent	A0A6P7SEU4	Phospholipase A2 group XV OS=Octopus vulgaris	LOC115212165	0.478	0.0159338
Down-regulated	Senescent	A0A6P7SP16	N(G),N(G)-dimethylarginine dimethylaminohydrolase 1 isoform X1 OS=Octopus vulgaris	LOC115214628	0.462	3.17341e-05
Down-regulated	Senescent	Q06268	Omega-crystallin OS=Enteroctopus dofleini	LOC115217972	0.339	6.95802e-05
Down-regulated	Senescent	Q9U4Y2	Small ribosomal subunit protein RACK1 (Fragment) OS=Euprymna scolopes	RACKI	0.477	0.000369702
Down-regulated	Senescent	A0A6P7SXZ0	Protein mono-ADP-ribosyltransferase PARP14-like OS=Octopus vulgaris	LOC115217639	0.437	0.0441279
Down-regulated	Senescent	A0A6P7SLZ2	Coronin OS=Octopus vulgaris	LOC115214296	0.363	0.041216
Down-regulated	Senescent	A0A6P7TEC1	Spermidine synthase OS=Octopus vulgaris	LOC115222533	0.365	0.000318617
Down-regulated	Senescent	A0A6P7U678	Collagen alpha-4(VI) chain OS=Octopus vulgaris	LOC115232146	0.275	1.08578e-06
Down-regulated	Senescent	A0A6P7SD30	Tropomyosin Tod p 1.0102 OS=Octopus vulgaris	LOC115211774	0.223	0.00138554
Down-regulated	Senescent	A0A7E6EHR9	Caspase-3-like isoform X3 OS=Octopus vulgaris	LOC115227436	0.371	0.0268908
Down-regulated	Senescent	A0A7E6FTU3	Uncharacterized protein isoform X1 OS=Octopus vulgaris	LOC115226285	0.438	1.24e-06
Down-regulated	Senescent	A0A6P7TFX6	Golgi-associated plant pathogenesis-related protein 1-like OS=Octopus vulgaris	LOC115222903	0.233	1.62534e-05
Down-regulated	Senescent	A0A812APH4	EGD2 OS=Sepia pharaonis	SPHA_3057	0.458	0.0267028
Down-regulated	Senescent	A0A0L8HMP5	Small monomeric GTPase OS=Octopus bimaculoides	OCBIM_22011994mg	0.417	0.00177592
Down-regulated	Senescent	A0A6P7SF58	Twinfilin-1 OS=Octopus vulgaris	LOC115211992	0.464	0.0037399
Down-regulated	Senescent	A0A7E6EKJ3	LOW QUALITY PROTEIN: protein mono-ADP-ribosyltransferase PARP14-like OS=Octopus vulgaris	LOC115208759	0.428	0.000707366
Down-regulated	Senescent	A0A7E6FR29	Heat shock protein 83 isoform X1 OS=Octopus vulgaris	LOC115224220	0.489	0.000968043
Down-regulated	Senescent	A0A0L8GX12	EF-hand domain-containing protein OS=Octopus bimaculoides	OCBIM_22026598mg	0.134	7.94653e-07
Down-regulated	Senescent	A0A0L8GRY3	Succinate--CoA ligase [GDP-forming] subunit beta, mitochondrial OS=Octopus bimaculoides	OCBIM_22028865mg	0.416	0.0035442
Down-regulated	Senescent	A0A6P7SJH5	Cytosolic non-specific dipeptidase OS=Octopus vulgaris	LOC115213824	0.151	1.34026e-06
Down-regulated	Senescent	A0A7E6FPB4	Caspase-3-like isoform X5 OS=Octopus vulgaris	LOC115224717	0.126	3.24099e-06
Down-regulated	Senescent	A0A6P7TXU4	Uncharacterized protein OS=Octopus vulgaris	LOC115230588	0.388	1.7612e-05
Down-regulated	Senescent	A0A7E6ENE8	Calpain-11-like isoform X1 OS=Octopus vulgaris	LOC115209388	0.212	5.32359e-07
Down-regulated	Senescent	A0A7E6FGP0	Filamin-A isoform X2 OS=Octopus vulgaris	LOC115220251	0.31	0.00957823
Down-regulated	Senescent	A0A6P7U5B8	Uncharacterized protein OS=Octopus vulgaris	LOC115230720	0.433	0.000106484
Down-regulated	Senescent	A0A6P7TRC4	Myosin heavy chain, striated muscle OS=Octopus vulgaris	LOC115225111	0.238	4.18553e-06
Down-regulated	Senescent	A0A6P7S5D2	Arginine kinase Oct f 2 OS=Octopus vulgaris	LOC115209225	0.407	0.024369
Down-regulated	Senescent	A0A7E6FVF1	LOW QUALITY PROTEIN: talin-2-like OS=Octopus vulgaris	LOC115226299	0.292	0.000434289
Down-regulated	Senescent	Q06268	Omega-crystallin OS=Enteroctopus dofleini	LOC115217972	0.219	0.000247655
Down-regulated	Senescent	A0A6P7THF3	70 kDa neurofilament protein-like OS=Octopus vulgaris	LOC115222957	0.077	2.10326e-09
Down-regulated	Senescent	A0A6P7T5G9	Uncharacterized protein isoform X2 OS=Octopus vulgaris	LOC115219866	0.439	0.00670314
Down-regulated	Senescent	A0A0L8GBM2	ATP-grasp domain-containing protein OS=Octopus bimaculoides	OCBIM_22036184mg	0.155	0.0031814
Down-regulated	Senescent	A0A6P7TFF7	Uncharacterized protein OS=Octopus vulgaris	LOC115223512	0.355	0.000234219
Down-regulated	Senescent	A0A7E6FM90	LOW QUALITY PROTEIN: collagen alpha-3(VI) chain OS=Octopus vulgaris	LOC115223639	0.222	5.9685e-09
Down-regulated	Senescent	Q9GRJ2	Actin related protein 2/3 protein complex subunit p16 OS=Lumbricus rubellus	Arp2/3p16 gene	0.455	0.00154633
Down-regulated	Senescent	A0A6P7S6W9	Uncharacterized protein OS=Octopus vulgaris	LOC115209700	0.133	1.06582e-05
Down-regulated	Senescent	A0A6P7SZL1	PREDICTED: sorting nexin-2-like isoform X1 OS=Octopus vulgaris	LOC115217996	0.364	0.000568581
Down-regulated	Senescent	A0A7E6FFN2	Zinc finger protein 318 isoform X1 OS=Octopus vulgaris	LOC115219866	0.45	6.05997e-05
Down-regulated	Senescent	A0A6P7SRB5	Uncharacterized protein OS=Octopus vulgaris	LOC115215605	0.212	2.63347e-06
Down-regulated	Senescent	A0A6P7T7W6	Aspartyl aminopeptidase OS=Octopus vulgaris	LOC115220844	0.342	1.47799e-06
Down-regulated	Senescent	A0A6P7TJR9	Dihydropyrimidine dehydrogenase [NADP(+)] OS=Octopus vulgaris	LOC115223777	0.234	0.000542809
Down-regulated	Senescent	A0A6P7SDX6	F-actin-capping protein subunit alpha OS=Octopus vulgaris	LOC115211802	0.401	3.90074e-07
Down-regulated	Senescent	A0A0L8H0N9	RRM domain-containing protein OS=Octopus bimaculoides	OCBIM_22024792mg	0.329	4.69864e-06
Down-regulated	Senescent	A0A6P7T0N0	Phosphoinositide phospholipase C OS=Octopus vulgaris	LOC115218529	0.434	0.0126839
Down-regulated	Senescent	A0A7E6EUV4	Inter-alpha-trypsin inhibitor heavy chain H4-like isoform X1 OS=Octopus vulgaris	LOC115211864	0.436	0.0125486
Down-regulated	Senescent	P08052	Myosin regulatory light chain LC-2, mantle muscle OS=Todarodes pacificus	MYL12	0.405	5.03564e-06
Down-regulated	Senescent	A0A6P7TXK0	Medium-chain specific acyl-CoA dehydrogenase, mitochondrial OS=Octopus vulgaris	LOC115228127	0.442	3.28696e-07
Down-regulated	Senescent	A0A6P7T9H7	Heterogeneous nuclear ribonucleoprotein K isoform X1 OS=Octopus vulgaris	LOC115220454	0.326	1.21539e-07
Down-regulated	Senescent	A0A6P7TY95	Non-specific serine/threonine protein kinase OS=Octopus vulgaris	LOC115231588	0.451	6.86317e-07
Down-regulated	Senescent	A0A7E6F6R4	Heterogeneous nuclear ribonucleoprotein U-like protein 1 isoform X3 OS=Octopus vulgaris	LOC115217557	0.412	0.00497012
Down-regulated	Senescent	A0A6P7ST11	LIM domain-containing protein WLIM2a OS=Octopus vulgaris	LOC115216304	0.224	7.905e-06
Down-regulated	Senescent	A0A6P7TJK9	RING-type E3 ubiquitin transferase OS=Octopus vulgaris	LOC115224830	0.043	5.48543e-10
Down-regulated	Senescent	A0A7E6FPB4	Caspase-3-like isoform X5 OS=Octopus vulgaris	LOC115224717	0.453	0.00121665
Down-regulated	Senescent	Q06268	Omega-crystallin OS=Enteroctopus dofleini		0.11	0.00112209
Down-regulated	Senescent	A0A7E6FE78	Von Willebrand factor A domain-containing protein 5A-like OS=Octopus vulgaris	LOC115220333	0.492	2.85203e-06
Down-regulated	Senescent	A0A0L8I675	Mannose-1-phosphate guanylyltransferase OS=Octopus bimaculoides	OCBIM_22032480mg	0.455	2.98714e-07
Down-regulated	Senescent	A0A6P7SGD6	Protein-L-isoaspartate O-methyltransferase OS=Octopus vulgaris	LOC115212859	0.406	8.26158e-05
Down-regulated	Senescent	A0A812D8E9	RNA helicase OS=Sepia pharaonis	SPHA_49382	0.456	0.00419115
Down-regulated	Senescent	A0A0L8HNB5	Lissencephaly-1 homolog OS=Octopus bimaculoides	OCBIM_22010555mg	0.309	7.66258e-06
Down-regulated	Senescent	A0A6P7TBY3	NEDD8 OS=Octopus vulgaris	LOC115221530	0.407	0.000252103
Down-regulated	Senescent	A0A6P7S5T3	Elongation factor 1-delta OS=Octopus vulgaris	LOC115209372	0.365	0.00525021
Down-regulated	Senescent	A0A6P7TSR4	Carboxypeptidase OS=Octopus vulgaris	LOC115226095	0.216	1.94143e-06
Down-regulated	Senescent	A0A0L8G3A3	VWFA domain-containing protein OS=Octopus bimaculoides	OCBIM_22001744mg	0.284	0.000934516
Down-regulated	Senescent	A0A6P7TVF0	40S ribosomal protein S26 OS=Octopus vulgaris	LOC115230248	0.186	1.24861e-07
Down-regulated	Senescent	A0A6P7S4E7	Adenosylhomocysteinase OS=Octopus vulgaris	LOC115209078	0.307	0.0146687
Down-regulated	Senescent	A0A6P7SDW4	Tropomyosin Tod p 1.0102 OS=Octopus vulgaris	LOC115211717	0.259	2.95763e-08
Down-regulated	Senescent	A0A6P7T978	Carnosine synthase 1-like OS=Octopus vulgaris	LOC115220883	0.365	0.0142998
Down-regulated	Senescent	A0A0L8HCN9	Titin OS=Octopus bimaculoides	OCBIM_22017953mg	0.26	5.65356e-06
Down-regulated	Senescent	A0A0L8FYE6	RRM domain-containing protein OS=Octopus bimaculoides	OCBIM_22004193mg	0.498	0.0189582
Down-regulated	Senescent	A0A669CGK0	Cystatin-B OS=Oreochromis niloticus	LOC100695024	0.241	5.38841e-07
Down-regulated	Senescent	A0A0L8HK94	Eukaryotic peptide chain release factor GTP-binding subunit OS=Octopus bimaculoides	OCBIM_22012708mg	0.497	0.000784137
Down-regulated	Senescent	A0A7E6ETD0	Adenylyl cyclase-associated protein 1 isoform X4 OS=Octopus vulgaris	LOC115210264	0.439	0.000343521
Down-regulated	Senescent	A0A6P7SGM6	LLGL scribble cell polarity complex component 2 isoform X2 OS=Octopus vulgaris	LOC115212788	0.493	0.00175364
Down-regulated	Senescent	A0A7E6FV02	Caspase-3-like OS=Octopus vulgaris	LOC115226968	0.411	0.0348871
Down-regulated	Senescent	A0A6P7SLJ4	Alpha-N-acetylgalactosaminidase isoform X2 OS=Octopus vulgaris	LOC115213936	0.357	7.85224e-07
Down-regulated	Senescent	A0A6P7T9M7	Transgelin OS=Octopus vulgaris	LOC115221527	0.319	0.00206163
Down-regulated	Senescent	A0A6P7T2Z4	PREDICTED: UMP-CMP kinase-like OS=Octopus vulgaris	LOC115218553	0.383	0.019447
Down-regulated	Senescent	P91910	Tubulin alpha-3 chain OS=Caenorhabditis elegans	mec-12	0.434	0.00520834
Down-regulated	Senescent	A0A6P7SDM4	Lysosomal aspartic protease isoform X2 OS=Octopus vulgaris	LOC115211653	0.12	2.31628e-08
Down-regulated	Senescent	Q7YXL4	C1 family cathepsin L2, Cathepsin-L-like cysteine peptidase 02, 3.4.22.15 OS=Tenebrio molitor	Ctsv	0.422	0.0163591
Down-regulated	Senescent	A0A6P7T3Y2	ADP-ribosylhydrolase ARH3 OS=Octopus vulgaris	LOC115219094	0.415	7.83787e-10
Down-regulated	Senescent	A0A7E6EUP3	Caspase-3 OS=Octopus vulgaris	LOC115211860	0.293	0.0210839
Down-regulated	Senescent	A0A6P7S5M2	2-amino-3-ketobutyrate coenzyme A ligase, mitochondrial OS=Octopus vulgaris	LOC115209329	0.393	0.0011271
Down-regulated	Senescent	A0A6P7S417	Chloride intracellular channel exc-4 OS=Octopus vulgaris	LOC115208761	0.486	0.00435395
Down-regulated	Senescent	A0A6P7SH78	Universal stress protein in QAH/OAS sulfhydrylase 3'region isoform X1 OS=Octopus vulgaris	LOC115212900	0.373	6.43031e-08
Down-regulated	Senescent	A0A6P7SLT3	Digestive cysteine proteinase 1 OS=Octopus vulgaris	LOC115214061	0.295	2.67475e-05
Down-regulated	Senescent	A0A6P7S7K8	PREDICTED: leukotriene A-4 hydrolase-like isoform X2 OS=Octopus vulgaris	LOC115209725	0.438	5.96665e-05
Down-regulated	Senescent	A0A6P7S5W4	Succinate-semialdehyde dehydrogenase OS=Octopus vulgaris	LOC115209390	0.476	0.0127822
Down-regulated	Senescent	A0A6P7SWH3	5'-3' exonuclease PLD3 isoform X2 OS=Octopus vulgaris	LOC115217137	0.464	0.00039504
Down-regulated	Senescent	T1FN60	GTP-binding nuclear protein OS=Helobdella robusta	HELRODRAFT_185702	0.347	0.0012283
Down-regulated	Senescent	A0A7E6EXJ8	Vacuolar protein sorting-associated protein 35 OS=Octopus vulgaris	LOC115209450	0.472	1.08649e-09
Down-regulated	Senescent	A0A6P7TIJ9	Alpha-L-fucosidase OS=Octopus vulgaris	LOC115223232	0.43	0.000419861
Down-regulated	Senescent	A0A6P7T400	Death domain-containing protein CRADD OS=Octopus vulgaris	LOC115219508	0.379	8.32532e-05
Down-regulated	Senescent	A0A7E6EM62	Actin-binding LIM protein 1 isoform X5 OS=Octopus vulgaris	LOC115232591	0.444	3.37491e-07
Down-regulated	Senescent	A0A6P7SG33	EF-hand domain-containing protein D2 isoform X2 OS=Octopus vulgaris	LOC115212783	0.476	0.00546142
Down-regulated	Senescent	A0A7E6FFN3	Uncharacterized protein isoform X3 OS=Octopus vulgaris	LOC118766775	0.484	5.31315e-06
Down-regulated	Senescent	A0A6P7TUT0	Actin-like isoform X2 OS=Octopus vulgaris	LOC115225778	0.31	3.48212e-06
Down-regulated	Senescent	A0A0L8HTG6	Isocitrate dehydrogenase [NAD] subunit, mitochondrial OS=Octopus bimaculoides	OCBIM_22006401mg	0.341	0.00280843
Down-regulated	Senescent	A0A7E6EQ13	Metalloendopeptidase OS=Octopus vulgaris	LOC115209638	0.483	0.00316607
Down-regulated	Senescent	A0A0L8GQN9	NAD-dependent epimerase/dehydratase domain-containing protein (Fragment) OS=Octopus bimaculoides	OCBIM_22029814mg	0.165	1.07303e-05
Down-regulated	Senescent	A0A6P7TJ48	Gastrotropin OS=Octopus vulgaris	LOC115223583	0.157	0.00016557
Down-regulated	Senescent	A0A6P7T656	Aconitate hydratase, mitochondrial OS=Octopus vulgaris	LOC115219777	0.426	0.000189544
Up-regulated	Wild	A0A6P7TDI2	Anoctamin OS=Octopus vulgaris	LOC115222110	3.337	1.38595e-07
Up-regulated	Wild	A0A0L8G9Q0	PREDICTED: G-protein coupled receptor 126-like OS=Octopus bimaculoides	OCBIM_22037359mg	4.08	0.0444878
Up-regulated	Wild	A0A6P7T3J7	Uncharacterized protein OS=Octopus vulgaris	LOC115219333	6.264	0.000440227
Up-regulated	Wild	A0A7E6F2Q3	SCO-spondin-like OS=Octopus vulgaris	LOC118764670	25.894	4.16398e-07
Up-regulated	Wild	A0A6P7TLI2	Annexin A13 isoform X1 OS=Octopus vulgaris	LOC115223479	2.422	1.66019e-05
Up-regulated	Wild	A0A7E6F2Q3	SCO-spondin-like OS=Octopus vulgaris	LOC118764670	9.244	1.90004e-12
Up-regulated	Wild	A0A0L8G5R0	Cytochrome c oxidase copper chaperone OS=Octopus bimaculoides	OCBIM_22039935mg	4.394	5.33273e-06
Up-regulated	Wild	A0A7E6FGH2	Peroxidase-like protein OS=Octopus vulgaris	LOC115221592	16.993	3.30584e-08
Up-regulated	Wild	A0A6P7SBM3	Uncharacterized protein OS=Octopus vulgaris	LOC115211015	7.056	8.27688e-09
Up-regulated	Wild	A0A0L8HCQ3	Large ribosomal subunit protein uL23 N-terminal domain-containing protein OS=Octopus bimaculoides	OCBIM_22017437mg	3.676	1.2843e-07
Up-regulated	Wild	A0A7E6FND8	Uncharacterized protein OS=Octopus vulgaris	LOC118767817	6.527	2.79628e-10
Up-regulated	Wild	V4BH56	Transferrin-like domain-containing protein OS=Lottia gigantea	LOTGIDRAFT_234865	3.667	2.66933e-07
Up-regulated	Wild	A0A6P7TBC6	Short-chain collagen C4-like isoform X1 OS=Octopus vulgaris	LOC115221579	4.725	6.18794e-06
Up-regulated	Wild	A0A812B635	PSME4 OS=Sepia pharaonis	SPHA_11147	2.564	0.0328116
Up-regulated	Wild	A0A7E6FK29	Mucin-19-like OS=Octopus vulgaris	LOC115224399	10.021	4.14674e-10
Up-regulated	Wild	A0A6P7SDW1	Chitinase-3-like protein 1 isoform X2 OS=Octopus vulgaris	LOC115211915	4.286	0.000630709
Up-regulated	Wild	A0A6P7UA82	Histone H1-delta OS=Octopus vulgaris	LOC115232510	2.111	0.0440769
Up-regulated	Wild	A0A7E6EVP0	Uncharacterized protein OS=Octopus vulgaris	LOC115211772	5.103	5.78163e-08
Up-regulated	Wild	A0A0L8HDG2	Uncharacterized protein OS=Octopus bimaculoides	OCBIM_22016971mg	2.591	0.00106425
Up-regulated	Wild	V4AED0	Uncharacterized protein OS=Lottia gigantea	LOTGIDRAFT_233460	25.224	1.4595e-06
Up-regulated	Wild	A0A6P7TWK0	Uncharacterized protein OS=Octopus vulgaris	LOC115230802	2.903	0.000877263
Up-regulated	Wild	A0A7E6FK29	Mucin-19-like OS=Octopus vulgaris	LOC115224399	15.317	0.000693976
Up-regulated	Wild	A0A0L8IEH8	Saposin B-type domain-containing protein OS=Octopus bimaculoides	OCBIM_22010371mg	3.361	1.83947e-05
Up-regulated	Wild	V4ARZ6	Chitinase OS=Lottia gigantea	LOTGIDRAFT_228264	21.76	1.98286e-13
Up-regulated	Wild	A0A7E6FRQ0	Uncharacterized protein isoform X3 OS=Octopus vulgaris	LOC115225308	4.737	9.0584e-07
Up-regulated	Wild	A0A0L8GBP4	PREDICTED: methylmalonic aciduria and homocystinuria type C protein homolog OS=Octopus bimaculoides	OCBIM_22037026mg	11.422	0.000428945
Up-regulated	Wild	A0A6P7U7E1	Protein-tyrosine-phosphatase OS=Octopus vulgaris	LOC115232522	3.479	0.014289
Up-regulated	Wild	A0A7E6EL62	Uncharacterized protein isoform X2 OS=Octopus vulgaris	LOC115230414	10.283	3.13065e-07
Up-regulated	Wild	V3ZGI3	Chitinase OS=Lottia gigantea	LOTGIDRAFT_236719	4.588	0.00179145
Up-regulated	Wild	Q5XLV2	Hemocyanin A-type OS=Enteroctopus dofleini	HA	2.304	0.0116365
Up-regulated	Wild	A0A0L8IH34	Small ribosomal subunit protein uS10 OS=Octopus bimaculoides	OCBIM_22005123mg	2.462	0.00730781
Up-regulated	Wild	A0A6P7TRP6	Uncharacterized protein OS=Octopus vulgaris	LOC115224798	4.475	2.74553e-08
Up-regulated	Wild	A0A6P7T161	Uncharacterized protein OS=Octopus vulgaris	LOC115218089	3.866	4.79475e-07
Up-regulated	Wild	A0A6P7U994	Uncharacterized protein OS=Octopus vulgaris	LOC115232232	3.736	3.52789e-06
Up-regulated	Wild	A0A6P7TKZ5	Alpha-tectorin OS=Octopus vulgaris	LOC115223385	2.415	4.73641e-05
Up-regulated	Wild	R4UW62	Tetraspanin D107 OS=Coptotermes formosanus	TSPAN1	4.47	3.96295e-06
Up-regulated	Wild	A0A6P7T1U1	Uncharacterized protein OS=Octopus vulgaris	LOC115218594	3.725	6.84541e-07
Up-regulated	Wild	W5QIM5	PREDICTED: gamma-aminobutyric acid receptor-associated protein-like 1 OS=Ovis aries	GABARAPL1	5.101	0.000137682
Up-regulated	Wild	K4JDC7	Glyceraldehyde-3-phosphate dehydrogenase OS=Ceriodaphnia quadrangula	GAPDH	2.933	0.00849067
Up-regulated	Wild	A0A7E6FFP8	Neutral and basic amino acid transport protein rBAT OS=Octopus vulgaris	LOC115220886	3.296	6.40865e-06
Up-regulated	Wild	A0A6P7SC42	Uncharacterized protein OS=Octopus vulgaris	LOC115210917	4.815	6.27534e-06
Up-regulated	Wild	V3ZGI3	Chitinase OS=Lottia gigantea	LOTGIDRAFT_236719	12.403	1.52465e-07
Up-regulated	Wild	A0A6P7TDN5	Glutamine synthetase OS=Octopus vulgaris	LOC115222946	2.171	0.00531106
Up-regulated	Wild	A0A0L8HP38	Uncharacterized protein OS=Octopus bimaculoides	OCBIM_22011093mg	5.748	8.20363e-09
Up-regulated	Wild	A0A6P7SKP3	Alpha-mannosidase OS=Octopus vulgaris	LOC115214113	5.114	0.000474802
Up-regulated	Wild	A0A6P7T8E9	Mucin-like protein OS=Octopus vulgaris	LOC115221006	7.03	4.54797e-05
Up-regulated	Wild	A0A7E6EL58	EGF-containing fibulin-like extracellular matrix protein 2 OS=Octopus vulgaris	LOC118761678	5.451	3.9153e-07
Up-regulated	Wild	A0A6P7SMF0	Dipeptidase OS=Octopus vulgaris	LOC115214406	8.283	9.45182e-08
Up-regulated	Wild	A0A6P7T4E9	Prominin-1 OS=Octopus vulgaris	LOC115219257	2.593	0.00723677
Up-regulated	Wild	A0A7E6FK29	Mucin-19-like OS=Octopus vulgaris	LOC115224399	7.72	2.98267e-07
Up-regulated	Wild	A0A7E6EUU6	Uncharacterized protein OS=Octopus vulgaris	LOC115211110	9.653	3.33491e-06
Up-regulated	Wild	A0A7E6EX52	Uncharacterized protein OS=Octopus vulgaris	LOC115213537	11.987	2.33235e-05
Up-regulated	Wild	A0A6P7TU72	Uncharacterized protein OS=Octopus vulgaris	LOC115229658	3.226	0.00163279
Up-regulated	Wild	A0A7E6EMV1	Protocadherin Fat 4 OS=Octopus vulgaris	LOC115225134	2.451	2.56587e-05
Up-regulated	Wild	A0A7E6ESZ3	Ribosomal protein L19 OS=Octopus vulgaris	LOC115211072	2.726	1.55919e-07
Up-regulated	Wild	Q9JIQ8	Transmembrane protease serine 2 OS=Mus musculus	Tmprss2	2.375	0.000364496
Up-regulated	Wild	A0A6P7TN39	Proteasome subunit beta OS=Octopus vulgaris	LOC115223857	3.191	0.0020862
Up-regulated	Wild	K1QEZ3	Fascin-like OS=Crassostrea gigas	CGI_10025410	3.059	1.67368e-09
Up-regulated	Wild	A0A7E6F1K4	60S ribosomal protein L7 isoform X5 OS=Octopus vulgaris	LOC115215615	2.44	1.47309e-05
Up-regulated	Wild	A0A6P7TWE7	60S ribosomal protein L13 OS=Octopus vulgaris	LOC115230731	2.557	0.000159295
Up-regulated	Wild	A0A7E6EW14	Tetraspanin OS=Octopus vulgaris	LOC115212017	11.425	4.14601e-06
Up-regulated	Wild	A0A7E6EJJ9	Adhesion G-protein coupled receptor G6 OS=Octopus vulgaris	LOC115230319	8.916	0.0258235
Up-regulated	Wild	A0A6P7TZV0	Ferroxidase, 1.16.3.1 OS=Octopus vulgaris	LOC115231407	2.31	0.000545405
Up-regulated	Wild	V4C844	MAM and LDL-receptor class A domain-containing protein 1 OS=Lottia gigantea	LOTGIDRAFT_228404	3.244	1.21228e-07
Up-regulated	Wild	A0A7E6EKH2	Caspase-7 OS=Octopus vulgaris	LOC115231059	5.366	0.010414
Up-regulated	Wild	A0A6P7S973	Protein kinase C-binding protein 1 isoform X1 OS=Octopus vulgaris	LOC115210291	3.381	4.21363e-05
Up-regulated	Wild	A0A7E6FJ93	Annexin OS=Octopus vulgaris	LOC115223011	2.313	1.21718e-05
Up-regulated	Wild	A0A7E6F2K4	DBH-like monooxygenase protein 1 OS=Octopus vulgaris	LOC115214886	2.902	9.15932e-07
Up-regulated	Wild	V4CR31	Calpain catalytic domain-containing protein OS=Lottia gigantea	LOTGIDRAFT_205978	2.939	0.000368148
Up-regulated	Wild	A0A7E6F2Q3	SCO-spondin-like OS=Octopus vulgaris	LOC118764670	15.204	5.42873e-05
Up-regulated	Wild	K1PQ64	Kyphoscoliosis peptidase OS=Crassostrea gigas	CGI_10004843	2.731	3.83055e-05
Up-regulated	Wild	A0A0L8GYD8	Glucosamine 6-phosphate N-acetyltransferase OS=Octopus bimaculoides	OCBIM_22025698mg	3.039	0.0422334
Up-regulated	Wild	A0A6P7TFF2	Regucalcin OS=Octopus vulgaris	LOC115222191	2.973	4.35284e-05
Up-regulated	Wild	A0A0L8H0Y9	PCI domain-containing protein OS=Octopus bimaculoides	OCBIM_22025263mg	2.07	0.000322299
Up-regulated	Wild	A0A7E6EPG6	Uncharacterized protein OS=Octopus vulgaris	LOC115209496	17.917	2.00383e-07
Up-regulated	Wild	A0A6P7T8U5	Uncharacterized protein OS=Octopus vulgaris	LOC115221216	11.435	0.00747284
Up-regulated	Wild	A0A7E6EPG6	Uncharacterized protein OS=Octopus vulgaris	LOC115209496	7.385	2.20417e-06
Up-regulated	Wild	A0A6P7SYN9	Barrier-to-autointegration factor B OS=Octopus vulgaris	LOC115217368	2.707	0.0112851
Up-regulated	Wild	A0A6P7SPG1	Ras-related protein Rab-3 OS=Octopus vulgaris	LOC115215217	3.426	5.74055e-05
Up-regulated	Wild	A0A6P7TEV4	MAM and LDL-receptor class A domain-containing protein 2 OS=Octopus vulgaris	LOC115223376	3.163	0.00426026
Up-regulated	Wild	A0A6P7TCH8	PREDICTED: uncharacterized protein OS=Octopus vulgaris	LOC115221325	2.757	0.00172576
Up-regulated	Wild	A0A6P7S478	MAM and LDL-receptor class A domain-containing protein 2-like OS=Octopus vulgaris	LOC115209054	2.225	0.000262354
Up-regulated	Wild	A0A0L8GDW8	VWF/SSPO/Zonadhesin-like cysteine-rich domain-containing protein (Fragment) OS=Octopus bimaculoides	OCBIM_22035121mg	2.049	0.000556294
Up-regulated	Wild	A0A7E6EIM0	Myoferlin isoform X2 OS=Octopus vulgaris	LOC115230663	2.969	3.74228e-06
Up-regulated	Wild	V3ZU05	Beta-N-acetylhexosaminidase, 3.2.1.52, Beta-N-acetylhexosaminidase OS=Lottia gigantea	LOTGIDRAFT_168843	4.087	2.21544e-06
Up-regulated	Wild	A0A6P7T9S7	Allene oxide synthase-lipoxygenase protein OS=Octopus vulgaris	LOC115221688	3.966	0.000162701
Up-regulated	Wild	A0A6P7S8D5	Gelsolin-like protein 2 OS=Octopus vulgaris	LOC115209888	6.154	1.51775e-07
Up-regulated	Wild	A0A7E6EJW8	Uncharacterized protein isoform X2 OS=Octopus vulgaris	LOC115230628	9.504	2.04737e-06
Up-regulated	Wild	A0A7E6EK07	Uncharacterized protein isoform X3 OS=Octopus vulgaris	LOC115230628	3.249	0.000770655
Up-regulated	Wild	A0A6P7SKU8	Neurotrypsin-like OS=Octopus vulgaris	LOC115214152	2.569	0.000341017
Up-regulated	Wild	A0A812EG06	Integrase catalytic domain-containing protein OS=Sepia pharaonis	SPHA_74627	2.077	0.0308765
Up-regulated	Wild	A0A812AYZ6	PREDICTED: LOW QUALITY PROTEIN: deleted in malignant brain tumors 1 protein OS=Sepia pharaonis	SPHA_7673	3.908	0.00143377
Up-regulated	Wild	XP_042861281.1	Uncharacterized protein OS=Penaeus japonicus	LOC122246652	12.129	3.1433e-09
Up-regulated	Wild	A0A0L8HVJ8	PREDICTED: uncharacterized protein OS=Octopus bimaculoides	OCBIM_22004873mg	6.011	0.00116487
Up-regulated	Wild	A0A6P7U3X7	Thioredoxin-dependent peroxiredoxin OS=Octopus vulgaris	LOC115229394	2.493	1.7204e-06
Up-regulated	Wild	A0A3P9NF66	Membrane metallo-endopeptidase-like 1 isoform X2 OS=Poecilia reticulata	MMEL1	6.063	1.37837e-08
Up-regulated	Wild	A0A812BC57	Transglutaminase-like domain-containing protein OS=Sepia pharaonis	SPHA_14097	3.045	0.0266885
Up-regulated	Wild	A0A0L8FYT5	Regucalcin OS=Octopus bimaculoides	OCBIM_22004181mg	2.548	0.0393998
Up-regulated	Wild	A0A6P7S7I1	Uncharacterized protein isoform X1 OS=Octopus vulgaris	LOC115209782	5.692	3.60173e-05
Up-regulated	Wild	A0A812BYB7	RAC1 OS=Sepia pharaonis	SPHA_24899	2.33	7.97878e-05
Up-regulated	Wild	P81431	Alcohol dehydrogenase class-3 OS=Octopus vulgaris	ADH5	2.205	0.000553063
Up-regulated	Wild	A0A6P7TG59	70 kDa neurofilament protein OS=Octopus vulgaris	LOC115222955	2.23	0.0372431
Up-regulated	Wild	A0A7E6FNH7	Transporter OS=Octopus vulgaris	LOC115224310	3.517	0.00788775
Up-regulated	Wild	A0A6P7SY66	Ribonuclease DdI OS=Octopus vulgaris	LOC115217532	7.178	3.24203e-08
Up-regulated	Wild	A0A6P7SFT9	Deleted in malignant brain tumors 1 protein-like OS=Octopus vulgaris	LOC115212326	4.998	6.78203e-06
Up-regulated	Wild	A0A6P7T174	Uncharacterized protein OS=Octopus vulgaris	LOC115218647	7.539	0.0388498
Up-regulated	Wild	A0A0L8GRC5	Cytochrome c oxidase subunit OS=Octopus bimaculoides	OCBIM_22029574mg	2.99	0.0199053
Up-regulated	Wild	A0A0L8GMF7	GH18 domain-containing protein (Fragment) OS=Octopus bimaculoides	OCBIM_22031678mg	11.368	5.69043e-06
Up-regulated	Wild	A0A7E6F552	Tubulin polymerization-promoting protein family member 3 isoform X1 OS=Octopus vulgaris	LOC115215589	2.676	2.28187e-05
Up-regulated	Wild	V3ZU05	Beta-N-acetylhexosaminidase OS=Lottia gigantea	LOTGIDRAFT_168843	4.457	0.0041242
Up-regulated	Wild	A0A6P7U7K9	Tubulin alpha chain OS=Octopus vulgaris	LOC115231042	5.866	0.000178969
Up-regulated	Wild	A0A6P7U7P0	Histone H1-delta OS=Octopus vulgaris	LOC115232571	4.8	7.0616e-08
Up-regulated	Wild	V4AAV0	Thymosin beta OS=Lottia gigantea	LOTGIDRAFT_209434	2.298	3.93416e-07

## Sheet: Oct. 4 -Wild vs Senescent 
Octopus 4. Wild vs Senescent					Abundance Ratio: Wild / Senescent	Abundance Ratio P-Value: Wild / Senescent
Regulation	More abundant in	Accession	Description	Gene ID
Down-regulated	Senescent	A0A6P7TG54	Intermediate filament protein ifa-1-like isoform X1 OS=Octopus vulgaris	LOC115222953	0.252	4.22313e-06
Down-regulated	Senescent	A0A0L8GH17	tRNA-binding domain-containing protein OS=Octopus bimaculoides	OCBIM_22033572mg	0.498	1.63285e-05
Down-regulated	Senescent	A0A7E6EU32	Uncharacterized protein OS=Octopus vulgaris	LOC118763085	0.349	0.000606376
Down-regulated	Senescent	A0A6P7SDN6	Gelsolin-like protein 2 OS=Octopus vulgaris	LOC115211664	0.424	0.000191922
Down-regulated	Senescent	A0A7E6EGX3	26S proteasome non-ATPase regulatory subunit 10-like OS=Octopus vulgaris	LOC118760977	0.078	3.86996e-05
Down-regulated	Senescent	A0A6P7TEW0	Aminopeptidase, 3.4.11. OS=Octopus vulgaris	LOC115223377	0.16	6.8857e-08
Down-regulated	Senescent	A0A6P7TL86	Actin, cytoplasmic-like OS=Octopus vulgaris	LOC115225825	0.208	9.29011e-06
Down-regulated	Senescent	A0A6P7TES8	Uncharacterized protein OS=Octopus vulgaris	LOC115222385	0.052	1.20186e-06
Down-regulated	Senescent	C3Z8R6	Uncharacterized protein OS=Branchiostoma floridae	BRAFLDRAFT_118620	0.112	7.04907e-05
Down-regulated	Senescent	A0A6P7SDE0	Cofilin OS=Octopus vulgaris	LOC115211838	0.458	0.00354915
Down-regulated	Senescent	A0A6P7T8F1	Uncharacterized protein OS=Octopus vulgaris	LOC115220523	0.304	0.0176981
Down-regulated	Senescent	A0A6P7THE8	Intermediate filament protein ifa-1-like isoform X3 OS=Octopus vulgaris	LOC115222953	0.148	4.2135e-09
Down-regulated	Senescent	V3ZWW0	Glutamate dehydrogenase OS=Lottia gigantea	LOTGIDRAFT_177468	0.484	6.66631e-08
Down-regulated	Senescent	A0A6P7SC34	Uncharacterized protein OS=Octopus vulgaris	LOC115210911	0.334	0.0273731
Down-regulated	Senescent	A0A7E6F654	Calpain-9 isoform X8 OS=Octopus vulgaris	LOC115217089	0.177	9.29031e-06
Down-regulated	Senescent	Q06268	Omega-crystallin OS=Enteroctopus dofleini	LOC115217972	0.186	1.15689e-06
Down-regulated	Senescent	A0A3B5AN63	Eukaryotic translation initiation factor 5A-1 OS=Stegastes partitus	EIF5AL1, eif5a	0.462	0.0208254
Down-regulated	Senescent	Q06268	Omega-crystallin OS=Enteroctopus dofleini	LOC115217972	0.079	5.49239e-05
Down-regulated	Senescent	A0A6P7SRH0	Polyunsaturated fatty acid lipoxygenase ALOX15B-like OS=Octopus vulgaris	LOC115215746	0.453	0.0048809
Down-regulated	Senescent	A0A6P7TFF7	Uncharacterized protein OS=Octopus vulgaris	LOC115223512	0.316	9.23771e-05
Down-regulated	Senescent	A0A0L8GBM2	ATP-grasp domain-containing protein OS=Octopus bimaculoides	OCBIM_22036184mg	0.232	0.0178321
Down-regulated	Senescent	A0A1X7VQB2	Thioredoxin-like OS=Amphimedon queenslandica	100634844	0.327	0.0106587
Down-regulated	Senescent	A0A6P7SEI9	Rho GDP dissociation inhibitor OS=Octopus vulgaris	LOC115211966, OCTVUL_1B013113	0.414	0.0289065
Down-regulated	Senescent	A0A6P7TFX6	Golgi-associated plant pathogenesis-related protein 1-like OS=Octopus vulgaris	LOC115222903	0.089	1.51749e-07
Down-regulated	Senescent	A0A6P7SF58	Twinfilin-1 OS=Octopus vulgaris	LOC115211992	0.392	0.000787207
Down-regulated	Senescent	A0A6P7SUJ3	Hypoxanthine phosphoribosyltransferase OS=Octopus vulgaris	LOC115216604	0.455	0.00282863
Down-regulated	Senescent	A0A7E6FR29	Heat shock protein 83 isoform X1 OS=Octopus vulgaris	LOC115224220	0.473	0.00066463
Down-regulated	Senescent	A0A0L8G3S1	Electron transfer flavoprotein subunit alpha OS=Octopus bimaculoides	OCBIM_22000760mg	0.423	0.0124859
Down-regulated	Senescent	A0A6P7TM05	Endoplasmic reticulum resident protein 44 OS=Octopus vulgaris	LOC115225775	0.424	4.8708e-06
Down-regulated	Senescent	A0A6P7SJH5	Cytosolic non-specific dipeptidase OS=Octopus vulgaris	LOC115213824	0.161	1.85086e-06
Down-regulated	Senescent	A0A6P7TXU4	Uncharacterized protein OS=Octopus vulgaris	LOC115230588	0.269	8.17747e-07
Down-regulated	Senescent	A0A7E6EPH3	Thioredoxin-disulfide reductase OS=Octopus vulgaris	LOC115209346	0.415	0.00520999
Down-regulated	Senescent	V3ZW59	NodB homology domain-containing protein OS=Lottia gigantea	LOTGIDRAFT_116769	0.445	0.00203068
Down-regulated	Senescent	A0A6P7S9C3	Ribosomal protein S6 kinase OS=Octopus vulgaris	LOC115210294	0.406	0.00551402
Down-regulated	Senescent	Q06268	Omega-crystallin OS=Enteroctopus dofleini	LOC115217972	0.388	0.0102175
Down-regulated	Senescent	A0A6P7THF3	70 kDa neurofilament protein-like OS=Octopus vulgaris	LOC115222957	0.287	4.41331e-06
Down-regulated	Senescent	A0A6P7T5G9	Uncharacterized protein isoform X2 OS=Octopus vulgaris	LOC115219866	0.329	0.000635682
Down-regulated	Senescent	A0A7E6FPB4	Caspase-3-like isoform X5 OS=Octopus vulgaris	LOC115224717	0.351	0.00137477
Down-regulated	Senescent	A0A7E6F278	Polyunsaturated fatty acid lipoxygenase ALOX15B-like OS=Octopus vulgaris	LOC115215551	0.258	0.00807939
Down-regulated	Senescent	A0A6P7T7W6	Aspartyl aminopeptidase OS=Octopus vulgaris	LOC115220844	0.467	3.70736e-05
Down-regulated	Senescent	A0A6P7TKI2	Collagen alpha-1(I) chain isoform X1 OS=Octopus vulgaris	LOC115223963	0.298	0.00646048
Down-regulated	Senescent	A0A6P7SFR3	Cystathionine beta-synthase OS=Octopus vulgaris	LOC115212101	0.228	0.0270152
Down-regulated	Senescent	A0A6P7SDX6	F-actin-capping protein subunit alpha OS=Octopus vulgaris	LOC115211802	0.499	5.02339e-06
Down-regulated	Senescent	A0A7E6EGY8	Caspase-3-like isoform X2 OS=Octopus vulgaris	LOC115227436	0.104	0.000865799
Down-regulated	Senescent	A0A6P7S8M4	Sulfotransferase family cytosolic 1B member 1-like isoform X2 OS=Octopus vulgaris	LOC115209941	0.206	1.66165e-07
Down-regulated	Senescent	A0A6P7T949	Uncharacterized protein isoform X1 OS=Octopus vulgaris	LOC115221428	0.377	0.00357498
Down-regulated	Senescent	A0A6P7SCB7	Gelsolin-like protein 2 OS=Octopus vulgaris	LOC115211599	0.405	3.04624e-06
Down-regulated	Senescent	A0A7E6EGP6	Caspase-3-like isoform X1 OS=Octopus vulgaris	LOC115227436	0.363	0.00122786
Down-regulated	Senescent	A0A6P7TBY3	NEDD8 OS=Octopus vulgaris	LOC115221530	0.433	0.000467184
Down-regulated	Senescent	A0A6P7S596	Asparagine--tRNA ligase, cytoplasmic OS=Octopus vulgaris	LOC115209233	0.432	9.18451e-06
Down-regulated	Senescent	A0A0L8GFT9	26S proteasome non-ATPase regulatory subunit 4 OS=Octopus bimaculoides	OCBIM_22034132mg	0.395	0.0268638
Down-regulated	Senescent	A0A0L8GQK0	UDP-N-acetylglucosamine 4-epimerase OS=Octopus bimaculoides	OCBIM_22029631mg	0.49	0.00622453
Down-regulated	Senescent	A0A6P7TE15	Eukaryotic translation initiation factor 5 OS=Octopus vulgaris	LOC115222480	0.465	0.0211054
Down-regulated	Senescent	A0A6P7TPT6	Receptor-interacting serine/threonine-protein kinase 1 OS=Octopus vulgaris	LOC115227553	0.391	0.000176445
Down-regulated	Senescent	A0A6P7TDX0	Omega-amidase OS=Octopus vulgaris	LOC115221687	0.304	0.000252322
Down-regulated	Senescent	A0A7E6EK17	Serine/threonine-protein phosphatase 6 regulatory ankyrin repeat subunit B-like isoform X3 OS=Octopus vulgaris	LOC115229967	0.204	0.00292519
Down-regulated	Senescent	A0A6P7T943	Neural cell adhesion molecule 2 isoform X13 OS=Octopus vulgaris	LOC115221317	0.194	0.000185633
Down-regulated	Senescent	A0A6P7SLT3	Digestive cysteine proteinase 1 OS=Octopus vulgaris	LOC115214061	0.466	0.00153075
Down-regulated	Senescent	A0A6P7SVS9	Plastin-1 isoform X1 OS=Octopus vulgaris	LOC115216994	0.364	2.10496e-05
Down-regulated	Senescent	A0A6P7U4P1	Deoxynucleoside triphosphate triphosphohydrolase SAMHD1-like isoform X2 OS=Octopus vulgaris	LOC115231345	0.251	0.00051058
Down-regulated	Senescent	A0A6P7TPR7	Uncharacterized protein OS=Octopus vulgaris	LOC115224696	0.449	0.0279334
Down-regulated	Senescent	A0A6P7SLJ4	Alpha-N-acetylgalactosaminidase isoform X2 OS=Octopus vulgaris	LOC115213936	0.308	2.37747e-07
Down-regulated	Senescent	A0A6P7T2Z4	PREDICTED: UMP-CMP kinase-like OS=Octopus vulgaris	LOC115218553	0.285	0.00291379
Down-regulated	Senescent	A0A6P7SKJ1	Uncharacterized protein isoform X3 OS=Octopus vulgaris	LOC115213538	0.459	6.90456e-06
Down-regulated	Senescent	P91910	Tubulin alpha-3 chain OS=Caenorhabditis elegans	mec-12	0.437	0.0055635
Down-regulated	Senescent	A0A6P7SDM4	Lysosomal aspartic protease isoform X2 OS=Octopus vulgaris	LOC115211653	0.396	6.2829e-05
Down-regulated	Senescent	A0A7E6FNC2	PREDICTED: uncharacterized protein OS=Octopus vulgaris	LOC118767871	0.145	8.69916e-06
Down-regulated	Senescent	A0A6P7T3Y2	ADP-ribosylhydrolase ARH3 OS=Octopus vulgaris	LOC115219094	0.387	5.37123e-10
Down-regulated	Senescent	A0A0L8GI64	E1 ubiquitin-activating enzyme OS=Octopus bimaculoides	OCBIM_22033176mg	0.142	5.01764e-06
Down-regulated	Senescent	A0A6P7S7K8	PREDICTED: leukotriene A-4 hydrolase-like isoform X2 OS=Octopus vulgaris	LOC115209725, OCTVUL_1B015477	0.406	2.67384e-05
Down-regulated	Senescent	V4API0	Copper transport protein ATOX1 OS=Lottia gigantea	LOTGIDRAFT_226396	0.107	0.000189324
Down-regulated	Senescent	A0A7E6EGY8	Caspase-3-like isoform X2 OS=Octopus vulgaris	LOC115227436	0.306	0.00974721
Down-regulated	Senescent	A0A7E6ENS1	Mucin-3A-like OS=Octopus vulgaris	LOC118762182	0.051	0.000805058
Down-regulated	Senescent	A0A6P7SWR5	Deoxynucleoside triphosphate triphosphohydrolase SAMHD1-like isoform X2 OS=Octopus vulgaris	LOC115217206	0.295	0.0160241
Down-regulated	Senescent	A0A6P7TQS5	RNA exonuclease 4 OS=Octopus vulgaris	LOC115225421	0.172	0.0106825
Down-regulated	Senescent	A0A6P7TUT0	Actin-like isoform X2 OS=Octopus vulgaris	LOC115225778	0.461	0.000156244
Down-regulated	Senescent	A0A6P7U4P1	Deoxynucleoside triphosphate triphosphohydrolase SAMHD1-like isoform X2 OS=Octopus vulgaris	LOC115231345	0.081	0.00171043
Down-regulated	Senescent	A0A7E6FPB4	Caspase-3-like isoform X5 OS=Octopus vulgaris	LOC115224717	0.343	0.0047655
Down-regulated	Senescent	O96952	Thioredoxin OS=Geodia cydonium	THIO	0.443	1.33594e-05
Up-regulated	Wild	A0A6P7TDI2	Anoctamin OS=Octopus vulgaris	LOC115222110	2.254	5.20935e-06
Up-regulated	Wild	A0A6P7TL39	Lamin-B1 isoform X2 OS=Octopus vulgaris	LOC115223416	2.408	0.000186924
Up-regulated	Wild	A0A7E6F2Q3	SCO-spondin-like OS=Octopus vulgaris	LOC118764670	7.796	2.0042e-05
Up-regulated	Wild	A0A6P7TLI2	Annexin A13 isoform X1 OS=Octopus vulgaris	LOC115223479	2.903	2.8792e-06
Up-regulated	Wild	A0A7E6F2Q3	SCO-spondin-like OS=Octopus vulgaris	LOC118764670	3.874	3.45599e-10
Up-regulated	Wild	A0A7E6FGH2	Peroxidase-like protein OS=Octopus vulgaris	LOC115221592	8.927	4.22959e-07
Up-regulated	Wild	A0A7E6EUH2	Sodium/calcium exchanger 3 isoform X7 OS=Octopus vulgaris	LOC115210249	2.78	1.47252e-05
Up-regulated	Wild	A0A6P7SBM3	Uncharacterized protein OS=Octopus vulgaris	LOC115211015	3.14	2.0241e-06
Up-regulated	Wild	A0A7E6FJW9	Ferritin OS=Octopus vulgaris	LOC115223217	2.415	0.031565
Up-regulated	Wild	V3ZGI3	Chitinase OS=Lottia gigantea	LOTGIDRAFT_236719	8.7	9.35516e-05
Up-regulated	Wild	A0A6P7TW80	Uncharacterized protein OS=Octopus vulgaris	LOC115226177	3.5	0.00644361
Up-regulated	Wild	A0A6P7SBK8	Collagen alpha-4(VI) chain-like isoform X1 OS=Octopus vulgaris	LOC115210820	2.516	1.81164e-07
Up-regulated	Wild	A0A6P7SDW1	Chitinase-3-like protein 1 isoform X2 OS=Octopus vulgaris	LOC115211915	18.596	1.13948e-06
Up-regulated	Wild	A0A7E6EVP0	Uncharacterized protein OS=Octopus vulgaris	LOC115211772	3.326	9.98669e-07
Up-regulated	Wild	A0A0L8HDG2	Uncharacterized protein OS=Octopus bimaculoides	OCBIM_22016971mg	2.454	0.00170551
Up-regulated	Wild	V4AED0	Uncharacterized protein OS=Lottia gigantea	LOTGIDRAFT_233460	3.877	0.00304665
Up-regulated	Wild	A0A6P7TWK0	Uncharacterized protein OS=Octopus vulgaris	LOC115230802	9.541	1.01594e-06
Up-regulated	Wild	V4ARZ6	Chitinase OS=Lottia gigantea	LOTGIDRAFT_228264	4.538	5.41698e-10
Up-regulated	Wild	A0A7E6FRQ0	Uncharacterized protein isoform X3 OS=Octopus vulgaris	LOC115225308	3.86	3.42607e-06
Up-regulated	Wild	A0A812B635	PSME4 OS=Sepia pharaonis	SPHA_11147	3.151	0.00893366
Up-regulated	Wild	A0A7E6EJW8	Uncharacterized protein isoform X2 OS=Octopus vulgaris	LOC115230628	3.287	0.000398558
Up-regulated	Wild	A0A7E6EUU6	Uncharacterized protein OS=Octopus vulgaris	LOC115211110	3.765	0.00042385
Up-regulated	Wild	A0A6P7SMF0	Dipeptidase OS=Octopus vulgaris	LOC115214406	6.348	3.30074e-07
Up-regulated	Wild	Q5XLV2	Hemocyanin A-type OS=Enteroctopus dofleini	HA	2.673	0.0035619
Up-regulated	Wild	A0A6P7TRP6	Uncharacterized protein OS=Octopus vulgaris	LOC115224798	2.049	3.14408e-05
Up-regulated	Wild	A0A6P7TAQ3	Von Willebrand factor C domain-containing protein 2-like OS=Octopus vulgaris	LOC115222123	2.511	4.74951e-05
Up-regulated	Wild	A0A6P7U994	Uncharacterized protein OS=Octopus vulgaris	LOC115232232	3.11	1.44542e-05
Up-regulated	Wild	A0A6P7T1U1	Uncharacterized protein OS=Octopus vulgaris	LOC115218594	5.729	4.62204e-08
Up-regulated	Wild	A0A6P7S7Q5	Uncharacterized protein OS=Octopus vulgaris	LOC115209763	6.113	4.65726e-07
Up-regulated	Wild	A0A7E6F4M5	Cartilage matrix protein-like OS=Octopus vulgaris	LOC115216199	10.429	0.00148365
Up-regulated	Wild	W5QIM5	PREDICTED: gamma-aminobutyric acid receptor-associated protein-like 1 OS=Ovis aries	GABARAPL1	2.744	0.00659065
Up-regulated	Wild	A0A6P7SL98	Calpain-9-like OS=Octopus vulgaris	LOC115214124	3.031	7.64682e-10
Up-regulated	Wild	A0A0L8IAM3	Ras-related protein Rab-1A OS=Octopus bimaculoides	OCBIM_22024910mg	2.318	0.00710731
Up-regulated	Wild	A0A7E6FFP8	Neutral and basic amino acid transport protein rBAT OS=Octopus vulgaris	LOC115220886	2.46	8.41476e-05
Up-regulated	Wild	V3ZGI3	Chitinase OS=Lottia gigantea	LOTGIDRAFT_236719	2.261	0.00326451
Up-regulated	Wild	A0A0L8HP38	Uncharacterized protein OS=Octopus bimaculoides	OCBIM_22011093mg	3.301	4.89702e-07
Up-regulated	Wild	Q9NL91	Adenylate cyclase-stimulating G alpha protein OS=Octopus vulgaris	OvGas	2.696	0.000513024
Up-regulated	Wild	A0A6P7SRV1	Collagen alpha-4(IV) chain OS=Octopus vulgaris	LOC115215588	3.985	0.000435257
Up-regulated	Wild	A0A6P7T8E9	Mucin-like protein OS=Octopus vulgaris	LOC115221006	2.753	0.00955075
Up-regulated	Wild	A0A7E6EL58	EGF-containing fibulin-like extracellular matrix protein 2 OS=Octopus vulgaris	LOC118761678	5.078	5.7105e-07
Up-regulated	Wild	K1QT65	Collagen alpha-3(VI) chain OS=Crassostrea gigas	CGI_10025212	5.791	0.00267188
Up-regulated	Wild	K4JDC7	Glyceraldehyde-3-phosphate dehydrogenase OS=Ceriodaphnia quadrangula	GAPDH	5.372	0.0002486
Up-regulated	Wild	A0A7E6EK07	Uncharacterized protein isoform X3 OS=Octopus vulgaris	LOC115230628	2.125	0.0211491
Up-regulated	Wild	A0A6P7TI51	Uncharacterized protein OS=Octopus vulgaris	LOC115222714, OCTVUL_1B026380	8.864	2.89036e-08
Up-regulated	Wild	A0A6P7SKU8	Neurotrypsin-like OS=Octopus vulgaris	LOC115214152	3.931	1.23709e-05
Up-regulated	Wild	A0A7E6EIM0	Myoferlin isoform X2 OS=Octopus vulgaris	LOC115230663	3.125	2.4143e-06
Up-regulated	Wild	A0A7E6F2Q3	SCO-spondin-like OS=Octopus vulgaris	LOC118764670	4.479	0.00720737
Up-regulated	Wild	A0A6P7T446	Calcium-dependent protein kinase 12 isoform X2 OS=Octopus vulgaris	LOC115219536	15.801	7.20472e-07
Up-regulated	Wild	A0A7E6EW14	Tetraspanin OS=Octopus vulgaris	LOC115212017	2.233	0.0341822
Up-regulated	Wild	V4ABJ9	Ribonuclease H, 3.1.26.4 OS=Lottia gigantea	LOTGIDRAFT_120973	4.178	8.3031e-07
Up-regulated	Wild	A0A6P7SU44	Cartilage matrix protein-like OS=Octopus vulgaris	LOC115216517	12.211	9.5071e-08
Up-regulated	Wild	V4C844	MAM and LDL-receptor class A domain-containing protein 1 OS=Lottia gigantea	LOTGIDRAFT_228404	4.618	5.05527e-09
Up-regulated	Wild	A0A6P7S973	Protein kinase C-binding protein 1 isoform X1 OS=Octopus vulgaris	LOC115210291	2.298	0.00112215
Up-regulated	Wild	V3ZU05	Beta-N-acetylhexosaminidase, 3.2.1.52, Beta-N-acetylhexosaminidase OS=Lottia gigantea	LOTGIDRAFT_168843	3.314	1.02358e-05
Up-regulated	Wild	A0A6P7TCR8	70 kDa neurofilament protein OS=Octopus vulgaris	LOC115222738	2.17	3.26706e-08
Up-regulated	Wild	A0A6P7TPI0	CUB and peptidase domain-containing protein 2-like OS=Octopus vulgaris	LOC115224218	12.869	0.000165671
Up-regulated	Wild	A0A7E6EXS8	Chymotrypsin-1-like OS=Octopus vulgaris	LOC115212877	5.715	8.2016e-05
Up-regulated	Wild	A0A7E6EPG6	Uncharacterized protein OS=Octopus vulgaris	LOC115209496	6.419	1.16447e-05
Up-regulated	Wild	B6Z1X3	S1 type peptidase OS=Octopus kaurna		13.357	0.0143496
Up-regulated	Wild	A0A6P7T8U5	Uncharacterized protein OS=Octopus vulgaris	LOC115221216	13.711	0.00441943
Up-regulated	Wild	A0A7E6EPG6	Uncharacterized protein OS=Octopus vulgaris	LOC115209496	3.371	0.000210158
Up-regulated	Wild	A0A6P7SPG1	Ras-related protein Rab-3 OS=Octopus vulgaris	LOC115215217	2.143	0.00318547
Up-regulated	Wild	A0A6P7TCH8	PREDICTED: uncharacterized protein OS=Octopus vulgaris	LOC115221325	2.691	0.00208658
Up-regulated	Wild	A0A6P7TZ12	Uncharacterized protein OS=Octopus vulgaris	LOC115231099	3.371	0.00889851
Up-regulated	Wild	A0A6P7T9S7	Allene oxide synthase-lipoxygenase protein OS=Octopus vulgaris	LOC115221688	3.047	0.000978428
Up-regulated	Wild	A0A7E6FAI7	Transforming growth factor-beta-induced protein ig-h3-like OS=Octopus vulgaris	LOC118765953	5.813	0.036194
Up-regulated	Wild	A0A6P7T3K5	Periostin-like OS=Octopus vulgaris	LOC115219343	3.516	0.00930001
Up-regulated	Wild	A0A812EG06	Integrase catalytic domain-containing protein OS=Sepia pharaonis	SPHA_74627	18.809	2.68886e-07
Up-regulated	Wild	A0A812AYZ6	PREDICTED: LOW QUALITY PROTEIN: deleted in malignant brain tumors 1 protein OS=Sepia pharaonis	SPHA_7673	8.793	2.56022e-05
Up-regulated	Wild	XP_042861281.1	Uncharacterized protein OS=Penaeus japonicus	LOC122246652	2.507	7.72857e-05
Up-regulated	Wild	A0A3P9NF66	Membrane metallo-endopeptidase-like 1 isoform X2 OS=Poecilia reticulata	MMEL1	2.523	1.00406e-05
Up-regulated	Wild	A0A6P7T400	Death domain-containing protein CRADD OS=Octopus vulgaris	LOC115219508	4.593	1.24231e-06
Up-regulated	Wild	A0A6P7S7I1	Uncharacterized protein isoform X1 OS=Octopus vulgaris	LOC115209782	3.401	0.000759878
Up-regulated	Wild	A0A6P7SRH0	Polyunsaturated fatty acid lipoxygenase ALOX15B-like OS=Octopus vulgaris	LOC115215746	2.031	0.00403389
Up-regulated	Wild	A0A6P7SLJ4	Alpha-galactosidase OS=Octopus vulgaris	LOC115213936	3.747	0.00478692
Up-regulated	Wild	A0A7E6FNH7	Transporter OS=Octopus vulgaris	LOC115224310	2.654	0.041163
Up-regulated	Wild	A0A0L8GZ15	PREDICTED: 60 kDa neurofilament protein-like OS=Octopus bimaculoides	OCBIM_22025453mg	2.602	0.0013862
Up-regulated	Wild	A0A6P7SY66	Ribonuclease DdI OS=Octopus vulgaris	LOC115217532	2.938	1.04693e-05
Up-regulated	Wild	A0A6P7SFT9	Deleted in malignant brain tumors 1 protein-like OS=Octopus vulgaris	LOC115212326	3.314	9.98075e-05
Up-regulated	Wild	A0A6P7SUK2	Annexin OS=Octopus vulgaris	LOC115216412	2.239	0.0205295
Up-regulated	Wild	A0A0L8GIJ6	Short-chain collagen C4-like OS=Octopus bimaculoides	OCBIM_22032865mg	2.267	5.22426e-05
Up-regulated	Wild	A0A6P7TXP9	Mammalian ependymin-related protein 1 OS=Octopus vulgaris	LOC115231284	24.809	3.41211e-07
Up-regulated	Wild	A0A6P7TH67	Chymotrypsin-1 isoform X3 OS=Octopus vulgaris	LOC115224215	9.456	1.06763e-07
Up-regulated	Wild	A0A6P7TS27	Uncharacterized protein OS=Octopus vulgaris	LOC115224899	3.593	4.78087e-05
Up-regulated	Wild	A0A0L8GMF7	GH18 domain-containing protein (Fragment) OS=Octopus bimaculoides	OCBIM_22031678mg	2.539	0.0162835
Up-regulated	Wild	V3ZU05	Beta-N-acetylhexosaminidase OS=Lottia gigantea	LOTGIDRAFT_168843	10.2	0.000109849
Up-regulated	Wild	D2KX87	Serine protease 1 OS=Heterololigo bleekeri	Prs	5.913	0.000379944
Up-regulated	Wild	A0A6P7TVX6	Cysteine-rich secretory protein LCCL domain-containing 2 OS=Octopus vulgaris	LOC115226584	14.604	0.000468713
