# Supplementary material for: Decoding Octopus Skin Mucus: Impact of Aquarium-Maintenance and Senescence on the Proteome Profile of the Common Octopus (Octopus vulgaris)
Source: Int J Mol Sci. 2024 Sep 15;25(18):9953. doi: 10.3390/ijms25189953 (PMC11431876; doi:10.3390/ijms25189953)
Supplement: Supplementary file 1 [file ijms-25-09953-s001.zip › Supplementary Data S6. David Interpro results.xlsx]

## Sheet: INTERPRO
Category	Term	Count	%	PValue	Genes	List Total	Pop Hits	Pop Total	Fold Enrichment	Bonferroni	Benjamini	FDR
INTERPRO	IPR017853:Glycoside_hydrolase_SF	20	1.58103	2.7393e-09	A0A6P7SHM7, A0A6P7SKL3, A0A6P7TGL8, A0A6P7THH6, A0A6P7U0Q7, A0A6P7TIJ9, A0A7E6EYI2, A0A6P7SLJ4, A0A6P7UAI3, A0A6P7SEN3, A0A7E6FFP8, A0A6P7S5Z3, A0A6P7T2G7, A0A6P7TXI5, A0A6P7SUG4, A0A6P7SGV5, A0A7E6FP67, A0A6P7SDA5, A0A7E6FP19, A0A6P7SDW1	790	76	16144	5.37775	5.10879e-06	5.1088e-06	4.98553e-06
INTERPRO	IPR001322:Lamin_tail_dom	9	0.711462	1.30644e-08	A0A6P7TL39, A0A6P7TDP0, A0A6P7TG54, A0A6P7TDP2, A0A6P7THF3, A0A6P7TCR8, A0A7E6FJC7, A0A6P7TG59, A0A6P7THE8, A0A7E6FIZ9	790	12	16144	15.3266	2.43648e-05	1.21826e-05	1.18886e-05
INTERPRO	IPR036291:NAD(P)-bd_dom_sf	30	2.37154	2.52595e-08	A0A6P7SHI1, A0A6P7T046, A0A6P7TIL4, A0A7E6FDU1, P81431, A0A6P7SDQ6, A0A6P7SKQ1, A0A6P7TAL9, A0A6P7TKT9, A0A7E6ENQ8, A0A6P7SAP3, A0A6P7TG43, A0A6P7TA04, A0A6P7SYC0, A0A6P7S7N4, A0A6P7TEK8, A0A6P7T796, A0A6P7T833, A0A6P7SMT0, A0A6P7SP92, A0A6P7SUL8, A0A6P7SQJ9, A0A6P7T2H7, A0A6P7S4E7, A0A6P7TJR0, A0A6P7TG99, A0A7E6F497, A0A6P7S668, A0A6P7T0P9, A0A6P7T2L8	790	185	16144	3.31386	4.71078e-05	1.51573e-05	1.47916e-05
INTERPRO	IPR036415:Lamin_tail_dom_sf	9	0.711462	3.2509e-08	A0A6P7TL39, A0A6P7TDP0, A0A6P7TG54, A0A6P7TDP2, A0A6P7THF3, A0A6P7TCR8, A0A7E6FJC7, A0A6P7TG59, A0A6P7THE8, A0A7E6FIZ9	790	13	16144	14.1476	6.06275e-05	1.51573e-05	1.47916e-05
INTERPRO	IPR001846:VWF_type-D	13	1.02767	1.42766e-07	A0A7E6FKV2, A0A7E6EPG6, A0A6P7T8E9, A0A6P7TK00, A0A7E6EUU4, A0A7E6F2Q3, A0A7E6FTU3, A0A7E6EIP6, A0A7E6FK29, A0A6P7TUL1, A0A6P7TMA0, A0A6P7SNB3, A0A6P7S7I1	790	38	16144	6.99107	0.000266224	5.32519e-05	5.1967e-05
INTERPRO	IPR012674:Calycin	9	0.711462	5.15323e-07	A0A6P7U2Q2, A0A6P7U9H1, A0A2H4RBR3, A0A6P7TUU5, A0A6P7TFF7, A0A6P7SCY0, A0A6P7TPC1, A0A6P7TJ48, A0A6P7UAE2	790	17	16144	10.8188	0.000960616	0.00016018	0.000156315
INTERPRO	IPR039008:IF_rod_dom	9	0.711462	8.87862e-07	A0A6P7TL39, A0A6P7TDP0, A0A6P7TG54, A0A6P7TDP2, A0A6P7THF3, A0A7E6FLI0, A0A6P7TCR8, A0A7E6FJC7, A0A6P7TG59, A0A6P7THE8	790	18	16144	10.2177	0.00165449	0.000236552	0.000230844
INTERPRO	IPR013780:Glyco_hydro_b	9	0.711462	3.62139e-06	A0A6P7SHM7, A0A6P7SKL3, A0A6P7TGL8, A0A6P7U0Q7, A0A6P7SGV5, A0A6P7TIJ9, A0A6P7SLJ4, A0A7E6FFP8, A0A6P7SKP3	790	21	16144	8.75805	0.00673115	0.000781115	0.000762268
INTERPRO	IPR001715:CH_dom	12	0.948617	3.76946e-06	A0A7E6FGP0, A0A6P7SGJ6, A0A6P7SR66, A0A7E6FE51, A0A7E6F689, A0A6P7U8J6, A0A6P7T9M7, A0A7E6F3I3, A0A6P7SEE8, A0A6P7SVM2, A0A6P7SVS9, A0A7E6FIF7, A0A6P7SVI1	790	42	16144	5.8387	0.00700539	0.000781115	0.000762268
INTERPRO	IPR011030:Lipovitellin_superhlx_dom	7	0.55336	5.00136e-06	A0A6P7SQZ9, A0A7E6FTU3, A0A6P7SRB5, A0A6P7U5B8, A0A6P7TUL1, A0A6P7TMA0, A0A6P7SNB3	790	11	16144	13.0044	0.0092842	0.000932754	0.000910248
INTERPRO	IPR011992:EF-hand-dom_pair	25	1.97628	6.21661e-06	A0A6P7T446, A0A6P7SDG7, A0A7E6F3I7, A0A6P7T4Q4, A0A7E6ENE8, A0A7E6ENX1, A0A7E6F6E7, A0A6P7TF41, A0A6P7SG33, A0A6P7SY68, A0A6P7SVS9, A0A6P7T0N0, A0A6P7T1V7, A0A6P7TQ00, A0A6P7SGJ6, A0A7E6F1F8, A0A6P7SL98, A0A6P7TIW9, A0A7E6F0W0, A0A7E6F654, A0A6P7SVH2, A0A7E6F552, A0A6P7TJG7, A0A6P7S6W9, A0A6P7STT8	790	178	16144	2.87015	0.0115271	0.001054	0.00102857
INTERPRO	IPR002048:EF_hand_dom	22	1.73913	8.50312e-06	A0A6P7T1V7, A0A6P7T0N0, A0A6P7TQ00, A0A6P7SGJ6, A0A6P7T446, A0A6P7SDG7, A0A7E6F3I7, A0A7E6F1F8, A0A6P7T4Q4, A0A6P7SL98, A0A6P7TIW9, A0A7E6F0W0, A0A7E6ENX1, A0A7E6F654, A0A6P7SVH2, A0A6P7TF41, A0A6P7SG33, A0A6P7S6W9, A0A6P7TJG7, A0A6P7STT8, A0A6P7SY68, A0A6P7SVS9	790	146	16144	3.07931	0.0157333	0.00132153	0.00128964
INTERPRO	IPR018247:EF_Hand_1_Ca_BS	20	1.58103	1.13641e-05	A0A6P7T1V7, A0A6P7T0N0, A0A6P7TQ00, A0A6P7T446, A0A6P7SDG7, A0A7E6F3I7, A0A7E6F1F8, A0A6P7SL98, A0A6P7TIW9, A0A7E6F0W0, A0A7E6ENX1, A0A7E6F654, A0A6P7TF41, A0A6P7SD88, A0A6P7SG33, A0A6P7S6W9, A0A6P7TJG7, A0A6P7STT8, A0A6P7SY68, A0A6P7SVS9	790	126	16144	3.24372	0.0209711	0.00163031	0.00159097
INTERPRO	IPR015424:PyrdxlP-dep_Trfase	13	1.02767	1.584e-05	A0A6P7TJM5, A0A6P7SDD0, A0A6P7U720, A0A6P7TGG8, A0A6P7TDA4, A0A6P7T2R7, A0A6P7S450, A0A6P7T7J4, A0A6P7T9H2, A0A6P7T5D5, A0A6P7S5M2, A0A6P7S4N7, A0A6P7T7P8	790	57	16144	4.66072	0.0291098	0.00196944	0.00192192
INTERPRO	IPR015421:PyrdxlP-dep_Trfase_major	13	1.02767	1.584e-05	A0A6P7TJM5, A0A6P7SDD0, A0A6P7U720, A0A6P7TGG8, A0A6P7TDA4, A0A6P7T2R7, A0A6P7S450, A0A6P7T7J4, A0A6P7T9H2, A0A6P7T5D5, A0A6P7S5M2, A0A6P7S4N7, A0A6P7T7P8	790	57	16144	4.66072	0.0291098	0.00196944	0.00192192
INTERPRO	IPR043129:ATPase_NBD	13	1.02767	1.90946e-05	A0A6P7ST74, A0A6P7TUT0, A0A6P7SKJ1, A0A6P7TYV0, A0A6P7T3M0, A0A6P7TL86, A0A6P7SM13, A0A6P7U683, A0A6P7SKQ4, A0A6P7TA68, A0A6P7T1Z1, A0A6P7U1I2, A0A6P7T7L0	790	58	16144	4.58036	0.0349852	0.00222572	0.00217202
INTERPRO	IPR002035:VWF_A	18	1.42292	2.64627e-05	A0A7E6FM90, A0A7E6FE78, A0A6P7SU44, A0A6P7U678, A0A7E6EPG6, A0A7E6FEM4, A0A7E6EL62, A0A7E6ETD8, A0A6P7TAE1, A0A6P7SBK8, A0A7E6EUV4, A0A7E6ES25, A0A7E6EIP6, A0A7E6EKI0, A0A6P7SIZ7, A0A7E6F4M5, A0A6P7TZ12, A0A6P7TLE6	790	111	16144	3.31386	0.0481554	0.00288882	0.00281911
INTERPRO	IPR015819:Lipid_transp_b-sht_shell	7	0.55336	2.86387e-05	A0A6P7SQZ9, A0A7E6FTU3, A0A6P7SRB5, A0A6P7U5B8, A0A6P7TUL1, A0A6P7TMA0, A0A6P7SNB3	790	14	16144	10.2177	0.0520106	0.00288882	0.00281911
INTERPRO	IPR001589:Actinin_actin-bd_CS	6	0.474308	2.94303e-05	A0A7E6FGP0, A0A6P7SGJ6, A0A7E6FE51, A0A7E6F3I3, A0A6P7SVM2, A0A6P7SVS9, A0A7E6FIF7	790	9	16144	13.6236	0.0534091	0.00288882	0.00281911
INTERPRO	IPR036872:CH_dom_sf	12	0.948617	4.10496e-05	A0A7E6FGP0, A0A6P7SGJ6, A0A6P7SR66, A0A7E6FE51, A0A7E6F689, A0A6P7U8J6, A0A6P7T9M7, A0A7E6F3I3, A0A6P7SEE8, A0A6P7SVM2, A0A6P7SVS9, A0A7E6FIF7, A0A6P7SVI1	790	53	16144	4.62689	0.0737017	0.00382787	0.00373551
INTERPRO	IPR043472:Macro_dom-like	10	0.790514	6.88862e-05	A0A7E6EKJ3, A0A7E6FB46, A0A6P7S6T1, A0A6P7S7F4, A0A6P7S720, A0A7E6FAC1, A0A7E6FJY7, A0A6P7SCI3, A0A7E6EJI6, A0A6P7SXZ0	790	38	16144	5.37775	0.120566	0.00611775	0.00597014
INTERPRO	IPR002398:Pept_C14	9	0.711462	9.08259e-05	A0A6P7TCU4, A0A7E6FHF5, A0A7E6EGY8, A0A7E6EKH2, A0A7E6FPB4, A0A7E6EHR9, A0A6P7U666, A0A7E6FRF3, A0A7E6EGP6, A0A7E6EUP3, A0A7E6FV02, A0A6P7U3X5	790	31	16144	5.93287	0.155827	0.00769956	0.00751378
INTERPRO	IPR018039:IF_conserved	6	0.474308	9.93953e-05	A0A6P7TDP0, A0A6P7TDP2, A0A6P7THF3, A0A6P7TCR8, A0A7E6FJC7, A0A6P7TG59	790	11	16144	11.1466	0.169213	0.00805966	0.00786519
INTERPRO	IPR015917:Pept_C14A	10	0.790514	0.000105844	A0A7E6EGY8, A0A7E6FPB4, A0A6P7T2Q5, A0A6P7U666, A0A7E6EGP6, A0A6P7U3X5, A0A6P7TCU4, A0A7E6FHF5, A0A7E6EKH2, A0A7E6EHR9, A0A7E6FRF3, A0A7E6EUP3, A0A7E6FV02	790	40	16144	5.10886	0.179145	0.00822492	0.00802647
INTERPRO	IPR011600:Pept_C14_caspase	10	0.790514	0.000129795	A0A7E6EGY8, A0A7E6FPB4, A0A6P7T2Q5, A0A6P7U666, A0A7E6EGP6, A0A6P7U3X5, A0A6P7TCU4, A0A7E6FHF5, A0A7E6EKH2, A0A7E6EHR9, A0A7E6FRF3, A0A7E6EUP3, A0A7E6FV02	790	41	16144	4.98425	0.21501	0.00931031	0.00908566
INTERPRO	IPR001309:Pept_C14_p20	10	0.790514	0.000129795	A0A7E6EGY8, A0A7E6FPB4, A0A6P7T2Q5, A0A6P7U666, A0A7E6EGP6, A0A6P7U3X5, A0A6P7TCU4, A0A7E6FHF5, A0A7E6EKH2, A0A7E6EHR9, A0A7E6FRF3, A0A7E6EUP3, A0A7E6FV02	790	41	16144	4.98425	0.21501	0.00931031	0.00908566
INTERPRO	IPR029030:Caspase-like_dom_sf	10	0.790514	0.000158112	A0A7E6EGY8, A0A7E6FPB4, A0A6P7T2Q5, A0A6P7U666, A0A7E6EGP6, A0A6P7U3X5, A0A6P7TCU4, A0A7E6FHF5, A0A7E6EKH2, A0A7E6EHR9, A0A7E6FRF3, A0A7E6EUP3, A0A7E6FV02	790	42	16144	4.86558	0.255395	0.0104877	0.0102346
INTERPRO	IPR001747:Vitellogenin_N	6	0.474308	0.000163543	A0A6P7SQZ9, A0A7E6FTU3, A0A6P7SRB5, A0A6P7TUL1, A0A6P7TMA0, A0A6P7SNB3	790	12	16144	10.2177	0.262901	0.0104877	0.0102346
INTERPRO	IPR023333:Proteasome_suB-type	5	0.395257	0.000176021	A0A6P7TN39, A0A6P7T2B3, A0A6P7S644, A0A7E6F1H4, A0A6P7TV81	790	7	16144	14.5967	0.279859	0.0104877	0.0102346
INTERPRO	IPR015817:Vitellinogen_open_b-sht_sub1	5	0.395257	0.000176021	A0A7E6FTU3, A0A6P7U5B8, A0A6P7TUL1, A0A6P7TMA0, A0A6P7SNB3	790	7	16144	14.5967	0.279859	0.0104877	0.0102346
INTERPRO	IPR015255:Vitellinogen_open_b-sht	5	0.395257	0.000176021	A0A7E6FTU3, A0A6P7U5B8, A0A6P7TUL1, A0A6P7TMA0, A0A6P7SNB3	790	7	16144	14.5967	0.279859	0.0104877	0.0102346
INTERPRO	IPR036249:Thioredoxin-like_sf	17	1.34387	0.000179949	A0A6P7TM05, A0A6P7U3X7, A0A6P7SAB4, A0A6P7S5Y8, A0A6P7SLL4, A0A6P7SV34, A0A6P7SLS2, A0A7E6FPT1, A0A6P7SP60, A0A6P7TSX5, A0A7E6FD07, A0A6P7SYP7, A0A6P7TYN8, A0A7E6EPH3, A0A6P7SBZ2, A0A6P7SAV0, A0A6P7TG90	790	117	16144	2.96925	0.285116	0.0104877	0.0102346
INTERPRO	IPR036465:vWFA_dom_sf	18	1.42292	0.000198838	A0A7E6FM90, A0A7E6FE78, A0A6P7SU44, A0A6P7U678, A0A7E6EPG6, A0A7E6FEM4, A0A7E6EL62, A0A7E6ETD8, A0A6P7TAE1, A0A6P7SBK8, A0A7E6EUV4, A0A7E6ES25, A0A7E6EIP6, A0A7E6EKI0, A0A6P7SIZ7, A0A7E6F4M5, A0A6P7TZ12, A0A6P7TLE6	790	130	16144	2.82952	0.309866	0.0112373	0.0109662
INTERPRO	IPR029006:ADF-H/Gelsolin-like_dom_sf	7	0.55336	0.000209641	A0A6P7T5E3, A0A6P7SCB7, A0A6P7SF58, A0A6P7S8D5, A0A6P7SKI9, A0A6P7SDN6, A0A6P7SDE0	790	19	16144	7.52885	0.323634	0.0114994	0.011222
INTERPRO	IPR002589:Macro_dom	9	0.711462	0.000227828	A0A7E6EKJ3, A0A7E6FB46, A0A6P7S6T1, A0A6P7S7F4, A0A6P7S720, A0A7E6FAC1, A0A6P7SCI3, A0A7E6EJI6, A0A6P7SXZ0	790	35	16144	5.25483	0.346195	0.01214	0.011847
INTERPRO	IPR015422:PyrdxlP-dep_Trfase_small	10	0.790514	0.000327937	A0A6P7SDD0, A0A6P7T7J4, A0A6P7U720, A0A6P7T9H2, A0A6P7T5D5, A0A6P7TGG8, A0A6P7TDA4, A0A6P7T2R7, A0A6P7S5M2, A0A6P7S4N7	790	46	16144	4.44249	0.457573	0.0168213	0.0164154
INTERPRO	IPR016050:Proteasome_bsu_CS	5	0.395257	0.000338412	A0A6P7TN39, A0A6P7T2B3, A0A6P7S644, A0A7E6F1H4, A0A6P7TV81	790	8	16144	12.7722	0.468071	0.0168213	0.0164154
INTERPRO	IPR002138:Pept_C14_p10	9	0.711462	0.00034274	A0A6P7TCU4, A0A7E6FHF5, A0A7E6EGY8, A0A7E6EKH2, A0A7E6FPB4, A0A7E6EHR9, A0A6P7U666, A0A7E6FRF3, A0A7E6EGP6, A0A7E6EUP3, A0A7E6FV02, A0A6P7U3X5	790	37	16144	4.97078	0.472348	0.0168213	0.0164154
INTERPRO	IPR029055:Ntn_hydrolases_N	8	0.632411	0.000393414	A0A6P7TN39, A0A6P7T2B3, A0A6P7SJ72, A0A7E6FPC5, A0A6P7S644, A0A7E6F1H4, A0A6P7TDL1, A0A6P7TV81	790	29	16144	5.63736	0.519948	0.0188133	0.0183593
INTERPRO	IPR013320:ConA-like_dom_sf	14	1.10672	0.000462343	A0A6P7SQ98, A0A7E6FKV2, A0A6P7TKI2, A0A7E6EQG6, A0A6P7S478, A0A7E6FBH5, A0A6P7TK00, A0A6P7SCJ6, A0A7E6FIL8, A0A6P7TEV4, A0A6P7S5I8, A0A7E6F2W5, A0A6P7SGB3, A0A7E6F6R4	790	91	16144	3.14391	0.577882	0.0215568	0.0210366
INTERPRO	IPR001609:Myosin_head_motor_dom	7	0.55336	0.000659604	A0A6P7TDF6, A0A6P7TRC4, A0A6P7SH40, A0A6P7TY95, A0A6P7TBM5, A0A6P7T7Q5, A0A6P7SK65	790	23	16144	6.21948	0.707873	0.0300039	0.02928
INTERPRO	IPR001353:Proteasome_sua/b	6	0.474308	0.000765853	A0A6P7TN39, A0A6P7T2B3, A0A6P7S644, A0A7E6F1H4, A0A6P7TDL1, A0A6P7TV81	790	16	16144	7.66329	0.760419	0.0340075	0.033187
INTERPRO	IPR004000:Actin	7	0.55336	0.000843464	A0A6P7TUT0, A0A6P7SKJ1, A0A6P7TL86, A0A6P7U1I2, A0A6P7SM13, A0A6P7U683, A0A6P7SKQ4	790	24	16144	5.96034	0.792728	0.0365828	0.0357001
INTERPRO	IPR013766:Thioredoxin_domain	8	0.632411	0.000908168	A0A6P7TM05, A0A6P7U3X7, A0A6P7SYP7, A0A6P7TYN8, A0A6P7S5Y8, A0A6P7SAV0, A0A6P7SP60, A0A6P7TSX5	790	33	16144	4.95405	0.816309	0.0380434	0.0371255
INTERPRO	IPR036508:Chitin-bd_dom_sf	13	1.02767	0.00093615	A0A6P7TS27, A0A7E6FBH5, A0A6P7TDK5, A0A7E6EL62, A0A6P7TAE1, A0A6P7TW80, A0A7E6EUU6, A0A7E6EX52, A0A6P7TWK0, A0A6P7TZ12, A0A7E6FP19, A0A6P7SDW1, A0A6P7T3J7	790	86	16144	3.08908	0.825658	0.0380434	0.0371255
INTERPRO	IPR004001:Actin_CS	5	0.395257	0.000938337	A0A6P7TL86, A0A6P7U1I2, A0A6P7SM13, A0A6P7U683, A0A6P7SKQ4	790	10	16144	10.2177	0.826368	0.0380434	0.0371255
INTERPRO	IPR013783:Ig-like_fold	25	1.97628	0.00148589	A0A6P7T943, A0A7E6FJ69, A0A6P7UAI3, A0A7E6FG45, A0A6P7S5Z3, A0A7E6FFB0, A0A6P7TL62, A0A7E6ESY7, A0A6P7T949, A0A7E6FIF7, A0A7E6FKV2, A0A7E6FC15, A0A7E6FGP0, A0A6P7SKL3, A0A7E6FE51, A0A6P7SI10, A0A6P7SF14, A0A7E6EMW4, A0A6P7U7E1, A0A7E6FTU7, A0A6P7SC42, A0A7E6EY74, A0A6P7TFX5, A0A7E6FP67, A0A7E6F3R1, A0A6P7S8W7, A0A6P7SCW1, A0A7E6FT26	790	253	16144	2.01931	0.937541	0.0589614	0.0575388
INTERPRO	IPR000169:Pept_cys_AS	6	0.474308	0.00180437	A0A7E6F654, A0A6P7SA56, A0A6P7TX54, A0A7E6ENE8, A0A6P7SLT3, A0A6P7TLU9	790	19	16144	6.4533	0.965548	0.0701075	0.0684159
INTERPRO	IPR014729:Rossmann-like_a/b/a_fold	10	0.790514	0.0018794	A0A6P7T5Y6, A0A6P7TYI2, A0A7E6FB11, A0A6P7SNW2, A0A6P7SH78, A0A6P7SKF6, A0A6P7SWD7, A0A6P7U9V9, A0A6P7T9C8, A0A6P7TLW9	790	58	16144	3.52335	0.970054	0.0715322	0.0698062
INTERPRO	IPR005819:H1/H5	5	0.395257	0.00204483	A0A6P7TIG1, A0A6P7U7P0, A0A6P7UA82, A0A6P7TGG9, A0A7E6F1K4	790	12	16144	8.51477	0.978017	0.0747341	0.0729309
INTERPRO	IPR009454:Lipid_transpt_open_b-sht	4	0.316206	0.00208115	A0A7E6FTU3, A0A6P7U5B8, A0A6P7TUL1, A0A6P7TMA0	790	6	16144	13.6236	0.97946	0.0747341	0.0729309
INTERPRO	IPR002557:Chitin-bd_dom	12	0.948617	0.00208374	A0A7E6EUU6, A0A7E6EX52, A0A6P7TS27, A0A6P7TWK0, A0A7E6FBH5, A0A6P7TZ12, A0A7E6EL62, A0A6P7TAE1, A0A7E6FP19, A0A6P7T3J7, A0A6P7SDW1, A0A6P7TW80	790	82	16144	2.99055	0.979559	0.0747341	0.0729309
INTERPRO	IPR036282:Glutathione-S-Trfase_C_sf	9	0.711462	0.00350373	A0A6P7SAB4, A0A6P7SLL4, A0A6P7SV34, A0A6P7SLS2, A0A6P7SBZ2, A0A6P7S417, A0A7E6FPT1, A0A6P7TG90, A0A6P7T9C8	790	52	16144	3.5369	0.998564	0.120878	0.117961
INTERPRO	IPR017448:SRCR-like_dom	6	0.474308	0.00361835	A0A6P7TEV4, A0A6P7U139, A0A7E6EQG6, A0A6P7S478, A0A6P7SFT9, A0A6P7SKU8	790	22	16144	5.5733	0.998841	0.120878	0.117961
INTERPRO	IPR026906:LRR_5	6	0.474308	0.00361835	A0A7E6FQU6, A0A7E6F266, A0A7E6F1R3, A0A7E6F408, A0A6P7TJS2, A0A7E6EKL8	790	22	16144	5.5733	0.998841	0.120878	0.117961
INTERPRO	IPR036226:LipOase_C_sf	5	0.395257	0.00382402	A0A7E6F278, A0A6P7SRH0, A0A6P7T9S7, A0A6P7SRX4, A0A6P7TUZ4	790	14	16144	7.29837	0.999212	0.120878	0.117961
INTERPRO	IPR013819:LipOase_C	5	0.395257	0.00382402	A0A7E6F278, A0A6P7SRH0, A0A6P7T9S7, A0A6P7SRX4, A0A6P7TUZ4	790	14	16144	7.29837	0.999212	0.120878	0.117961
INTERPRO	IPR009080:tRNAsynth_Ia_anticodon-bd	5	0.395257	0.00382402	A0A6P7TYI2, A0A7E6FB11, A0A6P7SKF6, A0A6P7SWD7, A0A6P7T9C8	790	14	16144	7.29837	0.999212	0.120878	0.117961
INTERPRO	IPR000907:LipOase	5	0.395257	0.00382402	A0A7E6F278, A0A6P7SRH0, A0A6P7T9S7, A0A6P7SRX4, A0A6P7TUZ4	790	14	16144	7.29837	0.999212	0.120878	0.117961
INTERPRO	IPR004839:Aminotransferase_I/II	6	0.474308	0.00444022	A0A6P7TJM5, A0A6P7SDD0, A0A6P7T7J4, A0A6P7T5D5, A0A6P7TDA4, A0A6P7S5M2	790	23	16144	5.33099	0.999751	0.138017	0.134687
INTERPRO	IPR036772:SRCR-like_dom_sf	6	0.474308	0.00538674	A0A6P7TEV4, A0A6P7U139, A0A7E6EQG6, A0A6P7S478, A0A6P7SFT9, A0A6P7SKU8	790	24	16144	5.10886	0.999958	0.15531	0.151563
INTERPRO	IPR001190:SRCR	6	0.474308	0.00538674	A0A6P7TEV4, A0A6P7U139, A0A7E6EQG6, A0A6P7S478, A0A6P7SFT9, A0A6P7SKU8	790	24	16144	5.10886	0.999958	0.15531	0.151563
INTERPRO	IPR020834:LipOase_CS	4	0.316206	0.00541295	A0A7E6F278, A0A6P7SRH0, A0A6P7T9S7, A0A6P7TUZ4	790	8	16144	10.2177	0.99996	0.15531	0.151563
INTERPRO	IPR007122:Villin/Gelsolin	4	0.316206	0.00541295	A0A6P7SCB7, A0A6P7S8D5, A0A6P7SKI9, A0A6P7SDN6	790	8	16144	10.2177	0.99996	0.15531	0.151563
INTERPRO	IPR003886:NIDO_dom	4	0.316206	0.00541295	A0A7E6EUU4, A0A6P7TKZ5, A0A7E6EVN8, A0A6P7T8E9	790	8	16144	10.2177	0.99996	0.15531	0.151563
INTERPRO	IPR003591:Leu-rich_rpt_typical-subtyp	16	1.26482	0.00629995	A0A7E6FTD6, A0A7E6EJ92, A0A6P7TJS2, A0A7E6EIM1, A0A6P7U089, A0A7E6FTA5, A0A6P7S4E3, A0A7E6EMN7, A0A7E6FQU6, A0A7E6F266, A0A7E6F1R3, A0A7E6F408, A0A6P7SKI9, A0A7E6EKL8, A0A7E6EIG8, A0A7E6EJJ9	790	149	16144	2.19441	0.999992	0.17409	0.16989
INTERPRO	IPR001412:aa-tRNA-synth_I_CS	5	0.395257	0.00643155	A0A6P7T5Y6, A0A6P7TYI2, A0A6P7SKF6, A0A6P7SWD7, A0A6P7T9C8	790	16	16144	6.38608	0.999994	0.17409	0.16989
INTERPRO	IPR004045:Glutathione_S-Trfase_N	7	0.55336	0.00644087	A0A6P7SAB4, A0A6P7SLL4, A0A6P7SV34, A0A6P7SLS2, A0A6P7SBZ2, A0A7E6FPT1, A0A6P7TG90	790	35	16144	4.08709	0.999994	0.17409	0.16989
INTERPRO	IPR010987:Glutathione-S-Trfase_C-like	7	0.55336	0.00644087	A0A6P7SAB4, A0A6P7SLL4, A0A6P7SV34, A0A6P7SLS2, A0A6P7SBZ2, A0A6P7TG90, A0A6P7T9C8	790	35	16144	4.08709	0.999994	0.17409	0.16989
INTERPRO	IPR036121:ATPase_F1/V1/A1_a/bsu_N_sf	3	0.237154	0.00692434	A0A6P7T976, A0A6P7SRT8, A0A6P7T6U6	790	3	16144	20.4354	0.999998	0.176903	0.172634
INTERPRO	IPR000819:Peptidase_M17_C	3	0.237154	0.00692434	A0A6P7U7W9, A0A6P7TKE4, A0A7E6FJY7	790	3	16144	20.4354	0.999998	0.176903	0.172634
INTERPRO	IPR000243:Pept_T1A_subB	3	0.237154	0.00692434	A0A6P7TN39, A0A6P7T2B3, A0A6P7S644	790	3	16144	20.4354	0.999998	0.176903	0.172634
INTERPRO	IPR011356:Leucine_aapep/pepB	3	0.237154	0.00692434	A0A6P7U7W9, A0A6P7TKE4, A0A7E6FJY7	790	3	16144	20.4354	0.999998	0.176903	0.172634
INTERPRO	IPR040847:SH3_15	4	0.316206	0.00782662	A0A6P7TP56, A0A6P7TYH2, A0A7E6EJJ2, A0A6P7TJK9, A0A7E6EH05, A0A7E6FPG1, A0A7E6FPP9	790	9	16144	9.08242	1	0.197252	0.192493
INTERPRO	IPR001452:SH3_domain	11	0.869565	0.00906167	A0A7E6F5C4, A0A6P7T5E3, A0A6P7TEY9, A0A7E6F6H5, A0A6P7TYT3, A0A7E6F3I3, A0A7E6FUN7, A0A6P7TAK5, A0A6P7T7Q5, A0A6P7TBE1, A0A7E6ENX1	790	86	16144	2.61384	1	0.225334	0.219897
INTERPRO	IPR006195:aa-tRNA-synth_II	5	0.395257	0.0100058	A0A6P7S596, A0A6P7TYT0, A0A6P7SUW6, A0A6P7TT04, A0A6P7U2K4	790	18	16144	5.67651	1	0.245537	0.239612
INTERPRO	IPR015816:Vitellinogen_b-sht_N	4	0.316206	0.0107787	A0A7E6FTU3, A0A6P7SRB5, A0A6P7TUL1, A0A6P7SNB3	790	10	16144	8.17418	1	0.257723	0.251504
INTERPRO	IPR007123:Gelsolin-like_dom	4	0.316206	0.0107787	A0A6P7SCB7, A0A6P7S8D5, A0A6P7SKI9, A0A6P7SDN6	790	10	16144	8.17418	1	0.257723	0.251504
INTERPRO	IPR005788:PDI_thioredoxin-like_dom	3	0.237154	0.0134004	A0A6P7SYP7, A0A6P7TYN8, A0A6P7S5Y8	790	4	16144	15.3266	1	0.299429	0.292205
INTERPRO	IPR006047:Glyco_hydro_13_cat_dom	3	0.237154	0.0134004	A0A6P7SHM7, A0A6P7SKL3, A0A7E6FFP8	790	4	16144	15.3266	1	0.299429	0.292205
INTERPRO	IPR012999:Pyr_OxRdtase_I_AS	3	0.237154	0.0134004	A0A6P7SGY9, A0A6P7SBZ0, A0A7E6EPH3	790	4	16144	15.3266	1	0.299429	0.292205
INTERPRO	IPR004099:Pyr_nucl-diS_OxRdtase_dimer	3	0.237154	0.0134004	A0A6P7SGY9, A0A6P7SBZ0, A0A7E6EPH3	790	4	16144	15.3266	1	0.299429	0.292205
INTERPRO	IPR004100:ATPase_F1/V1/A1_a/bsu_N	3	0.237154	0.0134004	A0A6P7T976, A0A6P7SRT8, A0A6P7T6U6	790	4	16144	15.3266	1	0.299429	0.292205
INTERPRO	IPR035979:RBD_domain_sf	19	1.50198	0.0136023	A0A6P7TKN4, A0A6P7SMR9, A0A7E6FSI9, A0A6P7U0H1, A0A6P7SIU5, A0A6P7T7B5, A0A7E6EXF9, A0A6P7SG46, A0A6P7SXZ0, A0A6P7TFM6, A0A7E6EKJ3, A0A6P7SB54, A0A6P7SD88, A0A7E6EZ91, A0A6P7TKW4, A0A6P7SGS3, A0A6P7SDA7, A0A6P7TUM3, A0A6P7SD80	790	208	16144	1.8667	1	0.299429	0.292205
INTERPRO	IPR017937:Thioredoxin_CS	4	0.316206	0.0142891	A0A6P7SYP7, A0A6P7TYN8, A0A6P7S5Y8, A0A6P7SAV0	790	11	16144	7.43107	1	0.299429	0.292205
INTERPRO	IPR036378:FAS1_dom_sf	4	0.316206	0.0142891	A0A6P7T6A1, A0A6P7UAB9, A0A7E6FAI7, A0A6P7T3K5	790	11	16144	7.43107	1	0.299429	0.292205
INTERPRO	IPR016129:Caspase_his_AS	4	0.316206	0.0142891	A0A7E6FHF5, A0A7E6EGY8, A0A7E6EHR9, A0A7E6EGP6, A0A7E6EUP3, A0A7E6FV02	790	11	16144	7.43107	1	0.299429	0.292205
INTERPRO	IPR000782:FAS1_domain	4	0.316206	0.0142891	A0A6P7T6A1, A0A6P7UAB9, A0A7E6FAI7, A0A6P7T3K5	790	11	16144	7.43107	1	0.299429	0.292205
INTERPRO	IPR002017:Spectrin_repeat	4	0.316206	0.0142891	A0A6P7SGJ6, A0A7E6F3I3, A0A6P7SVM2, A0A7E6ENX1	790	11	16144	7.43107	1	0.299429	0.292205
INTERPRO	IPR012677:Nucleotide-bd_a/b_plait_sf	19	1.50198	0.0148811	A0A6P7TKN4, A0A6P7SMR9, A0A7E6FSI9, A0A6P7U0H1, A0A6P7SIU5, A0A6P7T7B5, A0A7E6EXF9, A0A6P7SG46, A0A6P7SXZ0, A0A6P7TFM6, A0A7E6EKJ3, A0A6P7SB54, A0A6P7SD88, A0A7E6EZ91, A0A6P7TKW4, A0A6P7SGS3, A0A6P7SDA7, A0A6P7TUM3, A0A6P7SD80	790	210	16144	1.84892	1	0.30837	0.300929
INTERPRO	IPR036028:SH3-like_dom_sf	11	0.869565	0.0152739	A0A7E6F5C4, A0A6P7T5E3, A0A6P7TEY9, A0A7E6F6H5, A0A6P7TYT3, A0A7E6F3I3, A0A7E6FUN7, A0A6P7TAK5, A0A6P7T7Q5, A0A6P7TBE1, A0A7E6ENX1	790	93	16144	2.4171	1	0.313031	0.305478
INTERPRO	IPR012317:Poly(ADP-ribose)pol_cat_dom	6	0.474308	0.016258	A0A7E6EKJ3, A0A7E6FB46, A0A6P7S6T1, A0A6P7S7F4, A0A6P7S720, A0A6P7SXZ0	790	31	16144	3.95525	1	0.329577	0.321625
INTERPRO	IPR000048:IQ_motif_EF-hand-BS	7	0.55336	0.0174127	A0A6P7TDF6, A0A6P7U8J6, A0A6P7TRC4, A0A6P7TY95, A0A6P7TBM5, A0A6P7T7Q5, A0A6P7SK65	790	43	16144	3.3267	1	0.345792	0.337449
INTERPRO	IPR014853:VWF/SSPO/ZAN-like_Cys-rich_dom	5	0.395257	0.0174287	A0A7E6F2Q3, A0A7E6EIP6, A0A7E6EPG6, A0A7E6FK29, A0A6P7TUL1	790	21	16144	4.86558	1	0.345792	0.337449
INTERPRO	IPR008927:6-PGluconate_DH-like_C_sf	4	0.316206	0.0183706	A0A6P7T796, A0A6P7SAP3, A0A6P7TA04, A0A6P7S7N4	790	12	16144	6.81181	1	0.349603	0.341168
INTERPRO	IPR018159:Spectrin/alpha-actinin	4	0.316206	0.0183706	A0A6P7SGJ6, A0A7E6F3I3, A0A6P7SVM2, A0A7E6ENX1	790	12	16144	6.81181	1	0.349603	0.341168
INTERPRO	IPR023753:FAD/NAD-binding_dom	4	0.316206	0.0183706	A0A6P7TJR9, A0A6P7SGY9, A0A6P7SBZ0, A0A7E6EPH3	790	12	16144	6.81181	1	0.349603	0.341168
INTERPRO	IPR029062:Class_I_gatase-like	4	0.316206	0.0183706	A0A6P7SRG8, A0A6P7TQA6, A0A6P7U7R2, A0A6P7TLW9	790	12	16144	6.81181	1	0.349603	0.341168
INTERPRO	IPR000504:RRM_dom	17	1.34387	0.019342	A0A6P7TKN4, A0A6P7SMR9, A0A7E6FSI9, A0A6P7U0H1, A0A6P7SIU5, A0A6P7T7B5, A0A7E6EXF9, A0A6P7SG46, A0A6P7TFM6, A0A7E6EKJ3, A0A6P7SB54, A0A6P7SD88, A0A7E6EZ91, A0A6P7SGS3, A0A6P7SDA7, A0A6P7TUM3, A0A6P7SD80	790	185	16144	1.87785	1	0.364373	0.355581
INTERPRO	IPR004046:GST_C	6	0.474308	0.0209686	A0A6P7SAB4, A0A6P7SV34, A0A6P7SLS2, A0A6P7SBZ2, A0A6P7S417, A0A6P7TG90	790	33	16144	3.71554	1	0.376733	0.367643
INTERPRO	IPR001478:PDZ	10	0.790514	0.0212253	A0A7E6F689, A0A7E6EXY1, A0A6P7TYT3, A0A6P7U6S5, A0A6P7SNG1, A0A6P7SNZ7, A0A6P7TAK5, A0A6P7TQA0, A0A6P7SKS7, A0A6P7T1A0	790	84	16144	2.43279	1	0.376733	0.367643
INTERPRO	IPR009068:uS15_NS1_RNA-bd_sf	3	0.237154	0.0216142	A0A6P7SUW6, A0A6P7TQ93, A0A6P7T9C8	790	5	16144	12.2613	1	0.376733	0.367643
INTERPRO	IPR000533:Tropomyosin	3	0.237154	0.0216142	A0A6P7SA32, A0A7E6EQM0, A0A6P7SDW4, A0A6P7SD30, A0A7E6ERK8, A0A7E6ET53	790	5	16144	12.2613	1	0.376733	0.367643
INTERPRO	IPR016286:FUC_metazoa-typ	3	0.237154	0.0216142	A0A6P7TGL8, A0A6P7U0Q7, A0A6P7TIJ9	790	5	16144	12.2613	1	0.376733	0.367643
INTERPRO	IPR006636:STI1_HS-bd	3	0.237154	0.0216142	A0A6P7SVS2, A0A6P7TF54, A0A6P7T6C6	790	5	16144	12.2613	1	0.376733	0.367643
INTERPRO	IPR000933:Glyco_hydro_29	3	0.237154	0.0216142	A0A6P7TGL8, A0A6P7U0Q7, A0A6P7TIJ9	790	5	16144	12.2613	1	0.376733	0.367643
INTERPRO	IPR031919:Fucosidase_C	3	0.237154	0.0216142	A0A6P7TGL8, A0A6P7U0Q7, A0A6P7TIJ9	790	5	16144	12.2613	1	0.376733	0.367643
INTERPRO	IPR020902:Actin/actin-like_CS	4	0.316206	0.0230297	A0A6P7TL86, A0A6P7U1I2, A0A6P7SM13, A0A6P7SKQ4	790	13	16144	6.28783	1	0.394039	0.384532
INTERPRO	IPR005818:Histone_H1/H5_H15	4	0.316206	0.0230297	A0A6P7TIG1, A0A6P7U7P0, A0A6P7UA82, A0A6P7TGG9	790	13	16144	6.28783	1	0.394039	0.384532
INTERPRO	IPR001781:Znf_LIM	6	0.474308	0.0236249	A0A7E6F689, A0A6P7SXS0, A0A6P7ST11, A0A6P7TL41, A0A6P7SNG1, A0A6P7SNZ7	790	34	16144	3.60625	1	0.40055	0.390885
INTERPRO	IPR001315:CARD	5	0.395257	0.0275764	A0A6P7T400, A0A7E6FPB4, A0A7E6FPI8, A0A7E6FRF3, A0A7E6FDL3, A0A6P7U3X5	790	24	16144	4.25738	1	0.463334	0.452154
INTERPRO	IPR018181:Heat_shock_70_CS	4	0.316206	0.0282676	A0A6P7ST74, A0A6P7TA68, A0A6P7T1Z1, A0A6P7T7L0	790	14	16144	5.8387	1	0.46654	0.455283
INTERPRO	IPR029047:HSP70_peptide-bd_sf	4	0.316206	0.0282676	A0A6P7ST74, A0A6P7TA68, A0A6P7T1Z1, A0A6P7T7L0	790	14	16144	5.8387	1	0.46654	0.455283
INTERPRO	IPR036034:PDZ_sf	10	0.790514	0.0296248	A0A7E6F689, A0A7E6EXY1, A0A6P7TYT3, A0A6P7U6S5, A0A6P7SNG1, A0A6P7SNZ7, A0A6P7TAK5, A0A6P7TQA0, A0A6P7SKS7, A0A6P7T1A0	790	89	16144	2.29612	1	0.484652	0.472958
INTERPRO	IPR004172:L27_dom	3	0.237154	0.0313807	A0A6P7TYT3, A0A6P7TAK5, A0A6P7SKS7	790	6	16144	10.2177	1	0.487015	0.475264
INTERPRO	IPR000194:ATPase_F1/V1/A1_a/bsu_nucl-bd	3	0.237154	0.0313807	A0A6P7T976, A0A6P7SRT8, A0A6P7T6U6	790	6	16144	10.2177	1	0.487015	0.475264
INTERPRO	IPR004154:Anticodon-bd	3	0.237154	0.0313807	A0A6P7TYT0, A0A6P7SUW6, A0A6P7U2K4	790	6	16144	10.2177	1	0.487015	0.475264
INTERPRO	IPR020003:ATPase_a/bsu_AS	3	0.237154	0.0313807	A0A6P7T976, A0A6P7SRT8, A0A6P7T6U6	790	6	16144	10.2177	1	0.487015	0.475264
INTERPRO	IPR015813:Pyrv/PenolPyrv_Kinase-like_dom	3	0.237154	0.0313807	A0A6P7T5B6, A0A7E6FCY4, A0A6P7U065	790	6	16144	10.2177	1	0.487015	0.475264
INTERPRO	IPR018252:Annexin_repeat_CS	3	0.237154	0.0313807	A0A7E6FJ93, A0A6P7TLI2, A0A6P7SUK2	790	6	16144	10.2177	1	0.487015	0.475264
INTERPRO	IPR036084:Ser_inhib-like_sf	5	0.395257	0.0315972	A0A7E6F2Q3, A0A7E6EIP6, A0A7E6EPG6, A0A7E6FK29, A0A6P7S7I1	790	25	16144	4.08709	1	0.487015	0.475264
INTERPRO	IPR022684:Calpain_cysteine_protease	4	0.316206	0.0340807	A0A7E6F654, A0A6P7TX54, A0A7E6ENE8, A0A6P7SL98	790	15	16144	5.44945	1	0.512584	0.500216
INTERPRO	IPR029048:HSP70_C_sf	4	0.316206	0.0340807	A0A6P7ST74, A0A6P7TA68, A0A6P7T1Z1, A0A6P7T7L0	790	15	16144	5.44945	1	0.512584	0.500216
INTERPRO	IPR016163:Ald_DH_C	4	0.316206	0.0340807	A0A6P7SWF0, A0A6P7S5W4, A0A6P7SYF3, A0A6P7SZ53	790	15	16144	5.44945	1	0.512584	0.500216
INTERPRO	IPR003582:ShKT_dom	4	0.316206	0.0404612	A0A7E6EQ13, A0A6P7TVX6, A0A7E6ES25, A0A6P7SBK8	790	16	16144	5.10886	1	0.562528	0.548955
INTERPRO	IPR016162:Ald_DH_N	4	0.316206	0.0404612	A0A6P7SWF0, A0A6P7S5W4, A0A6P7SYF3, A0A6P7SZ53	790	16	16144	5.10886	1	0.562528	0.548955
INTERPRO	IPR015590:Aldehyde_DH_dom	4	0.316206	0.0404612	A0A6P7SWF0, A0A6P7S5W4, A0A6P7SYF3, A0A6P7SZ53	790	16	16144	5.10886	1	0.562528	0.548955
INTERPRO	IPR016161:Ald_DH/histidinol_DH	4	0.316206	0.0404612	A0A6P7SWF0, A0A6P7S5W4, A0A6P7SYF3, A0A6P7SZ53	790	16	16144	5.10886	1	0.562528	0.548955
INTERPRO	IPR001300:Peptidase_C2_calpain_cat	4	0.316206	0.0404612	A0A7E6F654, A0A6P7TX54, A0A7E6ENE8, A0A6P7SL98	790	16	16144	5.10886	1	0.562528	0.548955
INTERPRO	IPR013126:Hsp_70_fam	4	0.316206	0.0404612	A0A6P7ST74, A0A6P7TA68, A0A6P7T1Z1, A0A6P7T7L0	790	16	16144	5.10886	1	0.562528	0.548955
INTERPRO	IPR020590:Guanylate_kinase_CS	3	0.237154	0.042529	A0A6P7TDS2, A0A6P7TYT3, A0A6P7TAK5	790	7	16144	8.75805	1	0.562528	0.548955
INTERPRO	IPR040442:Pyrv_Kinase-like_dom_sf	3	0.237154	0.042529	A0A6P7T5B6, A0A7E6FCY4, A0A6P7U065	790	7	16144	8.75805	1	0.562528	0.548955
INTERPRO	IPR002890:MG2	3	0.237154	0.042529	A0A6P7U695, A0A7E6F3R1, A0A6P7SI10, A0A7E6FT26	790	7	16144	8.75805	1	0.562528	0.548955
INTERPRO	IPR000917:Sulfatase_N	3	0.237154	0.042529	A0A6P7U1L0, A0A6P7SKE3, A0A6P7SVB6	790	7	16144	8.75805	1	0.562528	0.548955
INTERPRO	IPR001464:Annexin	3	0.237154	0.042529	A0A7E6FJ93, A0A6P7TLI2, A0A6P7SUK2	790	7	16144	8.75805	1	0.562528	0.548955
INTERPRO	IPR044801:Filamin	3	0.237154	0.042529	A0A7E6FGP0, A0A7E6FE51, A0A7E6FG45, A0A7E6FIF7	790	7	16144	8.75805	1	0.562528	0.548955
INTERPRO	IPR000760:Inositol_monophosphatase-like	3	0.237154	0.042529	A0A6P7SXZ5, A0A7E6F4I5, A0A6P7S7L1	790	7	16144	8.75805	1	0.562528	0.548955
INTERPRO	IPR036892:L27_dom_sf	3	0.237154	0.042529	A0A6P7TYT3, A0A6P7TAK5, A0A6P7SKS7	790	7	16144	8.75805	1	0.562528	0.548955
INTERPRO	IPR001298:Filamin/ABP280_rpt	3	0.237154	0.042529	A0A7E6FGP0, A0A7E6FE51, A0A7E6FG45, A0A7E6FIF7	790	7	16144	8.75805	1	0.562528	0.548955
INTERPRO	IPR024607:Sulfatase_CS	3	0.237154	0.042529	A0A6P7U1L0, A0A6P7SKE3, A0A6P7SVB6	790	7	16144	8.75805	1	0.562528	0.548955
INTERPRO	IPR041555:MG3	3	0.237154	0.042529	A0A6P7U695, A0A7E6F3R1, A0A6P7SI10, A0A7E6FT26	790	7	16144	8.75805	1	0.562528	0.548955
INTERPRO	IPR029070:Chitinase_insertion_sf	5	0.395257	0.0456203	A0A6P7THH6, A0A7E6EYI2, A0A6P7SEN3, A0A7E6FP19, A0A6P7SDW1	790	28	16144	3.64919	1	0.599168	0.584711
INTERPRO	IPR000742:EGF-like_dom	15	1.18577	0.0500284	A0A6P7SQ98, A0A7E6FKV2, A0A7E6EVN8, A0A7E6EPG6, A0A6P7T8E9, A0A6P7TK00, A0A6P7SCJ6, A0A7E6EUU4, A0A7E6F2Q3, A0A6P7S5I8, A0A7E6EL58, A0A7E6EIP6, A0A7E6FK29, A0A6P7SGB3, A0A6P7S7I1	790	176	16144	1.74166	1	0.650835	0.635131
INTERPRO	IPR036055:LDL_receptor-like_sf	7	0.55336	0.0508723	A0A7E6F2Q3, A0A6P7TEV4, A0A6P7U139, A0A6P7S478, A0A7E6FK29, A0A6P7SGB3, A0A6P7TJG7	790	55	16144	2.60087	1	0.650835	0.635131
INTERPRO	IPR008978:HSP20-like_chaperone	5	0.395257	0.0509501	A0A6P7TK80, A0A6P7ST55, A0A6P7SFT4, A0A6P7TQB0, A0A6P7SBD1	790	29	16144	3.52335	1	0.650835	0.635131
INTERPRO	IPR011583:Chitinase_II	5	0.395257	0.0509501	A0A6P7THH6, A0A7E6EYI2, A0A6P7SEN3, A0A7E6FP19, A0A6P7SDW1	790	29	16144	3.52335	1	0.650835	0.635131
INTERPRO	IPR013694:VIT	4	0.316206	0.0548763	A0A7E6EUV4, A0A7E6FE78, A0A7E6EKI0, A0A7E6FEM4	790	18	16144	4.54121	1	0.660583	0.644644
INTERPRO	IPR018502:Annexin_repeat	3	0.237154	0.054901	A0A7E6FJ93, A0A6P7TLI2, A0A6P7SUK2	790	8	16144	7.66329	1	0.660583	0.644644
INTERPRO	IPR036621:Anticodon-bd_dom_sf	3	0.237154	0.054901	A0A6P7TYT0, A0A6P7SUW6, A0A6P7U2K4	790	8	16144	7.66329	1	0.660583	0.644644
INTERPRO	IPR002194:Chaperonin_TCP-1_CS	3	0.237154	0.054901	A0A6P7TD58, A0A6P7TVD8, A0A6P7TG13	790	8	16144	7.66329	1	0.660583	0.644644
INTERPRO	IPR002108:ADF-H	3	0.237154	0.054901	A0A6P7T5E3, A0A6P7SF58, A0A6P7SDE0	790	8	16144	7.66329	1	0.660583	0.644644
INTERPRO	IPR002129:PyrdxlP-dep_de-COase	3	0.237154	0.054901	A0A6P7S4N7, A0A6P7T7P8, A0A6P7S450	790	8	16144	7.66329	1	0.660583	0.644644
INTERPRO	IPR011625:A2M_N_BRD	3	0.237154	0.054901	A0A6P7U695, A0A7E6F3R1, A0A6P7SI10, A0A7E6FT26	790	8	16144	7.66329	1	0.660583	0.644644
INTERPRO	IPR037104:Annexin_sf	3	0.237154	0.054901	A0A7E6FJ93, A0A6P7TLI2, A0A6P7SUK2	790	8	16144	7.66329	1	0.660583	0.644644
INTERPRO	IPR029018:Hex-like_dom2	3	0.237154	0.054901	A0A6P7TXI5, A0A6P7SUG4, A0A6P7S5Z3	790	8	16144	7.66329	1	0.660583	0.644644
INTERPRO	IPR001611:Leu-rich_rpt	17	1.34387	0.0584235	A0A7E6FTD6, A0A7E6EJ92, A0A6P7TJS2, A0A7E6EIM1, A0A6P7U089, A0A7E6FTA5, A0A6P7S4E3, A0A7E6EMN7, A0A7E6FQU6, A0A7E6FCF6, A0A7E6F266, A0A7E6F1R3, A0A7E6F408, A0A6P7SKI9, A0A7E6EKL8, A0A7E6EIG8, A0A7E6EJJ9	790	213	16144	1.631	1	0.698461	0.681608
INTERPRO	IPR023313:UBQ-conjugating_AS	4	0.316206	0.0628795	A0A6P7U2F7, A0A7E6ET18, A0A7E6EYX6, A0A6P7TMV9	790	19	16144	4.3022	1	0.746944	0.728922
INTERPRO	IPR014756:Ig_E-set	8	0.632411	0.0652709	A0A7E6FC15, A0A7E6FGP0, A0A6P7SKL3, A0A7E6FE51, A0A6P7SEI9, A0A7E6FG45, A0A6P7SCW1, A0A6P7S5Z3, A0A7E6FIF7	790	73	16144	2.2395	1	0.763319	0.744901
INTERPRO	IPR016156:FAD/NAD-linked_Rdtase_dimer_sf	3	0.237154	0.0683508	A0A6P7SGY9, A0A6P7SBZ0, A0A7E6EPH3	790	9	16144	6.81181	1	0.763319	0.744901
INTERPRO	IPR002928:Myosin_tail	3	0.237154	0.0683508	A0A6P7TRC4, A0A6P7TBM5, A0A6P7T042	790	9	16144	6.81181	1	0.763319	0.744901
INTERPRO	IPR033138:Cu_oxidase_CS	3	0.237154	0.0683508	A0A6P7TZV0, A0A7E6FFP4, A0A7E6FJU5	790	9	16144	6.81181	1	0.763319	0.744901
INTERPRO	IPR022683:Calpain_III	3	0.237154	0.0683508	A0A7E6F654, A0A7E6ENE8, A0A6P7SL98	790	9	16144	6.81181	1	0.763319	0.744901
INTERPRO	IPR003096:SM22_calponin	3	0.237154	0.0683508	A0A6P7T9M7, A0A6P7SR66, A0A6P7SEE8	790	9	16144	6.81181	1	0.763319	0.744901
INTERPRO	IPR013328:6PGD_dom2	3	0.237154	0.0683508	A0A6P7T796, A0A6P7TA04, A0A6P7S7N4	790	9	16144	6.81181	1	0.763319	0.744901
INTERPRO	IPR013658:SGL	3	0.237154	0.0683508	A0A6P7TFF2, A0A6P7SUS5, A0A7E6FIG7	790	9	16144	6.81181	1	0.763319	0.744901
INTERPRO	IPR000082:SEA_dom	3	0.237154	0.0683508	A0A6P7TEV4, A0A7E6FND8, A0A6P7TU72	790	9	16144	6.81181	1	0.763319	0.744901
INTERPRO	IPR011626:Alpha-macroglobulin_TED	3	0.237154	0.0683508	A0A6P7TVQ3, A0A7E6F3R1, A0A6P7SI10, A0A7E6FT26	790	9	16144	6.81181	1	0.763319	0.744901
INTERPRO	IPR038765:Papain-like_cys_pep_sf	10	0.790514	0.0713195	A0A7E6F654, A0A6P7SA56, A0A6P7TX54, A0A7E6ENE8, A0A6P7SLT3, A0A6P7SL98, A0A6P7SCW1, A0A6P7TLU9, A0A6P7T1V5, A0A7E6EZI8	790	105	16144	1.94623	1	0.791731	0.772628
INTERPRO	IPR036961:Kinesin_motor_dom_sf	7	0.55336	0.0718811	A0A6P7TDF6, A0A6P7TRC4, A0A6P7SH40, A0A6P7TY95, A0A6P7TBM5, A0A6P7T7Q5, A0A6P7SK65	790	60	16144	2.38414	1	0.793244	0.774104
INTERPRO	IPR002347:SDR_fam	8	0.632411	0.0732816	A0A6P7SQJ9, A0A6P7TJR0, A0A6P7T833, A0A6P7TG99, A0A6P7S668, A0A6P7SMT0, A0A6P7SP92, A0A6P7SKQ1	790	75	16144	2.17978	1	0.803942	0.784544
INTERPRO	IPR001223:Glyco_hydro18_cat	5	0.395257	0.0754861	A0A6P7THH6, A0A7E6EYI2, A0A6P7SEN3, A0A7E6FP19, A0A6P7SDW1	790	33	16144	3.09628	1	0.818498	0.798748
INTERPRO	IPR045864:aa-tRNA-synth_II/BPL/LPL	5	0.395257	0.0754861	A0A6P7S596, A0A6P7TYT0, A0A6P7SUW6, A0A6P7TT04, A0A6P7U2K4	790	33	16144	3.09628	1	0.818498	0.798748
INTERPRO	IPR000608:UBQ-conjugat_E2	5	0.395257	0.0824009	A0A6P7U2F7, A0A6P7S711, A0A7E6ET18, A0A7E6EYX6, A0A6P7TMV9	790	34	16144	3.00521	1	0.862107	0.841305
INTERPRO	IPR022682:Calpain_domain_III	3	0.237154	0.0827438	A0A7E6F654, A0A7E6ENE8, A0A6P7SL98	790	10	16144	6.13063	1	0.862107	0.841305
INTERPRO	IPR008144:Guanylate_kin-like_dom	3	0.237154	0.0827438	A0A6P7TDS2, A0A6P7TYT3, A0A6P7TAK5	790	10	16144	6.13063	1	0.862107	0.841305
INTERPRO	IPR033139:Caspase_cys_AS	3	0.237154	0.0827438	A0A7E6EGY8, A0A7E6EHR9, A0A7E6EGP6, A0A7E6EUP3, A0A7E6FV02	790	10	16144	6.13063	1	0.862107	0.841305
INTERPRO	IPR029510:Ald_DH_CS_GLU	3	0.237154	0.0827438	A0A6P7S5W4, A0A6P7SYF3, A0A6P7SZ53	790	10	16144	6.13063	1	0.862107	0.841305
INTERPRO	IPR036364:SEA_dom_sf	3	0.237154	0.0827438	A0A6P7TEV4, A0A7E6FND8, A0A6P7TU72	790	10	16144	6.13063	1	0.862107	0.841305
INTERPRO	IPR008145:GK/Ca_channel_bsu	3	0.237154	0.0827438	A0A6P7TDS2, A0A6P7TYT3, A0A6P7TAK5	790	10	16144	6.13063	1	0.862107	0.841305
INTERPRO	IPR027268:Peptidase_M4/M1_CTD_sf	4	0.316206	0.0898368	A0A6P7S7K8, A0A6P7SYD8, A0A6P7TEW0, A0A6P7TQG5	790	22	16144	3.71554	1	0.90277	0.880988
INTERPRO	IPR007110:Ig-like_dom	11	0.869565	0.0927325	A0A7E6FTU7, A0A6P7SC42, A0A7E6FFB0, A0A7E6FKV2, A0A7E6EY74, A0A6P7T943, A0A6P7TL62, A0A7E6ESY7, A0A7E6FJ69, A0A6P7SF14, A0A6P7TK00, A0A7E6EMW4	790	127	16144	1.77	1	0.90277	0.880988
INTERPRO	IPR019798:Ser_HO-MeTrfase_PLP_BS	2	0.158103	0.0953596	A0A6P7U720, A0A6P7T9H2	790	2	16144	20.4354	1	0.90277	0.880988
INTERPRO	IPR001085:Ser_HO-MeTrfase	2	0.158103	0.0953596	A0A6P7U720, A0A6P7T9H2	790	2	16144	20.4354	1	0.90277	0.880988
INTERPRO	IPR017440:Cit_synth/succinyl-CoA_lig_AS	2	0.158103	0.0953596	A0A7E6F497, A0A6P7T2L8	790	2	16144	20.4354	1	0.90277	0.880988
INTERPRO	IPR015795:Pyrv_Knase_C	2	0.158103	0.0953596	A0A6P7T5B6, A0A7E6FCY4	790	2	16144	20.4354	1	0.90277	0.880988
INTERPRO	IPR039429:SHMT-like_dom	2	0.158103	0.0953596	A0A6P7U720, A0A6P7T9H2	790	2	16144	20.4354	1	0.90277	0.880988
INTERPRO	IPR045857:O16G_dom_2	2	0.158103	0.0953596	A0A6P7SHM7, A0A7E6FFP8	790	2	16144	20.4354	1	0.90277	0.880988
INTERPRO	IPR003781:CoA-bd	2	0.158103	0.0953596	A0A7E6F497, A0A6P7T2L8	790	2	16144	20.4354	1	0.90277	0.880988
INTERPRO	IPR036430:RNase_T2-like_sf	2	0.158103	0.0953596	A0A6P7SY66, A0A7E6F7L4	790	2	16144	20.4354	1	0.90277	0.880988
INTERPRO	IPR014837:EF-hand_Ca_insen	2	0.158103	0.0953596	A0A6P7SGJ6, A0A7E6ENX1	790	2	16144	20.4354	1	0.90277	0.880988
INTERPRO	IPR001299:Ependymin	2	0.158103	0.0953596	A0A6P7TXP9, A0A6P7TTQ0	790	2	16144	20.4354	1	0.90277	0.880988
INTERPRO	IPR001557:L-lactate/malate_DH	2	0.158103	0.0953596	A0A6P7TEK8, A0A6P7SHI1	790	2	16144	20.4354	1	0.90277	0.880988
INTERPRO	IPR001568:RNase_T2-like	2	0.158103	0.0953596	A0A6P7SY66, A0A7E6F7L4	790	2	16144	20.4354	1	0.90277	0.880988
INTERPRO	IPR033697:Ribonuclease_T2_eukaryotic	2	0.158103	0.0953596	A0A6P7SY66, A0A7E6F7L4	790	2	16144	20.4354	1	0.90277	0.880988
INTERPRO	IPR033847:Citrt_syn/SCS-alpha_CS	2	0.158103	0.0953596	A0A7E6F497, A0A6P7T2L8	790	2	16144	20.4354	1	0.90277	0.880988
INTERPRO	IPR033130:RNase_T2_His_AS_2	2	0.158103	0.0953596	A0A6P7SY66, A0A7E6F7L4	790	2	16144	20.4354	1	0.90277	0.880988
INTERPRO	IPR023366:ATP_synth_asu-like_sf	2	0.158103	0.0953596	A0A6P7T976, A0A6P7T6U6	790	2	16144	20.4354	1	0.90277	0.880988
INTERPRO	IPR017868:Filamin/ABP280_repeat-like	3	0.237154	0.0979559	A0A7E6FGP0, A0A7E6FE51, A0A7E6FG45, A0A7E6FIF7	790	11	16144	5.5733	1	0.904395	0.882573
INTERPRO	IPR024731:EGF_dom	3	0.237154	0.0979559	A0A7E6EVN8, A0A6P7T8E9, A0A6P7S7I1	790	11	16144	5.5733	1	0.904395	0.882573
INTERPRO	IPR017998:Chaperone_TCP-1	3	0.237154	0.0979559	A0A6P7TD58, A0A6P7TVD8, A0A6P7TG13	790	11	16144	5.5733	1	0.904395	0.882573
INTERPRO	IPR036213:Calpain_III_sf	3	0.237154	0.0979559	A0A7E6F654, A0A7E6ENE8, A0A6P7SL98	790	11	16144	5.5733	1	0.904395	0.882573
INTERPRO	IPR002355:Cu_oxidase_Cu_BS	3	0.237154	0.0979559	A0A6P7TZV0, A0A7E6FFP4, A0A7E6FJU5	790	11	16144	5.5733	1	0.904395	0.882573
