# Supplementary material for: Decoding Octopus Skin Mucus: Impact of Aquarium-Maintenance and Senescence on the Proteome Profile of the Common Octopus (Octopus vulgaris)
Source: Int J Mol Sci. 2024 Sep 15;25(18):9953. doi: 10.3390/ijms25189953 (PMC11431876; doi:10.3390/ijms25189953)
Supplement: Supplementary file 1 [file ijms-25-09953-s001.zip › Supplementary Data S7. Bioactive peptides digestions (trypsin and pepsin) using MS-Digest software.xlsx]

## Sheet: Pepsin
	Accesion	Description	Number	m/z (mi)	m/z (av)	Modifications	Start	End	Missed Cleavages	Sequence	Sequence2	Peptide Ranked
1	A0A6P7SER3	Hemocyanin 1-like, partial OS=Octopus vulgaris	1	806.314	806.877		2874	2880	0	(L)GGEHEMF(W)	GGEHEMF	0.570008
2	A0A6P7SER3	Hemocyanin 1-like, partial OS=Octopus vulgaris	1	809.415	809.903		138	144	0	(W)TQPVDHL(P)	TQPVDHL	0.186904
3	A0A6P7SER3	Hemocyanin 1-like, partial OS=Octopus vulgaris	1	810.458	810.937		2350	2355	0	(L)QEHRKL(P)	QEHRKL	0.199384
4	A0A6P7SER3	Hemocyanin 1-like, partial OS=Octopus vulgaris	1	812.291	812.901		2858	2865	0	(I)CTKDGDCA(F)	CTKDGDCA	0.260544
5	A0A6P7SER3	Hemocyanin 1-like, partial OS=Octopus vulgaris	1	820.387	820.945		2618	2624	0	(L)VKQMEDA(L)	VKQMEDA	0.0663594
6	A0A6P7SER3	Hemocyanin 1-like, partial OS=Octopus vulgaris	1	822.309	822.877	1Oxidation	2874	2880	0	(L)GGEHEMF(W)	GGEHEMF	0.570008
7	A0A6P7SER3	Hemocyanin 1-like, partial OS=Octopus vulgaris	1	830.484	830.968		2549	2555	0	(I)RKNVNSL(T)	RKNVNSL	0.0883515
8	A0A6P7SER3	Hemocyanin 1-like, partial OS=Octopus vulgaris	1	832.489	832.981		47	53	0	(I)RKSVETL(T)	RKSVETL	0.0698136
9	A0A6P7SER3	Hemocyanin 1-like, partial OS=Octopus vulgaris	1	833.452	833.968		439	445	0	(I)PRPTVTY(I)	PRPTVTY	0.206868
10	A0A6P7SER3	Hemocyanin 1-like, partial OS=Octopus vulgaris	1	834.377	834.932		66	72	0	(L)RVMQDDA(S)	RVMQDDA	0.112104
11	A0A6P7SER3	Hemocyanin 1-like, partial OS=Octopus vulgaris	1	835.434	836.004		1239	1245	0	(I)TKQMKEA(H)	TKQMKEA	0.0483105
12	A0A6P7SER3	Hemocyanin 1-like, partial OS=Octopus vulgaris	1	836.382	836.945	1Oxidation	2618	2624	0	(L)VKQMEDA(L)	VKQMEDA	0.0663594
13	A0A6P7SER3	Hemocyanin 1-like, partial OS=Octopus vulgaris	1	837.458	837.96		704	710	0	(L)SEVHRPL(K)	SEVHRPL	0.307476
14	A0A6P7SER3	Hemocyanin 1-like, partial OS=Octopus vulgaris	1	848.429	849.002		751	758	0	(F)GGMSVREL(Q)	GGMSVREL	0.331735
15	A0A6P7SER3	Hemocyanin 1-like, partial OS=Octopus vulgaris	1	850.372	850.931	1Oxidation	66	72	0	(L)RVMQDDA(S)	RVMQDDA	0.112104
16	A0A6P7SER3	Hemocyanin 1-like, partial OS=Octopus vulgaris	1	851.429	852.003	1Oxidation	1239	1245	0	(I)TKQMKEA(H)	TKQMKEA	0.0483105
17	A0A6P7SER3	Hemocyanin 1-like, partial OS=Octopus vulgaris	1	853.376	853.975		1978	1984	0	(L)SKPEDMF(R)	SKPEDMF	0.704257
18	A0A6P7SER3	Hemocyanin 1-like, partial OS=Octopus vulgaris	1	859.474	859.966		2132	2138	0	(I)RRNVDSL(D)	RRNVDSL	0.131134
19	A0A6P7SER3	Hemocyanin 1-like, partial OS=Octopus vulgaris	1	860.445	861.06		1532	1538	0	(L)NVPMRPF(S)	NVPMRPF	0.853557
20	A0A6P7SER3	Hemocyanin 1-like, partial OS=Octopus vulgaris	1	860.472	860.989		2509	2516	0	(I)ETVDGKVL(D)	ETVDGKVL	0.0771665
21	A0A6P7SER3	Hemocyanin 1-like, partial OS=Octopus vulgaris	1	862.46	863.076		1120	1126	0	(L)RKPMSPF(S)	RKPMSPF	0.808003
22	A0A6P7SER3	Hemocyanin 1-like, partial OS=Octopus vulgaris	1	864.356	864.958		2056	2063	0	(L)GGSTEMPW(A)	GGSTEMPW	0.676037
23	A0A6P7SER3	Hemocyanin 1-like, partial OS=Octopus vulgaris	1	864.424	865.002	1Oxidation	751	758	0	(F)GGMSVREL(Q)	GGMSVREL	0.331735
24	A0A6P7SER3	Hemocyanin 1-like, partial OS=Octopus vulgaris	1	869.371	869.974	1Oxidation	1978	1984	0	(L)SKPEDMF(R)	SKPEDMF	0.704257
25	A0A6P7SER3	Hemocyanin 1-like, partial OS=Octopus vulgaris	1	872.393	872.981		154	161	0	(F)MDPSSHKA(K)	MDPSSHKA	0.234593
26	A0A6P7SER3	Hemocyanin 1-like, partial OS=Octopus vulgaris	1	876.44	877.059	1Oxidation	1532	1538	0	(L)NVPMRPF(S)	NVPMRPF	0.853557
27	A0A6P7SER3	Hemocyanin 1-like, partial OS=Octopus vulgaris	1	878.437	878.966		2796	2803	0	(A)HSTGKTTF(N)	HSTGKTTF	0.204091
28	A0A6P7SER3	Hemocyanin 1-like, partial OS=Octopus vulgaris	1	878.455	879.075	1Oxidation	1120	1126	0	(L)RKPMSPF(S)	RKPMSPF	0.808003
29	A0A6P7SER3	Hemocyanin 1-like, partial OS=Octopus vulgaris	1	880.351	880.957	1Oxidation	2056	2063	0	(L)GGSTEMPW(A)	GGSTEMPW	0.676037
30	A0A6P7SER3	Hemocyanin 1-like, partial OS=Octopus vulgaris	1	881.557	882.1		2535	2541	0	(F)KKEVHKI(A)	KKEVHKI	0.0527299
31	A0A6P7SER3	Hemocyanin 1-like, partial OS=Octopus vulgaris	1	885.429	886.067		283	289	0	(F)HKPMEPF(G)	HKPMEPF	0.734071
32	A0A6P7SER3	Hemocyanin 1-like, partial OS=Octopus vulgaris	1	888.388	888.98	1Oxidation	154	161	0	(F)MDPSSHKA(K)	MDPSSHKA	0.234593
33	A0A6P7SER3	Hemocyanin 1-like, partial OS=Octopus vulgaris	1	890.412	890.936		720	726	0	(L)NNNKHTY(R)	NNNKHTY	0.121699
34	A0A6P7SER3	Hemocyanin 1-like, partial OS=Octopus vulgaris	1	892.351	892.968		1636	1643	0	(L)GGESEMPW(Q)	GGESEMPW	0.555253
35	A0A6P7SER3	Hemocyanin 1-like, partial OS=Octopus vulgaris	1	901.424	902.066	1Oxidation	283	289	0	(F)HKPMEPF(G)	HKPMEPF	0.734071
36	A0A6P7SER3	Hemocyanin 1-like, partial OS=Octopus vulgaris	1	903.526	904.06		1669	1676	0	(F)RVKTEVTA(V)	RVKTEVTA	0.0254603
37	A0A6P7SER3	Hemocyanin 1-like, partial OS=Octopus vulgaris	1	905.346	905.967		2464	2471	0	(L)GGDNEMPW(H)	GGDNEMPW	0.778264
38	A0A6P7SER3	Hemocyanin 1-like, partial OS=Octopus vulgaris	1	908.346	908.968	1Oxidation	1636	1643	0	(L)GGESEMPW(Q)	GGESEMPW	0.555253
39	A0A6P7SER3	Hemocyanin 1-like, partial OS=Octopus vulgaris	1	913.416	913.971	1Gln->pyro-Glu	2833	2839	0	(I)QHEDRVF(A)	QHEDRVF	0.372931
40	A0A6P7SER3	Hemocyanin 1-like, partial OS=Octopus vulgaris	1	916.398	917.037		387	394	0	(L)GGVHEMTW(N)	GGVHEMTW	0.479901
41	A0A6P7SER3	Hemocyanin 1-like, partial OS=Octopus vulgaris	1	921.341	921.966	1Oxidation	2464	2471	0	(L)GGDNEMPW(H)	GGDNEMPW	0.778264
42	A0A6P7SER3	Hemocyanin 1-like, partial OS=Octopus vulgaris	1	923.393	924.026		806	813	0	(L)GGSKEMEW(R)	GGSKEMEW	0.438552
43	A0A6P7SER3	Hemocyanin 1-like, partial OS=Octopus vulgaris	1	930.443	931.002		2833	2839	0	(I)QHEDRVF(A)	QHEDRVF	0.372931
44	A0A6P7SER3	Hemocyanin 1-like, partial OS=Octopus vulgaris	1	932.393	933.037	1Oxidation	387	394	0	(L)GGVHEMTW(N)	GGVHEMTW	0.479901
45	A0A6P7SER3	Hemocyanin 1-like, partial OS=Octopus vulgaris	1	935.458	936.018	1Gln->pyro-Glu	188	196	0	(F)QSSKGGKNF(L)	QSSKGGKNF	0.44303
46	A0A6P7SER3	Hemocyanin 1-like, partial OS=Octopus vulgaris	1	939.388	940.025	1Oxidation	806	813	0	(L)GGSKEMEW(R)	GGSKEMEW	0.438552
47	A0A6P7SER3	Hemocyanin 1-like, partial OS=Octopus vulgaris	1	952.485	953.049		188	196	0	(F)QSSKGGKNF(L)	QSSKGGKNF	0.44303
48	A0A6P7SER3	Hemocyanin 1-like, partial OS=Octopus vulgaris	1	971.308	972		2449	2457	0	(L)CNDTTCEDA(G)	CNDTTCEDA	0.131899
49	A0A6P7SER3	Hemocyanin 1-like, partial OS=Octopus vulgaris	1	977.491	978.062		1499	1506	0	(L)HHSNVDRI(W)	HHSNVDRI	0.211871
50	A0A6P7SER3	Hemocyanin 1-like, partial OS=Octopus vulgaris	1	977.491	978.062		1923	1930	0	(L)HHSNVDRL(W)	HHSNVDRL	0.329543
51	A0A6P7SER3	Hemocyanin 1-like, partial OS=Octopus vulgaris	1	979.47	980.034		2744	2751	0	(L)HHSNTDRI(W)	HHSNTDRI	0.233481
52	A0A6P7SER3	Hemocyanin 1-like, partial OS=Octopus vulgaris	1	984.374	985.198		521	529	0	(A)CCVHGMSTF(P)	CCVHGMSTF	0.712209
53	A0A6P7SER3	Hemocyanin 1-like, partial OS=Octopus vulgaris	1	987.427	988.001		474	481	0	(L)TTEEEHEL(R)	TTEEEHEL	0.0266805
54	A0A6P7SER3	Hemocyanin 1-like, partial OS=Octopus vulgaris	1	991.507	992.089		675	682	0	(L)HHSQVDRL(W)	HHSQVDRL	0.282885
55	A0A6P7SER3	Hemocyanin 1-like, partial OS=Octopus vulgaris	1	991.507	992.089		251	258	0	(L)HHSNVERL(F)	HHSNVERL	0.275042
56	A0A6P7SER3	Hemocyanin 1-like, partial OS=Octopus vulgaris	1	993.438	994.181		93	102	0	(A)PDGSTVVCCL(H)	PDGSTVVCCL	0.659001
57	A0A6P7SER3	Hemocyanin 1-like, partial OS=Octopus vulgaris	1	994.489	995.155		2335	2342	0	(I)HHSMVDRL(W)	HHSMVDRL	0.457398
58	A0A6P7SER3	Hemocyanin 1-like, partial OS=Octopus vulgaris	1	996.547	997.146		1849	1856	0	(I)TKRDVSKY(L)	TKRDVSKY	0.0524
59	A0A6P7SER3	Hemocyanin 1-like, partial OS=Octopus vulgaris	1	1000.37	1001.2	1Oxidation	521	529	0	(A)CCVHGMSTF(P)	CCVHGMSTF	0.712209
60	A0A6P7SER3	Hemocyanin 1-like, partial OS=Octopus vulgaris	1	1010.48	1011.15	1Oxidation	2335	2342	0	(I)HHSMVDRL(W)	HHSMVDRL	0.457398
61	A0A6P7SER3	Hemocyanin 1-like, partial OS=Octopus vulgaris	1	1013.62	1014.22		1714	1721	0	(L)VRKNVERL(S)	VRKNVERL	0.125128
62	A0A6P7SER3	Hemocyanin 1-like, partial OS=Octopus vulgaris	1	1017.46	1018.08		1551	1559	0	(L)THSTPNDVF(D)	THSTPNDVF	0.22504
63	A0A6P7SER3	Hemocyanin 1-like, partial OS=Octopus vulgaris	1	1024.42	1025.02		904	912	0	(Y)EDDKSPNGY(Q)	EDDKSPNGY	0.246535
64	A0A6P7SER3	Hemocyanin 1-like, partial OS=Octopus vulgaris	1	1025.4	1026.25		2602	2610	0	(A)CCQHGMVTF(P)	CCQHGMVTF	0.745641
65	A0A6P7SER3	Hemocyanin 1-like, partial OS=Octopus vulgaris	1	1041.4	1042.25	1Oxidation	2602	2610	0	(A)CCQHGMVTF(P)	CCQHGMVTF	0.745641
66	A0A6P7SER3	Hemocyanin 1-like, partial OS=Octopus vulgaris	1	1050.5	1051.11		1705	1713	0	(F)KHEESNGHL(V)	KHEESNGHL	0.134428
67	A0A6P7SER3	Hemocyanin 1-like, partial OS=Octopus vulgaris	1	1059.58	1060.25		579	587	0	(Y)TKEVKPNPF(F)	TKEVKPNPF	0.199075
68	A0A6P7SER3	Hemocyanin 1-like, partial OS=Octopus vulgaris	1	1075.6	1076.21		880	888	0	(Y)RSRRDVSSL(T)	RSRRDVSSL	0.113563
69	A0A6P7SER3	Hemocyanin 1-like, partial OS=Octopus vulgaris	1	1077.52	1078.17		2650	2658	0	(L)VTEKENNPF(H)	VTEKENNPF	0.0988407
70	A0A6P7SER3	Hemocyanin 1-like, partial OS=Octopus vulgaris	1	1086.49	1087.2		1321	1329	0	(F)KDMTTDGRY(E)	KDMTTDGRY	0.179876
71	A0A6P7SER3	Hemocyanin 1-like, partial OS=Octopus vulgaris	1	1102.48	1103.2	1Oxidation	1321	1329	0	(F)KDMTTDGRY(E)	KDMTTDGRY	0.179876
72	A0A6P7SER3	Hemocyanin 1-like, partial OS=Octopus vulgaris	1	1118.58	1119.23		2664	2673	0	(I)DVVNKDTTRA(P)	DVVNKDTTRA	0.110742
73	A0A6P7SER3	Hemocyanin 1-like, partial OS=Octopus vulgaris	1	1137.51	1138.18		2680	2689	0	(F)DDPEKGDKSF(F)	DDPEKGDKSF	0.311113
74	A0A6P7SER3	Hemocyanin 1-like, partial OS=Octopus vulgaris	1	1143.52	1144.26		1477	1487	0	(L)GGRDPHSMSSL(D)	GGRDPHSMSSL	0.597154
75	A0A6P7SER3	Hemocyanin 1-like, partial OS=Octopus vulgaris	1	1149.55	1150.25		1087	1095	0	(L)HHSNVDRVW(A)	HHSNVDRVW	0.324079
76	A0A6P7SER3	Hemocyanin 1-like, partial OS=Octopus vulgaris	1	1153.57	1154.28		611	620	0	(F)EKPTKGHHGY(L)	EKPTKGHHGY	0.161443
77	A0A6P7SER3	Hemocyanin 1-like, partial OS=Octopus vulgaris	1	1159.52	1160.26	1Oxidation	1477	1487	0	(L)GGRDPHSMSSL(D)	GGRDPHSMSSL	0.597154
78	A0A6P7SER3	Hemocyanin 1-like, partial OS=Octopus vulgaris	1	1206.64	1207.38		865	875	0	(F)TPGKKESDVVF(D)	TPGKKESDVVF	0.151918
79	A0A6P7SER3	Hemocyanin 1-like, partial OS=Octopus vulgaris	1	1221.56	1222.37	1Gln->pyro-Glu	1341	1351	0	(A)QCPNKDGSKVY(T)	QCPNKDGSKVY	0.35103
80	A0A6P7SER3	Hemocyanin 1-like, partial OS=Octopus vulgaris	1	1238.58	1239.4		1341	1351	0	(A)QCPNKDGSKVY(T)	QCPNKDGSKVY	0.35103
81	A0A6P7SER3	Hemocyanin 1-like, partial OS=Octopus vulgaris	1	1261.62	1262.44		335	344	0	(L)MKEHQQHPRA(F)	MKEHQQHPRA	0.150983
82	A0A6P7SER3	Hemocyanin 1-like, partial OS=Octopus vulgaris	1	1277.62	1278.44	1Oxidation	335	344	0	(L)MKEHQQHPRA(F)	MKEHQQHPRA	0.150983
83	A0A6P7SER3	Hemocyanin 1-like, partial OS=Octopus vulgaris	1	1281.64	1282.41		2421	2430	0	(I)HKHQNTDRVF(A)	HKHQNTDRVF	0.233295
84	A0A6P7SER3	Hemocyanin 1-like, partial OS=Octopus vulgaris	1	1317.56	1318.48		1615	1626	0	(I)CVPTSKHEENCA(H)	CVPTSKHEENCA	0.191903
85	A0A6P7SER3	Hemocyanin 1-like, partial OS=Octopus vulgaris	1	1319.76	1320.62		1176	1185	0	(I)NRRRMKGRVF(A)	NRRRMKGRVF	0.362318
86	A0A6P7SER3	Hemocyanin 1-like, partial OS=Octopus vulgaris	1	1331.61	1332.45		2204	2215	0	(F)EDSMRRHGSSVA(T)	EDSMRRHGSSVA	0.133332
87	A0A6P7SER3	Hemocyanin 1-like, partial OS=Octopus vulgaris	1	1335.75	1336.62	1Oxidation	1176	1185	0	(I)NRRRMKGRVF(A)	NRRRMKGRVF	0.362318
88	A0A6P7SER3	Hemocyanin 1-like, partial OS=Octopus vulgaris	1	1347.61	1348.45	1Oxidation	2204	2215	0	(F)EDSMRRHGSSVA(T)	EDSMRRHGSSVA	0.133332
89	A0A6P7SER3	Hemocyanin 1-like, partial OS=Octopus vulgaris	1	1379.7	1380.52		2012	2021	0	(I)RHQREHDRVF(A)	RHQREHDRVF	0.172123
90	A0A6P7SER3	Hemocyanin 1-like, partial OS=Octopus vulgaris	1	1390.52	1391.49		2040	2052	0	(I)CVEGGECHEGSHF(A)	CVEGGECHEGSHF	0.467392
91	A0A6P7SER3	Hemocyanin 1-like, partial OS=Octopus vulgaris	1	1412.71	1413.54		1428	1439	0	(L)NTETNRDPQPKL(F)	NTETNRDPQPKL	0.09301
92	A0A6P7SER3	Hemocyanin 1-like, partial OS=Octopus vulgaris	1	1418.7	1419.55		2151	2162	0	(L)TRVKEDKSDHGF(Q)	TRVKEDKSDHGF	0.116447
93	A0A6P7SER3	Hemocyanin 1-like, partial OS=Octopus vulgaris	1	1426.71	1427.63		1734	1745	0	(L)KRMQKDKSSDGF(E)	KRMQKDKSSDGF	0.194358
94	A0A6P7SER3	Hemocyanin 1-like, partial OS=Octopus vulgaris	1	1442.71	1443.63	1Oxidation	1734	1745	0	(L)KRMQKDKSSDGF(E)	KRMQKDKSSDGF	0.194358
95	A0A6P7SER3	Hemocyanin 1-like, partial OS=Octopus vulgaris	1	1518.7	1519.69		1133	1145	0	(I)NVDSMTREHSVPF(D)	NVDSMTREHSVPF	0.15307
96	A0A6P7SER3	Hemocyanin 1-like, partial OS=Octopus vulgaris	1	1534.63	1535.7		2169	2182	0	(Y)HGSTMCPSPDDPKY(A)	HGSTMCPSPDDPKY	0.271473
97	A0A6P7SER3	Hemocyanin 1-like, partial OS=Octopus vulgaris	1	1534.7	1535.69	1Oxidation	1133	1145	0	(I)NVDSMTREHSVPF(D)	NVDSMTREHSVPF	0.15307
98	A0A6P7SER3	Hemocyanin 1-like, partial OS=Octopus vulgaris	1	1550.62	1551.7	1Oxidation	2169	2182	0	(Y)HGSTMCPSPDDPKY(A)	HGSTMCPSPDDPKY	0.271473
99	A0A6P7SER3	Hemocyanin 1-like, partial OS=Octopus vulgaris	1	2344.02	2345.55		363	383	0	(A)VCVPTDDKRHSDNCNNHVGSF(F)	VCVPTDDKRHSDNCNNHVGSF	0.402536
100	A0A6P7SER3	Hemocyanin 1-like OS=Octopus vulgaris	1	804.432	804.886		5550	5556	0	(A)NKNTTRA(P)	NKNTTRA	0.0862989
101	A0A6P7SER3	Hemocyanin 1-like OS=Octopus vulgaris	1	806.314	806.877		2835	2841	0	(L)GGEHEMF(W)	GGEHEMF	0.570008
102	A0A6P7SER3	Hemocyanin 1-like OS=Octopus vulgaris	1	806.314	806.877		5757	5763	0	(L)GGEHEMF(W)	GGEHEMF	0.570008
103	A0A6P7SER3	Hemocyanin 1-like OS=Octopus vulgaris	1	809.415	809.903		99	105	0	(W)TQPVDHL(P)	TQPVDHL	0.186904
104	A0A6P7SER3	Hemocyanin 1-like OS=Octopus vulgaris	1	809.415	809.903		3021	3027	0	(W)TQPVDHL(P)	TQPVDHL	0.186904
105	A0A6P7SER3	Hemocyanin 1-like OS=Octopus vulgaris	1	810.458	810.937		2311	2316	0	(L)QEHRKL(P)	QEHRKL	0.199384
106	A0A6P7SER3	Hemocyanin 1-like OS=Octopus vulgaris	1	810.458	810.937		5233	5238	0	(L)QEHRKL(P)	QEHRKL	0.199384
107	A0A6P7SER3	Hemocyanin 1-like OS=Octopus vulgaris	1	820.387	820.945		2579	2585	0	(L)VKQMEDA(L)	VKQMEDA	0.0663594
108	A0A6P7SER3	Hemocyanin 1-like OS=Octopus vulgaris	1	820.387	820.945		5501	5507	0	(L)VKQMEDA(L)	VKQMEDA	0.0663594
109	A0A6P7SER3	Hemocyanin 1-like OS=Octopus vulgaris	1	822.309	822.877	1Oxidation	2835	2841	0	(L)GGEHEMF(W)	GGEHEMF	0.570008
110	A0A6P7SER3	Hemocyanin 1-like OS=Octopus vulgaris	1	822.309	822.877	1Oxidation	5757	5763	0	(L)GGEHEMF(W)	GGEHEMF	0.570008
111	A0A6P7SER3	Hemocyanin 1-like OS=Octopus vulgaris	1	830.484	830.968		2510	2516	0	(I)RKNVNSL(T)	RKNVNSL	0.0883515
112	A0A6P7SER3	Hemocyanin 1-like OS=Octopus vulgaris	1	830.484	830.968		5432	5438	0	(I)RKNVNSL(T)	RKNVNSL	0.0883515
113	A0A6P7SER3	Hemocyanin 1-like OS=Octopus vulgaris	1	832.489	832.981		8	14	0	(I)RKSVETL(T)	RKSVETL	0.0698136
114	A0A6P7SER3	Hemocyanin 1-like OS=Octopus vulgaris	1	832.489	832.981		2930	2936	0	(I)RKSVETL(T)	RKSVETL	0.0698136
115	A0A6P7SER3	Hemocyanin 1-like OS=Octopus vulgaris	1	833.452	833.968		400	406	0	(I)PRPTVTY(I)	PRPTVTY	0.206868
116	A0A6P7SER3	Hemocyanin 1-like OS=Octopus vulgaris	1	833.452	833.968		3322	3328	0	(I)PRPTVTY(I)	PRPTVTY	0.206868
117	A0A6P7SER3	Hemocyanin 1-like OS=Octopus vulgaris	1	834.377	834.932		27	33	0	(L)RVMQDDA(S)	RVMQDDA	0.112104
118	A0A6P7SER3	Hemocyanin 1-like OS=Octopus vulgaris	1	835.434	836.004		1200	1206	0	(I)TKQMKEA(H)	TKQMKEA	0.0483105
119	A0A6P7SER3	Hemocyanin 1-like OS=Octopus vulgaris	1	835.434	836.004		4122	4128	0	(I)TKQMKEA(H)	TKQMKEA	0.0483105
120	A0A6P7SER3	Hemocyanin 1-like OS=Octopus vulgaris	1	836.382	836.945	1Oxidation	2579	2585	0	(L)VKQMEDA(L)	VKQMEDA	0.0663594
121	A0A6P7SER3	Hemocyanin 1-like OS=Octopus vulgaris	1	836.382	836.945	1Oxidation	5501	5507	0	(L)VKQMEDA(L)	VKQMEDA	0.0663594
122	A0A6P7SER3	Hemocyanin 1-like OS=Octopus vulgaris	1	837.458	837.96		665	671	0	(L)SEVHRPL(K)	SEVHRPL	0.307476
123	A0A6P7SER3	Hemocyanin 1-like OS=Octopus vulgaris	1	837.458	837.96		3587	3593	0	(L)SEVHRPL(K)	SEVHRPL	0.307476
124	A0A6P7SER3	Hemocyanin 1-like OS=Octopus vulgaris	1	844.525	845.036		1630	1636	0	(F)RVKTEVI(A)	RVKTEVI	0.0304109
125	A0A6P7SER3	Hemocyanin 1-like OS=Octopus vulgaris	1	848.429	849.002		712	719	0	(F)GGMSVREL(Q)	GGMSVREL	0.331735
126	A0A6P7SER3	Hemocyanin 1-like OS=Octopus vulgaris	1	848.429	849.002		3634	3641	0	(F)GGMSVREL(Q)	GGMSVREL	0.331735
127	A0A6P7SER3	Hemocyanin 1-like OS=Octopus vulgaris	1	850.372	850.931	1Oxidation	27	33	0	(L)RVMQDDA(S)	RVMQDDA	0.112104
128	A0A6P7SER3	Hemocyanin 1-like OS=Octopus vulgaris	1	851.429	852.003	1Oxidation	1200	1206	0	(I)TKQMKEA(H)	TKQMKEA	0.0483105
129	A0A6P7SER3	Hemocyanin 1-like OS=Octopus vulgaris	1	851.429	852.003	1Oxidation	4122	4128	0	(I)TKQMKEA(H)	TKQMKEA	0.0483105
130	A0A6P7SER3	Hemocyanin 1-like OS=Octopus vulgaris	1	853.376	853.975		1939	1945	0	(L)SKPEDMF(R)	SKPEDMF	0.704257
131	A0A6P7SER3	Hemocyanin 1-like OS=Octopus vulgaris	1	853.376	853.975		4861	4867	0	(L)SKPEDMF(R)	SKPEDMF	0.704257
132	A0A6P7SER3	Hemocyanin 1-like OS=Octopus vulgaris	1	859.474	859.966		2093	2099	0	(I)RRNVDSL(D)	RRNVDSL	0.131134
133	A0A6P7SER3	Hemocyanin 1-like OS=Octopus vulgaris	1	859.474	859.966		5015	5021	0	(I)RRNVDSL(D)	RRNVDSL	0.131134
134	A0A6P7SER3	Hemocyanin 1-like OS=Octopus vulgaris	1	860.445	861.06		1493	1499	0	(L)NVPMRPF(S)	NVPMRPF	0.853557
135	A0A6P7SER3	Hemocyanin 1-like OS=Octopus vulgaris	1	860.445	861.06		4415	4421	0	(L)NVPMRPF(S)	NVPMRPF	0.853557
136	A0A6P7SER3	Hemocyanin 1-like OS=Octopus vulgaris	1	860.472	860.989		2470	2477	0	(I)ETVDGKVL(D)	ETVDGKVL	0.0771665
137	A0A6P7SER3	Hemocyanin 1-like OS=Octopus vulgaris	1	860.472	860.989		5392	5399	0	(I)ETVDGKVL(D)	ETVDGKVL	0.0771665
138	A0A6P7SER3	Hemocyanin 1-like OS=Octopus vulgaris	1	862.46	863.076		1081	1087	0	(L)RKPMSPF(S)	RKPMSPF	0.808003
139	A0A6P7SER3	Hemocyanin 1-like OS=Octopus vulgaris	1	862.46	863.076		4003	4009	0	(L)RKPMSPF(S)	RKPMSPF	0.808003
140	A0A6P7SER3	Hemocyanin 1-like OS=Octopus vulgaris	1	864.356	864.958		2017	2024	0	(L)GGSTEMPW(A)	GGSTEMPW	0.676037
141	A0A6P7SER3	Hemocyanin 1-like OS=Octopus vulgaris	1	864.356	864.958		4939	4946	0	(L)GGSTEMPW(A)	GGSTEMPW	0.676037
142	A0A6P7SER3	Hemocyanin 1-like OS=Octopus vulgaris	1	864.424	865.002	1Oxidation	712	719	0	(F)GGMSVREL(Q)	GGMSVREL	0.331735
143	A0A6P7SER3	Hemocyanin 1-like OS=Octopus vulgaris	1	864.424	865.002	1Oxidation	3634	3641	0	(F)GGMSVREL(Q)	GGMSVREL	0.331735
144	A0A6P7SER3	Hemocyanin 1-like OS=Octopus vulgaris	1	869.371	869.974	1Oxidation	1939	1945	0	(L)SKPEDMF(R)	SKPEDMF	0.704257
145	A0A6P7SER3	Hemocyanin 1-like OS=Octopus vulgaris	1	869.371	869.974	1Oxidation	4861	4867	0	(L)SKPEDMF(R)	SKPEDMF	0.704257
146	A0A6P7SER3	Hemocyanin 1-like OS=Octopus vulgaris	1	871.377	871.996		3166	3172	0	(F)HNPMEPF(G)	HNPMEPF	0.804284
147	A0A6P7SER3	Hemocyanin 1-like OS=Octopus vulgaris	1	872.393	872.981		115	122	0	(F)MDPSSHKA(K)	MDPSSHKA	0.234593
148	A0A6P7SER3	Hemocyanin 1-like OS=Octopus vulgaris	1	872.393	872.981		3037	3044	0	(F)MDPSSHKA(K)	MDPSSHKA	0.234593
149	A0A6P7SER3	Hemocyanin 1-like OS=Octopus vulgaris	1	876.44	877.059	1Oxidation	1493	1499	0	(L)NVPMRPF(S)	NVPMRPF	0.853557
150	A0A6P7SER3	Hemocyanin 1-like OS=Octopus vulgaris	1	876.44	877.059	1Oxidation	4415	4421	0	(L)NVPMRPF(S)	NVPMRPF	0.853557
151	A0A6P7SER3	Hemocyanin 1-like OS=Octopus vulgaris	1	877.405	877.935		5535	5541	0	(A)EKENNPF(H)	EKENNPF	0.228715
152	A0A6P7SER3	Hemocyanin 1-like OS=Octopus vulgaris	1	878.455	879.075	1Oxidation	1081	1087	0	(L)RKPMSPF(S)	RKPMSPF	0.808003
153	A0A6P7SER3	Hemocyanin 1-like OS=Octopus vulgaris	1	878.455	879.075	1Oxidation	4003	4009	0	(L)RKPMSPF(S)	RKPMSPF	0.808003
154	A0A6P7SER3	Hemocyanin 1-like OS=Octopus vulgaris	1	879.431	880.12		2901	2907	0	(L)EEVMMKI(P)	EEVMMKI	0.150837
155	A0A6P7SER3	Hemocyanin 1-like OS=Octopus vulgaris	1	880.351	880.957	1Oxidation	2017	2024	0	(L)GGSTEMPW(A)	GGSTEMPW	0.676037
156	A0A6P7SER3	Hemocyanin 1-like OS=Octopus vulgaris	1	880.351	880.957	1Oxidation	4939	4946	0	(L)GGSTEMPW(A)	GGSTEMPW	0.676037
157	A0A6P7SER3	Hemocyanin 1-like OS=Octopus vulgaris	1	881.557	882.1		2496	2502	0	(F)KKEVHKI(A)	KKEVHKI	0.0527299
158	A0A6P7SER3	Hemocyanin 1-like OS=Octopus vulgaris	1	881.557	882.1		5418	5424	0	(F)KKEVHKI(A)	KKEVHKI	0.0527299
159	A0A6P7SER3	Hemocyanin 1-like OS=Octopus vulgaris	1	885.429	886.067		244	250	0	(F)HKPMEPF(G)	HKPMEPF	0.734071
160	A0A6P7SER3	Hemocyanin 1-like OS=Octopus vulgaris	1	887.372	887.995	1Oxidation	3166	3172	0	(F)HNPMEPF(G)	HNPMEPF	0.804284
161	A0A6P7SER3	Hemocyanin 1-like OS=Octopus vulgaris	1	888.388	888.98	1Oxidation	115	122	0	(F)MDPSSHKA(K)	MDPSSHKA	0.234593
162	A0A6P7SER3	Hemocyanin 1-like OS=Octopus vulgaris	1	888.388	888.98	1Oxidation	3037	3044	0	(F)MDPSSHKA(K)	MDPSSHKA	0.234593
163	A0A6P7SER3	Hemocyanin 1-like OS=Octopus vulgaris	1	890.412	890.936		681	687	0	(L)NNNKHTY(R)	NNNKHTY	0.121699
164	A0A6P7SER3	Hemocyanin 1-like OS=Octopus vulgaris	1	890.412	890.936		3603	3609	0	(L)NNNKHTY(R)	NNNKHTY	0.121699
165	A0A6P7SER3	Hemocyanin 1-like OS=Octopus vulgaris	1	892.351	892.968		1597	1604	0	(L)GGESEMPW(Q)	GGESEMPW	0.555253
166	A0A6P7SER3	Hemocyanin 1-like OS=Octopus vulgaris	1	892.351	892.968		4519	4526	0	(L)GGESEMPW(Q)	GGESEMPW	0.555253
167	A0A6P7SER3	Hemocyanin 1-like OS=Octopus vulgaris	1	895.426	896.119	1Oxidation	2901	2907	0	(L)EEVMMKI(P)	EEVMMKI	0.150837
168	A0A6P7SER3	Hemocyanin 1-like OS=Octopus vulgaris	1	901.424	902.066	1Oxidation	244	250	0	(F)HKPMEPF(G)	HKPMEPF	0.734071
169	A0A6P7SER3	Hemocyanin 1-like OS=Octopus vulgaris	1	905.346	905.967		2425	2432	0	(L)GGDNEMPW(H)	GGDNEMPW	0.778264
170	A0A6P7SER3	Hemocyanin 1-like OS=Octopus vulgaris	1	905.346	905.967		5347	5354	0	(L)GGDNEMPW(H)	GGDNEMPW	0.778264
171	A0A6P7SER3	Hemocyanin 1-like OS=Octopus vulgaris	1	908.346	908.968	1Oxidation	1597	1604	0	(L)GGESEMPW(Q)	GGESEMPW	0.555253
172	A0A6P7SER3	Hemocyanin 1-like OS=Octopus vulgaris	1	908.346	908.968	1Oxidation	4519	4526	0	(L)GGESEMPW(Q)	GGESEMPW	0.555253
173	A0A6P7SER3	Hemocyanin 1-like OS=Octopus vulgaris	1	911.421	912.119	2Oxidation	2901	2907	0	(L)EEVMMKI(P)	EEVMMKI	0.150837
174	A0A6P7SER3	Hemocyanin 1-like OS=Octopus vulgaris	1	913.416	913.971	1Gln->pyro-Glu	2794	2800	0	(I)QHEDRVF(A)	QHEDRVF	0.372931
175	A0A6P7SER3	Hemocyanin 1-like OS=Octopus vulgaris	1	913.416	913.971	1Gln->pyro-Glu	5716	5722	0	(I)QHEDRVF(A)	QHEDRVF	0.372931
176	A0A6P7SER3	Hemocyanin 1-like OS=Octopus vulgaris	1	916.398	917.037		348	355	0	(L)GGVHEMTW(N)	GGVHEMTW	0.479901
177	A0A6P7SER3	Hemocyanin 1-like OS=Octopus vulgaris	1	916.398	917.037		3270	3277	0	(L)GGVHEMTW(N)	GGVHEMTW	0.479901
178	A0A6P7SER3	Hemocyanin 1-like OS=Octopus vulgaris	1	921.341	921.966	1Oxidation	2425	2432	0	(L)GGDNEMPW(H)	GGDNEMPW	0.778264
179	A0A6P7SER3	Hemocyanin 1-like OS=Octopus vulgaris	1	921.341	921.966	1Oxidation	5347	5354	0	(L)GGDNEMPW(H)	GGDNEMPW	0.778264
180	A0A6P7SER3	Hemocyanin 1-like OS=Octopus vulgaris	1	923.393	924.026		767	774	0	(L)GGSKEMEW(R)	GGSKEMEW	0.438552
181	A0A6P7SER3	Hemocyanin 1-like OS=Octopus vulgaris	1	923.393	924.026		3689	3696	0	(L)GGSKEMEW(R)	GGSKEMEW	0.438552
182	A0A6P7SER3	Hemocyanin 1-like OS=Octopus vulgaris	1	930.443	931.002		2794	2800	0	(I)QHEDRVF(A)	QHEDRVF	0.372931
183	A0A6P7SER3	Hemocyanin 1-like OS=Octopus vulgaris	1	930.443	931.002		5716	5722	0	(I)QHEDRVF(A)	QHEDRVF	0.372931
184	A0A6P7SER3	Hemocyanin 1-like OS=Octopus vulgaris	1	932.393	933.037	1Oxidation	348	355	0	(L)GGVHEMTW(N)	GGVHEMTW	0.479901
185	A0A6P7SER3	Hemocyanin 1-like OS=Octopus vulgaris	1	932.393	933.037	1Oxidation	3270	3277	0	(L)GGVHEMTW(N)	GGVHEMTW	0.479901
186	A0A6P7SER3	Hemocyanin 1-like OS=Octopus vulgaris	1	935.458	936.018	1Gln->pyro-Glu	149	157	0	(F)QSSKGGKNF(L)	QSSKGGKNF	0.44303
187	A0A6P7SER3	Hemocyanin 1-like OS=Octopus vulgaris	1	935.458	936.018	1Gln->pyro-Glu	3071	3079	0	(F)QSSKGGKNF(L)	QSSKGGKNF	0.44303
188	A0A6P7SER3	Hemocyanin 1-like OS=Octopus vulgaris	1	939.388	940.025	1Oxidation	767	774	0	(L)GGSKEMEW(R)	GGSKEMEW	0.438552
189	A0A6P7SER3	Hemocyanin 1-like OS=Octopus vulgaris	1	939.388	940.025	1Oxidation	3689	3696	0	(L)GGSKEMEW(R)	GGSKEMEW	0.438552
190	A0A6P7SER3	Hemocyanin 1-like OS=Octopus vulgaris	1	952.485	953.049		149	157	0	(F)QSSKGGKNF(L)	QSSKGGKNF	0.44303
191	A0A6P7SER3	Hemocyanin 1-like OS=Octopus vulgaris	1	952.485	953.049		3071	3079	0	(F)QSSKGGKNF(L)	QSSKGGKNF	0.44303
192	A0A6P7SER3	Hemocyanin 1-like OS=Octopus vulgaris	1	971.308	972		2410	2418	0	(L)CNDTTCEDA(G)	CNDTTCEDA	0.131899
193	A0A6P7SER3	Hemocyanin 1-like OS=Octopus vulgaris	1	977.491	978.062		1884	1891	0	(L)HHSNVDRL(W)	HHSNVDRL	0.329543
194	A0A6P7SER3	Hemocyanin 1-like OS=Octopus vulgaris	1	977.491	978.062		4806	4813	0	(L)HHSNVDRL(W)	HHSNVDRL	0.329543
195	A0A6P7SER3	Hemocyanin 1-like OS=Octopus vulgaris	1	979.47	980.034		2705	2712	0	(L)HHSNTDRI(W)	HHSNTDRI	0.233481
196	A0A6P7SER3	Hemocyanin 1-like OS=Octopus vulgaris	1	979.47	980.034		5627	5634	0	(L)HHSNTDRI(W)	HHSNTDRI	0.233481
197	A0A6P7SER3	Hemocyanin 1-like OS=Octopus vulgaris	1	984.374	985.198		482	490	0	(A)CCVHGMSTF(P)	CCVHGMSTF	0.712209
198	A0A6P7SER3	Hemocyanin 1-like OS=Octopus vulgaris	1	984.374	985.198		3404	3412	0	(A)CCVHGMSTF(P)	CCVHGMSTF	0.712209
199	A0A6P7SER3	Hemocyanin 1-like OS=Octopus vulgaris	1	985.36	986.071		5332	5340	0	(L)CKDTTCEDA(G)	CKDTTCEDA	0.108737
200	A0A6P7SER3	Hemocyanin 1-like OS=Octopus vulgaris	1	987.391	988.133		5741	5749	0	(I)CTKDGDCVF(G)	CTKDGDCVF	0.512675
201	A0A6P7SER3	Hemocyanin 1-like OS=Octopus vulgaris	1	987.427	988.001		435	442	0	(L)TTEEEHEL(R)	TTEEEHEL	0.0266805
202	A0A6P7SER3	Hemocyanin 1-like OS=Octopus vulgaris	1	991.507	992.089		636	643	0	(L)HHSQVDRL(W)	HHSQVDRL	0.282885
203	A0A6P7SER3	Hemocyanin 1-like OS=Octopus vulgaris	1	991.507	992.089		3558	3565	0	(L)HHSQVDRL(W)	HHSQVDRL	0.282885
204	A0A6P7SER3	Hemocyanin 1-like OS=Octopus vulgaris	1	991.507	992.089		212	219	0	(L)HHSNVERL(F)	HHSNVERL	0.275042
205	A0A6P7SER3	Hemocyanin 1-like OS=Octopus vulgaris	1	991.507	992.089		3134	3141	0	(L)HHSNVERL(F)	HHSNVERL	0.275042
206	A0A6P7SER3	Hemocyanin 1-like OS=Octopus vulgaris	1	993.438	994.181		54	63	0	(A)PDGSTVVCCL(H)	PDGSTVVCCL	0.659001
207	A0A6P7SER3	Hemocyanin 1-like OS=Octopus vulgaris	1	993.438	994.181		2976	2985	0	(A)PDGSTVVCCL(H)	PDGSTVVCCL	0.659001
208	A0A6P7SER3	Hemocyanin 1-like OS=Octopus vulgaris	1	994.489	995.155		2296	2303	0	(I)HHSMVDRL(W)	HHSMVDRL	0.457398
209	A0A6P7SER3	Hemocyanin 1-like OS=Octopus vulgaris	1	994.489	995.155		5218	5225	0	(I)HHSMVDRL(W)	HHSMVDRL	0.457398
210	A0A6P7SER3	Hemocyanin 1-like OS=Octopus vulgaris	1	1000.37	1001.2	1Oxidation	482	490	0	(A)CCVHGMSTF(P)	CCVHGMSTF	0.712209
211	A0A6P7SER3	Hemocyanin 1-like OS=Octopus vulgaris	1	1000.37	1001.2	1Oxidation	3404	3412	0	(A)CCVHGMSTF(P)	CCVHGMSTF	0.712209
212	A0A6P7SER3	Hemocyanin 1-like OS=Octopus vulgaris	1	1010.48	1011.15	1Oxidation	2296	2303	0	(I)HHSMVDRL(W)	HHSMVDRL	0.457398
213	A0A6P7SER3	Hemocyanin 1-like OS=Octopus vulgaris	1	1010.48	1011.15	1Oxidation	5218	5225	0	(I)HHSMVDRL(W)	HHSMVDRL	0.457398
214	A0A6P7SER3	Hemocyanin 1-like OS=Octopus vulgaris	1	1013.62	1014.22		1675	1682	0	(L)VRKNVERL(S)	VRKNVERL	0.125128
215	A0A6P7SER3	Hemocyanin 1-like OS=Octopus vulgaris	1	1013.62	1014.22		4597	4604	0	(L)VRKNVERL(S)	VRKNVERL	0.125128
216	A0A6P7SER3	Hemocyanin 1-like OS=Octopus vulgaris	1	1017.46	1018.08		1512	1520	0	(L)THSTPNDVF(D)	THSTPNDVF	0.22504
217	A0A6P7SER3	Hemocyanin 1-like OS=Octopus vulgaris	1	1017.46	1018.08		4434	4442	0	(L)THSTPNDVF(D)	THSTPNDVF	0.22504
218	A0A6P7SER3	Hemocyanin 1-like OS=Octopus vulgaris	1	1024.42	1025.02		865	873	0	(Y)EDDKSPNGY(Q)	EDDKSPNGY	0.246535
219	A0A6P7SER3	Hemocyanin 1-like OS=Octopus vulgaris	1	1024.42	1025.02		3787	3795	0	(Y)EDDKSPNGY(Q)	EDDKSPNGY	0.246535
220	A0A6P7SER3	Hemocyanin 1-like OS=Octopus vulgaris	1	1025.4	1026.25		2563	2571	0	(A)CCQHGMVTF(P)	CCQHGMVTF	0.745641
221	A0A6P7SER3	Hemocyanin 1-like OS=Octopus vulgaris	1	1025.4	1026.25		5485	5493	0	(A)CCQHGMVTF(P)	CCQHGMVTF	0.745641
222	A0A6P7SER3	Hemocyanin 1-like OS=Octopus vulgaris	1	1027.48	1028.07		1666	1674	0	(F)KHEESNGNL(V)	KHEESNGNL	0.114054
223	A0A6P7SER3	Hemocyanin 1-like OS=Octopus vulgaris	1	1027.48	1028.07		4588	4596	0	(F)KHEESNGNL(V)	KHEESNGNL	0.114054
224	A0A6P7SER3	Hemocyanin 1-like OS=Octopus vulgaris	1	1041.4	1042.25	1Oxidation	2563	2571	0	(A)CCQHGMVTF(P)	CCQHGMVTF	0.745641
225	A0A6P7SER3	Hemocyanin 1-like OS=Octopus vulgaris	1	1041.4	1042.25	1Oxidation	5485	5493	0	(A)CCQHGMVTF(P)	CCQHGMVTF	0.745641
226	A0A6P7SER3	Hemocyanin 1-like OS=Octopus vulgaris	1	1059.58	1060.25		540	548	0	(Y)TKEVKPNPF(F)	TKEVKPNPF	0.199075
227	A0A6P7SER3	Hemocyanin 1-like OS=Octopus vulgaris	1	1059.58	1060.25		3462	3470	0	(Y)TKEVKPNPF(F)	TKEVKPNPF	0.199075
228	A0A6P7SER3	Hemocyanin 1-like OS=Octopus vulgaris	1	1075.6	1076.21		841	849	0	(Y)RSRRDVSSL(T)	RSRRDVSSL	0.113563
229	A0A6P7SER3	Hemocyanin 1-like OS=Octopus vulgaris	1	1075.6	1076.21		3763	3771	0	(Y)RSRRDVSSL(T)	RSRRDVSSL	0.113563
230	A0A6P7SER3	Hemocyanin 1-like OS=Octopus vulgaris	1	1077.52	1078.17		2611	2619	0	(L)VTEKENNPF(H)	VTEKENNPF	0.0988407
231	A0A6P7SER3	Hemocyanin 1-like OS=Octopus vulgaris	1	1086.49	1087.2		4204	4212	0	(F)KDMTTDGRY(E)	KDMTTDGRY	0.179876
232	A0A6P7SER3	Hemocyanin 1-like OS=Octopus vulgaris	1	1102.48	1103.2	1Oxidation	4204	4212	0	(F)KDMTTDGRY(E)	KDMTTDGRY	0.179876
233	A0A6P7SER3	Hemocyanin 1-like OS=Octopus vulgaris	1	1118.58	1119.23		2625	2634	0	(I)DVVNKDTTRA(P)	DVVNKDTTRA	0.110742
234	A0A6P7SER3	Hemocyanin 1-like OS=Octopus vulgaris	1	1126.53	1127.27		1282	1290	0	(F)KDMKNDGRY(E)	KDMKNDGRY	0.25432
235	A0A6P7SER3	Hemocyanin 1-like OS=Octopus vulgaris	1	1130.58	1131.25		3219	3227	0	(L)KEHQQHPRA(F)	KEHQQHPRA	0.182525
236	A0A6P7SER3	Hemocyanin 1-like OS=Octopus vulgaris	1	1137.51	1138.18		2641	2650	0	(F)DDPEKGDKSF(F)	DDPEKGDKSF	0.311113
237	A0A6P7SER3	Hemocyanin 1-like OS=Octopus vulgaris	1	1137.51	1138.18		5563	5572	0	(F)DDPEKGDKSF(F)	DDPEKGDKSF	0.311113
238	A0A6P7SER3	Hemocyanin 1-like OS=Octopus vulgaris	1	1142.53	1143.27	1Oxidation	1282	1290	0	(F)KDMKNDGRY(E)	KDMKNDGRY	0.25432
239	A0A6P7SER3	Hemocyanin 1-like OS=Octopus vulgaris	1	1143.52	1144.26		1438	1448	0	(L)GGRDPHSMSSL(D)	GGRDPHSMSSL	0.597154
240	A0A6P7SER3	Hemocyanin 1-like OS=Octopus vulgaris	1	1143.52	1144.26		4360	4370	0	(L)GGRDPHSMSSL(D)	GGRDPHSMSSL	0.597154
241	A0A6P7SER3	Hemocyanin 1-like OS=Octopus vulgaris	1	1149.55	1150.25		1048	1056	0	(L)HHSNVDRVW(A)	HHSNVDRVW	0.324079
242	A0A6P7SER3	Hemocyanin 1-like OS=Octopus vulgaris	1	1149.55	1150.25		3970	3978	0	(L)HHSNVDRVW(A)	HHSNVDRVW	0.324079
243	A0A6P7SER3	Hemocyanin 1-like OS=Octopus vulgaris	1	1153.57	1154.28		572	581	0	(F)EKPTKGHHGY(L)	EKPTKGHHGY	0.161443
244	A0A6P7SER3	Hemocyanin 1-like OS=Octopus vulgaris	1	1153.57	1154.28		3494	3503	0	(F)EKPTKGHHGY(L)	EKPTKGHHGY	0.161443
245	A0A6P7SER3	Hemocyanin 1-like OS=Octopus vulgaris	1	1159.52	1160.26	1Oxidation	1438	1448	0	(L)GGRDPHSMSSL(D)	GGRDPHSMSSL	0.597154
246	A0A6P7SER3	Hemocyanin 1-like OS=Octopus vulgaris	1	1159.52	1160.26	1Oxidation	4360	4370	0	(L)GGRDPHSMSSL(D)	GGRDPHSMSSL	0.597154
247	A0A6P7SER3	Hemocyanin 1-like OS=Octopus vulgaris	1	1206.64	1207.38		826	836	0	(F)TPGKKESDVVF(D)	TPGKKESDVVF	0.151918
248	A0A6P7SER3	Hemocyanin 1-like OS=Octopus vulgaris	1	1206.64	1207.38		3748	3758	0	(F)TPGKKESDVVF(D)	TPGKKESDVVF	0.151918
249	A0A6P7SER3	Hemocyanin 1-like OS=Octopus vulgaris	1	1221.56	1222.37	1Gln->pyro-Glu	1302	1312	0	(A)QCPNKDGSKVY(T)	QCPNKDGSKVY	0.35103
250	A0A6P7SER3	Hemocyanin 1-like OS=Octopus vulgaris	1	1221.56	1222.37	1Gln->pyro-Glu	4224	4234	0	(A)QCPNKDGSKVY(T)	QCPNKDGSKVY	0.35103
251	A0A6P7SER3	Hemocyanin 1-like OS=Octopus vulgaris	1	1238.58	1239.4		1302	1312	0	(A)QCPNKDGSKVY(T)	QCPNKDGSKVY	0.35103
252	A0A6P7SER3	Hemocyanin 1-like OS=Octopus vulgaris	1	1238.58	1239.4		4224	4234	0	(A)QCPNKDGSKVY(T)	QCPNKDGSKVY	0.35103
253	A0A6P7SER3	Hemocyanin 1-like OS=Octopus vulgaris	1	1261.62	1262.44		296	305	0	(L)MKEHQQHPRA(F)	MKEHQQHPRA	0.150983
254	A0A6P7SER3	Hemocyanin 1-like OS=Octopus vulgaris	1	1277.62	1278.44	1Oxidation	296	305	0	(L)MKEHQQHPRA(F)	MKEHQQHPRA	0.150983
255	A0A6P7SER3	Hemocyanin 1-like OS=Octopus vulgaris	1	1281.64	1282.41		2382	2391	0	(I)HKHQNTDRVF(A)	HKHQNTDRVF	0.233295
256	A0A6P7SER3	Hemocyanin 1-like OS=Octopus vulgaris	1	1300.69	1301.46		5304	5313	0	(I)HKRQNTDRVF(A)	HKRQNTDRVF	0.193177
257	A0A6P7SER3	Hemocyanin 1-like OS=Octopus vulgaris	1	1317.56	1318.48		1576	1587	0	(I)CVPTSKHEENCA(H)	CVPTSKHEENCA	0.191903
258	A0A6P7SER3	Hemocyanin 1-like OS=Octopus vulgaris	1	1317.56	1318.48		4498	4509	0	(I)CVPTSKHEENCA(H)	CVPTSKHEENCA	0.191903
259	A0A6P7SER3	Hemocyanin 1-like OS=Octopus vulgaris	1	1319.76	1320.62		1137	1146	0	(I)NRRRMKGRVF(A)	NRRRMKGRVF	0.362318
260	A0A6P7SER3	Hemocyanin 1-like OS=Octopus vulgaris	1	1319.76	1320.62		4059	4068	0	(I)NRRRMKGRVF(A)	NRRRMKGRVF	0.362318
261	A0A6P7SER3	Hemocyanin 1-like OS=Octopus vulgaris	1	1331.61	1332.45		2165	2176	0	(F)EDSMRRHGSSVA(T)	EDSMRRHGSSVA	0.133332
262	A0A6P7SER3	Hemocyanin 1-like OS=Octopus vulgaris	1	1331.61	1332.45		5087	5098	0	(F)EDSMRRHGSSVA(T)	EDSMRRHGSSVA	0.133332
263	A0A6P7SER3	Hemocyanin 1-like OS=Octopus vulgaris	1	1335.75	1336.62	1Oxidation	1137	1146	0	(I)NRRRMKGRVF(A)	NRRRMKGRVF	0.362318
264	A0A6P7SER3	Hemocyanin 1-like OS=Octopus vulgaris	1	1335.75	1336.62	1Oxidation	4059	4068	0	(I)NRRRMKGRVF(A)	NRRRMKGRVF	0.362318
265	A0A6P7SER3	Hemocyanin 1-like OS=Octopus vulgaris	1	1347.61	1348.45	1Oxidation	2165	2176	0	(F)EDSMRRHGSSVA(T)	EDSMRRHGSSVA	0.133332
266	A0A6P7SER3	Hemocyanin 1-like OS=Octopus vulgaris	1	1347.61	1348.45	1Oxidation	5087	5098	0	(F)EDSMRRHGSSVA(T)	EDSMRRHGSSVA	0.133332
267	A0A6P7SER3	Hemocyanin 1-like OS=Octopus vulgaris	1	1379.7	1380.52		1973	1982	0	(I)RHQREHDRVF(A)	RHQREHDRVF	0.172123
268	A0A6P7SER3	Hemocyanin 1-like OS=Octopus vulgaris	1	1379.7	1380.52		4895	4904	0	(I)RHQREHDRVF(A)	RHQREHDRVF	0.172123
269	A0A6P7SER3	Hemocyanin 1-like OS=Octopus vulgaris	1	1390.52	1391.49		2001	2013	0	(I)CVEGGECHEGSHF(A)	CVEGGECHEGSHF	0.467392
270	A0A6P7SER3	Hemocyanin 1-like OS=Octopus vulgaris	1	1398.7	1399.51		1389	1400	0	(L)NSETNRDPQPKL(F)	NSETNRDPQPKL	0.167464
271	A0A6P7SER3	Hemocyanin 1-like OS=Octopus vulgaris	1	1412.75	1413.58		4311	4322	0	(L)NSETKRDPQPKL(F)	NSETKRDPQPKL	0.195449
272	A0A6P7SER3	Hemocyanin 1-like OS=Octopus vulgaris	1	1418.7	1419.55		2112	2123	0	(L)TRVKEDKSDHGF(Q)	TRVKEDKSDHGF	0.116447
273	A0A6P7SER3	Hemocyanin 1-like OS=Octopus vulgaris	1	1418.7	1419.55		5034	5045	0	(L)TRVKEDKSDHGF(Q)	TRVKEDKSDHGF	0.116447
274	A0A6P7SER3	Hemocyanin 1-like OS=Octopus vulgaris	1	1426.71	1427.63		1695	1706	0	(L)KRMQKDKSSDGF(E)	KRMQKDKSSDGF	0.194358
275	A0A6P7SER3	Hemocyanin 1-like OS=Octopus vulgaris	1	1426.71	1427.63		4617	4628	0	(L)KRMQKDKSSDGF(E)	KRMQKDKSSDGF	0.194358
276	A0A6P7SER3	Hemocyanin 1-like OS=Octopus vulgaris	1	1442.71	1443.63	1Oxidation	1695	1706	0	(L)KRMQKDKSSDGF(E)	KRMQKDKSSDGF	0.194358
277	A0A6P7SER3	Hemocyanin 1-like OS=Octopus vulgaris	1	1442.71	1443.63	1Oxidation	4617	4628	0	(L)KRMQKDKSSDGF(E)	KRMQKDKSSDGF	0.194358
278	A0A6P7SER3	Hemocyanin 1-like OS=Octopus vulgaris	1	1462.54	1463.55		4923	4935	0	(I)CVEEGECHEGSHF(A)	CVEEGECHEGSHF	0.406487
279	A0A6P7SER3	Hemocyanin 1-like OS=Octopus vulgaris	1	1518.7	1519.69		1094	1106	0	(I)NVDSMTREHSVPF(D)	NVDSMTREHSVPF	0.15307
280	A0A6P7SER3	Hemocyanin 1-like OS=Octopus vulgaris	1	1518.7	1519.69		4016	4028	0	(I)NVDSMTREHSVPF(D)	NVDSMTREHSVPF	0.15307
281	A0A6P7SER3	Hemocyanin 1-like OS=Octopus vulgaris	1	1534.63	1535.7		2130	2143	0	(Y)HGSTMCPSPDDPKY(A)	HGSTMCPSPDDPKY	0.271473
282	A0A6P7SER3	Hemocyanin 1-like OS=Octopus vulgaris	1	1534.63	1535.7		5052	5065	0	(Y)HGSTMCPSPDDPKY(A)	HGSTMCPSPDDPKY	0.271473
283	A0A6P7SER3	Hemocyanin 1-like OS=Octopus vulgaris	1	1534.7	1535.69	1Oxidation	1094	1106	0	(I)NVDSMTREHSVPF(D)	NVDSMTREHSVPF	0.15307
284	A0A6P7SER3	Hemocyanin 1-like OS=Octopus vulgaris	1	1534.7	1535.69	1Oxidation	4016	4028	0	(I)NVDSMTREHSVPF(D)	NVDSMTREHSVPF	0.15307
285	A0A6P7SER3	Hemocyanin 1-like OS=Octopus vulgaris	1	1550.62	1551.7	1Oxidation	2130	2143	0	(Y)HGSTMCPSPDDPKY(A)	HGSTMCPSPDDPKY	0.271473
286	A0A6P7SER3	Hemocyanin 1-like OS=Octopus vulgaris	1	1550.62	1551.7	1Oxidation	5052	5065	0	(Y)HGSTMCPSPDDPKY(A)	HGSTMCPSPDDPKY	0.271473
287	A0A6P7SER3	Hemocyanin 1-like OS=Octopus vulgaris	1	1574.7	1575.7		1805	1817	0	(I)SEDTMTKREVSEY(L)	SEDTMTKREVSEY	0.0452612
288	A0A6P7SER3	Hemocyanin 1-like OS=Octopus vulgaris	1	1574.7	1575.7		4727	4739	0	(I)SEDTMTKREVSEY(L)	SEDTMTKREVSEY	0.0452612
289	A0A6P7SER3	Hemocyanin 1-like OS=Octopus vulgaris	1	1590.7	1591.7	1Oxidation	1805	1817	0	(I)SEDTMTKREVSEY(L)	SEDTMTKREVSEY	0.0452612
290	A0A6P7SER3	Hemocyanin 1-like OS=Octopus vulgaris	1	1590.7	1591.7	1Oxidation	4727	4739	0	(I)SEDTMTKREVSEY(L)	SEDTMTKREVSEY	0.0452612
291	A0A6P7SER3	Hemocyanin 1-like OS=Octopus vulgaris	1	2344.02	2345.55		324	344	0	(A)VCVPTDDKRHSDNCNNHVGSF(F)	VCVPTDDKRHSDNCNNHVGSF	0.402536
292	A0A6P7SER3	Hemocyanin 1-like OS=Octopus vulgaris	1	2344.02	2345.55		3246	3266	0	(A)VCVPTDDKRHSDNCNNHVGSF(F)	VCVPTDDKRHSDNCNNHVGSF	0.402536
293	A0A6P7SDC4	Hemocyanin G-type, units Oda to Odg OS=Octopus vulgaris	1	805.416	805.871		2643	2649	0	(A)NKDTTRA(P)	NKDTTRA	0.0907527
294	A0A6P7SDC4	Hemocyanin G-type, units Oda to Odg OS=Octopus vulgaris	1	806.314	806.877		2850	2856	0	(L)GGEHEMF(W)	GGEHEMF	0.570008
295	A0A6P7SDC4	Hemocyanin G-type, units Oda to Odg OS=Octopus vulgaris	1	809.415	809.903		114	120	0	(W)TQPVDHL(P)	TQPVDHL	0.186904
296	A0A6P7SDC4	Hemocyanin G-type, units Oda to Odg OS=Octopus vulgaris	1	810.458	810.937		2326	2331	0	(L)QEHRKL(P)	QEHRKL	0.199384
297	A0A6P7SDC4	Hemocyanin G-type, units Oda to Odg OS=Octopus vulgaris	1	820.387	820.945		2594	2600	0	(L)VKQMEDA(L)	VKQMEDA	0.0663594
298	A0A6P7SDC4	Hemocyanin G-type, units Oda to Odg OS=Octopus vulgaris	1	822.309	822.877	1Oxidation	2850	2856	0	(L)GGEHEMF(W)	GGEHEMF	0.570008
299	A0A6P7SDC4	Hemocyanin G-type, units Oda to Odg OS=Octopus vulgaris	1	832.489	832.981		23	29	0	(I)RKSVETL(T)	RKSVETL	0.0698136
300	A0A6P7SDC4	Hemocyanin G-type, units Oda to Odg OS=Octopus vulgaris	1	833.452	833.968		415	421	0	(I)PRPTVTY(I)	PRPTVTY	0.206868
301	A0A6P7SDC4	Hemocyanin G-type, units Oda to Odg OS=Octopus vulgaris	1	835.434	836.004		1215	1221	0	(I)TKQMKEA(H)	TKQMKEA	0.0483105
302	A0A6P7SDC4	Hemocyanin G-type, units Oda to Odg OS=Octopus vulgaris	1	836.382	836.945	1Oxidation	2594	2600	0	(L)VKQMEDA(L)	VKQMEDA	0.0663594
303	A0A6P7SDC4	Hemocyanin G-type, units Oda to Odg OS=Octopus vulgaris	1	837.458	837.96		680	686	0	(L)SEVHRPL(K)	SEVHRPL	0.307476
304	A0A6P7SDC4	Hemocyanin G-type, units Oda to Odg OS=Octopus vulgaris	1	844.525	845.036		1645	1651	0	(F)RVKTEVI(A)	RVKTEVI	0.0304109
305	A0A6P7SDC4	Hemocyanin G-type, units Oda to Odg OS=Octopus vulgaris	1	848.429	849.002		727	734	0	(F)GGMSVREL(Q)	GGMSVREL	0.331735
306	A0A6P7SDC4	Hemocyanin G-type, units Oda to Odg OS=Octopus vulgaris	1	851.429	852.003	1Oxidation	1215	1221	0	(I)TKQMKEA(H)	TKQMKEA	0.0483105
307	A0A6P7SDC4	Hemocyanin G-type, units Oda to Odg OS=Octopus vulgaris	1	853.376	853.975		1954	1960	0	(L)SKPEDMF(R)	SKPEDMF	0.704257
308	A0A6P7SDC4	Hemocyanin G-type, units Oda to Odg OS=Octopus vulgaris	1	859.474	859.966		2108	2114	0	(I)RRNVDSL(D)	RRNVDSL	0.131134
309	A0A6P7SDC4	Hemocyanin G-type, units Oda to Odg OS=Octopus vulgaris	1	860.445	861.06		1508	1514	0	(L)NVPMRPF(S)	NVPMRPF	0.853557
310	A0A6P7SDC4	Hemocyanin G-type, units Oda to Odg OS=Octopus vulgaris	1	860.472	860.989		2485	2492	0	(I)ETVDGKVL(D)	ETVDGKVL	0.0771665
311	A0A6P7SDC4	Hemocyanin G-type, units Oda to Odg OS=Octopus vulgaris	1	862.46	863.076		1096	1102	0	(L)RKPMSPF(S)	RKPMSPF	0.808003
312	A0A6P7SDC4	Hemocyanin G-type, units Oda to Odg OS=Octopus vulgaris	1	864.356	864.958		2032	2039	0	(L)GGSTEMPW(A)	GGSTEMPW	0.676037
313	A0A6P7SDC4	Hemocyanin G-type, units Oda to Odg OS=Octopus vulgaris	1	864.424	865.002	1Oxidation	727	734	0	(F)GGMSVREL(Q)	GGMSVREL	0.331735
314	A0A6P7SDC4	Hemocyanin G-type, units Oda to Odg OS=Octopus vulgaris	1	869.371	869.974	1Oxidation	1954	1960	0	(L)SKPEDMF(R)	SKPEDMF	0.704257
315	A0A6P7SDC4	Hemocyanin G-type, units Oda to Odg OS=Octopus vulgaris	1	872.393	872.981		130	137	0	(F)MDPSSHKA(K)	MDPSSHKA	0.234593
316	A0A6P7SDC4	Hemocyanin G-type, units Oda to Odg OS=Octopus vulgaris	1	876.44	877.059	1Oxidation	1508	1514	0	(L)NVPMRPF(S)	NVPMRPF	0.853557
317	A0A6P7SDC4	Hemocyanin G-type, units Oda to Odg OS=Octopus vulgaris	1	878.455	879.075	1Oxidation	1096	1102	0	(L)RKPMSPF(S)	RKPMSPF	0.808003
318	A0A6P7SDC4	Hemocyanin G-type, units Oda to Odg OS=Octopus vulgaris	1	880.351	880.957	1Oxidation	2032	2039	0	(L)GGSTEMPW(A)	GGSTEMPW	0.676037
319	A0A6P7SDC4	Hemocyanin G-type, units Oda to Odg OS=Octopus vulgaris	1	885.429	886.067		259	265	0	(F)HKPMEPF(G)	HKPMEPF	0.734071
320	A0A6P7SDC4	Hemocyanin G-type, units Oda to Odg OS=Octopus vulgaris	1	888.388	888.98	1Oxidation	130	137	0	(F)MDPSSHKA(K)	MDPSSHKA	0.234593
321	A0A6P7SDC4	Hemocyanin G-type, units Oda to Odg OS=Octopus vulgaris	1	890.412	890.936		696	702	0	(L)NNNKHTY(R)	NNNKHTY	0.121699
322	A0A6P7SDC4	Hemocyanin G-type, units Oda to Odg OS=Octopus vulgaris	1	892.351	892.968		1612	1619	0	(L)GGESEMPW(Q)	GGESEMPW	0.555253
323	A0A6P7SDC4	Hemocyanin G-type, units Oda to Odg OS=Octopus vulgaris	1	901.424	902.066	1Oxidation	259	265	0	(F)HKPMEPF(G)	HKPMEPF	0.734071
324	A0A6P7SDC4	Hemocyanin G-type, units Oda to Odg OS=Octopus vulgaris	1	905.346	905.967		2440	2447	0	(L)GGDNEMPW(H)	GGDNEMPW	0.778264
325	A0A6P7SDC4	Hemocyanin G-type, units Oda to Odg OS=Octopus vulgaris	1	908.346	908.968	1Oxidation	1612	1619	0	(L)GGESEMPW(Q)	GGESEMPW	0.555253
326	A0A6P7SDC4	Hemocyanin G-type, units Oda to Odg OS=Octopus vulgaris	1	913.416	913.971	1Gln->pyro-Glu	2809	2815	0	(I)QHEDRVF(A)	QHEDRVF	0.372931
327	A0A6P7SDC4	Hemocyanin G-type, units Oda to Odg OS=Octopus vulgaris	1	916.398	917.037		363	370	0	(L)GGVHEMTW(N)	GGVHEMTW	0.479901
328	A0A6P7SDC4	Hemocyanin G-type, units Oda to Odg OS=Octopus vulgaris	1	920.517	921.056		15	21	0	(L)RQHPRNL(I)	RQHPRNL	0.446167
329	A0A6P7SDC4	Hemocyanin G-type, units Oda to Odg OS=Octopus vulgaris	1	921.341	921.966	1Oxidation	2440	2447	0	(L)GGDNEMPW(H)	GGDNEMPW	0.778264
330	A0A6P7SDC4	Hemocyanin G-type, units Oda to Odg OS=Octopus vulgaris	1	923.393	924.026		782	789	0	(L)GGSKEMEW(R)	GGSKEMEW	0.438552
331	A0A6P7SDC4	Hemocyanin G-type, units Oda to Odg OS=Octopus vulgaris	1	930.443	931.002		2809	2815	0	(I)QHEDRVF(A)	QHEDRVF	0.372931
332	A0A6P7SDC4	Hemocyanin G-type, units Oda to Odg OS=Octopus vulgaris	1	932.393	933.037	1Oxidation	363	370	0	(L)GGVHEMTW(N)	GGVHEMTW	0.479901
333	A0A6P7SDC4	Hemocyanin G-type, units Oda to Odg OS=Octopus vulgaris	1	935.458	936.018	1Gln->pyro-Glu	164	172	0	(F)QSSKGGKNF(L)	QSSKGGKNF	0.44303
334	A0A6P7SDC4	Hemocyanin G-type, units Oda to Odg OS=Octopus vulgaris	1	939.388	940.025	1Oxidation	782	789	0	(L)GGSKEMEW(R)	GGSKEMEW	0.438552
335	A0A6P7SDC4	Hemocyanin G-type, units Oda to Odg OS=Octopus vulgaris	1	952.485	953.049		164	172	0	(F)QSSKGGKNF(L)	QSSKGGKNF	0.44303
336	A0A6P7SDC4	Hemocyanin G-type, units Oda to Odg OS=Octopus vulgaris	1	961.525	962.166		2524	2531	0	(L)MRKNVNSL(T)	MRKNVNSL	0.12638
337	A0A6P7SDC4	Hemocyanin G-type, units Oda to Odg OS=Octopus vulgaris	1	977.491	978.062		1899	1906	0	(L)HHSNVDRL(W)	HHSNVDRL	0.329543
338	A0A6P7SDC4	Hemocyanin G-type, units Oda to Odg OS=Octopus vulgaris	1	977.52	978.165	1Oxidation	2524	2531	0	(L)MRKNVNSL(T)	MRKNVNSL	0.12638
339	A0A6P7SDC4	Hemocyanin G-type, units Oda to Odg OS=Octopus vulgaris	1	979.47	980.034		2720	2727	0	(L)HHSNTDRI(W)	HHSNTDRI	0.233481
340	A0A6P7SDC4	Hemocyanin G-type, units Oda to Odg OS=Octopus vulgaris	1	984.374	985.198		497	505	0	(A)CCVHGMSTF(P)	CCVHGMSTF	0.712209
341	A0A6P7SDC4	Hemocyanin G-type, units Oda to Odg OS=Octopus vulgaris	1	985.36	986.071		2425	2433	0	(L)CKDTTCEDA(G)	CKDTTCEDA	0.108737
342	A0A6P7SDC4	Hemocyanin G-type, units Oda to Odg OS=Octopus vulgaris	1	987.427	988.001		450	457	0	(L)TTEEEHEL(R)	TTEEEHEL	0.0266805
343	A0A6P7SDC4	Hemocyanin G-type, units Oda to Odg OS=Octopus vulgaris	1	991.507	992.089		651	658	0	(L)HHSQVDRL(W)	HHSQVDRL	0.282885
344	A0A6P7SDC4	Hemocyanin G-type, units Oda to Odg OS=Octopus vulgaris	1	991.507	992.089		227	234	0	(L)HHSNVERL(F)	HHSNVERL	0.275042
345	A0A6P7SDC4	Hemocyanin G-type, units Oda to Odg OS=Octopus vulgaris	1	993.438	994.181		69	78	0	(A)PDGSTVVCCL(H)	PDGSTVVCCL	0.659001
346	A0A6P7SDC4	Hemocyanin G-type, units Oda to Odg OS=Octopus vulgaris	1	994.489	995.155		2311	2318	0	(I)HHSMVDRL(W)	HHSMVDRL	0.457398
347	A0A6P7SDC4	Hemocyanin G-type, units Oda to Odg OS=Octopus vulgaris	1	1000.37	1001.2	1Oxidation	497	505	0	(A)CCVHGMSTF(P)	CCVHGMSTF	0.712209
348	A0A6P7SDC4	Hemocyanin G-type, units Oda to Odg OS=Octopus vulgaris	1	1002.4	1003.15		2834	2842	0	(I)CTKNGECTF(G)	CTKNGECTF	0.345601
349	A0A6P7SDC4	Hemocyanin G-type, units Oda to Odg OS=Octopus vulgaris	1	1010.48	1011.15	1Oxidation	2311	2318	0	(I)HHSMVDRL(W)	HHSMVDRL	0.457398
350	A0A6P7SDC4	Hemocyanin G-type, units Oda to Odg OS=Octopus vulgaris	1	1013.62	1014.22		1690	1697	0	(L)VRKNVERL(S)	VRKNVERL	0.125128
351	A0A6P7SDC4	Hemocyanin G-type, units Oda to Odg OS=Octopus vulgaris	1	1017.46	1018.08		1527	1535	0	(L)THSTPNDVF(D)	THSTPNDVF	0.22504
352	A0A6P7SDC4	Hemocyanin G-type, units Oda to Odg OS=Octopus vulgaris	1	1024.42	1025.02		880	888	0	(Y)EDDKSPNGY(Q)	EDDKSPNGY	0.246535
353	A0A6P7SDC4	Hemocyanin G-type, units Oda to Odg OS=Octopus vulgaris	1	1025.4	1026.25		2578	2586	0	(A)CCQHGMVTF(P)	CCQHGMVTF	0.745641
354	A0A6P7SDC4	Hemocyanin G-type, units Oda to Odg OS=Octopus vulgaris	1	1027.48	1028.07		1681	1689	0	(F)KHEESNGNL(V)	KHEESNGNL	0.114054
355	A0A6P7SDC4	Hemocyanin G-type, units Oda to Odg OS=Octopus vulgaris	1	1041.4	1042.25	1Oxidation	2578	2586	0	(A)CCQHGMVTF(P)	CCQHGMVTF	0.745641
356	A0A6P7SDC4	Hemocyanin G-type, units Oda to Odg OS=Octopus vulgaris	1	1059.58	1060.25		555	563	0	(Y)TKEVKPNPF(F)	TKEVKPNPF	0.199075
357	A0A6P7SDC4	Hemocyanin G-type, units Oda to Odg OS=Octopus vulgaris	1	1075.6	1076.21		856	864	0	(Y)RSRRDVSSL(T)	RSRRDVSSL	0.113563
358	A0A6P7SDC4	Hemocyanin G-type, units Oda to Odg OS=Octopus vulgaris	1	1077.52	1078.17		2626	2634	0	(L)VTEEKNNPF(H)	VTEEKNNPF	0.108005
359	A0A6P7SDC4	Hemocyanin G-type, units Oda to Odg OS=Octopus vulgaris	1	1126.53	1127.27		1297	1305	0	(F)KDMKNDGRY(E)	KDMKNDGRY	0.25432
360	A0A6P7SDC4	Hemocyanin G-type, units Oda to Odg OS=Octopus vulgaris	1	1137.51	1138.18		2656	2665	0	(F)DDPEKGDKSF(F)	DDPEKGDKSF	0.311113
361	A0A6P7SDC4	Hemocyanin G-type, units Oda to Odg OS=Octopus vulgaris	1	1142.53	1143.27	1Oxidation	1297	1305	0	(F)KDMKNDGRY(E)	KDMKNDGRY	0.25432
362	A0A6P7SDC4	Hemocyanin G-type, units Oda to Odg OS=Octopus vulgaris	1	1143.52	1144.26		1453	1463	0	(L)GGRDPHSMSSL(D)	GGRDPHSMSSL	0.597154
363	A0A6P7SDC4	Hemocyanin G-type, units Oda to Odg OS=Octopus vulgaris	1	1149.55	1150.25		1063	1071	0	(L)HHSNVDRVW(A)	HHSNVDRVW	0.324079
364	A0A6P7SDC4	Hemocyanin G-type, units Oda to Odg OS=Octopus vulgaris	1	1153.57	1154.28		587	596	0	(F)EKPTKGHHGY(L)	EKPTKGHHGY	0.161443
365	A0A6P7SDC4	Hemocyanin G-type, units Oda to Odg OS=Octopus vulgaris	1	1159.52	1160.26	1Oxidation	1453	1463	0	(L)GGRDPHSMSSL(D)	GGRDPHSMSSL	0.597154
366	A0A6P7SDC4	Hemocyanin G-type, units Oda to Odg OS=Octopus vulgaris	1	1206.64	1207.38		841	851	0	(F)TPGKKESDVVF(D)	TPGKKESDVVF	0.151918
367	A0A6P7SDC4	Hemocyanin G-type, units Oda to Odg OS=Octopus vulgaris	1	1221.56	1222.37	1Gln->pyro-Glu	1317	1327	0	(A)QCPNKDGSKVY(T)	QCPNKDGSKVY	0.35103
368	A0A6P7SDC4	Hemocyanin G-type, units Oda to Odg OS=Octopus vulgaris	1	1238.58	1239.4		1317	1327	0	(A)QCPNKDGSKVY(T)	QCPNKDGSKVY	0.35103
369	A0A6P7SDC4	Hemocyanin G-type, units Oda to Odg OS=Octopus vulgaris	1	1261.62	1262.44		311	320	0	(L)MKEHQQHPRA(F)	MKEHQQHPRA	0.150983
370	A0A6P7SDC4	Hemocyanin G-type, units Oda to Odg OS=Octopus vulgaris	1	1273.68	1274.43		2397	2406	0	(I)HKRQSTDRVF(A)	HKRQSTDRVF	0.212864
371	A0A6P7SDC4	Hemocyanin G-type, units Oda to Odg OS=Octopus vulgaris	1	1277.62	1278.44	1Oxidation	311	320	0	(L)MKEHQQHPRA(F)	MKEHQQHPRA	0.150983
372	A0A6P7SDC4	Hemocyanin G-type, units Oda to Odg OS=Octopus vulgaris	1	1317.56	1318.48		1591	1602	0	(I)CVPTSKHEENCA(H)	CVPTSKHEENCA	0.191903
373	A0A6P7SDC4	Hemocyanin G-type, units Oda to Odg OS=Octopus vulgaris	1	1319.76	1320.62		1152	1161	0	(I)NRRRMKGRVF(A)	NRRRMKGRVF	0.362318
374	A0A6P7SDC4	Hemocyanin G-type, units Oda to Odg OS=Octopus vulgaris	1	1331.61	1332.45		2180	2191	0	(F)EDSMRRHGSSVA(T)	EDSMRRHGSSVA	0.133332
375	A0A6P7SDC4	Hemocyanin G-type, units Oda to Odg OS=Octopus vulgaris	1	1335.75	1336.62	1Oxidation	1152	1161	0	(I)NRRRMKGRVF(A)	NRRRMKGRVF	0.362318
376	A0A6P7SDC4	Hemocyanin G-type, units Oda to Odg OS=Octopus vulgaris	1	1347.61	1348.45	1Oxidation	2180	2191	0	(F)EDSMRRHGSSVA(T)	EDSMRRHGSSVA	0.133332
377	A0A6P7SDC4	Hemocyanin G-type, units Oda to Odg OS=Octopus vulgaris	1	1379.7	1380.52		1988	1997	0	(I)RHQREHDRVF(A)	RHQREHDRVF	0.172123
378	A0A6P7SDC4	Hemocyanin G-type, units Oda to Odg OS=Octopus vulgaris	1	1398.7	1399.51		1404	1415	0	(L)NSETNRDPQPKL(F)	NSETNRDPQPKL	0.167464
379	A0A6P7SDC4	Hemocyanin G-type, units Oda to Odg OS=Octopus vulgaris	1	1418.7	1419.55		2127	2138	0	(L)TRVKEDKSDHGF(Q)	TRVKEDKSDHGF	0.116447
380	A0A6P7SDC4	Hemocyanin G-type, units Oda to Odg OS=Octopus vulgaris	1	1426.71	1427.63		1710	1721	0	(L)KRMQKDKSSDGF(E)	KRMQKDKSSDGF	0.194358
381	A0A6P7SDC4	Hemocyanin G-type, units Oda to Odg OS=Octopus vulgaris	1	1442.71	1443.63	1Oxidation	1710	1721	0	(L)KRMQKDKSSDGF(E)	KRMQKDKSSDGF	0.194358
382	A0A6P7SDC4	Hemocyanin G-type, units Oda to Odg OS=Octopus vulgaris	1	1462.54	1463.55		2016	2028	0	(I)CVEEGECHEGSHF(A)	CVEEGECHEGSHF	0.406487
383	A0A6P7SDC4	Hemocyanin G-type, units Oda to Odg OS=Octopus vulgaris	1	1518.7	1519.69		1109	1121	0	(I)NVDSMTREHSVPF(D)	NVDSMTREHSVPF	0.15307
384	A0A6P7SDC4	Hemocyanin G-type, units Oda to Odg OS=Octopus vulgaris	1	1534.63	1535.7		2145	2158	0	(Y)HGSTMCPSPDDPKY(A)	HGSTMCPSPDDPKY	0.271473
385	A0A6P7SDC4	Hemocyanin G-type, units Oda to Odg OS=Octopus vulgaris	1	1534.7	1535.69	1Oxidation	1109	1121	0	(I)NVDSMTREHSVPF(D)	NVDSMTREHSVPF	0.15307
386	A0A6P7SDC4	Hemocyanin G-type, units Oda to Odg OS=Octopus vulgaris	1	1544.83	1545.74		2511	2523	0	(F)EEEERKQVVKGTL(M)	EEEERKQVVKGTL	0.0980367
387	A0A6P7SDC4	Hemocyanin G-type, units Oda to Odg OS=Octopus vulgaris	1	1550.62	1551.7	1Oxidation	2145	2158	0	(Y)HGSTMCPSPDDPKY(A)	HGSTMCPSPDDPKY	0.271473
388	A0A6P7SDC4	Hemocyanin G-type, units Oda to Odg OS=Octopus vulgaris	1	1574.7	1575.7		1820	1832	0	(I)SEDTMTKREVSEY(L)	SEDTMTKREVSEY	0.0452612
389	A0A6P7SDC4	Hemocyanin G-type, units Oda to Odg OS=Octopus vulgaris	1	1590.7	1591.7	1Oxidation	1820	1832	0	(I)SEDTMTKREVSEY(L)	SEDTMTKREVSEY	0.0452612
390	A0A6P7SDC4	Hemocyanin G-type, units Oda to Odg OS=Octopus vulgaris	1	2042.87	2044.14		342	359	0	(I)PTDDKRHSDNCNNHVGSF(F)	PTDDKRHSDNCNNHVGSF	0.259699
391	Q9BJ58	Hemocyanin G-type OS=Enteroctopus dofleini	1	805.416	805.871		2651	2657	0	(A)NKDTTRA(P)	NKDTTRA	0.0907527
392	Q9BJ58	Hemocyanin G-type OS=Enteroctopus dofleini	1	806.314	806.877		2858	2864	0	(L)GGEHEMF(W)	GGEHEMF	0.570008
393	Q9BJ58	Hemocyanin G-type OS=Enteroctopus dofleini	1	809.415	809.903		122	128	0	(W)TQPVDHL(P)	TQPVDHL	0.186904
394	Q9BJ58	Hemocyanin G-type OS=Enteroctopus dofleini	1	810.458	810.937		2334	2339	0	(L)QEHRKL(P)	QEHRKL	0.199384
395	Q9BJ58	Hemocyanin G-type OS=Enteroctopus dofleini	1	820.387	820.945		2602	2608	0	(L)VKQMEDA(L)	VKQMEDA	0.0663594
396	Q9BJ58	Hemocyanin G-type OS=Enteroctopus dofleini	1	822.309	822.877	1Oxidation	2858	2864	0	(L)GGEHEMF(W)	GGEHEMF	0.570008
397	Q9BJ58	Hemocyanin G-type OS=Enteroctopus dofleini	1	832.489	832.981		31	37	0	(I)RKSVETL(T)	RKSVETL	0.0698136
398	Q9BJ58	Hemocyanin G-type OS=Enteroctopus dofleini	1	833.452	833.968		423	429	0	(I)PRPTVTY(I)	PRPTVTY	0.206868
399	Q9BJ58	Hemocyanin G-type OS=Enteroctopus dofleini	1	834.377	834.932		50	56	0	(L)RVMQDDA(S)	RVMQDDA	0.112104
400	Q9BJ58	Hemocyanin G-type OS=Enteroctopus dofleini	1	835.434	836.004		1223	1229	0	(I)TKQMKEA(H)	TKQMKEA	0.0483105
401	Q9BJ58	Hemocyanin G-type OS=Enteroctopus dofleini	1	836.382	836.945	1Oxidation	2602	2608	0	(L)VKQMEDA(L)	VKQMEDA	0.0663594
402	Q9BJ58	Hemocyanin G-type OS=Enteroctopus dofleini	1	837.458	837.96		688	694	0	(L)SEVHRPL(K)	SEVHRPL	0.307476
403	Q9BJ58	Hemocyanin G-type OS=Enteroctopus dofleini	1	848.429	849.002		735	742	0	(F)GGMSVREL(Q)	GGMSVREL	0.331735
404	Q9BJ58	Hemocyanin G-type OS=Enteroctopus dofleini	1	850.372	850.931	1Oxidation	50	56	0	(L)RVMQDDA(S)	RVMQDDA	0.112104
405	Q9BJ58	Hemocyanin G-type OS=Enteroctopus dofleini	1	851.429	852.003	1Oxidation	1223	1229	0	(I)TKQMKEA(H)	TKQMKEA	0.0483105
406	Q9BJ58	Hemocyanin G-type OS=Enteroctopus dofleini	1	853.376	853.975		1962	1968	0	(L)SKPEDMF(R)	SKPEDMF	0.704257
407	Q9BJ58	Hemocyanin G-type OS=Enteroctopus dofleini	1	859.474	859.966		2116	2122	0	(I)RRNVDSL(D)	RRNVDSL	0.131134
408	Q9BJ58	Hemocyanin G-type OS=Enteroctopus dofleini	1	860.445	861.06		1516	1522	0	(L)NVPMRPF(S)	NVPMRPF	0.853557
409	Q9BJ58	Hemocyanin G-type OS=Enteroctopus dofleini	1	860.472	860.989		2493	2500	0	(I)ETVDGKVL(D)	ETVDGKVL	0.0771665
410	Q9BJ58	Hemocyanin G-type OS=Enteroctopus dofleini	1	862.46	863.076		1104	1110	0	(L)RKPMSPF(S)	RKPMSPF	0.808003
411	Q9BJ58	Hemocyanin G-type OS=Enteroctopus dofleini	1	864.356	864.958		2040	2047	0	(L)GGSTEMPW(A)	GGSTEMPW	0.676037
412	Q9BJ58	Hemocyanin G-type OS=Enteroctopus dofleini	1	864.424	865.002	1Oxidation	735	742	0	(F)GGMSVREL(Q)	GGMSVREL	0.331735
413	Q9BJ58	Hemocyanin G-type OS=Enteroctopus dofleini	1	869.371	869.974	1Oxidation	1962	1968	0	(L)SKPEDMF(R)	SKPEDMF	0.704257
414	Q9BJ58	Hemocyanin G-type OS=Enteroctopus dofleini	1	872.393	872.981		138	145	0	(F)MDPSSHKA(K)	MDPSSHKA	0.234593
415	Q9BJ58	Hemocyanin G-type OS=Enteroctopus dofleini	1	876.44	877.059	1Oxidation	1516	1522	0	(L)NVPMRPF(S)	NVPMRPF	0.853557
416	Q9BJ58	Hemocyanin G-type OS=Enteroctopus dofleini	1	878.455	879.075	1Oxidation	1104	1110	0	(L)RKPMSPF(S)	RKPMSPF	0.808003
417	Q9BJ58	Hemocyanin G-type OS=Enteroctopus dofleini	1	880.351	880.957	1Oxidation	2040	2047	0	(L)GGSTEMPW(A)	GGSTEMPW	0.676037
418	Q9BJ58	Hemocyanin G-type OS=Enteroctopus dofleini	1	885.429	886.067		267	273	0	(F)HKPMEPF(G)	HKPMEPF	0.734071
419	Q9BJ58	Hemocyanin G-type OS=Enteroctopus dofleini	1	888.388	888.98	1Oxidation	138	145	0	(F)MDPSSHKA(K)	MDPSSHKA	0.234593
420	Q9BJ58	Hemocyanin G-type OS=Enteroctopus dofleini	1	890.412	890.936		704	710	0	(L)NNNKHTY(R)	NNNKHTY	0.121699
421	Q9BJ58	Hemocyanin G-type OS=Enteroctopus dofleini	1	892.351	892.968		1620	1627	0	(L)GGESEMPW(Q)	GGESEMPW	0.555253
422	Q9BJ58	Hemocyanin G-type OS=Enteroctopus dofleini	1	901.424	902.066	1Oxidation	267	273	0	(F)HKPMEPF(G)	HKPMEPF	0.734071
423	Q9BJ58	Hemocyanin G-type OS=Enteroctopus dofleini	1	905.346	905.967		2448	2455	0	(L)GGDNEMPW(H)	GGDNEMPW	0.778264
424	Q9BJ58	Hemocyanin G-type OS=Enteroctopus dofleini	1	908.346	908.968	1Oxidation	1620	1627	0	(L)GGESEMPW(Q)	GGESEMPW	0.555253
425	Q9BJ58	Hemocyanin G-type OS=Enteroctopus dofleini	1	913.416	913.971	1Gln->pyro-Glu	2817	2823	0	(I)QHEDRVF(A)	QHEDRVF	0.372931
426	Q9BJ58	Hemocyanin G-type OS=Enteroctopus dofleini	1	916.398	917.037		371	378	0	(L)GGVHEMTW(N)	GGVHEMTW	0.479901
427	Q9BJ58	Hemocyanin G-type OS=Enteroctopus dofleini	1	921.341	921.966	1Oxidation	2448	2455	0	(L)GGDNEMPW(H)	GGDNEMPW	0.778264
428	Q9BJ58	Hemocyanin G-type OS=Enteroctopus dofleini	1	923.393	924.026		790	797	0	(L)GGSKEMEW(R)	GGSKEMEW	0.438552
429	Q9BJ58	Hemocyanin G-type OS=Enteroctopus dofleini	1	930.443	931.002		2817	2823	0	(I)QHEDRVF(A)	QHEDRVF	0.372931
430	Q9BJ58	Hemocyanin G-type OS=Enteroctopus dofleini	1	932.393	933.037	1Oxidation	371	378	0	(L)GGVHEMTW(N)	GGVHEMTW	0.479901
431	Q9BJ58	Hemocyanin G-type OS=Enteroctopus dofleini	1	935.458	936.018	1Gln->pyro-Glu	172	180	0	(F)QSSKGGKNF(L)	QSSKGGKNF	0.44303
432	Q9BJ58	Hemocyanin G-type OS=Enteroctopus dofleini	1	939.388	940.025	1Oxidation	790	797	0	(L)GGSKEMEW(R)	GGSKEMEW	0.438552
433	Q9BJ58	Hemocyanin G-type OS=Enteroctopus dofleini	1	952.485	953.049		172	180	0	(F)QSSKGGKNF(L)	QSSKGGKNF	0.44303
434	Q9BJ58	Hemocyanin G-type OS=Enteroctopus dofleini	1	961.525	962.166		2532	2539	0	(L)MRKNVNSL(T)	MRKNVNSL	0.12638
435	Q9BJ58	Hemocyanin G-type OS=Enteroctopus dofleini	1	977.491	978.062		1907	1914	0	(L)HHSNVDRL(W)	HHSNVDRL	0.329543
436	Q9BJ58	Hemocyanin G-type OS=Enteroctopus dofleini	1	977.52	978.165	1Oxidation	2532	2539	0	(L)MRKNVNSL(T)	MRKNVNSL	0.12638
437	Q9BJ58	Hemocyanin G-type OS=Enteroctopus dofleini	1	979.47	980.034		2728	2735	0	(L)HHSNTDRI(W)	HHSNTDRI	0.233481
438	Q9BJ58	Hemocyanin G-type OS=Enteroctopus dofleini	1	984.374	985.198		505	513	0	(A)CCVHGMSTF(P)	CCVHGMSTF	0.712209
439	Q9BJ58	Hemocyanin G-type OS=Enteroctopus dofleini	1	985.36	986.071		2433	2441	0	(L)CKDTTCEDA(G)	CKDTTCEDA	0.108737
440	Q9BJ58	Hemocyanin G-type OS=Enteroctopus dofleini	1	987.391	988.133		2842	2850	0	(I)CTKDGDCVF(G)	CTKDGDCVF	0.512675
441	Q9BJ58	Hemocyanin G-type OS=Enteroctopus dofleini	1	987.427	988.001		458	465	0	(L)TTEEEHEL(R)	TTEEEHEL	0.0266805
442	Q9BJ58	Hemocyanin G-type OS=Enteroctopus dofleini	1	991.507	992.089		659	666	0	(L)HHSQVDRL(W)	HHSQVDRL	0.282885
443	Q9BJ58	Hemocyanin G-type OS=Enteroctopus dofleini	1	991.507	992.089		235	242	0	(L)HHSNVERL(F)	HHSNVERL	0.275042
444	Q9BJ58	Hemocyanin G-type OS=Enteroctopus dofleini	1	993.438	994.181		77	86	0	(A)PDGSTVVCCL(H)	PDGSTVVCCL	0.659001
445	Q9BJ58	Hemocyanin G-type OS=Enteroctopus dofleini	1	994.489	995.155		2319	2326	0	(I)HHSMVDRL(W)	HHSMVDRL	0.457398
446	Q9BJ58	Hemocyanin G-type OS=Enteroctopus dofleini	1	1000.37	1001.2	1Oxidation	505	513	0	(A)CCVHGMSTF(P)	CCVHGMSTF	0.712209
447	Q9BJ58	Hemocyanin G-type OS=Enteroctopus dofleini	1	1010.48	1011.15	1Oxidation	2319	2326	0	(I)HHSMVDRL(W)	HHSMVDRL	0.457398
448	Q9BJ58	Hemocyanin G-type OS=Enteroctopus dofleini	1	1013.62	1014.22		1698	1705	0	(L)VRKNVERL(S)	VRKNVERL	0.125128
449	Q9BJ58	Hemocyanin G-type OS=Enteroctopus dofleini	1	1017.46	1018.08		1535	1543	0	(L)THSTPNDVF(D)	THSTPNDVF	0.22504
450	Q9BJ58	Hemocyanin G-type OS=Enteroctopus dofleini	1	1024.42	1025.02		888	896	0	(Y)EDDKSPNGY(Q)	EDDKSPNGY	0.246535
451	Q9BJ58	Hemocyanin G-type OS=Enteroctopus dofleini	1	1025.4	1026.25		2586	2594	0	(A)CCQHGMVTF(P)	CCQHGMVTF	0.745641
452	Q9BJ58	Hemocyanin G-type OS=Enteroctopus dofleini	1	1027.48	1028.07		1689	1697	0	(F)KHEESNGNL(V)	KHEESNGNL	0.114054
453	Q9BJ58	Hemocyanin G-type OS=Enteroctopus dofleini	1	1041.4	1042.25	1Oxidation	2586	2594	0	(A)CCQHGMVTF(P)	CCQHGMVTF	0.745641
454	Q9BJ58	Hemocyanin G-type OS=Enteroctopus dofleini	1	1059.58	1060.25		563	571	0	(Y)TKEVKPNPF(F)	TKEVKPNPF	0.199075
455	Q9BJ58	Hemocyanin G-type OS=Enteroctopus dofleini	1	1075.6	1076.21		864	872	0	(Y)RSRRDVSSL(T)	RSRRDVSSL	0.113563
456	Q9BJ58	Hemocyanin G-type OS=Enteroctopus dofleini	1	1077.52	1078.17		2634	2642	0	(L)VTEEKNNPF(H)	VTEEKNNPF	0.108005
457	Q9BJ58	Hemocyanin G-type OS=Enteroctopus dofleini	1	1126.53	1127.27		1305	1313	0	(F)KDMKNDGRY(E)	KDMKNDGRY	0.25432
458	Q9BJ58	Hemocyanin G-type OS=Enteroctopus dofleini	1	1137.51	1138.18		2664	2673	0	(F)DDPEKGDKSF(F)	DDPEKGDKSF	0.311113
459	Q9BJ58	Hemocyanin G-type OS=Enteroctopus dofleini	1	1142.53	1143.27	1Oxidation	1305	1313	0	(F)KDMKNDGRY(E)	KDMKNDGRY	0.25432
460	Q9BJ58	Hemocyanin G-type OS=Enteroctopus dofleini	1	1143.52	1144.26		1461	1471	0	(L)GGRDPHSMSSL(D)	GGRDPHSMSSL	0.597154
461	Q9BJ58	Hemocyanin G-type OS=Enteroctopus dofleini	1	1149.55	1150.25		1071	1079	0	(L)HHSNVDRVW(A)	HHSNVDRVW	0.324079
462	Q9BJ58	Hemocyanin G-type OS=Enteroctopus dofleini	1	1153.57	1154.28		595	604	0	(F)EKPTKGHHGY(L)	EKPTKGHHGY	0.161443
463	Q9BJ58	Hemocyanin G-type OS=Enteroctopus dofleini	1	1159.52	1160.26	1Oxidation	1461	1471	0	(L)GGRDPHSMSSL(D)	GGRDPHSMSSL	0.597154
464	Q9BJ58	Hemocyanin G-type OS=Enteroctopus dofleini	1	1221.56	1222.37	1Gln->pyro-Glu	1325	1335	0	(A)QCPNKDGSKVY(T)	QCPNKDGSKVY	0.35103
465	Q9BJ58	Hemocyanin G-type OS=Enteroctopus dofleini	1	1234.64	1235.39		849	859	0	(F)TPGRKESDVVF(D)	TPGRKESDVVF	0.149495
466	Q9BJ58	Hemocyanin G-type OS=Enteroctopus dofleini	1	1238.58	1239.4		1325	1335	0	(A)QCPNKDGSKVY(T)	QCPNKDGSKVY	0.35103
467	Q9BJ58	Hemocyanin G-type OS=Enteroctopus dofleini	1	1261.62	1262.44		319	328	0	(L)MKEHQQHPRA(F)	MKEHQQHPRA	0.150983
468	Q9BJ58	Hemocyanin G-type OS=Enteroctopus dofleini	1	1277.62	1278.44	1Oxidation	319	328	0	(L)MKEHQQHPRA(F)	MKEHQQHPRA	0.150983
469	Q9BJ58	Hemocyanin G-type OS=Enteroctopus dofleini	1	1300.69	1301.46		2405	2414	0	(I)HKRQNTDRVF(A)	HKRQNTDRVF	0.193177
470	Q9BJ58	Hemocyanin G-type OS=Enteroctopus dofleini	1	1317.56	1318.48		1599	1610	0	(I)CVPTSKHEENCA(H)	CVPTSKHEENCA	0.191903
471	Q9BJ58	Hemocyanin G-type OS=Enteroctopus dofleini	1	1319.76	1320.62		1160	1169	0	(I)NRRRMKGRVF(A)	NRRRMKGRVF	0.362318
472	Q9BJ58	Hemocyanin G-type OS=Enteroctopus dofleini	1	1331.61	1332.45		2188	2199	0	(F)EDSMRRHGSSVA(T)	EDSMRRHGSSVA	0.133332
473	Q9BJ58	Hemocyanin G-type OS=Enteroctopus dofleini	1	1335.75	1336.62	1Oxidation	1160	1169	0	(I)NRRRMKGRVF(A)	NRRRMKGRVF	0.362318
474	Q9BJ58	Hemocyanin G-type OS=Enteroctopus dofleini	1	1347.61	1348.45	1Oxidation	2188	2199	0	(F)EDSMRRHGSSVA(T)	EDSMRRHGSSVA	0.133332
475	Q9BJ58	Hemocyanin G-type OS=Enteroctopus dofleini	1	1379.7	1380.52		1996	2005	0	(I)RHQREHDRVF(A)	RHQREHDRVF	0.172123
476	Q9BJ58	Hemocyanin G-type OS=Enteroctopus dofleini	1	1390.52	1391.49		2024	2036	0	(I)CVEGGECHEGSHF(A)	CVEGGECHEGSHF	0.467392
477	Q9BJ58	Hemocyanin G-type OS=Enteroctopus dofleini	1	1412.75	1413.58		1412	1423	0	(L)NSETKRDPQPKL(F)	NSETKRDPQPKL	0.195449
478	Q9BJ58	Hemocyanin G-type OS=Enteroctopus dofleini	1	1418.7	1419.55		2135	2146	0	(L)TRVKEDKSDHGF(Q)	TRVKEDKSDHGF	0.116447
479	Q9BJ58	Hemocyanin G-type OS=Enteroctopus dofleini	1	1426.71	1427.63		1718	1729	0	(L)KRMQKDKSSDGF(E)	KRMQKDKSSDGF	0.194358
480	Q9BJ58	Hemocyanin G-type OS=Enteroctopus dofleini	1	1442.71	1443.63	1Oxidation	1718	1729	0	(L)KRMQKDKSSDGF(E)	KRMQKDKSSDGF	0.194358
481	Q9BJ58	Hemocyanin G-type OS=Enteroctopus dofleini	1	1518.7	1519.69		1117	1129	0	(I)NVDSMTREHSVPF(D)	NVDSMTREHSVPF	0.15307
482	Q9BJ58	Hemocyanin G-type OS=Enteroctopus dofleini	1	1534.63	1535.7		2153	2166	0	(Y)HGSTMCPSPDDPKY(A)	HGSTMCPSPDDPKY	0.271473
483	Q9BJ58	Hemocyanin G-type OS=Enteroctopus dofleini	1	1534.7	1535.69	1Oxidation	1117	1129	0	(I)NVDSMTREHSVPF(D)	NVDSMTREHSVPF	0.15307
484	Q9BJ58	Hemocyanin G-type OS=Enteroctopus dofleini	1	1544.83	1545.74		2519	2531	0	(F)EEEERKQVVKGTL(M)	EEEERKQVVKGTL	0.0980367
485	Q9BJ58	Hemocyanin G-type OS=Enteroctopus dofleini	1	1550.62	1551.7	1Oxidation	2153	2166	0	(Y)HGSTMCPSPDDPKY(A)	HGSTMCPSPDDPKY	0.271473
486	Q9BJ58	Hemocyanin G-type OS=Enteroctopus dofleini	1	1574.7	1575.7		1828	1840	0	(I)SEDTMTKREVSEY(L)	SEDTMTKREVSEY	0.0452612
487	Q9BJ58	Hemocyanin G-type OS=Enteroctopus dofleini	1	1590.7	1591.7	1Oxidation	1828	1840	0	(I)SEDTMTKREVSEY(L)	SEDTMTKREVSEY	0.0452612
488	Q9BJ58	Hemocyanin G-type OS=Enteroctopus dofleini	1	2344.02	2345.55		347	367	0	(A)VCVPTDDKRHSDNCNNHVGSF(F)	VCVPTDDKRHSDNCNNHVGSF	0.402536
489	A0A6P7SER3	Hemocyanin 1-like, partial OS=Octopus sinensis	1	804.432	804.886		2633	2639	0	(A)NKNTTRA(P)	NKNTTRA	0.0862989
490	A0A6P7SER3	Hemocyanin 1-like, partial OS=Octopus sinensis	1	806.314	806.877		2840	2846	0	(L)GGEHEMF(W)	GGEHEMF	0.570008
491	A0A6P7SER3	Hemocyanin 1-like, partial OS=Octopus sinensis	1	809.415	809.903		104	110	0	(W)TQPVDHL(P)	TQPVDHL	0.186904
492	A0A6P7SER3	Hemocyanin 1-like, partial OS=Octopus sinensis	1	810.458	810.937		2316	2321	0	(L)QEHRKL(P)	QEHRKL	0.199384
493	A0A6P7SER3	Hemocyanin 1-like, partial OS=Octopus sinensis	1	820.387	820.945		2584	2590	0	(L)VKQMEDA(L)	VKQMEDA	0.0663594
494	A0A6P7SER3	Hemocyanin 1-like, partial OS=Octopus sinensis	1	822.309	822.877	1Oxidation	2840	2846	0	(L)GGEHEMF(W)	GGEHEMF	0.570008
495	A0A6P7SER3	Hemocyanin 1-like, partial OS=Octopus sinensis	1	830.484	830.968		2515	2521	0	(I)RKNVNSL(T)	RKNVNSL	0.0883515
496	A0A6P7SER3	Hemocyanin 1-like, partial OS=Octopus sinensis	1	832.489	832.981		13	19	0	(I)RKSVETL(T)	RKSVETL	0.0698136
497	A0A6P7SER3	Hemocyanin 1-like, partial OS=Octopus sinensis	1	833.452	833.968		405	411	0	(I)PRPTVTY(I)	PRPTVTY	0.206868
498	A0A6P7SER3	Hemocyanin 1-like, partial OS=Octopus sinensis	1	834.377	834.932		32	38	0	(L)RVMQDDA(S)	RVMQDDA	0.112104
499	A0A6P7SER3	Hemocyanin 1-like, partial OS=Octopus sinensis	1	835.434	836.004		1205	1211	0	(I)TKQMKEA(H)	TKQMKEA	0.0483105
500	A0A6P7SER3	Hemocyanin 1-like, partial OS=Octopus sinensis	1	836.382	836.945	1Oxidation	2584	2590	0	(L)VKQMEDA(L)	VKQMEDA	0.0663594
501	A0A6P7SER3	Hemocyanin 1-like, partial OS=Octopus sinensis	1	837.458	837.96		670	676	0	(L)SEVHRPL(K)	SEVHRPL	0.307476
502	A0A6P7SER3	Hemocyanin 1-like, partial OS=Octopus sinensis	1	848.429	849.002		717	724	0	(F)GGMSVREL(Q)	GGMSVREL	0.331735
503	A0A6P7SER3	Hemocyanin 1-like, partial OS=Octopus sinensis	1	850.372	850.931	1Oxidation	32	38	0	(L)RVMQDDA(S)	RVMQDDA	0.112104
504	A0A6P7SER3	Hemocyanin 1-like, partial OS=Octopus sinensis	1	851.429	852.003	1Oxidation	1205	1211	0	(I)TKQMKEA(H)	TKQMKEA	0.0483105
505	A0A6P7SER3	Hemocyanin 1-like, partial OS=Octopus sinensis	1	853.376	853.975		1944	1950	0	(L)SKPEDMF(R)	SKPEDMF	0.704257
506	A0A6P7SER3	Hemocyanin 1-like, partial OS=Octopus sinensis	1	859.474	859.966		2098	2104	0	(I)RRNVDSL(D)	RRNVDSL	0.131134
507	A0A6P7SER3	Hemocyanin 1-like, partial OS=Octopus sinensis	1	860.445	861.06		1498	1504	0	(L)NVPMRPF(S)	NVPMRPF	0.853557
508	A0A6P7SER3	Hemocyanin 1-like, partial OS=Octopus sinensis	1	860.472	860.989		2475	2482	0	(I)ETVDGKVL(D)	ETVDGKVL	0.0771665
509	A0A6P7SER3	Hemocyanin 1-like, partial OS=Octopus sinensis	1	862.46	863.076		1086	1092	0	(L)RKPMSPF(S)	RKPMSPF	0.808003
510	A0A6P7SER3	Hemocyanin 1-like, partial OS=Octopus sinensis	1	864.356	864.958		2022	2029	0	(L)GGSTEMPW(A)	GGSTEMPW	0.676037
511	A0A6P7SER3	Hemocyanin 1-like, partial OS=Octopus sinensis	1	864.424	865.002	1Oxidation	717	724	0	(F)GGMSVREL(Q)	GGMSVREL	0.331735
512	A0A6P7SER3	Hemocyanin 1-like, partial OS=Octopus sinensis	1	869.371	869.974	1Oxidation	1944	1950	0	(L)SKPEDMF(R)	SKPEDMF	0.704257
513	A0A6P7SER3	Hemocyanin 1-like, partial OS=Octopus sinensis	1	872.393	872.981		120	127	0	(F)MDPSSHKA(K)	MDPSSHKA	0.234593
514	A0A6P7SER3	Hemocyanin 1-like, partial OS=Octopus sinensis	1	876.44	877.059	1Oxidation	1498	1504	0	(L)NVPMRPF(S)	NVPMRPF	0.853557
515	A0A6P7SER3	Hemocyanin 1-like, partial OS=Octopus sinensis	1	877.405	877.935		2618	2624	0	(A)EKENNPF(H)	EKENNPF	0.228715
516	A0A6P7SER3	Hemocyanin 1-like, partial OS=Octopus sinensis	1	878.455	879.075	1Oxidation	1086	1092	0	(L)RKPMSPF(S)	RKPMSPF	0.808003
517	A0A6P7SER3	Hemocyanin 1-like, partial OS=Octopus sinensis	1	880.351	880.957	1Oxidation	2022	2029	0	(L)GGSTEMPW(A)	GGSTEMPW	0.676037
518	A0A6P7SER3	Hemocyanin 1-like, partial OS=Octopus sinensis	1	881.557	882.1		2501	2507	0	(F)KKEVHKI(A)	KKEVHKI	0.0527299
519	A0A6P7SER3	Hemocyanin 1-like, partial OS=Octopus sinensis	1	885.429	886.067		249	255	0	(F)HKPMEPF(G)	HKPMEPF	0.734071
520	A0A6P7SER3	Hemocyanin 1-like, partial OS=Octopus sinensis	1	888.388	888.98	1Oxidation	120	127	0	(F)MDPSSHKA(K)	MDPSSHKA	0.234593
521	A0A6P7SER3	Hemocyanin 1-like, partial OS=Octopus sinensis	1	890.412	890.936		686	692	0	(L)NNNKHTY(R)	NNNKHTY	0.121699
522	A0A6P7SER3	Hemocyanin 1-like, partial OS=Octopus sinensis	1	892.351	892.968		1602	1609	0	(L)GGESEMPW(Q)	GGESEMPW	0.555253
523	A0A6P7SER3	Hemocyanin 1-like, partial OS=Octopus sinensis	1	901.424	902.066	1Oxidation	249	255	0	(F)HKPMEPF(G)	HKPMEPF	0.734071
524	A0A6P7SER3	Hemocyanin 1-like, partial OS=Octopus sinensis	1	905.346	905.967		2430	2437	0	(L)GGDNEMPW(H)	GGDNEMPW	0.778264
525	A0A6P7SER3	Hemocyanin 1-like, partial OS=Octopus sinensis	1	908.346	908.968	1Oxidation	1602	1609	0	(L)GGESEMPW(Q)	GGESEMPW	0.555253
526	A0A6P7SER3	Hemocyanin 1-like, partial OS=Octopus sinensis	1	913.416	913.971	1Gln->pyro-Glu	2799	2805	0	(I)QHEDRVF(A)	QHEDRVF	0.372931
527	A0A6P7SER3	Hemocyanin 1-like, partial OS=Octopus sinensis	1	916.398	917.037		353	360	0	(L)GGVHEMTW(N)	GGVHEMTW	0.479901
528	A0A6P7SER3	Hemocyanin 1-like, partial OS=Octopus sinensis	1	921.341	921.966	1Oxidation	2430	2437	0	(L)GGDNEMPW(H)	GGDNEMPW	0.778264
529	A0A6P7SER3	Hemocyanin 1-like, partial OS=Octopus sinensis	1	923.393	924.026		772	779	0	(L)GGSKEMEW(R)	GGSKEMEW	0.438552
530	A0A6P7SER3	Hemocyanin 1-like, partial OS=Octopus sinensis	1	930.443	931.002		2799	2805	0	(I)QHEDRVF(A)	QHEDRVF	0.372931
531	A0A6P7SER3	Hemocyanin 1-like, partial OS=Octopus sinensis	1	932.393	933.037	1Oxidation	353	360	0	(L)GGVHEMTW(N)	GGVHEMTW	0.479901
532	A0A6P7SER3	Hemocyanin 1-like, partial OS=Octopus sinensis	1	935.458	936.018	1Gln->pyro-Glu	154	162	0	(F)QSSKGGKNF(L)	QSSKGGKNF	0.44303
533	A0A6P7SER3	Hemocyanin 1-like, partial OS=Octopus sinensis	1	939.388	940.025	1Oxidation	772	779	0	(L)GGSKEMEW(R)	GGSKEMEW	0.438552
534	A0A6P7SER3	Hemocyanin 1-like, partial OS=Octopus sinensis	1	952.485	953.049		154	162	0	(F)QSSKGGKNF(L)	QSSKGGKNF	0.44303
535	A0A6P7SER3	Hemocyanin 1-like, partial OS=Octopus sinensis	1	971.308	972		2415	2423	0	(L)CNDTTCEDA(G)	CNDTTCEDA	0.131899
536	A0A6P7SER3	Hemocyanin 1-like, partial OS=Octopus sinensis	1	977.491	978.062		1889	1896	0	(L)HHSNVDRL(W)	HHSNVDRL	0.329543
537	A0A6P7SER3	Hemocyanin 1-like, partial OS=Octopus sinensis	1	979.47	980.034		2710	2717	0	(L)HHSNTDRI(W)	HHSNTDRI	0.233481
538	A0A6P7SER3	Hemocyanin 1-like, partial OS=Octopus sinensis	1	984.374	985.198		487	495	0	(A)CCVHGMSTF(P)	CCVHGMSTF	0.712209
539	A0A6P7SER3	Hemocyanin 1-like, partial OS=Octopus sinensis	1	987.391	988.133		2824	2832	0	(I)CTKDGDCVF(G)	CTKDGDCVF	0.512675
540	A0A6P7SER3	Hemocyanin 1-like, partial OS=Octopus sinensis	1	991.507	992.089		641	648	0	(L)HHSQVDRL(W)	HHSQVDRL	0.282885
541	A0A6P7SER3	Hemocyanin 1-like, partial OS=Octopus sinensis	1	991.507	992.089		217	224	0	(L)HHSNVERL(F)	HHSNVERL	0.275042
542	A0A6P7SER3	Hemocyanin 1-like, partial OS=Octopus sinensis	1	993.438	994.181		59	68	0	(A)PDGSTVVCCL(H)	PDGSTVVCCL	0.659001
543	A0A6P7SER3	Hemocyanin 1-like, partial OS=Octopus sinensis	1	994.489	995.155		2301	2308	0	(I)HHSMVDRL(W)	HHSMVDRL	0.457398
544	A0A6P7SER3	Hemocyanin 1-like, partial OS=Octopus sinensis	1	1000.37	1001.2	1Oxidation	487	495	0	(A)CCVHGMSTF(P)	CCVHGMSTF	0.712209
545	A0A6P7SER3	Hemocyanin 1-like, partial OS=Octopus sinensis	1	1010.48	1011.15	1Oxidation	2301	2308	0	(I)HHSMVDRL(W)	HHSMVDRL	0.457398
546	A0A6P7SER3	Hemocyanin 1-like, partial OS=Octopus sinensis	1	1013.62	1014.22		1680	1687	0	(L)VRKNVERL(S)	VRKNVERL	0.125128
547	A0A6P7SER3	Hemocyanin 1-like, partial OS=Octopus sinensis	1	1017.46	1018.08		1517	1525	0	(L)THSTPNDVF(D)	THSTPNDVF	0.22504
548	A0A6P7SER3	Hemocyanin 1-like, partial OS=Octopus sinensis	1	1024.42	1025.02		870	878	0	(Y)EDDKSPNGY(Q)	EDDKSPNGY	0.246535
549	A0A6P7SER3	Hemocyanin 1-like, partial OS=Octopus sinensis	1	1025.4	1026.25		2568	2576	0	(A)CCQHGMVTF(P)	CCQHGMVTF	0.745641
550	A0A6P7SER3	Hemocyanin 1-like, partial OS=Octopus sinensis	1	1027.48	1028.07		1671	1679	0	(F)KHEESNGNL(V)	KHEESNGNL	0.114054
551	A0A6P7SER3	Hemocyanin 1-like, partial OS=Octopus sinensis	1	1041.4	1042.25	1Oxidation	2568	2576	0	(A)CCQHGMVTF(P)	CCQHGMVTF	0.745641
552	A0A6P7SER3	Hemocyanin 1-like, partial OS=Octopus sinensis	1	1047.55	1048.15		846	854	0	(Y)RSRQDVSSL(T)	RSRQDVSSL	0.132492
553	A0A6P7SER3	Hemocyanin 1-like, partial OS=Octopus sinensis	1	1059.58	1060.25		545	553	0	(Y)TKEVKPNPF(F)	TKEVKPNPF	0.199075
554	A0A6P7SER3	Hemocyanin 1-like, partial OS=Octopus sinensis	1	1086.49	1087.2		1287	1295	0	(F)KDMTTDGRY(E)	KDMTTDGRY	0.179876
555	A0A6P7SER3	Hemocyanin 1-like, partial OS=Octopus sinensis	1	1102.48	1103.2	1Oxidation	1287	1295	0	(F)KDMTTDGRY(E)	KDMTTDGRY	0.179876
556	A0A6P7SER3	Hemocyanin 1-like, partial OS=Octopus sinensis	1	1130.58	1131.25		302	310	0	(L)KEHQQHPRA(F)	KEHQQHPRA	0.182525
557	A0A6P7SER3	Hemocyanin 1-like, partial OS=Octopus sinensis	1	1137.51	1138.18		2646	2655	0	(F)DDPEKGDKSF(F)	DDPEKGDKSF	0.311113
558	A0A6P7SER3	Hemocyanin 1-like, partial OS=Octopus sinensis	1	1143.52	1144.26		1443	1453	0	(L)GGRDPHSMSSL(D)	GGRDPHSMSSL	0.597154
559	A0A6P7SER3	Hemocyanin 1-like, partial OS=Octopus sinensis	1	1149.55	1150.25		1053	1061	0	(L)HHSNVDRVW(A)	HHSNVDRVW	0.324079
560	A0A6P7SER3	Hemocyanin 1-like, partial OS=Octopus sinensis	1	1153.57	1154.28		577	586	0	(F)EKPTKGHHGY(L)	EKPTKGHHGY	0.161443
561	A0A6P7SER3	Hemocyanin 1-like, partial OS=Octopus sinensis	1	1159.52	1160.26	1Oxidation	1443	1453	0	(L)GGRDPHSMSSL(D)	GGRDPHSMSSL	0.597154
562	A0A6P7SER3	Hemocyanin 1-like, partial OS=Octopus sinensis	1	1221.56	1222.37	1Gln->pyro-Glu	1307	1317	0	(A)QCPNKDGSKVY(T)	QCPNKDGSKVY	0.35103
563	A0A6P7SER3	Hemocyanin 1-like, partial OS=Octopus sinensis	1	1234.64	1235.39		831	841	0	(F)TPGRKESDVVF(D)	TPGRKESDVVF	0.149495
564	A0A6P7SER3	Hemocyanin 1-like, partial OS=Octopus sinensis	1	1238.58	1239.4		1307	1317	0	(A)QCPNKDGSKVY(T)	QCPNKDGSKVY	0.35103
565	A0A6P7SER3	Hemocyanin 1-like, partial OS=Octopus sinensis	1	1281.64	1282.41		2387	2396	0	(I)HKHQNTDRVF(A)	HKHQNTDRVF	0.233295
566	A0A6P7SER3	Hemocyanin 1-like, partial OS=Octopus sinensis	1	1317.56	1318.48		1581	1592	0	(I)CVPTSKHEENCA(H)	CVPTSKHEENCA	0.191903
567	A0A6P7SER3	Hemocyanin 1-like, partial OS=Octopus sinensis	1	1319.76	1320.62		1142	1151	0	(I)NRRRMKGRVF(A)	NRRRMKGRVF	0.362318
568	A0A6P7SER3	Hemocyanin 1-like, partial OS=Octopus sinensis	1	1331.61	1332.45		2170	2181	0	(F)EDSMRRHGSSVA(T)	EDSMRRHGSSVA	0.133332
569	A0A6P7SER3	Hemocyanin 1-like, partial OS=Octopus sinensis	1	1335.75	1336.62	1Oxidation	1142	1151	0	(I)NRRRMKGRVF(A)	NRRRMKGRVF	0.362318
570	A0A6P7SER3	Hemocyanin 1-like, partial OS=Octopus sinensis	1	1347.61	1348.45	1Oxidation	2170	2181	0	(F)EDSMRRHGSSVA(T)	EDSMRRHGSSVA	0.133332
571	A0A6P7SER3	Hemocyanin 1-like, partial OS=Octopus sinensis	1	1379.7	1380.52		1978	1987	0	(I)RHQREHDRVF(A)	RHQREHDRVF	0.172123
572	A0A6P7SER3	Hemocyanin 1-like, partial OS=Octopus sinensis	1	1390.52	1391.49		2006	2018	0	(I)CVEGGECHEGSHF(A)	CVEGGECHEGSHF	0.467392
573	A0A6P7SER3	Hemocyanin 1-like, partial OS=Octopus sinensis	1	1412.75	1413.58		1394	1405	0	(L)NSETKRDPQPKL(F)	NSETKRDPQPKL	0.195449
574	A0A6P7SER3	Hemocyanin 1-like, partial OS=Octopus sinensis	1	1418.7	1419.55		2117	2128	0	(L)TRVKEDKSDHGF(Q)	TRVKEDKSDHGF	0.116447
575	A0A6P7SER3	Hemocyanin 1-like, partial OS=Octopus sinensis	1	1426.71	1427.63		1700	1711	0	(L)KRMQKDKSSDGF(E)	KRMQKDKSSDGF	0.194358
576	A0A6P7SER3	Hemocyanin 1-like, partial OS=Octopus sinensis	1	1442.71	1443.63	1Oxidation	1700	1711	0	(L)KRMQKDKSSDGF(E)	KRMQKDKSSDGF	0.194358
577	A0A6P7SER3	Hemocyanin 1-like, partial OS=Octopus sinensis	1	1518.7	1519.69		1099	1111	0	(I)NVDSMTREHSVPF(D)	NVDSMTREHSVPF	0.15307
578	A0A6P7SER3	Hemocyanin 1-like, partial OS=Octopus sinensis	1	1534.63	1535.7		2135	2148	0	(Y)HGSTMCPSPDDPKY(A)	HGSTMCPSPDDPKY	0.271473
579	A0A6P7SER3	Hemocyanin 1-like, partial OS=Octopus sinensis	1	1534.7	1535.69	1Oxidation	1099	1111	0	(I)NVDSMTREHSVPF(D)	NVDSMTREHSVPF	0.15307
580	A0A6P7SER3	Hemocyanin 1-like, partial OS=Octopus sinensis	1	1550.62	1551.7	1Oxidation	2135	2148	0	(Y)HGSTMCPSPDDPKY(A)	HGSTMCPSPDDPKY	0.271473
581	A0A6P7SER3	Hemocyanin 1-like, partial OS=Octopus sinensis	1	1574.7	1575.7		1810	1822	0	(I)SEDTMTKREVSEY(L)	SEDTMTKREVSEY	0.0452612
582	A0A6P7SER3	Hemocyanin 1-like, partial OS=Octopus sinensis	1	1590.7	1591.7	1Oxidation	1810	1822	0	(I)SEDTMTKREVSEY(L)	SEDTMTKREVSEY	0.0452612
583	A0A6P7SER3	Hemocyanin 1-like, partial OS=Octopus sinensis	1	2344.02	2345.55		329	349	0	(A)VCVPTDDKRHSDNCNNHVGSF(F)	VCVPTDDKRHSDNCNNHVGSF	0.402536
584	A0A7E6F2Q3	SCO-spondin-like OS=Octopus vulgaris	1	800.386	800.955	1Acetyl 1Oxidation	1	6	0	(-)MVTKTY(L)	MVTKTY	0.0710933
585	A0A7E6F2Q3	SCO-spondin-like OS=Octopus vulgaris	1	801.429	801.989	1Gln->pyro-Glu	323	329	0	(I)QKKNGMI(R)	QKKNGMI	0.226078
586	A0A7E6F2Q3	SCO-spondin-like OS=Octopus vulgaris	1	806.32	806.809		1351	1357	0	(I)GDEPEPY(C)	GDEPEPY	0.349994
587	A0A7E6F2Q3	SCO-spondin-like OS=Octopus vulgaris	1	806.408	806.962		33	40	0	(F)CPTSTKVA(S)	CPTSTKVA	0.143153
588	A0A7E6F2Q3	SCO-spondin-like OS=Octopus vulgaris	1	810.355	810.904	1Oxidation	1787	1793	0	(L)VDTMTDL(T)	VDTMTDL	0.147995
589	A0A7E6F2Q3	SCO-spondin-like OS=Octopus vulgaris	1	810.355	810.904	1Oxidation	2063	2069	0	(L)VDTMTDL(T)	VDTMTDL	0.147995
590	A0A7E6F2Q3	SCO-spondin-like OS=Octopus vulgaris	1	810.355	810.904	1Oxidation	2339	2345	0	(L)VDTMTDL(T)	VDTMTDL	0.147995
591	A0A7E6F2Q3	SCO-spondin-like OS=Octopus vulgaris	1	810.355	810.904	1Oxidation	2609	2615	0	(L)VDTMTDL(T)	VDTMTDL	0.147995
592	A0A7E6F2Q3	SCO-spondin-like OS=Octopus vulgaris	1	810.355	810.904	1Oxidation	2879	2885	0	(L)VDTMTDL(T)	VDTMTDL	0.147995
593	A0A7E6F2Q3	SCO-spondin-like OS=Octopus vulgaris	1	810.355	810.904	1Oxidation	3149	3155	0	(L)VDTMTDL(T)	VDTMTDL	0.147995
594	A0A7E6F2Q3	SCO-spondin-like OS=Octopus vulgaris	1	810.355	810.904	1Oxidation	3419	3425	0	(L)VDTMTDL(T)	VDTMTDL	0.147995
595	A0A7E6F2Q3	SCO-spondin-like OS=Octopus vulgaris	1	810.355	810.904	1Oxidation	3689	3695	0	(L)VDTMTDL(T)	VDTMTDL	0.147995
596	A0A7E6F2Q3	SCO-spondin-like OS=Octopus vulgaris	1	810.355	810.904	1Oxidation	3959	3965	0	(L)VDTMTDL(T)	VDTMTDL	0.147995
597	A0A7E6F2Q3	SCO-spondin-like OS=Octopus vulgaris	1	810.355	810.904	1Oxidation	4229	4235	0	(L)VDTMTDL(T)	VDTMTDL	0.147995
598	A0A7E6F2Q3	SCO-spondin-like OS=Octopus vulgaris	1	810.355	810.904	1Oxidation	4499	4505	0	(L)VDTMTDL(T)	VDTMTDL	0.147995
599	A0A7E6F2Q3	SCO-spondin-like OS=Octopus vulgaris	1	810.355	810.904	1Oxidation	4769	4775	0	(L)VDTMTDL(T)	VDTMTDL	0.147995
600	A0A7E6F2Q3	SCO-spondin-like OS=Octopus vulgaris	1	810.355	810.904	1Oxidation	5039	5045	0	(L)VDTMTDL(T)	VDTMTDL	0.147995
601	A0A7E6F2Q3	SCO-spondin-like OS=Octopus vulgaris	1	810.355	810.904	1Oxidation	5309	5315	0	(L)VDTMTDL(T)	VDTMTDL	0.147995
602	A0A7E6F2Q3	SCO-spondin-like OS=Octopus vulgaris	1	810.355	810.904	1Oxidation	5579	5585	0	(L)VDTMTDL(T)	VDTMTDL	0.147995
603	A0A7E6F2Q3	SCO-spondin-like OS=Octopus vulgaris	1	815.462	815.95		6029	6036	0	(Y)VVNNVTGL(A)	VVNNVTGL	0.132555
604	A0A7E6F2Q3	SCO-spondin-like OS=Octopus vulgaris	1	817.334	817.8	1Gln->pyro-Glu	1701	1707	0	(Y)QNHNHNA(P)	QNHNHNA	0.156174
605	A0A7E6F2Q3	SCO-spondin-like OS=Octopus vulgaris	1	817.424	817.988	1Gln->pyro-Glu 1Oxidation	323	329	0	(I)QKKNGMI(R)	QKKNGMI	0.226078
606	A0A7E6F2Q3	SCO-spondin-like OS=Octopus vulgaris	1	818.455	819.02		323	329	0	(I)QKKNGMI(R)	QKKNGMI	0.226078
607	A0A7E6F2Q3	SCO-spondin-like OS=Octopus vulgaris	1	819.451	820.007		1375	1381	0	(I)RDGKKCI(P)	RDGKKCI	0.23914
608	A0A7E6F2Q3	SCO-spondin-like OS=Octopus vulgaris	1	824.415	824.914		692	698	0	(I)KQVSSEF(F)	KQVSSEF	0.127103
609	A0A7E6F2Q3	SCO-spondin-like OS=Octopus vulgaris	1	830.546	831.052		218	224	0	(L)NKVTKKI(V)	NKVTKKI	0.0480567
610	A0A7E6F2Q3	SCO-spondin-like OS=Octopus vulgaris	1	833.292	833.923		1448	1455	0	(F)ECGDGHCI(P)	ECGDGHCI	0.461879
611	A0A7E6F2Q3	SCO-spondin-like OS=Octopus vulgaris	1	833.426	833.928		1606	1612	0	(L)KGSNKNW(V)	KGSNKNW	0.368642
612	A0A7E6F2Q3	SCO-spondin-like OS=Octopus vulgaris	1	834.36	834.831		1701	1707	0	(Y)QNHNHNA(P)	QNHNHNA	0.156174
613	A0A7E6F2Q3	SCO-spondin-like OS=Octopus vulgaris	1	834.42	834.907		1823	1830	0	(A)KTDSSPSI(T)	KTDSSPSI	0.114297
614	A0A7E6F2Q3	SCO-spondin-like OS=Octopus vulgaris	1	834.42	834.907		2099	2106	0	(A)KTDSSPSI(T)	KTDSSPSI	0.114297
615	A0A7E6F2Q3	SCO-spondin-like OS=Octopus vulgaris	1	834.42	834.907		2375	2382	0	(A)KTDSSPSI(T)	KTDSSPSI	0.114297
616	A0A7E6F2Q3	SCO-spondin-like OS=Octopus vulgaris	1	834.42	834.907		2645	2652	0	(A)KTDSSPSI(T)	KTDSSPSI	0.114297
617	A0A7E6F2Q3	SCO-spondin-like OS=Octopus vulgaris	1	834.42	834.907		2915	2922	0	(A)KTDSSPSI(T)	KTDSSPSI	0.114297
618	A0A7E6F2Q3	SCO-spondin-like OS=Octopus vulgaris	1	834.42	834.907		3185	3192	0	(A)KTDSSPSI(T)	KTDSSPSI	0.114297
619	A0A7E6F2Q3	SCO-spondin-like OS=Octopus vulgaris	1	834.42	834.907		3455	3462	0	(A)KTDSSPSI(T)	KTDSSPSI	0.114297
620	A0A7E6F2Q3	SCO-spondin-like OS=Octopus vulgaris	1	834.42	834.907		3725	3732	0	(A)KTDSSPSI(T)	KTDSSPSI	0.114297
621	A0A7E6F2Q3	SCO-spondin-like OS=Octopus vulgaris	1	834.42	834.907		3995	4002	0	(A)KTDSSPSI(T)	KTDSSPSI	0.114297
622	A0A7E6F2Q3	SCO-spondin-like OS=Octopus vulgaris	1	834.42	834.907		4265	4272	0	(A)KTDSSPSI(T)	KTDSSPSI	0.114297
623	A0A7E6F2Q3	SCO-spondin-like OS=Octopus vulgaris	1	834.42	834.907		4535	4542	0	(A)KTDSSPSI(T)	KTDSSPSI	0.114297
624	A0A7E6F2Q3	SCO-spondin-like OS=Octopus vulgaris	1	834.42	834.907		4805	4812	0	(A)KTDSSPSI(T)	KTDSSPSI	0.114297
625	A0A7E6F2Q3	SCO-spondin-like OS=Octopus vulgaris	1	834.42	834.907		5075	5082	0	(A)KTDSSPSI(T)	KTDSSPSI	0.114297
626	A0A7E6F2Q3	SCO-spondin-like OS=Octopus vulgaris	1	834.42	834.907		5345	5352	0	(A)KTDSSPSI(T)	KTDSSPSI	0.114297
627	A0A7E6F2Q3	SCO-spondin-like OS=Octopus vulgaris	1	834.42	834.907		5615	5622	0	(A)KTDSSPSI(T)	KTDSSPSI	0.114297
628	A0A7E6F2Q3	SCO-spondin-like OS=Octopus vulgaris	1	834.45	835.019	1Oxidation	323	329	0	(I)QKKNGMI(R)	QKKNGMI	0.226078
629	A0A7E6F2Q3	SCO-spondin-like OS=Octopus vulgaris	1	839.342	839.839		750	756	0	(I)VDSEENF(V)	VDSEENF	0.146453
630	A0A7E6F2Q3	SCO-spondin-like OS=Octopus vulgaris	1	844.362	844.927		310	316	0	(I)DMTNNHL(L)	DMTNNHL	0.218334
631	A0A7E6F2Q3	SCO-spondin-like OS=Octopus vulgaris	1	845.466	846.045		557	563	0	(F)KDKRMPA(G)	KDKRMPA	0.295149
632	A0A7E6F2Q3	SCO-spondin-like OS=Octopus vulgaris	1	851.408	852.006		967	973	0	(I)CPKNQVY(I)	CPKNQVY	0.296531
633	A0A7E6F2Q3	SCO-spondin-like OS=Octopus vulgaris	1	854.408	855.006		1385	1392	0	(I)DVCSVGKF(Q)	DVCSVGKF	0.555577
634	A0A7E6F2Q3	SCO-spondin-like OS=Octopus vulgaris	1	860.357	860.926	1Oxidation	310	316	0	(I)DMTNNHL(L)	DMTNNHL	0.218334
635	A0A7E6F2Q3	SCO-spondin-like OS=Octopus vulgaris	1	861.461	862.045	1Oxidation	557	563	0	(F)KDKRMPA(G)	KDKRMPA	0.295149
636	A0A7E6F2Q3	SCO-spondin-like OS=Octopus vulgaris	1	862.481	863.073		1102	1109	0	(I)TKNVKCGL(S)	TKNVKCGL	0.186773
637	A0A7E6F2Q3	SCO-spondin-like OS=Octopus vulgaris	1	864.413	864.999		992	998	0	(I)KCEKEDI(A)	KCEKEDI	0.0645014
638	A0A7E6F2Q3	SCO-spondin-like OS=Octopus vulgaris	1	865.464	865.973		1892	1898	0	(F)HRTNPQL(A)	HRTNPQL	0.254612
639	A0A7E6F2Q3	SCO-spondin-like OS=Octopus vulgaris	1	865.464	865.973		2168	2174	0	(F)HRTNPQL(A)	HRTNPQL	0.254612
640	A0A7E6F2Q3	SCO-spondin-like OS=Octopus vulgaris	1	865.464	865.973		2444	2450	0	(F)HRTNPQL(A)	HRTNPQL	0.254612
641	A0A7E6F2Q3	SCO-spondin-like OS=Octopus vulgaris	1	865.464	865.973		2714	2720	0	(F)HRTNPQL(A)	HRTNPQL	0.254612
642	A0A7E6F2Q3	SCO-spondin-like OS=Octopus vulgaris	1	865.464	865.973		2984	2990	0	(F)HRTNPQL(A)	HRTNPQL	0.254612
643	A0A7E6F2Q3	SCO-spondin-like OS=Octopus vulgaris	1	865.464	865.973		3254	3260	0	(F)HRTNPQL(A)	HRTNPQL	0.254612
644	A0A7E6F2Q3	SCO-spondin-like OS=Octopus vulgaris	1	865.464	865.973		3524	3530	0	(F)HRTNPQL(A)	HRTNPQL	0.254612
645	A0A7E6F2Q3	SCO-spondin-like OS=Octopus vulgaris	1	865.464	865.973		3794	3800	0	(F)HRTNPQL(A)	HRTNPQL	0.254612
646	A0A7E6F2Q3	SCO-spondin-like OS=Octopus vulgaris	1	865.464	865.973		4064	4070	0	(F)HRTNPQL(A)	HRTNPQL	0.254612
647	A0A7E6F2Q3	SCO-spondin-like OS=Octopus vulgaris	1	865.464	865.973		4334	4340	0	(F)HRTNPQL(A)	HRTNPQL	0.254612
648	A0A7E6F2Q3	SCO-spondin-like OS=Octopus vulgaris	1	865.464	865.973		4604	4610	0	(F)HRTNPQL(A)	HRTNPQL	0.254612
649	A0A7E6F2Q3	SCO-spondin-like OS=Octopus vulgaris	1	865.464	865.973		4874	4880	0	(F)HRTNPQL(A)	HRTNPQL	0.254612
650	A0A7E6F2Q3	SCO-spondin-like OS=Octopus vulgaris	1	865.464	865.973		5144	5150	0	(F)HRTNPQL(A)	HRTNPQL	0.254612
651	A0A7E6F2Q3	SCO-spondin-like OS=Octopus vulgaris	1	865.464	865.973		5414	5420	0	(F)HRTNPQL(A)	HRTNPQL	0.254612
652	A0A7E6F2Q3	SCO-spondin-like OS=Octopus vulgaris	1	865.464	865.973		5684	5690	0	(F)HRTNPQL(A)	HRTNPQL	0.254612
653	A0A7E6F2Q3	SCO-spondin-like OS=Octopus vulgaris	1	867.319	867.915	1Gln->pyro-Glu	87	94	0	(I)QSSPDCTF(T)	QSSPDCTF	0.729879
654	A0A7E6F2Q3	SCO-spondin-like OS=Octopus vulgaris	1	884.346	884.946		87	94	0	(I)QSSPDCTF(T)	QSSPDCTF	0.729879
655	A0A7E6F2Q3	SCO-spondin-like OS=Octopus vulgaris	1	888.49	889.005		627	633	0	(I)VDERTRI(K)	VDERTRI	0.10191
656	A0A7E6F2Q3	SCO-spondin-like OS=Octopus vulgaris	1	893.436	893.978		6040	6047	0	(I)EKDGKPGY(T)	EKDGKPGY	0.21332
657	A0A7E6F2Q3	SCO-spondin-like OS=Octopus vulgaris	1	898.38	899.082		549	556	0	(L)PKDCSCVF(K)	PKDCSCVF	0.769293
658	A0A7E6F2Q3	SCO-spondin-like OS=Octopus vulgaris	1	900.282	900.923		5981	5989	0	(W)SNCSSDCNA(Q)	SNCSSDCNA	0.389375
659	A0A7E6F2Q3	SCO-spondin-like OS=Octopus vulgaris	1	909.362	909.953		912	920	0	(Y)DSDGNCVSL(A)	DSDGNCVSL	0.395999
660	A0A7E6F2Q3	SCO-spondin-like OS=Octopus vulgaris	1	909.392	910.065		640	648	0	(Y)ESCGGRMVA(G)	ESCGGRMVA	0.320652
661	A0A7E6F2Q3	SCO-spondin-like OS=Octopus vulgaris	1	912.374	913.131		1410	1417	0	(F)RCTMGECI(A)	RCTMGECI	0.322547
662	A0A7E6F2Q3	SCO-spondin-like OS=Octopus vulgaris	1	916.332	917.076		945	953	0	(A)CSKCTCSNA(E)	CSKCTCSNA	0.344891
663	A0A7E6F2Q3	SCO-spondin-like OS=Octopus vulgaris	1	922.466	923.082		1053	1061	0	(W)VTVSKTNCA(A)	VTVSKTNCA	0.0624205
664	A0A7E6F2Q3	SCO-spondin-like OS=Octopus vulgaris	1	924.388	925.014		881	888	0	(L)KTSHCSDF(A)	KTSHCSDF	0.316594
665	A0A7E6F2Q3	SCO-spondin-like OS=Octopus vulgaris	1	925.387	926.064	1Oxidation	640	648	0	(Y)ESCGGRMVA(G)	ESCGGRMVA	0.320652
666	A0A7E6F2Q3	SCO-spondin-like OS=Octopus vulgaris	1	928.369	929.131	1Oxidation	1410	1417	0	(F)RCTMGECI(A)	RCTMGECI	0.322547
667	A0A7E6F2Q3	SCO-spondin-like OS=Octopus vulgaris	1	928.376	929.071		980	987	0	(I)CQRTCGNF(D)	CQRTCGNF	0.649057
668	A0A7E6F2Q3	SCO-spondin-like OS=Octopus vulgaris	1	932.468	933.012		1613	1620	0	(W)VSKDEQNI(W)	VSKDEQNI	0.0691586
669	A0A7E6F2Q3	SCO-spondin-like OS=Octopus vulgaris	1	937.347	937.969		270	277	0	(I)ESHNCNSF(T)	ESHNCNSF	0.423093
670	A0A7E6F2Q3	SCO-spondin-like OS=Octopus vulgaris	1	941.516	942.069		927	934	0	(Y)DKKHQSKA(F)	DKKHQSKA	0.0744805
671	A0A7E6F2Q3	SCO-spondin-like OS=Octopus vulgaris	1	948.428	948.976		187	195	0	(F)GNGTRGNSW(G)	GNGTRGNSW	0.302025
672	A0A7E6F2Q3	SCO-spondin-like OS=Octopus vulgaris	1	959.36	960.079		1515	1523	0	(I)GCTCSVNEF(T)	GCTCSVNEF	0.427474
673	A0A7E6F2Q3	SCO-spondin-like OS=Octopus vulgaris	1	959.45	960.1		5844	5852	0	(A)VPGVCEDQL(N)	VPGVCEDQL	0.182669
674	A0A7E6F2Q3	SCO-spondin-like OS=Octopus vulgaris	1	975.413	976.128		1309	1316	0	(A)DMCSRHNI(Y)	DMCSRHNI	0.308515
675	A0A7E6F2Q3	SCO-spondin-like OS=Octopus vulgaris	1	977.472	978.119		541	548	0	(I)RDEDKCVL(P)	RDEDKCVL	0.263265
676	A0A7E6F2Q3	SCO-spondin-like OS=Octopus vulgaris	1	991.408	992.127	1Oxidation	1309	1316	0	(A)DMCSRHNI(Y)	DMCSRHNI	0.308515
677	A0A7E6F2Q3	SCO-spondin-like OS=Octopus vulgaris	1	998.545	999.227		278	285	0	(F)TTCRKKVY(V)	TTCRKKVY	0.0682264
678	A0A7E6F2Q3	SCO-spondin-like OS=Octopus vulgaris	1	1007.48	1008.15		6121	6129	0	(I)GKESCNKEL(T)	GKESCNKEL	0.213367
679	A0A7E6F2Q3	SCO-spondin-like OS=Octopus vulgaris	1	1009.39	1010.03		1428	1436	0	(I)DCRDGSDEL(N)	DCRDGSDEL	0.237852
680	A0A7E6F2Q3	SCO-spondin-like OS=Octopus vulgaris	1	1013.59	1014.18	1Gln->pyro-Glu	5990	5997	0	(A)QKQTRTRI(C)	QKQTRTRI	0.117498
681	A0A7E6F2Q3	SCO-spondin-like OS=Octopus vulgaris	1	1030.61	1031.21		5990	5997	0	(A)QKQTRTRI(C)	QKQTRTRI	0.117498
682	A0A7E6F2Q3	SCO-spondin-like OS=Octopus vulgaris	1	1034.49	1035.17		6174	6183	0	(L)CGESSSVPRL(M)	CGESSSVPRL	0.347147
683	A0A7E6F2Q3	SCO-spondin-like OS=Octopus vulgaris	1	1037.48	1038.24		892	900	0	(I)KGKCQEECI(P)	KGKCQEECI	0.16498
684	A0A7E6F2Q3	SCO-spondin-like OS=Octopus vulgaris	1	1039.5	1040.19		1680	1688	0	(A)EQKPHCGQL(V)	EQKPHCGQL	0.435514
685	A0A7E6F2Q3	SCO-spondin-like OS=Octopus vulgaris	1	1057.45	1058.29		414	423	0	(F)CTGSQMKMTA(A)	CTGSQMKMTA	0.270863
686	A0A7E6F2Q3	SCO-spondin-like OS=Octopus vulgaris	1	1061.56	1062.17		95	104	0	(F)TKGVNTEKNA(C)	TKGVNTEKNA	0.0374694
687	A0A7E6F2Q3	SCO-spondin-like OS=Octopus vulgaris	1	1073.44	1074.29	1Oxidation	414	423	0	(F)CTGSQMKMTA(A)	CTGSQMKMTA	0.270863
688	A0A7E6F2Q3	SCO-spondin-like OS=Octopus vulgaris	1	1074.5	1075.2		353	361	0	(L)TETHRQCSL(L)	TETHRQCSL	0.0876994
689	A0A7E6F2Q3	SCO-spondin-like OS=Octopus vulgaris	1	1081.5	1082.36		337	346	0	(I)GVRMKMGCEA(S)	GVRMKMGCEA	0.272562
690	A0A7E6F2Q3	SCO-spondin-like OS=Octopus vulgaris	1	1089.44	1090.29	2Oxidation	414	423	0	(F)CTGSQMKMTA(A)	CTGSQMKMTA	0.270863
691	A0A7E6F2Q3	SCO-spondin-like OS=Octopus vulgaris	1	1097.49	1098.36	1Oxidation	337	346	0	(I)GVRMKMGCEA(S)	GVRMKMGCEA	0.272562
692	A0A7E6F2Q3	SCO-spondin-like OS=Octopus vulgaris	1	1110.48	1111.22	1Gln->pyro-Glu	865	874	0	(F)QCDVGKSEVY(S)	QCDVGKSEVY	0.135884
693	A0A7E6F2Q3	SCO-spondin-like OS=Octopus vulgaris	1	1112.54	1113.29		41	50	0	(A)SNVTEKCGKF(L)	SNVTEKCGKF	0.362942
694	A0A7E6F2Q3	SCO-spondin-like OS=Octopus vulgaris	1	1113.48	1114.36	2Oxidation	337	346	0	(I)GVRMKMGCEA(S)	GVRMKMGCEA	0.272562
695	A0A7E6F2Q3	SCO-spondin-like OS=Octopus vulgaris	1	1115.55	1116.23		1810	1819	0	(A)TDVRPGGEVW(T)	TDVRPGGEVW	0.164958
696	A0A7E6F2Q3	SCO-spondin-like OS=Octopus vulgaris	1	1115.55	1116.23		2086	2095	0	(A)TDVRPGGEVW(T)	TDVRPGGEVW	0.164958
697	A0A7E6F2Q3	SCO-spondin-like OS=Octopus vulgaris	1	1115.55	1116.23		2362	2371	0	(A)TDVRPGGEVW(T)	TDVRPGGEVW	0.164958
698	A0A7E6F2Q3	SCO-spondin-like OS=Octopus vulgaris	1	1115.55	1116.23		2632	2641	0	(A)TDVRPGGEVW(T)	TDVRPGGEVW	0.164958
699	A0A7E6F2Q3	SCO-spondin-like OS=Octopus vulgaris	1	1115.55	1116.23		2902	2911	0	(A)TDVRPGGEVW(T)	TDVRPGGEVW	0.164958
700	A0A7E6F2Q3	SCO-spondin-like OS=Octopus vulgaris	1	1115.55	1116.23		3172	3181	0	(A)TDVRPGGEVW(T)	TDVRPGGEVW	0.164958
701	A0A7E6F2Q3	SCO-spondin-like OS=Octopus vulgaris	1	1115.55	1116.23		3442	3451	0	(A)TDVRPGGEVW(T)	TDVRPGGEVW	0.164958
702	A0A7E6F2Q3	SCO-spondin-like OS=Octopus vulgaris	1	1115.55	1116.23		3712	3721	0	(A)TDVRPGGEVW(T)	TDVRPGGEVW	0.164958
703	A0A7E6F2Q3	SCO-spondin-like OS=Octopus vulgaris	1	1115.55	1116.23		3982	3991	0	(A)TDVRPGGEVW(T)	TDVRPGGEVW	0.164958
704	A0A7E6F2Q3	SCO-spondin-like OS=Octopus vulgaris	1	1115.55	1116.23		4252	4261	0	(A)TDVRPGGEVW(T)	TDVRPGGEVW	0.164958
705	A0A7E6F2Q3	SCO-spondin-like OS=Octopus vulgaris	1	1115.55	1116.23		4522	4531	0	(A)TDVRPGGEVW(T)	TDVRPGGEVW	0.164958
706	A0A7E6F2Q3	SCO-spondin-like OS=Octopus vulgaris	1	1115.55	1116.23		4792	4801	0	(A)TDVRPGGEVW(T)	TDVRPGGEVW	0.164958
707	A0A7E6F2Q3	SCO-spondin-like OS=Octopus vulgaris	1	1115.55	1116.23		5062	5071	0	(A)TDVRPGGEVW(T)	TDVRPGGEVW	0.164958
708	A0A7E6F2Q3	SCO-spondin-like OS=Octopus vulgaris	1	1115.55	1116.23		5332	5341	0	(A)TDVRPGGEVW(T)	TDVRPGGEVW	0.164958
709	A0A7E6F2Q3	SCO-spondin-like OS=Octopus vulgaris	1	1115.55	1116.23		5602	5611	0	(A)TDVRPGGEVW(T)	TDVRPGGEVW	0.164958
710	A0A7E6F2Q3	SCO-spondin-like OS=Octopus vulgaris	1	1121.62	1122.31		673	682	0	(A)VVNTEVVKSF(P)	VVNTEVVKSF	0.0606445
711	A0A7E6F2Q3	SCO-spondin-like OS=Octopus vulgaris	1	1127.5	1128.25		865	874	0	(F)QCDVGKSEVY(S)	QCDVGKSEVY	0.135884
712	A0A7E6F2Q3	SCO-spondin-like OS=Octopus vulgaris	1	1133.6	1134.35		1908	1917	0	(W)ECKKQKPTTA(A)	ECKKQKPTTA	0.138903
713	A0A7E6F2Q3	SCO-spondin-like OS=Octopus vulgaris	1	1133.6	1134.35		2184	2193	0	(W)ECKKQKPTTA(A)	ECKKQKPTTA	0.138903
714	A0A7E6F2Q3	SCO-spondin-like OS=Octopus vulgaris	1	1133.6	1134.35		2460	2469	0	(W)ECKKQKPTTA(A)	ECKKQKPTTA	0.138903
715	A0A7E6F2Q3	SCO-spondin-like OS=Octopus vulgaris	1	1133.6	1134.35		2730	2739	0	(W)ECKKQKPTTA(A)	ECKKQKPTTA	0.138903
716	A0A7E6F2Q3	SCO-spondin-like OS=Octopus vulgaris	1	1133.6	1134.35		3000	3009	0	(W)ECKKQKPTTA(A)	ECKKQKPTTA	0.138903
717	A0A7E6F2Q3	SCO-spondin-like OS=Octopus vulgaris	1	1133.6	1134.35		3270	3279	0	(W)ECKKQKPTTA(A)	ECKKQKPTTA	0.138903
718	A0A7E6F2Q3	SCO-spondin-like OS=Octopus vulgaris	1	1133.6	1134.35		3540	3549	0	(W)ECKKQKPTTA(A)	ECKKQKPTTA	0.138903
719	A0A7E6F2Q3	SCO-spondin-like OS=Octopus vulgaris	1	1133.6	1134.35		3810	3819	0	(W)ECKKQKPTTA(A)	ECKKQKPTTA	0.138903
720	A0A7E6F2Q3	SCO-spondin-like OS=Octopus vulgaris	1	1133.6	1134.35		4080	4089	0	(W)ECKKQKPTTA(A)	ECKKQKPTTA	0.138903
721	A0A7E6F2Q3	SCO-spondin-like OS=Octopus vulgaris	1	1133.6	1134.35		4350	4359	0	(W)ECKKQKPTTA(A)	ECKKQKPTTA	0.138903
722	A0A7E6F2Q3	SCO-spondin-like OS=Octopus vulgaris	1	1133.6	1134.35		4620	4629	0	(W)ECKKQKPTTA(A)	ECKKQKPTTA	0.138903
723	A0A7E6F2Q3	SCO-spondin-like OS=Octopus vulgaris	1	1133.6	1134.35		4890	4899	0	(W)ECKKQKPTTA(A)	ECKKQKPTTA	0.138903
724	A0A7E6F2Q3	SCO-spondin-like OS=Octopus vulgaris	1	1133.6	1134.35		5160	5169	0	(W)ECKKQKPTTA(A)	ECKKQKPTTA	0.138903
725	A0A7E6F2Q3	SCO-spondin-like OS=Octopus vulgaris	1	1133.6	1134.35		5430	5439	0	(W)ECKKQKPTTA(A)	ECKKQKPTTA	0.138903
726	A0A7E6F2Q3	SCO-spondin-like OS=Octopus vulgaris	1	1133.6	1134.35		5700	5709	0	(W)ECKKQKPTTA(A)	ECKKQKPTTA	0.138903
727	A0A7E6F2Q3	SCO-spondin-like OS=Octopus vulgaris	1	1142.68	1143.38		1855	1865	0	(F)SPTVVSPKSKL(E)	SPTVVSPKSKL	0.335334
728	A0A7E6F2Q3	SCO-spondin-like OS=Octopus vulgaris	1	1142.68	1143.38		2131	2141	0	(F)SPTVVSPKSKL(E)	SPTVVSPKSKL	0.335334
729	A0A7E6F2Q3	SCO-spondin-like OS=Octopus vulgaris	1	1142.68	1143.38		2407	2417	0	(F)SPTVVSPKSKL(E)	SPTVVSPKSKL	0.335334
730	A0A7E6F2Q3	SCO-spondin-like OS=Octopus vulgaris	1	1142.68	1143.38		2677	2687	0	(F)SPTVVSPKSKL(E)	SPTVVSPKSKL	0.335334
731	A0A7E6F2Q3	SCO-spondin-like OS=Octopus vulgaris	1	1142.68	1143.38		2947	2957	0	(F)SPTVVSPKSKL(E)	SPTVVSPKSKL	0.335334
732	A0A7E6F2Q3	SCO-spondin-like OS=Octopus vulgaris	1	1142.68	1143.38		3217	3227	0	(F)SPTVVSPKSKL(E)	SPTVVSPKSKL	0.335334
733	A0A7E6F2Q3	SCO-spondin-like OS=Octopus vulgaris	1	1142.68	1143.38		3487	3497	0	(F)SPTVVSPKSKL(E)	SPTVVSPKSKL	0.335334
734	A0A7E6F2Q3	SCO-spondin-like OS=Octopus vulgaris	1	1142.68	1143.38		3757	3767	0	(F)SPTVVSPKSKL(E)	SPTVVSPKSKL	0.335334
735	A0A7E6F2Q3	SCO-spondin-like OS=Octopus vulgaris	1	1142.68	1143.38		4027	4037	0	(F)SPTVVSPKSKL(E)	SPTVVSPKSKL	0.335334
736	A0A7E6F2Q3	SCO-spondin-like OS=Octopus vulgaris	1	1142.68	1143.38		4297	4307	0	(F)SPTVVSPKSKL(E)	SPTVVSPKSKL	0.335334
737	A0A7E6F2Q3	SCO-spondin-like OS=Octopus vulgaris	1	1142.68	1143.38		4567	4577	0	(F)SPTVVSPKSKL(E)	SPTVVSPKSKL	0.335334
738	A0A7E6F2Q3	SCO-spondin-like OS=Octopus vulgaris	1	1142.68	1143.38		4837	4847	0	(F)SPTVVSPKSKL(E)	SPTVVSPKSKL	0.335334
739	A0A7E6F2Q3	SCO-spondin-like OS=Octopus vulgaris	1	1142.68	1143.38		5377	5387	0	(F)SPTVVSPKSKL(E)	SPTVVSPKSKL	0.335334
740	A0A7E6F2Q3	SCO-spondin-like OS=Octopus vulgaris	1	1142.68	1143.38		5647	5657	0	(F)SPTVVSPKSKL(E)	SPTVVSPKSKL	0.335334
741	A0A7E6F2Q3	SCO-spondin-like OS=Octopus vulgaris	1	1169.48	1170.31		956	965	0	(W)DCEKKSCDEI(I)	DCEKKSCDEI	0.158058
742	A0A7E6F2Q3	SCO-spondin-like OS=Octopus vulgaris	1	1169.62	1170.32		1232	1242	0	(A)VPQTKPSDQGI(F)	VPQTKPSDQGI	0.170765
743	A0A7E6F2Q3	SCO-spondin-like OS=Octopus vulgaris	1	1175.35	1176.31		1289	1300	0	(A)CGCDTGGDCECL(C)	CGCDTGGDCECL	0.832961
744	A0A7E6F2Q3	SCO-spondin-like OS=Octopus vulgaris	1	1178.52	1179.37		1244	1252	0	(F)CNSPERRMW(A)	CNSPERRMW	0.858591
745	A0A7E6F2Q3	SCO-spondin-like OS=Octopus vulgaris	1	1194.51	1195.37	1Oxidation	1244	1252	0	(F)CNSPERRMW(A)	CNSPERRMW	0.858591
746	A0A7E6F2Q3	SCO-spondin-like OS=Octopus vulgaris	1	1199.59	1200.3		1667	1676	0	(Y)ESKDSKTKNY(T)	ESKDSKTKNY	0.127132
747	A0A7E6F2Q3	SCO-spondin-like OS=Octopus vulgaris	1	1206.49	1207.45		901	911	0	(I)PGCGCPKNMHY(D)	PGCGCPKNMHY	0.8819
748	A0A7E6F2Q3	SCO-spondin-like OS=Octopus vulgaris	1	1214.57	1215.38		381	391	0	(L)SGKVMKDSDTF(A)	SGKVMKDSDTF	0.245979
749	A0A7E6F2Q3	SCO-spondin-like OS=Octopus vulgaris	1	1222.48	1223.45	1Oxidation	901	911	0	(I)PGCGCPKNMHY(D)	PGCGCPKNMHY	0.8819
750	A0A7E6F2Q3	SCO-spondin-like OS=Octopus vulgaris	1	1230.57	1231.38	1Oxidation	381	391	0	(L)SGKVMKDSDTF(A)	SGKVMKDSDTF	0.245979
751	A0A7E6F2Q3	SCO-spondin-like OS=Octopus vulgaris	1	1235.56	1236.35		475	485	0	(Y)SEDCREEGVVI(Q)	SEDCREEGVVI	0.167798
752	A0A7E6F2Q3	SCO-spondin-like OS=Octopus vulgaris	1	1304.69	1305.55		299	309	0	(F)ECKVKVNDKEI(D)	ECKVKVNDKEI	0.0704531
753	A0A7E6F2Q3	SCO-spondin-like OS=Octopus vulgaris	1	1347.66	1348.46		1754	1767	0	(A)SPTTTSSPTTTPVA(S)	SPTTTSSPTTTPVA	0.0613691
754	A0A7E6F2Q3	SCO-spondin-like OS=Octopus vulgaris	1	1347.66	1348.46		2030	2043	0	(A)SPTTTSSPTTTPVA(S)	SPTTTSSPTTTPVA	0.0613691
755	A0A7E6F2Q3	SCO-spondin-like OS=Octopus vulgaris	1	1347.66	1348.46		2306	2319	0	(A)SPTTTSSPTTTPVA(S)	SPTTTSSPTTTPVA	0.0613691
756	A0A7E6F2Q3	SCO-spondin-like OS=Octopus vulgaris	1	1347.66	1348.46		2576	2589	0	(A)SPTTTSSPTTTPVA(S)	SPTTTSSPTTTPVA	0.0613691
757	A0A7E6F2Q3	SCO-spondin-like OS=Octopus vulgaris	1	1347.66	1348.46		2846	2859	0	(A)SPTTTSSPTTTPVA(S)	SPTTTSSPTTTPVA	0.0613691
758	A0A7E6F2Q3	SCO-spondin-like OS=Octopus vulgaris	1	1347.66	1348.46		3116	3129	0	(A)SPTTTSSPTTTPVA(S)	SPTTTSSPTTTPVA	0.0613691
759	A0A7E6F2Q3	SCO-spondin-like OS=Octopus vulgaris	1	1347.66	1348.46		3386	3399	0	(A)SPTTTSSPTTTPVA(S)	SPTTTSSPTTTPVA	0.0613691
760	A0A7E6F2Q3	SCO-spondin-like OS=Octopus vulgaris	1	1347.66	1348.46		3656	3669	0	(A)SPTTTSSPTTTPVA(S)	SPTTTSSPTTTPVA	0.0613691
761	A0A7E6F2Q3	SCO-spondin-like OS=Octopus vulgaris	1	1347.66	1348.46		3926	3939	0	(A)SPTTTSSPTTTPVA(S)	SPTTTSSPTTTPVA	0.0613691
762	A0A7E6F2Q3	SCO-spondin-like OS=Octopus vulgaris	1	1347.66	1348.46		4196	4209	0	(A)SPTTTSSPTTTPVA(S)	SPTTTSSPTTTPVA	0.0613691
763	A0A7E6F2Q3	SCO-spondin-like OS=Octopus vulgaris	1	1347.66	1348.46		4466	4479	0	(A)SPTTTSSPTTTPVA(S)	SPTTTSSPTTTPVA	0.0613691
764	A0A7E6F2Q3	SCO-spondin-like OS=Octopus vulgaris	1	1347.66	1348.46		4736	4749	0	(A)SPTTTSSPTTTPVA(S)	SPTTTSSPTTTPVA	0.0613691
765	A0A7E6F2Q3	SCO-spondin-like OS=Octopus vulgaris	1	1347.66	1348.46		5006	5019	0	(A)SPTTTSSPTTTPVA(S)	SPTTTSSPTTTPVA	0.0613691
766	A0A7E6F2Q3	SCO-spondin-like OS=Octopus vulgaris	1	1347.66	1348.46		5276	5289	0	(A)SPTTTSSPTTTPVA(S)	SPTTTSSPTTTPVA	0.0613691
767	A0A7E6F2Q3	SCO-spondin-like OS=Octopus vulgaris	1	1347.66	1348.46		5546	5559	0	(A)SPTTTSSPTTTPVA(S)	SPTTTSSPTTTPVA	0.0613691
768	A0A7E6F2Q3	SCO-spondin-like OS=Octopus vulgaris	1	1352.63	1353.57		1524	1535	0	(F)TCNNKQCVDSKL(K)	TCNNKQCVDSKL	0.186037
769	A0A7E6F2Q3	SCO-spondin-like OS=Octopus vulgaris	1	1364.52	1365.45		1498	1510	0	(I)TKKCDGHDDCGDA(S)	TKKCDGHDDCGDA	0.207718
770	A0A7E6F2Q3	SCO-spondin-like OS=Octopus vulgaris	1	1379.68	1380.68		1398	1409	0	(I)KDCPKKCKPGEF(R)	KDCPKKCKPGEF	0.853055
771	A0A7E6F2Q3	SCO-spondin-like OS=Octopus vulgaris	1	1408.64	1409.7		527	540	0	(Y)KSCSPGCQCKPGTI(R)	KSCSPGCQCKPGTI	0.825492
772	A0A7E6F2Q3	SCO-spondin-like OS=Octopus vulgaris	1	1408.64	1409.63		200	212	0	(L)SCDVCPQSEKVTL(D)	SCDVCPQSEKVTL	0.581211
773	A0A7E6F2Q3	SCO-spondin-like OS=Octopus vulgaris	1	1415.61	1416.58		6130	6142	0	(L)TETKTCNKTSCEA(V)	TETKTCNKTSCEA	0.0527291
774	A0A7E6F2Q3	SCO-spondin-like OS=Octopus vulgaris	1	1432.58	1433.64	1Gln->pyro-Glu	6068	6080	0	(F)QDCNTCTCHRGVI(A)	QDCNTCTCHRGVI	0.436452
775	A0A7E6F2Q3	SCO-spondin-like OS=Octopus vulgaris	1	1435.62	1436.61	1Gln->pyro-Glu	459	470	0	(A)QTSQQEEQMCKL(F)	QTSQQEEQMCKL	0.285826
776	A0A7E6F2Q3	SCO-spondin-like OS=Octopus vulgaris	1	1449.6	1450.67		6068	6080	0	(F)QDCNTCTCHRGVI(A)	QDCNTCTCHRGVI	0.436452
777	A0A7E6F2Q3	SCO-spondin-like OS=Octopus vulgaris	1	1451.61	1452.61	1Gln->pyro-Glu 1Oxidation	459	470	0	(A)QTSQQEEQMCKL(F)	QTSQQEEQMCKL	0.285826
778	A0A7E6F2Q3	SCO-spondin-like OS=Octopus vulgaris	1	1452.65	1453.64		459	470	0	(A)QTSQQEEQMCKL(F)	QTSQQEEQMCKL	0.285826
779	A0A7E6F2Q3	SCO-spondin-like OS=Octopus vulgaris	1	1466.62	1467.69		1337	1350	0	(Y)STCGSPCPQTCRNI(G)	STCGSPCPQTCRNI	0.728565
780	A0A7E6F2Q3	SCO-spondin-like OS=Octopus vulgaris	1	1468.64	1469.64	1Oxidation	459	470	0	(A)QTSQQEEQMCKL(F)	QTSQQEEQMCKL	0.285826
781	A0A7E6F2Q3	SCO-spondin-like OS=Octopus vulgaris	1	1469.64	1470.74		582	594	0	(W)ECTEQKCPSKCTL(S)	ECTEQKCPSKCTL	0.523531
782	A0A7E6F2Q3	SCO-spondin-like OS=Octopus vulgaris	1	1500.57	1501.56		1470	1483	0	(L)GSDETNCTTERCNA(R)	GSDETNCTTERCNA	0.166039
783	A0A7E6F2Q3	SCO-spondin-like OS=Octopus vulgaris	1	1519.66	1520.69		166	178	0	(I)CKGENPNNMEDRL(M)	CKGENPNNMEDRL	0.50813
784	A0A7E6F2Q3	SCO-spondin-like OS=Octopus vulgaris	1	1530.62	1531.73		504	517	0	(Y)TECTTSCEPTCSRL(Y)	TECTTSCEPTCSRL	0.273655
785	A0A7E6F2Q3	SCO-spondin-like OS=Octopus vulgaris	1	1535.66	1536.69	1Oxidation	166	178	0	(I)CKGENPNNMEDRL(M)	CKGENPNNMEDRL	0.50813
786	A0A7E6F2Q3	SCO-spondin-like OS=Octopus vulgaris	1	1641.72	1642.99		123	138	0	(A)CKNKGSCVSPNVCSCL(K)	CKNKGSCVSPNVCSCL	0.828063
787	A0A7E6F2Q3	SCO-spondin-like OS=Octopus vulgaris	1	1655.73	1656.84		1536	1550	0	(L)KCDKKVDCTDGSDEL(Y)	KCDKKVDCTDGSDEL	0.23233
788	A0A7E6F2Q3	SCO-spondin-like OS=Octopus vulgaris	1	1678.71	1680.01		564	578	0	(A)GSTVQMDCNKCVCKY(G)	GSTVQMDCNKCVCKY	0.595448
789	A0A7E6F2Q3	SCO-spondin-like OS=Octopus vulgaris	1	1694.7	1696.01	1Oxidation	564	578	0	(A)GSTVQMDCNKCVCKY(G)	GSTVQMDCNKCVCKY	0.595448
790	A0A7E6F2Q3	SCO-spondin-like OS=Octopus vulgaris	1	1841.73	1843.1		6192	6207	0	(I)TMTNDCKCCTETHQNL(G)	TMTNDCKCCTETHQNL	0.149674
791	A0A7E6F2Q3	SCO-spondin-like OS=Octopus vulgaris	1	1857.72	1859.1	1Oxidation	6192	6207	0	(I)TMTNDCKCCTETHQNL(G)	TMTNDCKCCTETHQNL	0.149674
792	A0A7E6F2Q3	SCO-spondin-like OS=Octopus vulgaris	1	1903.04	1904.18		1735	1753	0	(A)TTKPTTVVSTSKPPTTVSA(S)	TTKPTTVVSTSKPPTTVSA	0.0366255
793	A0A7E6F2Q3	SCO-spondin-like OS=Octopus vulgaris	1	1903.04	1904.18		2011	2029	0	(A)TTKPTTVVSTSKPPTTVSA(S)	TTKPTTVVSTSKPPTTVSA	0.0366255
794	A0A7E6F2Q3	SCO-spondin-like OS=Octopus vulgaris	1	1903.04	1904.18		2287	2305	0	(A)TTKPTTVVSTSKPPTTVSA(S)	TTKPTTVVSTSKPPTTVSA	0.0366255
795	A0A7E6F2Q3	SCO-spondin-like OS=Octopus vulgaris	1	1903.04	1904.18		2557	2575	0	(A)TTKPTTVVSTSKPPTTVSA(S)	TTKPTTVVSTSKPPTTVSA	0.0366255
796	A0A7E6F2Q3	SCO-spondin-like OS=Octopus vulgaris	1	1903.04	1904.18		2827	2845	0	(A)TTKPTTVVSTSKPPTTVSA(S)	TTKPTTVVSTSKPPTTVSA	0.0366255
797	A0A7E6F2Q3	SCO-spondin-like OS=Octopus vulgaris	1	1903.04	1904.18		3097	3115	0	(A)TTKPTTVVSTSKPPTTVSA(S)	TTKPTTVVSTSKPPTTVSA	0.0366255
798	A0A7E6F2Q3	SCO-spondin-like OS=Octopus vulgaris	1	1903.04	1904.18		3367	3385	0	(A)TTKPTTVVSTSKPPTTVSA(S)	TTKPTTVVSTSKPPTTVSA	0.0366255
799	A0A7E6F2Q3	SCO-spondin-like OS=Octopus vulgaris	1	1903.04	1904.18		3637	3655	0	(A)TTKPTTVVSTSKPPTTVSA(S)	TTKPTTVVSTSKPPTTVSA	0.0366255
800	A0A7E6F2Q3	SCO-spondin-like OS=Octopus vulgaris	1	1903.04	1904.18		3907	3925	0	(A)TTKPTTVVSTSKPPTTVSA(S)	TTKPTTVVSTSKPPTTVSA	0.0366255
801	A0A7E6F2Q3	SCO-spondin-like OS=Octopus vulgaris	1	1903.04	1904.18		4177	4195	0	(A)TTKPTTVVSTSKPPTTVSA(S)	TTKPTTVVSTSKPPTTVSA	0.0366255
802	A0A7E6F2Q3	SCO-spondin-like OS=Octopus vulgaris	1	1903.04	1904.18		4447	4465	0	(A)TTKPTTVVSTSKPPTTVSA(S)	TTKPTTVVSTSKPPTTVSA	0.0366255
803	A0A7E6F2Q3	SCO-spondin-like OS=Octopus vulgaris	1	1903.04	1904.18		4717	4735	0	(A)TTKPTTVVSTSKPPTTVSA(S)	TTKPTTVVSTSKPPTTVSA	0.0366255
804	A0A7E6F2Q3	SCO-spondin-like OS=Octopus vulgaris	1	1903.04	1904.18		4987	5005	0	(A)TTKPTTVVSTSKPPTTVSA(S)	TTKPTTVVSTSKPPTTVSA	0.0366255
805	A0A7E6F2Q3	SCO-spondin-like OS=Octopus vulgaris	1	1903.04	1904.18		5257	5275	0	(A)TTKPTTVVSTSKPPTTVSA(S)	TTKPTTVVSTSKPPTTVSA	0.0366255
806	A0A7E6F2Q3	SCO-spondin-like OS=Octopus vulgaris	1	1903.04	1904.18		5527	5545	0	(A)TTKPTTVVSTSKPPTTVSA(S)	TTKPTTVVSTSKPPTTVSA	0.0366255
807	A0A7E6F2Q3	SCO-spondin-like OS=Octopus vulgaris	1	1931.96	1933.2		1768	1786	0	(A)STTTPPTTVPTTTSVPCQL(V)	STTTPPTTVPTTTSVPCQL	0.074707
808	A0A7E6F2Q3	SCO-spondin-like OS=Octopus vulgaris	1	1931.96	1933.2		2044	2062	0	(A)STTTPPTTVPTTTSVPCQL(V)	STTTPPTTVPTTTSVPCQL	0.074707
809	A0A7E6F2Q3	SCO-spondin-like OS=Octopus vulgaris	1	1931.96	1933.2		2320	2338	0	(A)STTTPPTTVPTTTSVPCQL(V)	STTTPPTTVPTTTSVPCQL	0.074707
810	A0A7E6F2Q3	SCO-spondin-like OS=Octopus vulgaris	1	1931.96	1933.2		2590	2608	0	(A)STTTPPTTVPTTTSVPCQL(V)	STTTPPTTVPTTTSVPCQL	0.074707
811	A0A7E6F2Q3	SCO-spondin-like OS=Octopus vulgaris	1	1931.96	1933.2		2860	2878	0	(A)STTTPPTTVPTTTSVPCQL(V)	STTTPPTTVPTTTSVPCQL	0.074707
812	A0A7E6F2Q3	SCO-spondin-like OS=Octopus vulgaris	1	1931.96	1933.2		3130	3148	0	(A)STTTPPTTVPTTTSVPCQL(V)	STTTPPTTVPTTTSVPCQL	0.074707
813	A0A7E6F2Q3	SCO-spondin-like OS=Octopus vulgaris	1	1931.96	1933.2		3400	3418	0	(A)STTTPPTTVPTTTSVPCQL(V)	STTTPPTTVPTTTSVPCQL	0.074707
814	A0A7E6F2Q3	SCO-spondin-like OS=Octopus vulgaris	1	1931.96	1933.2		3670	3688	0	(A)STTTPPTTVPTTTSVPCQL(V)	STTTPPTTVPTTTSVPCQL	0.074707
815	A0A7E6F2Q3	SCO-spondin-like OS=Octopus vulgaris	1	1931.96	1933.2		3940	3958	0	(A)STTTPPTTVPTTTSVPCQL(V)	STTTPPTTVPTTTSVPCQL	0.074707
816	A0A7E6F2Q3	SCO-spondin-like OS=Octopus vulgaris	1	1931.96	1933.2		4210	4228	0	(A)STTTPPTTVPTTTSVPCQL(V)	STTTPPTTVPTTTSVPCQL	0.074707
817	A0A7E6F2Q3	SCO-spondin-like OS=Octopus vulgaris	1	1931.96	1933.2		4480	4498	0	(A)STTTPPTTVPTTTSVPCQL(V)	STTTPPTTVPTTTSVPCQL	0.074707
818	A0A7E6F2Q3	SCO-spondin-like OS=Octopus vulgaris	1	1931.96	1933.2		4750	4768	0	(A)STTTPPTTVPTTTSVPCQL(V)	STTTPPTTVPTTTSVPCQL	0.074707
819	A0A7E6F2Q3	SCO-spondin-like OS=Octopus vulgaris	1	1931.96	1933.2		5020	5038	0	(A)STTTPPTTVPTTTSVPCQL(V)	STTTPPTTVPTTTSVPCQL	0.074707
820	A0A7E6F2Q3	SCO-spondin-like OS=Octopus vulgaris	1	1931.96	1933.2		5290	5308	0	(A)STTTPPTTVPTTTSVPCQL(V)	STTTPPTTVPTTTSVPCQL	0.074707
821	A0A7E6F2Q3	SCO-spondin-like OS=Octopus vulgaris	1	1931.96	1933.2		5560	5578	0	(A)STTTPPTTVPTTTSVPCQL(V)	STTTPPTTVPTTTSVPCQL	0.074707
822	A0A7E6F2Q3	SCO-spondin-like OS=Octopus vulgaris	1	1938.93	1940.22		6006	6023	0	(L)NKPCEGNSTETKTCVSKL(C)	NKPCEGNSTETKTCVSKL	0.324705
823	A0A7E6F2Q3	SCO-spondin-like OS=Octopus vulgaris	1	2111.03	2112.41		6099	6117	0	(W)SKCSSPCDSNTQTRTRVKL(T)	SKCSSPCDSNTQTRTRVKL	0.327166
824	A0A7E6F2Q3	SCO-spondin-like OS=Octopus vulgaris	1	2902.14	2904.31		1001	1027	0	(I)DQCGCPEGKVMSHNGGCVEKDDCPCKY(D)	DQCGCPEGKVMSHNGGCVEKDDCPCKY	0.953436
825	A0A7E6F2Q3	SCO-spondin-like OS=Octopus vulgaris	1	2918.13	2920.31	1Oxidation	1001	1027	0	(I)DQCGCPEGKVMSHNGGCVEKDDCPCKY(D)	DQCGCPEGKVMSHNGGCVEKDDCPCKY	0.953436
826	A0A7E6F2Q3	SCO-spondin-like OS=Octopus vulgaris	1	3688.97	3691.19		5740	5776	0	(A)TKPTTVVSTSKVPTTKVSVSPTTTPSPTTTTVPSTTA(V)	TKPTTVVSTSKVPTTKVSVSPTTTPSPTTTTVPSTTA	0.0760181
827	A0A7E6F2Q3	SCO-spondin-like OS=Octopus vulgaris	1	3761	3763.25		5806	5843	0	(A)TTKPTTVVSTSKVPTTVVSVSPTTTPSPTTTTVPSTTA(V)	TTKPTTVVSTSKVPTTVVSVSPTTTPSPTTTTVPSTTA	0.0791429
828	A0A7E6F2Q3	SCO-spondin-like OS=Octopus vulgaris	1	3790.02	3792.3		1947	1984	0	(A)TTKPTTVVSTSKVPTTKVSVSPTTTPSPTTTTVPSTTA(V)	TTKPTTVVSTSKVPTTKVSVSPTTTPSPTTTTVPSTTA	0.0683741
829	A0A7E6F2Q3	SCO-spondin-like OS=Octopus vulgaris	1	3790.02	3792.3		2223	2260	0	(A)TTKPTTVVSTSKVPTTKVSVSPTTTPSPTTTTVPSTTA(V)	TTKPTTVVSTSKVPTTKVSVSPTTTPSPTTTTVPSTTA	0.0683741
830	A0A7E6F2Q3	SCO-spondin-like OS=Octopus vulgaris	1	3790.02	3792.3		2499	2536	0	(A)TTKPTTVVSTSKVPTTKVSVSPTTTPSPTTTTVPSTTA(V)	TTKPTTVVSTSKVPTTKVSVSPTTTPSPTTTTVPSTTA	0.0683741
831	A0A7E6F2Q3	SCO-spondin-like OS=Octopus vulgaris	1	3790.02	3792.3		2769	2806	0	(A)TTKPTTVVSTSKVPTTKVSVSPTTTPSPTTTTVPSTTA(V)	TTKPTTVVSTSKVPTTKVSVSPTTTPSPTTTTVPSTTA	0.0683741
832	A0A7E6F2Q3	SCO-spondin-like OS=Octopus vulgaris	1	3790.02	3792.3		3039	3076	0	(A)TTKPTTVVSTSKVPTTKVSVSPTTTPSPTTTTVPSTTA(V)	TTKPTTVVSTSKVPTTKVSVSPTTTPSPTTTTVPSTTA	0.0683741
833	A0A7E6F2Q3	SCO-spondin-like OS=Octopus vulgaris	1	3790.02	3792.3		3309	3346	0	(A)TTKPTTVVSTSKVPTTKVSVSPTTTPSPTTTTVPSTTA(V)	TTKPTTVVSTSKVPTTKVSVSPTTTPSPTTTTVPSTTA	0.0683741
834	A0A7E6F2Q3	SCO-spondin-like OS=Octopus vulgaris	1	3790.02	3792.3		3849	3886	0	(A)TTKPTTVVSTSKVPTTKVSVSPTTTPSPTTTTVPSTTA(V)	TTKPTTVVSTSKVPTTKVSVSPTTTPSPTTTTVPSTTA	0.0683741
835	A0A7E6F2Q3	SCO-spondin-like OS=Octopus vulgaris	1	3790.02	3792.3		4119	4156	0	(A)TTKPTTVVSTSKVPTTKVSVSPTTTPSPTTTTVPSTTA(V)	TTKPTTVVSTSKVPTTKVSVSPTTTPSPTTTTVPSTTA	0.0683741
836	A0A7E6F2Q3	SCO-spondin-like OS=Octopus vulgaris	1	3790.02	3792.3		4389	4426	0	(A)TTKPTTVVSTSKVPTTKVSVSPTTTPSPTTTTVPSTTA(V)	TTKPTTVVSTSKVPTTKVSVSPTTTPSPTTTTVPSTTA	0.0683741
837	A0A7E6F2Q3	SCO-spondin-like OS=Octopus vulgaris	1	3790.02	3792.3		4659	4696	0	(A)TTKPTTVVSTSKVPTTKVSVSPTTTPSPTTTTVPSTTA(V)	TTKPTTVVSTSKVPTTKVSVSPTTTPSPTTTTVPSTTA	0.0683741
838	A0A7E6F2Q3	SCO-spondin-like OS=Octopus vulgaris	1	3790.02	3792.3		4929	4966	0	(A)TTKPTTVVSTSKVPTTKVSVSPTTTPSPTTTTVPSTTA(V)	TTKPTTVVSTSKVPTTKVSVSPTTTPSPTTTTVPSTTA	0.0683741
839	A0A7E6F2Q3	SCO-spondin-like OS=Octopus vulgaris	1	3790.02	3792.3		5199	5236	0	(A)TTKPTTVVSTSKVPTTKVSVSPTTTPSPTTTTVPSTTA(V)	TTKPTTVVSTSKVPTTKVSVSPTTTPSPTTTTVPSTTA	0.0683741
840	A0A7E6F2Q3	SCO-spondin-like OS=Octopus vulgaris	1	3790.02	3792.3		5469	5506	0	(A)TTKPTTVVSTSKVPTTKVSVSPTTTPSPTTTTVPSTTA(V)	TTKPTTVVSTSKVPTTKVSVSPTTTPSPTTTTVPSTTA	0.0683741
841	A0A7E6F2Q3	SCO-spondin-like OS=Octopus vulgaris	1	3794.02	3796.28		3579	3616	0	(A)TTKPTTVVSTSKVPTTKVSVSTTTTPSPTTTTVPSTTA(V)	TTKPTTVVSTSKVPTTKVSVSTTTTPSPTTTTVPSTTA	0.0576908
842	A0A7E6ENX1	Spectrin alpha chain isoform X2 OS=Octopus vulgaris	1	801.458	801.926		21	26	0	(L)RREEVI(S)	RREEVI	0.0470104
843	A0A7E6ENX1	Spectrin alpha chain isoform X2 OS=Octopus vulgaris	1	803.405	803.898		1458	1463	0	(I)KKHEDF(D)	KKHEDF	0.16677
844	A0A7E6ENX1	Spectrin alpha chain isoform X2 OS=Octopus vulgaris	1	804.476	805.036		573	578	0	(A)ERKKML(E)	ERKKML	0.215292
845	A0A7E6ENX1	Spectrin alpha chain isoform X2 OS=Octopus vulgaris	1	805.376	805.931		1658	1664	0	(L)GEVEQML(A)	GEVEQML	0.139333
846	A0A7E6ENX1	Spectrin alpha chain isoform X2 OS=Octopus vulgaris	1	805.394	805.865		641	647	0	(I)KETGEEL(I)	KETGEEL	0.0409842
847	A0A7E6ENX1	Spectrin alpha chain isoform X2 OS=Octopus vulgaris	1	805.43	805.909		281	287	0	(I)TEKDTVL(S)	TEKDTVL	0.0523373
848	A0A7E6ENX1	Spectrin alpha chain isoform X2 OS=Octopus vulgaris	1	805.43	805.909		317	323	0	(L)EEKVTSL(G)	EEKVTSL	0.0447192
849	A0A7E6ENX1	Spectrin alpha chain isoform X2 OS=Octopus vulgaris	1	807.355	807.903	1Oxidation	704	710	0	(L)VDMEGQL(M)	VDMEGQL	0.169449
850	A0A7E6ENX1	Spectrin alpha chain isoform X2 OS=Octopus vulgaris	1	811.332	811.957		2217	2224	0	(A)MMEGSGSL(E)	MMEGSGSL	0.197844
851	A0A7E6ENX1	Spectrin alpha chain isoform X2 OS=Octopus vulgaris	1	813.312	813.763		1921	1927	0	(I)DENNHNA(P)	DENNHNA	0.0873167
852	A0A7E6ENX1	Spectrin alpha chain isoform X2 OS=Octopus vulgaris	1	816.457	816.938		1239	1245	0	(L)GEKVRDL(D)	GEKVRDL	0.103635
853	A0A7E6ENX1	Spectrin alpha chain isoform X2 OS=Octopus vulgaris	1	818.437	818.91		455	461	0	(L)TVERSNL(L)	TVERSNL	0.0498943
854	A0A7E6ENX1	Spectrin alpha chain isoform X2 OS=Octopus vulgaris	1	819.337	819.805		1861	1867	0	(A)NVEEEEA(W)	NVEEEEA	0.0224509
855	A0A7E6ENX1	Spectrin alpha chain isoform X2 OS=Octopus vulgaris	1	820.471	821.036	1Oxidation	573	578	0	(A)ERKKML(E)	ERKKML	0.215292
856	A0A7E6ENX1	Spectrin alpha chain isoform X2 OS=Octopus vulgaris	1	821.371	821.93	1Oxidation	1658	1664	0	(L)GEVEQML(A)	GEVEQML	0.139333
857	A0A7E6ENX1	Spectrin alpha chain isoform X2 OS=Octopus vulgaris	1	823.293	823.861		1534	1539	0	(A)DEMENW(L)	DEMENW	0.310029
858	A0A7E6ENX1	Spectrin alpha chain isoform X2 OS=Octopus vulgaris	1	825.385	825.861		44	49	0	(L)EDSRRY(Q)	EDSRRY	0.221524
859	A0A7E6ENX1	Spectrin alpha chain isoform X2 OS=Octopus vulgaris	1	827.327	827.956	1Oxidation	2217	2224	0	(A)MMEGSGSL(E)	MMEGSGSL	0.197844
860	A0A7E6ENX1	Spectrin alpha chain isoform X2 OS=Octopus vulgaris	1	827.401	827.877	1Gln->pyro-Glu	1913	1919	0	(I)QREGQNL(I)	QREGQNL	0.145605
861	A0A7E6ENX1	Spectrin alpha chain isoform X2 OS=Octopus vulgaris	1	831.411	831.912		1186	1191	0	(A)HEVQRY(H)	HEVQRY	0.0988212
862	A0A7E6ENX1	Spectrin alpha chain isoform X2 OS=Octopus vulgaris	1	839.288	839.861	1Oxidation	1534	1539	0	(A)DEMENW(L)	DEMENW	0.310029
863	A0A7E6ENX1	Spectrin alpha chain isoform X2 OS=Octopus vulgaris	1	843.322	843.956	2Oxidation	2217	2224	0	(A)MMEGSGSL(E)	MMEGSGSL	0.197844
864	A0A7E6ENX1	Spectrin alpha chain isoform X2 OS=Octopus vulgaris	1	843.421	843.917		2266	2273	0	(Y)TEHSTVGL(A)	TEHSTVGL	0.0884314
865	A0A7E6ENX1	Spectrin alpha chain isoform X2 OS=Octopus vulgaris	1	844.427	844.908		1913	1919	0	(I)QREGQNL(I)	QREGQNL	0.145605
866	A0A7E6ENX1	Spectrin alpha chain isoform X2 OS=Octopus vulgaris	1	844.463	844.952		1051	1057	0	(I)SVRQNQI(E)	SVRQNQI	0.0855049
867	A0A7E6ENX1	Spectrin alpha chain isoform X2 OS=Octopus vulgaris	1	845.473	845.977		445	451	0	(A)NDVKEKL(N)	NDVKEKL	0.0850501
868	A0A7E6ENX1	Spectrin alpha chain isoform X2 OS=Octopus vulgaris	1	846.432	846.921		1468	1474	0	(I)NSQQEKI(Q)	NSQQEKI	0.0944353
869	A0A7E6ENX1	Spectrin alpha chain isoform X2 OS=Octopus vulgaris	1	846.432	846.921		2170	2176	0	(I)KERDGEL(N)	KERDGEL	0.101786
870	A0A7E6ENX1	Spectrin alpha chain isoform X2 OS=Octopus vulgaris	1	847.388	847.977		1332	1337	0	(L)ERHQMF(S)	ERHQMF	0.575842
871	A0A7E6ENX1	Spectrin alpha chain isoform X2 OS=Octopus vulgaris	1	863.383	863.976	1Oxidation	1332	1337	0	(L)ERHQMF(S)	ERHQMF	0.575842
872	A0A7E6ENX1	Spectrin alpha chain isoform X2 OS=Octopus vulgaris	1	877.474	877.979		2432	2439	0	(Y)TDKTGRSI(P)	TDKTGRSI	0.0646612
873	A0A7E6ENX1	Spectrin alpha chain isoform X2 OS=Octopus vulgaris	1	890.494	891.018		2319	2326	0	(F)DKDKSGKL(D)	DKDKSGKL	0.212973
874	A0A7E6ENX1	Spectrin alpha chain isoform X2 OS=Octopus vulgaris	1	901.485	902.004		889	895	0	(A)NQRKQDL(D)	NQRKQDL	0.133699
875	A0A7E6ENX1	Spectrin alpha chain isoform X2 OS=Octopus vulgaris	1	901.51	902.044		342	348	0	(I)EVKQREI(E)	EVKQREI	0.0382758
876	A0A7E6ENX1	Spectrin alpha chain isoform X2 OS=Octopus vulgaris	1	902.476	903.095		915	921	0	(W)MREKEPI(S)	MREKEPI	0.116597
877	A0A7E6ENX1	Spectrin alpha chain isoform X2 OS=Octopus vulgaris	1	904.427	904.963		1562	1568	0	(L)NVERNSW(V)	NVERNSW	0.127554
878	A0A7E6ENX1	Spectrin alpha chain isoform X2 OS=Octopus vulgaris	1	916.532	917.062		1069	1075	0	(A)DQRRTKL(Q)	DQRRTKL	0.180724
879	A0A7E6ENX1	Spectrin alpha chain isoform X2 OS=Octopus vulgaris	1	918.471	919.094	1Oxidation	915	921	0	(W)MREKEPI(S)	MREKEPI	0.116597
880	A0A7E6ENX1	Spectrin alpha chain isoform X2 OS=Octopus vulgaris	1	918.475	918.991		818	825	0	(A)STNRGRDL(I)	STNRGRDL	0.180854
881	A0A7E6ENX1	Spectrin alpha chain isoform X2 OS=Octopus vulgaris	1	928.51	929.067		1388	1395	0	(A)SPEVQQKL(E)	SPEVQQKL	0.240423
882	A0A7E6ENX1	Spectrin alpha chain isoform X2 OS=Octopus vulgaris	1	939.464	940.009		739	746	0	(A)HQDRVDGI(H)	HQDRVDGI	0.1549
883	A0A7E6ENX1	Spectrin alpha chain isoform X2 OS=Octopus vulgaris	1	940.514	941.15		1842	1849	0	(L)CVHRGQKL(E)	CVHRGQKL	0.275816
884	A0A7E6ENX1	Spectrin alpha chain isoform X2 OS=Octopus vulgaris	1	942.562	943.138	1Gln->pyro-Glu	765	772	0	(I)QKKKSEVL(G)	QKKKSEVL	0.0658542
885	A0A7E6ENX1	Spectrin alpha chain isoform X2 OS=Octopus vulgaris	1	956.575	957.13		1737	1743	0	(A)EQRRVRL(S)	EQRRVRL	0.196948
886	A0A7E6ENX1	Spectrin alpha chain isoform X2 OS=Octopus vulgaris	1	958.543	959.1		1806	1813	0	(F)VQETGRRL(I)	VQETGRRL	0.22852
887	A0A7E6ENX1	Spectrin alpha chain isoform X2 OS=Octopus vulgaris	1	959.588	960.169		765	772	0	(I)QKKKSEVL(G)	QKKKSEVL	0.0658542
888	A0A7E6ENX1	Spectrin alpha chain isoform X2 OS=Octopus vulgaris	1	963.478	964.069		1967	1974	0	(W)KTDVVESW(I)	KTDVVESW	0.0847365
889	A0A7E6ENX1	Spectrin alpha chain isoform X2 OS=Octopus vulgaris	1	965.648	966.228		1786	1792	0	(L)RKKHKRL(E)	RKKHKRL	0.175911
890	A0A7E6ENX1	Spectrin alpha chain isoform X2 OS=Octopus vulgaris	1	974.527	975.096		1496	1503	0	(I)TDKRDQVL(D)	TDKRDQVL	0.0901543
891	A0A7E6ENX1	Spectrin alpha chain isoform X2 OS=Octopus vulgaris	1	986.466	987.198		2284	2291	0	(L)GMRMQHNL(E)	GMRMQHNL	0.380609
892	A0A7E6ENX1	Spectrin alpha chain isoform X2 OS=Octopus vulgaris	1	1001.43	1001.99		288	296	0	(L)SSDDHGRDL(A)	SSDDHGRDL	0.429966
893	A0A7E6ENX1	Spectrin alpha chain isoform X2 OS=Octopus vulgaris	1	1002.46	1003.2	1Oxidation	2284	2291	0	(L)GMRMQHNL(E)	GMRMQHNL	0.380609
894	A0A7E6ENX1	Spectrin alpha chain isoform X2 OS=Octopus vulgaris	1	1018.46	1019.2	2Oxidation	2284	2291	0	(L)GMRMQHNL(E)	GMRMQHNL	0.380609
895	A0A7E6ENX1	Spectrin alpha chain isoform X2 OS=Octopus vulgaris	1	1074.58	1075.21		1174	1182	0	(I)VTQEKQQTL(G)	VTQEKQQTL	0.0378533
896	A0A7E6ENX1	Spectrin alpha chain isoform X2 OS=Octopus vulgaris	1	1075.52	1076.16		694	702	0	(F)RNVTDVEGW(L)	RNVTDVEGW	0.141016
897	A0A7E6ENX1	Spectrin alpha chain isoform X2 OS=Octopus vulgaris	1	1075.58	1076.27		36	43	0	(A)CKDRRERL(E)	CKDRRERL	0.315431
898	A0A7E6ENX1	Spectrin alpha chain isoform X2 OS=Octopus vulgaris	1	1090.52	1091.13		2298	2307	0	(A)RNRSGVSEDA(L)	RNRSGVSEDA	0.0588355
899	A0A7E6ENX1	Spectrin alpha chain isoform X2 OS=Octopus vulgaris	1	1105.5	1106.15		1744	1752	0	(L)SESNTRHQF(M)	SESNTRHQF	0.265793
900	A0A7E6ENX1	Spectrin alpha chain isoform X2 OS=Octopus vulgaris	1	1111.53	1112.19		1102	1111	0	(I)VVEHDVGEDL(E)	VVEHDVGEDL	0.0699917
901	A0A7E6ENX1	Spectrin alpha chain isoform X2 OS=Octopus vulgaris	1	1159.46	1160.38		158	166	0	(F)MRECDEVMF(W)	MRECDEVMF	0.38621
902	A0A7E6ENX1	Spectrin alpha chain isoform X2 OS=Octopus vulgaris	1	1175.45	1176.38	1Oxidation	158	166	0	(F)MRECDEVMF(W)	MRECDEVMF	0.38621
903	A0A7E6ENX1	Spectrin alpha chain isoform X2 OS=Octopus vulgaris	1	1184.66	1185.37	1Met-loss	1	11	0	(-)MTDVQPREVKI(L)	MTDVQPREVKI	0.0831196
904	A0A7E6ENX1	Spectrin alpha chain isoform X2 OS=Octopus vulgaris	1	1191.45	1192.38	2Oxidation	158	166	0	(F)MRECDEVMF(W)	MRECDEVMF	0.38621
905	A0A7E6ENX1	Spectrin alpha chain isoform X2 OS=Octopus vulgaris	1	1191.61	1192.32		1015	1024	0	(W)KVEVNDRQGF(V)	KVEVNDRQGF	0.207288
906	A0A7E6ENX1	Spectrin alpha chain isoform X2 OS=Octopus vulgaris	1	1192.48	1193.18		800	808	0	(L)RDVEDEEDW(I)	RDVEDEEDW	0.0855526
907	A0A7E6ENX1	Spectrin alpha chain isoform X2 OS=Octopus vulgaris	1	1199.6	1200.3	1Gln->pyro-Glu	673	683	0	(L)QGQTEKKGNNL(K)	QGQTEKKGNNL	0.212776
908	A0A7E6ENX1	Spectrin alpha chain isoform X2 OS=Octopus vulgaris	1	1202.55	1203.26		410	419	0	(L)ESHHEHKGEI(D)	ESHHEHKGEI	0.150637
909	A0A7E6ENX1	Spectrin alpha chain isoform X2 OS=Octopus vulgaris	1	1203.61	1204.29		236	245	0	(I)TTRRQEVNEA(W)	TTRRQEVNEA	0.0233597
910	A0A7E6ENX1	Spectrin alpha chain isoform X2 OS=Octopus vulgaris	1	1216.63	1217.33		673	683	0	(L)QGQTEKKGNNL(K)	QGQTEKKGNNL	0.212776
911	A0A7E6ENX1	Spectrin alpha chain isoform X2 OS=Octopus vulgaris	1	1220.53	1221.23		1445	1456	0	(A)GDTVDGDNVESL(I)	GDTVDGDNVESL	0.112936
912	A0A7E6ENX1	Spectrin alpha chain isoform X2 OS=Octopus vulgaris	1	1226.67	1227.41	1Met-loss+Acetyl	1	11	0	(-)MTDVQPREVKI(L)	MTDVQPREVKI	0.0831196
913	A0A7E6ENX1	Spectrin alpha chain isoform X2 OS=Octopus vulgaris	1	1233.62	1234.32		2053	2062	0	(L)DDSESRKQRL(L)	DDSESRKQRL	0.285988
914	A0A7E6ENX1	Spectrin alpha chain isoform X2 OS=Octopus vulgaris	1	1238.51	1239.31		588	597	0	(F)ERDCDETKGW(I)	ERDCDETKGW	0.408727
915	A0A7E6ENX1	Spectrin alpha chain isoform X2 OS=Octopus vulgaris	1	1240.64	1241.4	1Gln->pyro-Glu	617	626	0	(L)QTKVQKHQNF(E)	QTKVQKHQNF	0.0915976
916	A0A7E6ENX1	Spectrin alpha chain isoform X2 OS=Octopus vulgaris	1	1241.58	1242.47	1Gln->pyro-Glu	1903	1912	0	(F)QVHKDRCMEI(Q)	QVHKDRCMEI	0.286748
917	A0A7E6ENX1	Spectrin alpha chain isoform X2 OS=Octopus vulgaris	1	1249.7	1250.44		1627	1637	0	(L)VTKSTEKSEKL(K)	VTKSTEKSEKL	0.0466405
918	A0A7E6ENX1	Spectrin alpha chain isoform X2 OS=Octopus vulgaris	1	1257.57	1258.47	1Gln->pyro-Glu 1Oxidation	1903	1912	0	(F)QVHKDRCMEI(Q)	QVHKDRCMEI	0.286748
919	A0A7E6ENX1	Spectrin alpha chain isoform X2 OS=Octopus vulgaris	1	1257.67	1258.43		617	626	0	(L)QTKVQKHQNF(E)	QTKVQKHQNF	0.0915976
920	A0A7E6ENX1	Spectrin alpha chain isoform X2 OS=Octopus vulgaris	1	1258.6	1259.5		1903	1912	0	(F)QVHKDRCMEI(Q)	QVHKDRCMEI	0.286748
921	A0A7E6ENX1	Spectrin alpha chain isoform X2 OS=Octopus vulgaris	1	1268.7	1269.45	1Gln->pyro-Glu	779	789	0	(L)QEPTTGRKQKL(D)	QEPTTGRKQKL	0.157514
922	A0A7E6ENX1	Spectrin alpha chain isoform X2 OS=Octopus vulgaris	1	1274.6	1275.5	1Oxidation	1903	1912	0	(F)QVHKDRCMEI(Q)	QVHKDRCMEI	0.286748
923	A0A7E6ENX1	Spectrin alpha chain isoform X2 OS=Octopus vulgaris	1	1285.72	1286.48		779	789	0	(L)QEPTTGRKQKL(D)	QEPTTGRKQKL	0.157514
924	A0A7E6ENX1	Spectrin alpha chain isoform X2 OS=Octopus vulgaris	1	1295.63	1296.49		1112	1121	0	(L)EQVEEMQKKF(D)	EQVEEMQKKF	0.153192
925	A0A7E6ENX1	Spectrin alpha chain isoform X2 OS=Octopus vulgaris	1	1300.59	1301.37		1192	1201	0	(Y)HRDVDETKDW(I)	HRDVDETKDW	0.156573
926	A0A7E6ENX1	Spectrin alpha chain isoform X2 OS=Octopus vulgaris	1	1311.62	1312.49	1Oxidation	1112	1121	0	(L)EQVEEMQKKF(D)	EQVEEMQKKF	0.153192
927	A0A7E6ENX1	Spectrin alpha chain isoform X2 OS=Octopus vulgaris	1	1315.7	1316.57		1	11	0	(-)MTDVQPREVKI(L)	MTDVQPREVKI	0.0831196
928	A0A7E6ENX1	Spectrin alpha chain isoform X2 OS=Octopus vulgaris	1	1319.68	1320.46		1569	1579	0	(W)VQESKHQKHQA(F)	VQESKHQKHQA	0.0698486
929	A0A7E6ENX1	Spectrin alpha chain isoform X2 OS=Octopus vulgaris	1	1331.7	1332.57	1Oxidation	1	11	0	(-)MTDVQPREVKI(L)	MTDVQPREVKI	0.0831196
930	A0A7E6ENX1	Spectrin alpha chain isoform X2 OS=Octopus vulgaris	1	1349.69	1350.49	1Gln->pyro-Glu	303	313	0	(L)QRKHEGVERDL(A)	QRKHEGVERDL	0.112734
931	A0A7E6ENX1	Spectrin alpha chain isoform X2 OS=Octopus vulgaris	1	1349.69	1350.49	1Gln->pyro-Glu	1225	1235	0	(L)QRKHEGVERDL(A)	QRKHEGVERDL	0.112734
932	A0A7E6ENX1	Spectrin alpha chain isoform X2 OS=Octopus vulgaris	1	1355.61	1356.4		1977	1987	0	(A)DKETQVRSDDY(G)	DKETQVRSDDY	0.0446473
933	A0A7E6ENX1	Spectrin alpha chain isoform X2 OS=Octopus vulgaris	1	1357.71	1358.61	1Acetyl	1	11	0	(-)MTDVQPREVKI(L)	MTDVQPREVKI	0.0831196
934	A0A7E6ENX1	Spectrin alpha chain isoform X2 OS=Octopus vulgaris	1	1361.64	1362.51		2098	2109	0	(L)TDPVRCNSVEEI(K)	TDPVRCNSVEEI	0.103932
935	A0A7E6ENX1	Spectrin alpha chain isoform X2 OS=Octopus vulgaris	1	1366.72	1367.52		303	313	0	(L)QRKHEGVERDL(A)	QRKHEGVERDL	0.112734
936	A0A7E6ENX1	Spectrin alpha chain isoform X2 OS=Octopus vulgaris	1	1366.72	1367.52		1225	1235	0	(L)QRKHEGVERDL(A)	QRKHEGVERDL	0.112734
937	A0A7E6ENX1	Spectrin alpha chain isoform X2 OS=Octopus vulgaris	1	1373.69	1374.5		209	220	0	(A)NNEDKVVEVNTL(A)	NNEDKVVEVNTL	0.094432
938	A0A7E6ENX1	Spectrin alpha chain isoform X2 OS=Octopus vulgaris	1	1373.71	1374.61	1Acetyl 1Oxidation	1	11	0	(-)MTDVQPREVKI(L)	MTDVQPREVKI	0.0831196
939	A0A7E6ENX1	Spectrin alpha chain isoform X2 OS=Octopus vulgaris	1	1380.6	1381.51		2343	2354	0	(L)PMVEEGQVDTEF(K)	PMVEEGQVDTEF	0.0995561
940	A0A7E6ENX1	Spectrin alpha chain isoform X2 OS=Octopus vulgaris	1	1396.59	1397.51	1Oxidation	2343	2354	0	(L)PMVEEGQVDTEF(K)	PMVEEGQVDTEF	0.0995561
941	A0A7E6ENX1	Spectrin alpha chain isoform X2 OS=Octopus vulgaris	1	1415.68	1416.5		2359	2371	0	(L)DTVDPNRDGQVSL(Q)	DTVDPNRDGQVSL	0.114147
942	A0A7E6ENX1	Spectrin alpha chain isoform X2 OS=Octopus vulgaris	1	1613.66	1614.59		1351	1363	0	(Y)PEDDEDEEHRTEI(D)	PEDDEDEEHRTEI	0.108937
943	A0A7E6ENX1	Spectrin alpha chain isoform X2 OS=Octopus vulgaris	1	1686.78	1687.73		2177	2189	0	(L)NREQQRQEENDQL(R)	NREQQRQEENDQL	0.0410918
944	A0A7E6ENX1	Spectrin alpha chain isoform X2 OS=Octopus vulgaris	1	1779.8	1780.81		2380	2395	0	(I)SRETENVQSSSEVEQA(F)	SRETENVQSSSEVEQA	0.0384203
945	A0A7E6ENX1	Spectrin alpha chain isoform X2 OS=Octopus vulgaris	1	1803.96	1805.12		988	1003	0	(Y)TEKSPREVSMKKGDVL(V)	TEKSPREVSMKKGDVL	0.185979
946	A0A7E6ENX1	Spectrin alpha chain isoform X2 OS=Octopus vulgaris	1	1819.96	1821.12	1Oxidation	988	1003	0	(Y)TEKSPREVSMKKGDVL(V)	TEKSPREVSMKKGDVL	0.185979
947	A0A7E6FE51	Filamin-A isoform X1 OS=Octopus vulgaris	1	801.447	801.923		374	381	0	(A)GDPSKVKA(A)	GDPSKVKA	0.238035
948	A0A7E6FE51	Filamin-A isoform X1 OS=Octopus vulgaris	1	802.405	802.867		1905	1912	0	(I)GGEPSSRI(T)	GGEPSSRI	0.267903
949	A0A7E6FE51	Filamin-A isoform X1 OS=Octopus vulgaris	1	803.368	803.855	1Gln->pyro-Glu	1370	1376	0	(I)QRPDGTF(V)	QRPDGTF	0.697201
950	A0A7E6FE51	Filamin-A isoform X1 OS=Octopus vulgaris	1	803.499	803.983		52	58	0	(L)KTVSKQL(M)	KTVSKQL	0.0530058
951	A0A7E6FE51	Filamin-A isoform X1 OS=Octopus vulgaris	1	805.43	805.909		1744	1750	0	(L)KVTETDI(T)	KVTETDI	0.0290816
952	A0A7E6FE51	Filamin-A isoform X1 OS=Octopus vulgaris	1	807.399	807.887		2170	2176	0	(L)PSRVGEY(A)	PSRVGEY	0.20555
953	A0A7E6FE51	Filamin-A isoform X1 OS=Octopus vulgaris	1	819.436	819.941		1157	1163	0	(I)TNKPNVF(T)	TNKPNVF	0.309626
954	A0A7E6FE51	Filamin-A isoform X1 OS=Octopus vulgaris	1	820.395	820.885		1370	1376	0	(I)QRPDGTF(V)	QRPDGTF	0.697201
955	A0A7E6FE51	Filamin-A isoform X1 OS=Octopus vulgaris	1	823.383	823.883		2403	2409	0	(L)VQEVGEY(M)	VQEVGEY	0.0563527
956	A0A7E6FE51	Filamin-A isoform X1 OS=Octopus vulgaris	1	825.41	825.902		1339	1347	0	(Y)GPGVNDVPA(S)	GPGVNDVPA	0.296367
957	A0A7E6FE51	Filamin-A isoform X1 OS=Octopus vulgaris	1	826.464	826.939		275	281	0	(L)NPNRVRA(Y)	NPNRVRA	0.246669
958	A0A7E6FE51	Filamin-A isoform X1 OS=Octopus vulgaris	1	826.467	826.974		406	414	0	(A)GEGPVGVVI(T)	GEGPVGVVI	0.157321
959	A0A7E6FE51	Filamin-A isoform X1 OS=Octopus vulgaris	1	830.473	830.965		98	104	0	(L)ENVTRVL(K)	ENVTRVL	0.0781741
960	A0A7E6FE51	Filamin-A isoform X1 OS=Octopus vulgaris	1	845.419	845.999		241	247	0	(A)EMNNPKI(D)	EMNNPKI	0.240867
961	A0A7E6FE51	Filamin-A isoform X1 OS=Octopus vulgaris	1	846.493	847.005		1527	1533	0	(L)ETKEKVL(C)	ETKEKVL	0.0385276
962	A0A7E6FE51	Filamin-A isoform X1 OS=Octopus vulgaris	1	851.342	851.85		1478	1484	0	(I)ENPDETF(S)	ENPDETF	0.280956
963	A0A7E6FE51	Filamin-A isoform X1 OS=Octopus vulgaris	1	853.435	854.025		581	589	0	(L)HGGMVGKPA(T)	HGGMVGKPA	0.268127
964	A0A7E6FE51	Filamin-A isoform X1 OS=Octopus vulgaris	1	857.52	858.035		856	863	0	(I)GKVRVEGL(E)	GKVRVEGL	0.117899
965	A0A7E6FE51	Filamin-A isoform X1 OS=Octopus vulgaris	1	859.325	859.895		641	647	0	(I)HCNEEDI(P)	HCNEEDI	0.0988776
966	A0A7E6FE51	Filamin-A isoform X1 OS=Octopus vulgaris	1	861.413	861.998	1Oxidation	241	247	0	(A)EMNNPKI(D)	EMNNPKI	0.240867
967	A0A7E6FE51	Filamin-A isoform X1 OS=Octopus vulgaris	1	862.333	862.836		1382	1389	0	(I)HDNGDGTF(N)	HDNGDGTF	0.53821
968	A0A7E6FE51	Filamin-A isoform X1 OS=Octopus vulgaris	1	869.43	870.024	1Oxidation	581	589	0	(L)HGGMVGKPA(T)	HGGMVGKPA	0.268127
969	A0A7E6FE51	Filamin-A isoform X1 OS=Octopus vulgaris	1	874.427	874.931		287	295	0	(I)EPTGNTKGA(K)	EPTGNTKGA	0.134235
970	A0A7E6FE51	Filamin-A isoform X1 OS=Octopus vulgaris	1	879.493	880.038		1580	1587	0	(I)TPSGKKVY(P)	TPSGKKVY	0.135792
971	A0A7E6FE51	Filamin-A isoform X1 OS=Octopus vulgaris	1	880.441	880.979		342	349	0	(Y)TPKVEGSY(K)	TPKVEGSY	0.0718655
972	A0A7E6FE51	Filamin-A isoform X1 OS=Octopus vulgaris	1	889.46	890.099		1323	1330	0	(F)NMPVKPGF(D)	NMPVKPGF	0.776933
973	A0A7E6FE51	Filamin-A isoform X1 OS=Octopus vulgaris	1	889.535	890.074		846	853	0	(I)KVKVESSI(D)	KVKVESSI	0.0342147
974	A0A7E6FE51	Filamin-A isoform X1 OS=Octopus vulgaris	1	891.457	892.005		538	545	0	(Y)TPKQPGTY(T)	TPKQPGTY	0.221525
975	A0A7E6FE51	Filamin-A isoform X1 OS=Octopus vulgaris	1	892.441	892.99		1877	1884	0	(Y)KPTEPGTY(I)	KPTEPGTY	0.194417
976	A0A7E6FE51	Filamin-A isoform X1 OS=Octopus vulgaris	1	895.463	895.996		2182	2189	0	(I)PKENGTHL(V)	PKENGTHL	0.213979
977	A0A7E6FE51	Filamin-A isoform X1 OS=Octopus vulgaris	1	897.366	897.985		2077	2084	0	(Y)VCTEPGEY(L)	VCTEPGEY	0.139232
978	A0A7E6FE51	Filamin-A isoform X1 OS=Octopus vulgaris	1	898.485	899.003	1Gln->pyro-Glu	2227	2234	0	(Y)QGRTRQVA(K)	QGRTRQVA	0.0823838
979	A0A7E6FE51	Filamin-A isoform X1 OS=Octopus vulgaris	1	903.38	903.886		415	423	0	(I)TDPSGNQNA(I)	TDPSGNQNA	0.104591
980	A0A7E6FE51	Filamin-A isoform X1 OS=Octopus vulgaris	1	905.455	906.098	1Oxidation	1323	1330	0	(F)NMPVKPGF(D)	NMPVKPGF	0.776933
981	A0A7E6FE51	Filamin-A isoform X1 OS=Octopus vulgaris	1	913.412	913.928		1465	1472	0	(I)RDSNGHDI(D)	RDSNGHDI	0.217398
982	A0A7E6FE51	Filamin-A isoform X1 OS=Octopus vulgaris	1	913.437	913.968		1646	1654	0	(L)THGVVNESA(V)	THGVVNESA	0.0430142
983	A0A7E6FE51	Filamin-A isoform X1 OS=Octopus vulgaris	1	913.462	914.009	1Gln->pyro-Glu	2337	2345	0	(Y)QSDPSKVVA(R)	QSDPSKVVA	0.181555
984	A0A7E6FE51	Filamin-A isoform X1 OS=Octopus vulgaris	1	915.512	916.034		2227	2234	0	(Y)QGRTRQVA(K)	QGRTRQVA	0.0823838
985	A0A7E6FE51	Filamin-A isoform X1 OS=Octopus vulgaris	1	930.489	931.039		2337	2345	0	(Y)QSDPSKVVA(R)	QSDPSKVVA	0.181555
986	A0A7E6FE51	Filamin-A isoform X1 OS=Octopus vulgaris	1	931.437	931.981		982	991	0	(L)GVSVEGPSEA(K)	GVSVEGPSEA	0.0908547
987	A0A7E6FE51	Filamin-A isoform X1 OS=Octopus vulgaris	1	934.514	935.14		1456	1464	0	(A)GTGKVTCRI(R)	GTGKVTCRI	0.202325
988	A0A7E6FE51	Filamin-A isoform X1 OS=Octopus vulgaris	1	935.45	936.078		505	513	0	(A)GDGDMKVTI(T)	GDGDMKVTI	0.311733
989	A0A7E6FE51	Filamin-A isoform X1 OS=Octopus vulgaris	1	936.599	937.18		732	739	0	(L)KNVKHVVL(I)	KNVKHVVL	0.0863774
990	A0A7E6FE51	Filamin-A isoform X1 OS=Octopus vulgaris	1	938.483	939.059		1272	1279	0	(L)EVTVTDKF(G)	EVTVTDKF	0.0890239
991	A0A7E6FE51	Filamin-A isoform X1 OS=Octopus vulgaris	1	940.437	940.991		717	724	0	(I)KDNKDGTY(T)	KDNKDGTY	0.135216
992	A0A7E6FE51	Filamin-A isoform X1 OS=Octopus vulgaris	1	951.445	952.077	1Oxidation	505	513	0	(A)GDGDMKVTI(T)	GDGDMKVTI	0.311733
993	A0A7E6FE51	Filamin-A isoform X1 OS=Octopus vulgaris	1	951.463	952.012		1734	1743	0	(I)SVGSSSEVSL(K)	SVGSSSEVSL	0.129738
994	A0A7E6FE51	Filamin-A isoform X1 OS=Octopus vulgaris	1	953.553	954.124		159	167	0	(A)GGPTPKQRL(L)	GGPTPKQRL	0.676423
995	A0A7E6FE51	Filamin-A isoform X1 OS=Octopus vulgaris	1	954.468	955.064		1892	1900	0	(A)DVHVPGSPF(S)	DVHVPGSPF	0.503674
996	A0A7E6FE51	Filamin-A isoform X1 OS=Octopus vulgaris	1	956.505	957.078		708	716	0	(A)DGNPVKVDI(K)	DGNPVKVDI	0.135833
997	A0A7E6FE51	Filamin-A isoform X1 OS=Octopus vulgaris	1	977.542	978.143		1331	1338	0	(F)DPTKVRVY(G)	DPTKVRVY	0.142125
998	A0A7E6FE51	Filamin-A isoform X1 OS=Octopus vulgaris	1	985.466	986.139		1534	1542	0	(L)CPQPVVDDI(I)	CPQPVVDDI	0.271376
999	A0A7E6FE51	Filamin-A isoform X1 OS=Octopus vulgaris	1	990.525	991.139		1049	1058	0	(Y)GPGVEKTGVF(L)	GPGVEKTGVF	0.469112
1000	A0A7E6FE51	Filamin-A isoform X1 OS=Octopus vulgaris	1	995.374	996.003		615	624	0	(I)DCKDNGDGTA(D)	DCKDNGDGTA	0.273058
1001	A0A7E6FE51	Filamin-A isoform X1 OS=Octopus vulgaris	1	999.474	1000.06		592	601	0	(F)VVETHGETGA(L)	VVETHGETGA	0.0478689
1002	A0A7E6FE51	Filamin-A isoform X1 OS=Octopus vulgaris	1	1007.35	1008.18		248	255	0	(I)DEMSMMTY(L)	DEMSMMTY	0.372158
1003	A0A7E6FE51	Filamin-A isoform X1 OS=Octopus vulgaris	1	1014.64	1015.25		1818	1827	0	(A)GKVKVTGRGI(V)	GKVKVTGRGI	0.187671
1004	A0A7E6FE51	Filamin-A isoform X1 OS=Octopus vulgaris	1	1018.5	1019.11		1782	1790	0	(F)TPHEVGEHL(V)	TPHEVGEHL	0.118359
1005	A0A7E6FE51	Filamin-A isoform X1 OS=Octopus vulgaris	1	1023.35	1024.18	1Oxidation	248	255	0	(I)DEMSMMTY(L)	DEMSMMTY	0.372158
1006	A0A7E6FE51	Filamin-A isoform X1 OS=Octopus vulgaris	1	1036.34	1037.01		16	24	0	(Y)DEDDEDMPA(T)	DEDDEDMPA	0.242276
1007	A0A7E6FE51	Filamin-A isoform X1 OS=Octopus vulgaris	1	1039.34	1040.18	2Oxidation	248	255	0	(I)DEMSMMTY(L)	DEMSMMTY	0.372158
1008	A0A7E6FE51	Filamin-A isoform X1 OS=Octopus vulgaris	1	1048.62	1049.27		441	450	0	(Y)TPKVPGVHTI(S)	TPKVPGVHTI	0.12015
1009	A0A7E6FE51	Filamin-A isoform X1 OS=Octopus vulgaris	1	1052.34	1053.01	1Oxidation	16	24	0	(Y)DEDDEDMPA(T)	DEDDEDMPA	0.242276
1010	A0A7E6FE51	Filamin-A isoform X1 OS=Octopus vulgaris	1	1053.55	1054.2		1314	1322	0	(A)NQHVPKSPF(N)	NQHVPKSPF	0.436151
1011	A0A7E6FE51	Filamin-A isoform X1 OS=Octopus vulgaris	1	1055.34	1056.18	3Oxidation	248	255	0	(I)DEMSMMTY(L)	DEMSMMTY	0.372158
1012	A0A7E6FE51	Filamin-A isoform X1 OS=Octopus vulgaris	1	1069.59	1070.2		1723	1731	0	(I)TPSEPRRRA(Q)	TPSEPRRRA	0.343173
1013	A0A7E6FE51	Filamin-A isoform X1 OS=Octopus vulgaris	1	1072.5	1073.22		1299	1308	0	(Y)TVPEEGPCQL(D)	TVPEEGPCQL	0.203296
1014	A0A7E6FE51	Filamin-A isoform X1 OS=Octopus vulgaris	1	1093.59	1094.26		756	765	0	(F)VQSPSSVKVY(G)	VQSPSSVKVY	0.15493
1015	A0A7E6FE51	Filamin-A isoform X1 OS=Octopus vulgaris	1	1099.44	1100.16		2261	2269	0	(L)DCREVEEGY(E)	DCREVEEGY	0.0904459
1016	A0A7E6FE51	Filamin-A isoform X1 OS=Octopus vulgaris	1	1100.58	1101.32		1137	1147	0	(A)VPGCDPSKVKA(Y)	VPGCDPSKVKA	0.499841
1017	A0A7E6FE51	Filamin-A isoform X1 OS=Octopus vulgaris	1	1156.69	1157.4		2250	2260	0	(A)VTVEGPSKVKL(D)	VTVEGPSKVKL	0.133564
1018	A0A7E6FE51	Filamin-A isoform X1 OS=Octopus vulgaris	1	1188.59	1189.38		1758	1768	0	(I)KTPSGKEEPCI(L)	KTPSGKEEPCI	0.256128
1019	A0A7E6FE51	Filamin-A isoform X1 OS=Octopus vulgaris	1	1199.66	1200.39		1544	1554	0	(I)KPVKVDEVQSA(P)	KPVKVDEVQSA	0.0567081
1020	A0A7E6FE51	Filamin-A isoform X1 OS=Octopus vulgaris	1	1202.59	1203.3		2146	2157	0	(A)KVVSPSGVEDDA(L)	KVVSPSGVEDDA	0.080913
1021	A0A7E6FE51	Filamin-A isoform X1 OS=Octopus vulgaris	1	1217.69	1218.45		1249	1259	0	(A)KGVKPKEPTSF(T)	KGVKPKEPTSF	0.245099
1022	A0A7E6FE51	Filamin-A isoform X1 OS=Octopus vulgaris	1	1261.55	1262.39		2028	2038	0	(L)EKGEVHSPCEF(N)	EKGEVHSPCEF	0.254773
1023	A0A7E6FE51	Filamin-A isoform X1 OS=Octopus vulgaris	1	1284.66	1285.45		387	398	0	(L)EPGNVVSVVTHF(T)	EPGNVVSVVTHF	0.207819
1024	A0A7E6FE51	Filamin-A isoform X1 OS=Octopus vulgaris	1	1315.7	1316.47		1070	1082	0	(A)TPVTTNGDGKVRA(V)	TPVTTNGDGKVRA	0.0710242
1025	A0A7E6FE51	Filamin-A isoform X1 OS=Octopus vulgaris	1	1342.57	1343.42		2065	2076	0	(F)EDRKDGSCGVNY(V)	EDRKDGSCGVNY	0.202563
1026	A0A7E6FE51	Filamin-A isoform X1 OS=Octopus vulgaris	1	1351.66	1352.46		1591	1602	0	(I)EDNKNGTVGVRY(Q)	EDNKNGTVGVRY	0.0956634
1027	A0A7E6FE51	Filamin-A isoform X1 OS=Octopus vulgaris	1	1369.71	1370.56		917	928	0	(F)KEPGPHKVEVSY(G)	KEPGPHKVEVSY	0.158979
1028	A0A7E6FE51	Filamin-A isoform X1 OS=Octopus vulgaris	1	1372.67	1373.65		2375	2387	0	(F)VGMRGPKGPCEEL(V)	VGMRGPKGPCEEL	0.465825
1029	A0A7E6FE51	Filamin-A isoform X1 OS=Octopus vulgaris	1	1388.67	1389.65	1Oxidation	2375	2387	0	(F)VGMRGPKGPCEEL(V)	VGMRGPKGPCEEL	0.465825
1030	A0A7E6FE51	Filamin-A isoform X1 OS=Octopus vulgaris	1	1419.75	1420.68		864	875	0	(L)EKTQEVGKEKMI(D)	EKTQEVGKEKMI	0.113351
1031	A0A7E6FE51	Filamin-A isoform X1 OS=Octopus vulgaris	1	1421.72	1422.66		425	436	0	(I)KPKMTRQPDGTY(H)	KPKMTRQPDGTY	0.157946
1032	A0A7E6FE51	Filamin-A isoform X1 OS=Octopus vulgaris	1	1435.75	1436.68	1Oxidation	864	875	0	(L)EKTQEVGKEKMI(D)	EKTQEVGKEKMI	0.113351
1033	A0A7E6FE51	Filamin-A isoform X1 OS=Octopus vulgaris	1	1437.72	1438.66	1Oxidation	425	436	0	(I)KPKMTRQPDGTY(H)	KPKMTRQPDGTY	0.157946
1034	A0A7E6FE51	Filamin-A isoform X1 OS=Octopus vulgaris	1	1474.74	1475.72		317	329	0	(L)NPKGQKEPCEVVF(N)	NPKGQKEPCEVVF	0.454697
1035	A0A7E6FE51	Filamin-A isoform X1 OS=Octopus vulgaris	1	1478.69	1479.62		992	1005	0	(A)KVNCTDNKDGTVNA(E)	KVNCTDNKDGTVNA	0.0880709
1036	A0A7E6FE51	Filamin-A isoform X1 OS=Octopus vulgaris	1	1492.72	1493.68		1956	1970	0	(A)SVTSPSGVTEVCDVI(S)	SVTSPSGVTEVCDVI	0.094716
1037	A0A7E6FE51	Filamin-A isoform X1 OS=Octopus vulgaris	1	1507.67	1508.66	1Gln->pyro-Glu	676	688	0	(L)QETGVQVQQMTEF(T)	QETGVQVQQMTEF	0.0780332
1038	A0A7E6FE51	Filamin-A isoform X1 OS=Octopus vulgaris	1	1518.62	1519.66		1681	1694	0	(I)NCVDNKDGTCTVSY(M)	NCVDNKDGTCTVSY	0.201904
1039	A0A7E6FE51	Filamin-A isoform X1 OS=Octopus vulgaris	1	1519.57	1520.6		1863	1876	0	(I)ECKDNDDGTCGVTY(K)	ECKDNDDGTCGVTY	0.284972
1040	A0A7E6FE51	Filamin-A isoform X1 OS=Octopus vulgaris	1	1523.67	1524.66	1Gln->pyro-Glu 1Oxidation	676	688	0	(L)QETGVQVQQMTEF(T)	QETGVQVQQMTEF	0.0780332
1041	A0A7E6FE51	Filamin-A isoform X1 OS=Octopus vulgaris	1	1524.7	1525.69		676	688	0	(L)QETGVQVQQMTEF(T)	QETGVQVQQMTEF	0.0780332
1042	A0A7E6FE51	Filamin-A isoform X1 OS=Octopus vulgaris	1	1540.69	1541.69	1Oxidation	676	688	0	(L)QETGVQVQQMTEF(T)	QETGVQVQQMTEF	0.0780332
1043	A0A7E6FE51	Filamin-A isoform X1 OS=Octopus vulgaris	1	1663.89	1664.92		766	781	0	(Y)GPGVKPGVKTNQPTHF(V)	GPGVKPGVKTNQPTHF	0.5764
1044	A0A7E6FE51	Filamin-A isoform X1 OS=Octopus vulgaris	1	1669.93	1671.02		892	907	0	(I)TNPKGVKTTVPTKPMA(N)	TNPKGVKTTVPTKPMA	0.150835
1045	A0A7E6FE51	Filamin-A isoform X1 OS=Octopus vulgaris	1	1685.93	1687.02	1Oxidation	892	907	0	(I)TNPKGVKTTVPTKPMA(N)	TNPKGVKTTVPTKPMA	0.150835
1046	A0A7E6FE51	Filamin-A isoform X1 OS=Octopus vulgaris	1	1755.95	1757.01		2315	2330	0	(A)SVVVETVTKTSTTTRF(S)	SVVVETVTKTSTTTRF	0.0983213
1047	A0A7E6FE51	Filamin-A isoform X1 OS=Octopus vulgaris	1	1792.02	1793.19		1433	1448	0	(I)TKGTEKTVMVKKETVI(T)	TKGTEKTVMVKKETVI	0.0452167
1048	A0A7E6FE51	Filamin-A isoform X1 OS=Octopus vulgaris	1	1808.02	1809.19	1Oxidation	1433	1448	0	(I)TKGTEKTVMVKKETVI(T)	TKGTEKTVMVKKETVI	0.0452167
1049	A0A7E6FE51	Filamin-A isoform X1 OS=Octopus vulgaris	1	1871.77	1873.11		1186	1201	0	(A)KMTCKDNHDGTCQVEY(M)	KMTCKDNHDGTCQVEY	0.108802
1050	A0A7E6FE51	Filamin-A isoform X1 OS=Octopus vulgaris	1	1887.77	1889.1	1Oxidation	1186	1201	0	(A)KMTCKDNHDGTCQVEY(M)	KMTCKDNHDGTCQVEY	0.108802
1051	A0A7E6FE51	Filamin-A isoform X1 OS=Octopus vulgaris	1	2172.14	2173.62		1982	2000	0	(F)VPKEMGVHTVSVKHKDMHI(P)	VPKEMGVHTVSVKHKDMHI	0.231463
1052	A0A7E6FE51	Filamin-A isoform X1 OS=Octopus vulgaris	1	2188.14	2189.62	1Oxidation	1982	2000	0	(F)VPKEMGVHTVSVKHKDMHI(P)	VPKEMGVHTVSVKHKDMHI	0.231463
1053	A0A7E6FE51	Filamin-A isoform X1 OS=Octopus vulgaris	1	2204.13	2205.62	2Oxidation	1982	2000	0	(F)VPKEMGVHTVSVKHKDMHI(P)	VPKEMGVHTVSVKHKDMHI	0.231463
1054	A0A7E6FE51	Filamin-A isoform X1 OS=Octopus vulgaris	1	2209.97	2211.34		798	817	0	(L)TDERGMDVPVNTVDNQDGTF(T)	TDERGMDVPVNTVDNQDGTF	0.0889999
1055	A0A7E6FE51	Filamin-A isoform X1 OS=Octopus vulgaris	1	2225.96	2227.34	1Oxidation	798	817	0	(L)TDERGMDVPVNTVDNQDGTF(T)	TDERGMDVPVNTVDNQDGTF	0.0889999
1056	A0A7E6FE51	Filamin-A isoform X1 OS=Octopus vulgaris	1	2360.19	2361.7		1226	1248	0	(F)HVPVETPVDPSKVKCQGPGVDTA(K)	HVPVETPVDPSKVKCQGPGVDTA	0.161404
1057	A0A0L8G4B4	SH3 domain-containing protein OS=Octopus bimaculoides	1	801.458	801.926		21	26	0	(L)RREEVI(S)	RREEVI	0.0470104
1058	A0A0L8G4B4	SH3 domain-containing protein OS=Octopus bimaculoides	1	803.405	803.898		1430	1435	0	(I)KKHEDF(D)	KKHEDF	0.16677
1059	A0A0L8G4B4	SH3 domain-containing protein OS=Octopus bimaculoides	1	804.476	805.036		567	572	0	(A)ERKKML(E)	ERKKML	0.215292
1060	A0A0L8G4B4	SH3 domain-containing protein OS=Octopus bimaculoides	1	805.376	805.931		1618	1624	0	(L)GEVEQML(A)	GEVEQML	0.139333
1061	A0A0L8G4B4	SH3 domain-containing protein OS=Octopus bimaculoides	1	805.394	805.865		635	641	0	(I)KETGEEL(I)	KETGEEL	0.0409842
1062	A0A0L8G4B4	SH3 domain-containing protein OS=Octopus bimaculoides	1	805.43	805.909		275	281	0	(I)TEKDTVL(S)	TEKDTVL	0.0523373
1063	A0A0L8G4B4	SH3 domain-containing protein OS=Octopus bimaculoides	1	805.43	805.909		311	317	0	(L)EEKVTSL(G)	EEKVTSL	0.0447192
1064	A0A0L8G4B4	SH3 domain-containing protein OS=Octopus bimaculoides	1	811.332	811.957		2177	2184	0	(A)MMEGSGSL(E)	MMEGSGSL	0.197844
1065	A0A0L8G4B4	SH3 domain-containing protein OS=Octopus bimaculoides	1	813.312	813.763		1881	1887	0	(I)DENNHNA(P)	DENNHNA	0.0873167
1066	A0A0L8G4B4	SH3 domain-containing protein OS=Octopus bimaculoides	1	816.457	816.938		1233	1239	0	(L)GEKVRDL(D)	GEKVRDL	0.103635
1067	A0A0L8G4B4	SH3 domain-containing protein OS=Octopus bimaculoides	1	818.437	818.91		449	455	0	(L)TVERSNL(L)	TVERSNL	0.0498943
1068	A0A0L8G4B4	SH3 domain-containing protein OS=Octopus bimaculoides	1	819.337	819.805		1821	1827	0	(A)NVEEEEA(W)	NVEEEEA	0.0224509
1069	A0A0L8G4B4	SH3 domain-containing protein OS=Octopus bimaculoides	1	820.471	821.036	1Oxidation	567	572	0	(A)ERKKML(E)	ERKKML	0.215292
1070	A0A0L8G4B4	SH3 domain-containing protein OS=Octopus bimaculoides	1	821.371	821.93	1Oxidation	1618	1624	0	(L)GEVEQML(A)	GEVEQML	0.139333
1071	A0A0L8G4B4	SH3 domain-containing protein OS=Octopus bimaculoides	1	823.293	823.861		1506	1511	0	(A)DEMENW(L)	DEMENW	0.310029
1072	A0A0L8G4B4	SH3 domain-containing protein OS=Octopus bimaculoides	1	825.385	825.861		44	49	0	(L)EDSRRY(Q)	EDSRRY	0.221524
1073	A0A0L8G4B4	SH3 domain-containing protein OS=Octopus bimaculoides	1	827.327	827.956	1Oxidation	2177	2184	0	(A)MMEGSGSL(E)	MMEGSGSL	0.197844
1074	A0A0L8G4B4	SH3 domain-containing protein OS=Octopus bimaculoides	1	827.401	827.877	1Gln->pyro-Glu	1873	1879	0	(I)QREGQNL(I)	QREGQNL	0.145605
1075	A0A0L8G4B4	SH3 domain-containing protein OS=Octopus bimaculoides	1	831.411	831.912		1180	1185	0	(A)HEVQRY(H)	HEVQRY	0.0988212
1076	A0A0L8G4B4	SH3 domain-containing protein OS=Octopus bimaculoides	1	839.288	839.861	1Oxidation	1506	1511	0	(A)DEMENW(L)	DEMENW	0.310029
1077	A0A0L8G4B4	SH3 domain-containing protein OS=Octopus bimaculoides	1	843.322	843.956	2Oxidation	2177	2184	0	(A)MMEGSGSL(E)	MMEGSGSL	0.197844
1078	A0A0L8G4B4	SH3 domain-containing protein OS=Octopus bimaculoides	1	843.421	843.917		2226	2233	0	(Y)TEHSTVGL(A)	TEHSTVGL	0.0884314
1079	A0A0L8G4B4	SH3 domain-containing protein OS=Octopus bimaculoides	1	844.427	844.908		1873	1879	0	(I)QREGQNL(I)	QREGQNL	0.145605
1080	A0A0L8G4B4	SH3 domain-containing protein OS=Octopus bimaculoides	1	844.463	844.952		1045	1051	0	(I)SVRQNQI(E)	SVRQNQI	0.0855049
1081	A0A0L8G4B4	SH3 domain-containing protein OS=Octopus bimaculoides	1	845.473	845.977		439	445	0	(A)NDVKEKL(N)	NDVKEKL	0.0850501
1082	A0A0L8G4B4	SH3 domain-containing protein OS=Octopus bimaculoides	1	846.432	846.921		1440	1446	0	(I)NSQQEKI(Q)	NSQQEKI	0.0944353
1083	A0A0L8G4B4	SH3 domain-containing protein OS=Octopus bimaculoides	1	846.432	846.921		2130	2136	0	(I)KERDGEL(N)	KERDGEL	0.101786
1084	A0A0L8G4B4	SH3 domain-containing protein OS=Octopus bimaculoides	1	877.474	877.979		2392	2399	0	(Y)TDKTGRSI(P)	TDKTGRSI	0.0646612
1085	A0A0L8G4B4	SH3 domain-containing protein OS=Octopus bimaculoides	1	890.494	891.018		2279	2286	0	(F)DKDKSGKL(D)	DKDKSGKL	0.212973
1086	A0A0L8G4B4	SH3 domain-containing protein OS=Octopus bimaculoides	1	901.485	902.004		883	889	0	(A)NQRKQDL(D)	NQRKQDL	0.133699
1087	A0A0L8G4B4	SH3 domain-containing protein OS=Octopus bimaculoides	1	901.51	902.044		336	342	0	(I)EVKQREI(E)	EVKQREI	0.0382758
1088	A0A0L8G4B4	SH3 domain-containing protein OS=Octopus bimaculoides	1	902.476	903.095		909	915	0	(W)MREKEPI(S)	MREKEPI	0.116597
1089	A0A0L8G4B4	SH3 domain-containing protein OS=Octopus bimaculoides	1	916.532	917.062		1063	1069	0	(A)DQRRTKL(Q)	DQRRTKL	0.180724
1090	A0A0L8G4B4	SH3 domain-containing protein OS=Octopus bimaculoides	1	918.471	919.094	1Oxidation	909	915	0	(W)MREKEPI(S)	MREKEPI	0.116597
1091	A0A0L8G4B4	SH3 domain-containing protein OS=Octopus bimaculoides	1	918.475	918.991		812	819	0	(A)STNRGRDL(I)	STNRGRDL	0.180854
1092	A0A0L8G4B4	SH3 domain-containing protein OS=Octopus bimaculoides	1	928.51	929.067		1360	1367	0	(A)SPEVQQKL(E)	SPEVQQKL	0.240423
1093	A0A0L8G4B4	SH3 domain-containing protein OS=Octopus bimaculoides	1	939.464	940.009		733	740	0	(A)HQDRVDGI(H)	HQDRVDGI	0.1549
1094	A0A0L8G4B4	SH3 domain-containing protein OS=Octopus bimaculoides	1	940.514	941.15		1802	1809	0	(L)CVHRGQKL(E)	CVHRGQKL	0.275816
1095	A0A0L8G4B4	SH3 domain-containing protein OS=Octopus bimaculoides	1	958.543	959.1		1766	1773	0	(F)VQETGRRL(I)	VQETGRRL	0.22852
1096	A0A0L8G4B4	SH3 domain-containing protein OS=Octopus bimaculoides	1	963.478	964.069		1927	1934	0	(W)KTDVVESW(I)	KTDVVESW	0.0847365
1097	A0A0L8G4B4	SH3 domain-containing protein OS=Octopus bimaculoides	1	965.648	966.228		1746	1752	0	(L)RKKHKRL(E)	RKKHKRL	0.175911
1098	A0A0L8G4B4	SH3 domain-containing protein OS=Octopus bimaculoides	1	974.527	975.096		1468	1475	0	(I)TDKRDQVL(D)	TDKRDQVL	0.0901543
1099	A0A0L8G4B4	SH3 domain-containing protein OS=Octopus bimaculoides	1	986.466	987.198		2244	2251	0	(L)GMRMQHNL(E)	GMRMQHNL	0.380609
1100	A0A0L8G4B4	SH3 domain-containing protein OS=Octopus bimaculoides	1	997.579	998.177	1Gln->pyro-Glu	759	766	0	(I)QKRKNEVL(G)	QKRKNEVL	0.0887629
1101	A0A0L8G4B4	SH3 domain-containing protein OS=Octopus bimaculoides	1	1001.43	1001.99		282	290	0	(L)SSDDHGRDL(A)	SSDDHGRDL	0.429966
1102	A0A0L8G4B4	SH3 domain-containing protein OS=Octopus bimaculoides	1	1002.46	1003.2	1Oxidation	2244	2251	0	(L)GMRMQHNL(E)	GMRMQHNL	0.380609
1103	A0A0L8G4B4	SH3 domain-containing protein OS=Octopus bimaculoides	1	1014.61	1015.21		759	766	0	(I)QKRKNEVL(G)	QKRKNEVL	0.0887629
1104	A0A0L8G4B4	SH3 domain-containing protein OS=Octopus bimaculoides	1	1018.46	1019.2	2Oxidation	2244	2251	0	(L)GMRMQHNL(E)	GMRMQHNL	0.380609
1105	A0A0L8G4B4	SH3 domain-containing protein OS=Octopus bimaculoides	1	1074.54	1075.18	1Gln->pyro-Glu	1531	1539	0	(I)QSKHQKHQA(F)	QSKHQKHQA	0.0969376
1106	A0A0L8G4B4	SH3 domain-containing protein OS=Octopus bimaculoides	1	1075.52	1076.16		688	696	0	(Y)RNVTDVEGW(L)	RNVTDVEGW	0.141016
1107	A0A0L8G4B4	SH3 domain-containing protein OS=Octopus bimaculoides	1	1075.58	1076.27		36	43	0	(A)CKDRRERL(E)	CKDRRERL	0.315431
1108	A0A0L8G4B4	SH3 domain-containing protein OS=Octopus bimaculoides	1	1090.52	1091.13		2258	2267	0	(A)RNRSGVSEDA(L)	RNRSGVSEDA	0.0588355
1109	A0A0L8G4B4	SH3 domain-containing protein OS=Octopus bimaculoides	1	1091.57	1092.21		1531	1539	0	(I)QSKHQKHQA(F)	QSKHQKHQA	0.0969376
1110	A0A0L8G4B4	SH3 domain-containing protein OS=Octopus bimaculoides	1	1105.5	1106.15		1704	1712	0	(L)SESNTRHQF(M)	SESNTRHQF	0.265793
1111	A0A0L8G4B4	SH3 domain-containing protein OS=Octopus bimaculoides	1	1111.53	1112.19		1096	1105	0	(I)VVEHDVGEDL(E)	VVEHDVGEDL	0.0699917
1112	A0A0L8G4B4	SH3 domain-containing protein OS=Octopus bimaculoides	1	1159.46	1160.38		158	166	0	(F)MRECDEVMF(W)	MRECDEVMF	0.38621
1113	A0A0L8G4B4	SH3 domain-containing protein OS=Octopus bimaculoides	1	1175.45	1176.38	1Oxidation	158	166	0	(F)MRECDEVMF(W)	MRECDEVMF	0.38621
1114	A0A0L8G4B4	SH3 domain-containing protein OS=Octopus bimaculoides	1	1184.66	1185.37	1Met-loss	1	11	0	(-)MTDVQPREVKI(L)	MTDVQPREVKI	0.0831196
1115	A0A0L8G4B4	SH3 domain-containing protein OS=Octopus bimaculoides	1	1191.45	1192.38	2Oxidation	158	166	0	(F)MRECDEVMF(W)	MRECDEVMF	0.38621
1116	A0A0L8G4B4	SH3 domain-containing protein OS=Octopus bimaculoides	1	1191.61	1192.32		1009	1018	0	(W)KVEVNDRQGF(V)	KVEVNDRQGF	0.207288
1117	A0A0L8G4B4	SH3 domain-containing protein OS=Octopus bimaculoides	1	1192.48	1193.18		794	802	0	(L)RDVEDEEDW(I)	RDVEDEEDW	0.0855526
1118	A0A0L8G4B4	SH3 domain-containing protein OS=Octopus bimaculoides	1	1199.6	1200.3	1Gln->pyro-Glu	667	677	0	(L)QGQTEKKGNNL(K)	QGQTEKKGNNL	0.212776
1119	A0A0L8G4B4	SH3 domain-containing protein OS=Octopus bimaculoides	1	1202.55	1203.26		404	413	0	(L)ESHHEHKGEI(D)	ESHHEHKGEI	0.150637
1120	A0A0L8G4B4	SH3 domain-containing protein OS=Octopus bimaculoides	1	1203.61	1204.29		230	239	0	(I)TTRRQEVNEA(W)	TTRRQEVNEA	0.0233597
1121	A0A0L8G4B4	SH3 domain-containing protein OS=Octopus bimaculoides	1	1216.63	1217.33		667	677	0	(L)QGQTEKKGNNL(K)	QGQTEKKGNNL	0.212776
1122	A0A0L8G4B4	SH3 domain-containing protein OS=Octopus bimaculoides	1	1220.53	1221.23		1417	1428	0	(A)GDTVDGDNVESL(I)	GDTVDGDNVESL	0.112936
1123	A0A0L8G4B4	SH3 domain-containing protein OS=Octopus bimaculoides	1	1224.67	1225.4	1Gln->pyro-Glu	773	783	0	(L)QEPTGGRKQKL(D)	QEPTGGRKQKL	0.241346
1124	A0A0L8G4B4	SH3 domain-containing protein OS=Octopus bimaculoides	1	1226.67	1227.41	1Met-loss+Acetyl	1	11	0	(-)MTDVQPREVKI(L)	MTDVQPREVKI	0.0831196
1125	A0A0L8G4B4	SH3 domain-containing protein OS=Octopus bimaculoides	1	1233.62	1234.32		2013	2022	0	(L)DDSESRKQRL(L)	DDSESRKQRL	0.285988
1126	A0A0L8G4B4	SH3 domain-containing protein OS=Octopus bimaculoides	1	1238.51	1239.31		582	591	0	(F)ERDCDETKGW(I)	ERDCDETKGW	0.408727
1127	A0A0L8G4B4	SH3 domain-containing protein OS=Octopus bimaculoides	1	1240.64	1241.4	1Gln->pyro-Glu	611	620	0	(L)QTKVQKHQNF(E)	QTKVQKHQNF	0.0915976
1128	A0A0L8G4B4	SH3 domain-containing protein OS=Octopus bimaculoides	1	1241.58	1242.47	1Gln->pyro-Glu	1863	1872	0	(F)QVHKDRCMEI(Q)	QVHKDRCMEI	0.286748
1129	A0A0L8G4B4	SH3 domain-containing protein OS=Octopus bimaculoides	1	1241.7	1242.43		773	783	0	(L)QEPTGGRKQKL(D)	QEPTGGRKQKL	0.241346
1130	A0A0L8G4B4	SH3 domain-containing protein OS=Octopus bimaculoides	1	1249.7	1250.44		1587	1597	0	(L)VTKSTEKSEKL(K)	VTKSTEKSEKL	0.0466405
1131	A0A0L8G4B4	SH3 domain-containing protein OS=Octopus bimaculoides	1	1257.57	1258.47	1Gln->pyro-Glu 1Oxidation	1863	1872	0	(F)QVHKDRCMEI(Q)	QVHKDRCMEI	0.286748
1132	A0A0L8G4B4	SH3 domain-containing protein OS=Octopus bimaculoides	1	1257.67	1258.43		611	620	0	(L)QTKVQKHQNF(E)	QTKVQKHQNF	0.0915976
1133	A0A0L8G4B4	SH3 domain-containing protein OS=Octopus bimaculoides	1	1258.6	1259.5		1863	1872	0	(F)QVHKDRCMEI(Q)	QVHKDRCMEI	0.286748
1134	A0A0L8G4B4	SH3 domain-containing protein OS=Octopus bimaculoides	1	1274.6	1275.5	1Oxidation	1863	1872	0	(F)QVHKDRCMEI(Q)	QVHKDRCMEI	0.286748
1135	A0A0L8G4B4	SH3 domain-containing protein OS=Octopus bimaculoides	1	1295.63	1296.49		1106	1115	0	(L)EQVEEMQKKF(D)	EQVEEMQKKF	0.153192
1136	A0A0L8G4B4	SH3 domain-containing protein OS=Octopus bimaculoides	1	1300.59	1301.37		1186	1195	0	(Y)HRDVDETKDW(I)	HRDVDETKDW	0.156573
1137	A0A0L8G4B4	SH3 domain-containing protein OS=Octopus bimaculoides	1	1311.62	1312.49	1Oxidation	1106	1115	0	(L)EQVEEMQKKF(D)	EQVEEMQKKF	0.153192
1138	A0A0L8G4B4	SH3 domain-containing protein OS=Octopus bimaculoides	1	1315.7	1316.57		1	11	0	(-)MTDVQPREVKI(L)	MTDVQPREVKI	0.0831196
1139	A0A0L8G4B4	SH3 domain-containing protein OS=Octopus bimaculoides	1	1316.65	1317.51	1Gln->pyro-Glu	1166	1176	0	(L)QMVTQEKQQTL(G)	QMVTQEKQQTL	0.0545006
1140	A0A0L8G4B4	SH3 domain-containing protein OS=Octopus bimaculoides	1	1331.7	1332.57	1Oxidation	1	11	0	(-)MTDVQPREVKI(L)	MTDVQPREVKI	0.0831196
1141	A0A0L8G4B4	SH3 domain-containing protein OS=Octopus bimaculoides	1	1332.65	1333.51	1Gln->pyro-Glu 1Oxidation	1166	1176	0	(L)QMVTQEKQQTL(G)	QMVTQEKQQTL	0.0545006
1142	A0A0L8G4B4	SH3 domain-containing protein OS=Octopus bimaculoides	1	1333.68	1334.54		1166	1176	0	(L)QMVTQEKQQTL(G)	QMVTQEKQQTL	0.0545006
1143	A0A0L8G4B4	SH3 domain-containing protein OS=Octopus bimaculoides	1	1334.66	1335.43		1326	1335	0	(L)ERHQEHRTEI(D)	ERHQEHRTEI	0.063181
1144	A0A0L8G4B4	SH3 domain-containing protein OS=Octopus bimaculoides	1	1349.67	1350.54	1Oxidation	1166	1176	0	(L)QMVTQEKQQTL(G)	QMVTQEKQQTL	0.0545006
1145	A0A0L8G4B4	SH3 domain-containing protein OS=Octopus bimaculoides	1	1349.69	1350.49	1Gln->pyro-Glu	297	307	0	(L)QRKHEGVERDL(A)	QRKHEGVERDL	0.112734
1146	A0A0L8G4B4	SH3 domain-containing protein OS=Octopus bimaculoides	1	1349.69	1350.49	1Gln->pyro-Glu	1219	1229	0	(L)QRKHEGVERDL(A)	QRKHEGVERDL	0.112734
1147	A0A0L8G4B4	SH3 domain-containing protein OS=Octopus bimaculoides	1	1355.61	1356.4		1937	1947	0	(A)DKETQVRSDDY(G)	DKETQVRSDDY	0.0446473
1148	A0A0L8G4B4	SH3 domain-containing protein OS=Octopus bimaculoides	1	1357.71	1358.61	1Acetyl	1	11	0	(-)MTDVQPREVKI(L)	MTDVQPREVKI	0.0831196
1149	A0A0L8G4B4	SH3 domain-containing protein OS=Octopus bimaculoides	1	1361.64	1362.51		2058	2069	0	(L)TDPVRCNSVEEI(K)	TDPVRCNSVEEI	0.103932
1150	A0A0L8G4B4	SH3 domain-containing protein OS=Octopus bimaculoides	1	1366.72	1367.52		297	307	0	(L)QRKHEGVERDL(A)	QRKHEGVERDL	0.112734
1151	A0A0L8G4B4	SH3 domain-containing protein OS=Octopus bimaculoides	1	1366.72	1367.52		1219	1229	0	(L)QRKHEGVERDL(A)	QRKHEGVERDL	0.112734
1152	A0A0L8G4B4	SH3 domain-containing protein OS=Octopus bimaculoides	1	1373.69	1374.5		203	214	0	(A)NNEDKVVEVNTL(A)	NNEDKVVEVNTL	0.094432
1153	A0A0L8G4B4	SH3 domain-containing protein OS=Octopus bimaculoides	1	1373.71	1374.61	1Acetyl 1Oxidation	1	11	0	(-)MTDVQPREVKI(L)	MTDVQPREVKI	0.0831196
1154	A0A0L8G4B4	SH3 domain-containing protein OS=Octopus bimaculoides	1	1380.6	1381.51		2303	2314	0	(L)PMVEEGQVDTEF(K)	PMVEEGQVDTEF	0.0995561
1155	A0A0L8G4B4	SH3 domain-containing protein OS=Octopus bimaculoides	1	1396.59	1397.51	1Oxidation	2303	2314	0	(L)PMVEEGQVDTEF(K)	PMVEEGQVDTEF	0.0995561
1156	A0A0L8G4B4	SH3 domain-containing protein OS=Octopus bimaculoides	1	1415.68	1416.5		2319	2331	0	(L)DTVDPNRDGQVSL(Q)	DTVDPNRDGQVSL	0.114147
1157	A0A0L8G4B4	SH3 domain-containing protein OS=Octopus bimaculoides	1	1686.78	1687.73		2137	2149	0	(L)NREQQRQEENDQL(R)	NREQQRQEENDQL	0.0410918
1158	A0A0L8G4B4	SH3 domain-containing protein OS=Octopus bimaculoides	1	1779.8	1780.81		2340	2355	0	(I)SRETENVQSSSEVEQA(F)	SRETENVQSSSEVEQA	0.0384203
1159	A0A0L8G4B4	SH3 domain-containing protein OS=Octopus bimaculoides	1	1803.96	1805.12		982	997	0	(Y)TEKSPREVSMKKGDVL(V)	TEKSPREVSMKKGDVL	0.185979
1160	A0A0L8G4B4	SH3 domain-containing protein OS=Octopus bimaculoides	1	1819.96	1821.12	1Oxidation	982	997	0	(Y)TEKSPREVSMKKGDVL(V)	TEKSPREVSMKKGDVL	0.185979
1161	A0A7E6F2Q3	SCO-spondin-like OS=Octopus vulgaris	1	801.258	801.94		1589	1596	0	(F)TCGSCDCI(P)	TCGSCDCI	0.50808
1162	A0A7E6F2Q3	SCO-spondin-like OS=Octopus vulgaris	1	801.429	801.989	1Gln->pyro-Glu	324	330	0	(I)QKKNGMI(R)	QKKNGMI	0.226078
1163	A0A7E6F2Q3	SCO-spondin-like OS=Octopus vulgaris	1	806.32	806.809		1352	1358	0	(I)GDEPEPY(C)	GDEPEPY	0.349994
1164	A0A7E6F2Q3	SCO-spondin-like OS=Octopus vulgaris	1	806.408	806.962		34	41	0	(F)CPTSTKVA(S)	CPTSTKVA	0.143153
1165	A0A7E6F2Q3	SCO-spondin-like OS=Octopus vulgaris	1	809.325	809.881		1503	1509	0	(I)SCHSTQF(A)	SCHSTQF	0.598621
1166	A0A7E6F2Q3	SCO-spondin-like OS=Octopus vulgaris	1	817.424	817.988	1Gln->pyro-Glu 1Oxidation	324	330	0	(I)QKKNGMI(R)	QKKNGMI	0.226078
1167	A0A7E6F2Q3	SCO-spondin-like OS=Octopus vulgaris	1	818.455	819.02		324	330	0	(I)QKKNGMI(R)	QKKNGMI	0.226078
1168	A0A7E6F2Q3	SCO-spondin-like OS=Octopus vulgaris	1	819.451	820.007		1376	1382	0	(I)RDGKKCI(P)	RDGKKCI	0.23914
1169	A0A7E6F2Q3	SCO-spondin-like OS=Octopus vulgaris	1	824.309	824.846		1610	1617	0	(A)DGSDEKCA(C)	DGSDEKCA	0.300063
1170	A0A7E6F2Q3	SCO-spondin-like OS=Octopus vulgaris	1	824.415	824.914		693	699	0	(I)KQVSSEF(F)	KQVSSEF	0.127103
1171	A0A7E6F2Q3	SCO-spondin-like OS=Octopus vulgaris	1	829.412	829.996		1	7	0	(-)SMVTKTY(L)	SMVTKTY	0.124344
1172	A0A7E6F2Q3	SCO-spondin-like OS=Octopus vulgaris	1	830.546	831.052		219	225	0	(L)NKVTKKI(V)	NKVTKKI	0.0480567
1173	A0A7E6F2Q3	SCO-spondin-like OS=Octopus vulgaris	1	833.292	833.923		1472	1479	0	(F)ECGDGHCI(P)	ECGDGHCI	0.461879
1174	A0A7E6F2Q3	SCO-spondin-like OS=Octopus vulgaris	1	834.45	835.019	1Oxidation	324	330	0	(I)QKKNGMI(R)	QKKNGMI	0.226078
1175	A0A7E6F2Q3	SCO-spondin-like OS=Octopus vulgaris	1	836.448	837.101		1511	1517	0	(A)CKNKKCI(P)	CKNKKCI	0.315395
1176	A0A7E6F2Q3	SCO-spondin-like OS=Octopus vulgaris	1	839.342	839.839		751	757	0	(I)VDSEENF(V)	VDSEENF	0.146453
1177	A0A7E6F2Q3	SCO-spondin-like OS=Octopus vulgaris	1	844.362	844.927		311	317	0	(I)DMTNNHL(L)	DMTNNHL	0.218334
1178	A0A7E6F2Q3	SCO-spondin-like OS=Octopus vulgaris	1	845.407	845.996	1Oxidation	1	7	0	(-)SMVTKTY(L)	SMVTKTY	0.124344
1179	A0A7E6F2Q3	SCO-spondin-like OS=Octopus vulgaris	1	845.466	846.045		558	564	0	(F)KDKRMPA(G)	KDKRMPA	0.295149
1180	A0A7E6F2Q3	SCO-spondin-like OS=Octopus vulgaris	1	851.408	852.006		968	974	0	(I)CPKNQVY(I)	CPKNQVY	0.296531
1181	A0A7E6F2Q3	SCO-spondin-like OS=Octopus vulgaris	1	852.334	852.969		1662	1669	0	(F)TCNNGQCI(N)	TCNNGQCI	0.276855
1182	A0A7E6F2Q3	SCO-spondin-like OS=Octopus vulgaris	1	854.338	854.982		1675	1682	0	(Y)CDTVKDCA(D)	CDTVKDCA	0.240152
1183	A0A7E6F2Q3	SCO-spondin-like OS=Octopus vulgaris	1	860.357	860.926	1Oxidation	311	317	0	(I)DMTNNHL(L)	DMTNNHL	0.218334
1184	A0A7E6F2Q3	SCO-spondin-like OS=Octopus vulgaris	1	861.461	862.045	1Oxidation	558	564	0	(F)KDKRMPA(G)	KDKRMPA	0.295149
1185	A0A7E6F2Q3	SCO-spondin-like OS=Octopus vulgaris	1	862.481	863.073		1103	1110	0	(I)TKNVKCGL(S)	TKNVKCGL	0.186773
1186	A0A7E6F2Q3	SCO-spondin-like OS=Octopus vulgaris	1	864.413	864.999		993	999	0	(I)KCEKEDI(A)	KCEKEDI	0.0645014
1187	A0A7E6F2Q3	SCO-spondin-like OS=Octopus vulgaris	1	867.319	867.915	1Gln->pyro-Glu	88	95	0	(I)QSSPDCTF(T)	QSSPDCTF	0.729879
1188	A0A7E6F2Q3	SCO-spondin-like OS=Octopus vulgaris	1	871.423	872.034	1Acetyl	1	7	0	(-)SMVTKTY(L)	SMVTKTY	0.124344
1189	A0A7E6F2Q3	SCO-spondin-like OS=Octopus vulgaris	1	884.346	884.946		88	95	0	(I)QSSPDCTF(T)	QSSPDCTF	0.729879
1190	A0A7E6F2Q3	SCO-spondin-like OS=Octopus vulgaris	1	887.418	888.033	1Acetyl 1Oxidation	1	7	0	(-)SMVTKTY(L)	SMVTKTY	0.124344
1191	A0A7E6F2Q3	SCO-spondin-like OS=Octopus vulgaris	1	888.49	889.005		628	634	0	(I)VDERTRI(K)	VDERTRI	0.10191
1192	A0A7E6F2Q3	SCO-spondin-like OS=Octopus vulgaris	1	898.38	899.082		550	557	0	(L)PKDCSCVF(K)	PKDCSCVF	0.769293
1193	A0A7E6F2Q3	SCO-spondin-like OS=Octopus vulgaris	1	909.362	909.953		913	921	0	(Y)DSDGNCVSL(A)	DSDGNCVSL	0.395999
1194	A0A7E6F2Q3	SCO-spondin-like OS=Octopus vulgaris	1	909.392	910.065		641	649	0	(Y)ESCGGRMVA(G)	ESCGGRMVA	0.320652
1195	A0A7E6F2Q3	SCO-spondin-like OS=Octopus vulgaris	1	912.374	913.131		1434	1441	0	(F)RCTMGECI(A)	RCTMGECI	0.322547
1196	A0A7E6F2Q3	SCO-spondin-like OS=Octopus vulgaris	1	916.332	917.076		946	954	0	(A)CSKCTCSNA(E)	CSKCTCSNA	0.344891
1197	A0A7E6F2Q3	SCO-spondin-like OS=Octopus vulgaris	1	922.466	923.082		1054	1062	0	(W)VTVSKTNCA(A)	VTVSKTNCA	0.0624205
1198	A0A7E6F2Q3	SCO-spondin-like OS=Octopus vulgaris	1	924.388	925.014		882	889	0	(L)KTSHCSDF(A)	KTSHCSDF	0.316594
1199	A0A7E6F2Q3	SCO-spondin-like OS=Octopus vulgaris	1	925.387	926.064	1Oxidation	641	649	0	(Y)ESCGGRMVA(G)	ESCGGRMVA	0.320652
1200	A0A7E6F2Q3	SCO-spondin-like OS=Octopus vulgaris	1	928.369	929.131	1Oxidation	1434	1441	0	(F)RCTMGECI(A)	RCTMGECI	0.322547
1201	A0A7E6F2Q3	SCO-spondin-like OS=Octopus vulgaris	1	928.376	929.071		981	988	0	(I)CQRTCGNF(D)	CQRTCGNF	0.649057
1202	A0A7E6F2Q3	SCO-spondin-like OS=Octopus vulgaris	1	937.347	937.969		271	278	0	(I)ESHNCNSF(T)	ESHNCNSF	0.423093
1203	A0A7E6F2Q3	SCO-spondin-like OS=Octopus vulgaris	1	941.516	942.069		928	935	0	(Y)DKKHQSKA(F)	DKKHQSKA	0.0744805
1204	A0A7E6F2Q3	SCO-spondin-like OS=Octopus vulgaris	1	948.428	948.976		188	196	0	(F)GNGTRGNSW(G)	GNGTRGNSW	0.302025
1205	A0A7E6F2Q3	SCO-spondin-like OS=Octopus vulgaris	1	952.368	952.978		1494	1502	0	(L)GSDETNCNI(S)	GSDETNCNI	0.263777
1206	A0A7E6F2Q3	SCO-spondin-like OS=Octopus vulgaris	1	975.413	976.128		1310	1317	0	(A)DMCSRHNI(Y)	DMCSRHNI	0.308515
1207	A0A7E6F2Q3	SCO-spondin-like OS=Octopus vulgaris	1	977.472	978.119		542	549	0	(I)RDEDKCVL(P)	RDEDKCVL	0.263265
1208	A0A7E6F2Q3	SCO-spondin-like OS=Octopus vulgaris	1	991.408	992.127	1Oxidation	1310	1317	0	(A)DMCSRHNI(Y)	DMCSRHNI	0.308515
1209	A0A7E6F2Q3	SCO-spondin-like OS=Octopus vulgaris	1	998.545	999.227		279	286	0	(F)TTCRKKVY(V)	TTCRKKVY	0.0682264
1210	A0A7E6F2Q3	SCO-spondin-like OS=Octopus vulgaris	1	1009.39	1010.03		1452	1460	0	(I)DCRDGSDEL(N)	DCRDGSDEL	0.237852
1211	A0A7E6F2Q3	SCO-spondin-like OS=Octopus vulgaris	1	1037.48	1038.24		893	901	0	(I)KGKCQEECI(P)	KGKCQEECI	0.16498
1212	A0A7E6F2Q3	SCO-spondin-like OS=Octopus vulgaris	1	1046.44	1047.2		1522	1531	0	(F)KCDGHVDCGI(G)	KCDGHVDCGI	0.457448
1213	A0A7E6F2Q3	SCO-spondin-like OS=Octopus vulgaris	1	1057.45	1058.29		415	424	0	(F)CTGSQMKMTA(A)	CTGSQMKMTA	0.270863
1214	A0A7E6F2Q3	SCO-spondin-like OS=Octopus vulgaris	1	1061.56	1062.17		96	105	0	(F)TKGVNTEKNA(C)	TKGVNTEKNA	0.0374694
1215	A0A7E6F2Q3	SCO-spondin-like OS=Octopus vulgaris	1	1073.44	1074.29	1Oxidation	415	424	0	(F)CTGSQMKMTA(A)	CTGSQMKMTA	0.270863
1216	A0A7E6F2Q3	SCO-spondin-like OS=Octopus vulgaris	1	1074.5	1075.2		354	362	0	(L)TETHRQCSL(L)	TETHRQCSL	0.0876994
1217	A0A7E6F2Q3	SCO-spondin-like OS=Octopus vulgaris	1	1081.5	1082.36		338	347	0	(I)GVRMKMGCEA(S)	GVRMKMGCEA	0.272562
1218	A0A7E6F2Q3	SCO-spondin-like OS=Octopus vulgaris	1	1089.44	1090.29	2Oxidation	415	424	0	(F)CTGSQMKMTA(A)	CTGSQMKMTA	0.270863
1219	A0A7E6F2Q3	SCO-spondin-like OS=Octopus vulgaris	1	1097.49	1098.36	1Oxidation	338	347	0	(I)GVRMKMGCEA(S)	GVRMKMGCEA	0.272562
1220	A0A7E6F2Q3	SCO-spondin-like OS=Octopus vulgaris	1	1104.43	1105.31		1579	1588	0	(I)GCTCTCKNQF(T)	GCTCTCKNQF	0.540367
1221	A0A7E6F2Q3	SCO-spondin-like OS=Octopus vulgaris	1	1110.48	1111.22	1Gln->pyro-Glu	866	875	0	(F)QCDVGKSEVY(S)	QCDVGKSEVY	0.135884
1222	A0A7E6F2Q3	SCO-spondin-like OS=Octopus vulgaris	1	1112.54	1113.29		42	51	0	(A)SNVTEKCGKF(L)	SNVTEKCGKF	0.362942
1223	A0A7E6F2Q3	SCO-spondin-like OS=Octopus vulgaris	1	1113.48	1114.36	2Oxidation	338	347	0	(I)GVRMKMGCEA(S)	GVRMKMGCEA	0.272562
1224	A0A7E6F2Q3	SCO-spondin-like OS=Octopus vulgaris	1	1121.62	1122.31		674	683	0	(A)VVNTEVVKSF(P)	VVNTEVVKSF	0.0606445
1225	A0A7E6F2Q3	SCO-spondin-like OS=Octopus vulgaris	1	1127.5	1128.25		866	875	0	(F)QCDVGKSEVY(S)	QCDVGKSEVY	0.135884
1226	A0A7E6F2Q3	SCO-spondin-like OS=Octopus vulgaris	1	1139.36	1140.09		1683	1692	0	(A)DGSDEHDDCF(A)	DGSDEHDDCF	0.530276
1227	A0A7E6F2Q3	SCO-spondin-like OS=Octopus vulgaris	1	1169.48	1170.31		957	966	0	(W)DCEKKSCDEI(I)	DCEKKSCDEI	0.158058
1228	A0A7E6F2Q3	SCO-spondin-like OS=Octopus vulgaris	1	1169.62	1170.32		1233	1243	0	(A)VPQTKPSDQGI(F)	VPQTKPSDQGI	0.170765
1229	A0A7E6F2Q3	SCO-spondin-like OS=Octopus vulgaris	1	1175.35	1176.31		1290	1301	0	(A)CGCDTGGDCECL(C)	CGCDTGGDCECL	0.832961
1230	A0A7E6F2Q3	SCO-spondin-like OS=Octopus vulgaris	1	1178.52	1179.37		1245	1253	0	(F)CNSPERRMW(A)	CNSPERRMW	0.858591
1231	A0A7E6F2Q3	SCO-spondin-like OS=Octopus vulgaris	1	1194.51	1195.37	1Oxidation	1245	1253	0	(F)CNSPERRMW(A)	CNSPERRMW	0.858591
1232	A0A7E6F2Q3	SCO-spondin-like OS=Octopus vulgaris	1	1206.49	1207.45		902	912	0	(I)PGCGCPKNMHY(D)	PGCGCPKNMHY	0.8819
1233	A0A7E6F2Q3	SCO-spondin-like OS=Octopus vulgaris	1	1214.57	1215.38		382	392	0	(L)SGKVMKDSDTF(A)	SGKVMKDSDTF	0.245979
1234	A0A7E6F2Q3	SCO-spondin-like OS=Octopus vulgaris	1	1222.48	1223.45	1Oxidation	902	912	0	(I)PGCGCPKNMHY(D)	PGCGCPKNMHY	0.8819
1235	A0A7E6F2Q3	SCO-spondin-like OS=Octopus vulgaris	1	1230.57	1231.38	1Oxidation	382	392	0	(L)SGKVMKDSDTF(A)	SGKVMKDSDTF	0.245979
1236	A0A7E6F2Q3	SCO-spondin-like OS=Octopus vulgaris	1	1235.56	1236.35		476	486	0	(Y)SEDCREEGVVI(Q)	SEDCREEGVVI	0.167798
1237	A0A7E6F2Q3	SCO-spondin-like OS=Octopus vulgaris	1	1304.69	1305.55		300	310	0	(F)ECKVKVNDKEI(D)	ECKVKVNDKEI	0.0704531
1238	A0A7E6F2Q3	SCO-spondin-like OS=Octopus vulgaris	1	1316.58	1317.6		1405	1416	0	(I)NCKECVCSVGKF(Q)	NCKECVCSVGKF	0.710352
1239	A0A7E6F2Q3	SCO-spondin-like OS=Octopus vulgaris	1	1352.63	1353.57		1624	1635	0	(F)TCNNKQCVDSKL(K)	TCNNKQCVDSKL	0.186037
1240	A0A7E6F2Q3	SCO-spondin-like OS=Octopus vulgaris	1	1364.52	1365.45		1562	1574	0	(I)TKKCDGHDDCGDA(S)	TKKCDGHDDCGDA	0.207718
1241	A0A7E6F2Q3	SCO-spondin-like OS=Octopus vulgaris	1	1379.68	1380.68		1422	1433	0	(I)KDCPKKCKPGEF(R)	KDCPKKCKPGEF	0.853055
1242	A0A7E6F2Q3	SCO-spondin-like OS=Octopus vulgaris	1	1408.64	1409.7		528	541	0	(Y)KSCSPGCQCKPGTI(R)	KSCSPGCQCKPGTI	0.825492
1243	A0A7E6F2Q3	SCO-spondin-like OS=Octopus vulgaris	1	1408.64	1409.63		201	213	0	(L)SCDVCPQSEKVTL(D)	SCDVCPQSEKVTL	0.581211
1244	A0A7E6F2Q3	SCO-spondin-like OS=Octopus vulgaris	1	1435.62	1436.61	1Gln->pyro-Glu	460	471	0	(A)QTSQQEEQMCKL(F)	QTSQQEEQMCKL	0.285826
1245	A0A7E6F2Q3	SCO-spondin-like OS=Octopus vulgaris	1	1451.61	1452.61	1Gln->pyro-Glu 1Oxidation	460	471	0	(A)QTSQQEEQMCKL(F)	QTSQQEEQMCKL	0.285826
1246	A0A7E6F2Q3	SCO-spondin-like OS=Octopus vulgaris	1	1452.63	1453.71		1597	1609	0	(I)PKEKQCDGKMDCA(D)	PKEKQCDGKMDCA	0.44252
1247	A0A7E6F2Q3	SCO-spondin-like OS=Octopus vulgaris	1	1452.65	1453.64		460	471	0	(A)QTSQQEEQMCKL(F)	QTSQQEEQMCKL	0.285826
1248	A0A7E6F2Q3	SCO-spondin-like OS=Octopus vulgaris	1	1466.62	1467.69		1338	1351	0	(Y)STCGSPCPQTCRNI(G)	STCGSPCPQTCRNI	0.728565
1249	A0A7E6F2Q3	SCO-spondin-like OS=Octopus vulgaris	1	1468.62	1469.71	1Oxidation	1597	1609	0	(I)PKEKQCDGKMDCA(D)	PKEKQCDGKMDCA	0.44252
1250	A0A7E6F2Q3	SCO-spondin-like OS=Octopus vulgaris	1	1468.64	1469.64	1Oxidation	460	471	0	(A)QTSQQEEQMCKL(F)	QTSQQEEQMCKL	0.285826
1251	A0A7E6F2Q3	SCO-spondin-like OS=Octopus vulgaris	1	1469.64	1470.74		583	595	0	(W)ECTEQKCPSKCTL(S)	ECTEQKCPSKCTL	0.523531
1252	A0A7E6F2Q3	SCO-spondin-like OS=Octopus vulgaris	1	1519.66	1520.69		167	179	0	(I)CKGENPNNMEDRL(M)	CKGENPNNMEDRL	0.50813
1253	A0A7E6F2Q3	SCO-spondin-like OS=Octopus vulgaris	1	1530.62	1531.73		505	518	0	(Y)TECTTSCEPTCSRL(Y)	TECTTSCEPTCSRL	0.273655
1254	A0A7E6F2Q3	SCO-spondin-like OS=Octopus vulgaris	1	1535.66	1536.69	1Oxidation	167	179	0	(I)CKGENPNNMEDRL(M)	CKGENPNNMEDRL	0.50813
1255	A0A7E6F2Q3	SCO-spondin-like OS=Octopus vulgaris	1	1641.72	1642.99		124	139	0	(A)CKNKGSCVSPNVCSCL(K)	CKNKGSCVSPNVCSCL	0.828063
1256	A0A7E6F2Q3	SCO-spondin-like OS=Octopus vulgaris	1	1655.73	1656.84		1636	1650	0	(L)KCDKKVDCTDGSDEL(Y)	KCDKKVDCTDGSDEL	0.23233
1257	A0A7E6F2Q3	SCO-spondin-like OS=Octopus vulgaris	1	1678.71	1680.01		565	579	0	(A)GSTVQMDCNKCVCKY(G)	GSTVQMDCNKCVCKY	0.595448
1258	A0A7E6F2Q3	SCO-spondin-like OS=Octopus vulgaris	1	1694.7	1696.01	1Oxidation	565	579	0	(A)GSTVQMDCNKCVCKY(G)	GSTVQMDCNKCVCKY	0.595448
1259	A0A7E6F2Q3	SCO-spondin-like OS=Octopus vulgaris	1	1712.65	1713.76		1532	1547	0	(I)GDTSDETNCPTERCNA(R)	GDTSDETNCPTERCNA	0.139888
1260	A0A7E6F2Q3	SCO-spondin-like OS=Octopus vulgaris	1	2902.14	2904.31		1002	1028	0	(I)DQCGCPEGKVMSHNGGCVEKDDCPCKY(D)	DQCGCPEGKVMSHNGGCVEKDDCPCKY	0.953436
1261	A0A7E6F2Q3	SCO-spondin-like OS=Octopus vulgaris	1	2918.13	2920.31	1Oxidation	1002	1028	0	(I)DQCGCPEGKVMSHNGGCVEKDDCPCKY(D)	DQCGCPEGKVMSHNGGCVEKDDCPCKY	0.953436
1262	A0A7E6FK29	Mucin-19-like OS=Octopus vulgaris	1	802.376	802.93	1Oxidation	301	307	0	(I)HMTPTSI(L)	HMTPTSI	0.138098
1263	A0A7E6FK29	Mucin-19-like OS=Octopus vulgaris	1	806.233	806.85		1359	1365	0	(I)TDDCCSY(S)	TDDCCSY	0.322107
1264	A0A7E6FK29	Mucin-19-like OS=Octopus vulgaris	1	806.408	806.962		1054	1060	0	(Y)CTKNVEL(K)	CTKNVEL	0.0896488
1265	A0A7E6FK29	Mucin-19-like OS=Octopus vulgaris	1	812.336	812.885		184	190	0	(L)GDQSCRF(K)	GDQSCRF	0.836957
1266	A0A7E6FK29	Mucin-19-like OS=Octopus vulgaris	1	813.392	813.957	1Oxidation	191	196	0	(F)KDTRMF(K)	KDTRMF	0.642658
1267	A0A7E6FK29	Mucin-19-like OS=Octopus vulgaris	1	817.285	817.92		166	172	0	(A)ECTTCNF(Q)	ECTTCNF	0.427297
1268	A0A7E6FK29	Mucin-19-like OS=Octopus vulgaris	1	818.371	818.929		1665	1671	0	(I)PKEDCNL(Y)	PKEDCNL	0.335945
1269	A0A7E6FK29	Mucin-19-like OS=Octopus vulgaris	1	822.312	822.94		1625	1632	0	(A)DCEPKCGA(G)	DCEPKCGA	0.534692
1270	A0A7E6FK29	Mucin-19-like OS=Octopus vulgaris	1	823.391	824.018		1648	1655	0	(Y)GCRCKSGL(F)	GCRCKSGL	0.655155
1271	A0A7E6FK29	Mucin-19-like OS=Octopus vulgaris	1	837.366	837.929		1602	1608	0	(Y)ETKECDL(Q)	ETKECDL	0.0763627
1272	A0A7E6FK29	Mucin-19-like OS=Octopus vulgaris	1	838.351	838.923		480	486	0	(Y)CPDGQRY(E)	CPDGQRY	0.687574
1273	A0A7E6FK29	Mucin-19-like OS=Octopus vulgaris	1	839.375	840.014		834	841	0	(L)SQCKTGCI(S)	SQCKTGCI	0.471752
1274	A0A7E6FK29	Mucin-19-like OS=Octopus vulgaris	1	839.414	839.926		1093	1099	0	(F)SVKETEF(T)	SVKETEF	0.103042
1275	A0A7E6FK29	Mucin-19-like OS=Octopus vulgaris	1	848.303	848.937		1224	1231	0	(L)HDSCGCNL(G)	HDSCGCNL	0.69783
1276	A0A7E6FK29	Mucin-19-like OS=Octopus vulgaris	1	848.379	848.921		1259	1265	0	(W)RNNDRCA(V)	RNNDRCA	0.328139
1277	A0A7E6FK29	Mucin-19-like OS=Octopus vulgaris	1	848.397	849.002		1863	1870	0	(I)CGVSVPTW(L)	CGVSVPTW	0.597125
1278	A0A7E6FK29	Mucin-19-like OS=Octopus vulgaris	1	862.427	862.92		1935	1942	0	(L)SKDQTNVA(D)	SKDQTNVA	0.0828755
1279	A0A7E6FK29	Mucin-19-like OS=Octopus vulgaris	1	868.333	869.012		985	991	0	(L)ECMNSVW(Q)	ECMNSVW	0.391956
1280	A0A7E6FK29	Mucin-19-like OS=Octopus vulgaris	1	871.5	872.018	1Gln->pyro-Glu	330	337	0	(F)QKRSGVTL(T)	QKRSGVTL	0.138932
1281	A0A7E6FK29	Mucin-19-like OS=Octopus vulgaris	1	873.483	874.034		1070	1077	0	(F)VQGKPPTF(D)	VQGKPPTF	0.563679
1282	A0A7E6FK29	Mucin-19-like OS=Octopus vulgaris	1	874.42	875	1Gln->pyro-Glu	1856	1862	0	(A)QCERRSI(C)	QCERRSI	0.147261
1283	A0A7E6FK29	Mucin-19-like OS=Octopus vulgaris	1	875.41	875.916		876	883	0	(Y)ENGESVQI(F)	ENGESVQI	0.0515856
1284	A0A7E6FK29	Mucin-19-like OS=Octopus vulgaris	1	879.34	879.923		1311	1318	0	(Y)VEDGEDCI(K)	VEDGEDCI	0.11598
1285	A0A7E6FK29	Mucin-19-like OS=Octopus vulgaris	1	884.328	885.011	1Oxidation	985	991	0	(L)ECMNSVW(Q)	ECMNSVW	0.391956
1286	A0A7E6FK29	Mucin-19-like OS=Octopus vulgaris	1	888.526	889.049		330	337	0	(F)QKRSGVTL(T)	QKRSGVTL	0.138932
1287	A0A7E6FK29	Mucin-19-like OS=Octopus vulgaris	1	891.447	892.031		1856	1862	0	(A)QCERRSI(C)	QCERRSI	0.147261
1288	A0A7E6FK29	Mucin-19-like OS=Octopus vulgaris	1	899.367	900.13		383	390	0	(I)CTECTVML(N)	CTECTVML	0.374734
1289	A0A7E6FK29	Mucin-19-like OS=Octopus vulgaris	1	902.374	902.895		360	367	0	(I)TTSQDSTY(P)	TTSQDSTY	0.0542722
1290	A0A7E6FK29	Mucin-19-like OS=Octopus vulgaris	1	911.356	911.971		1688	1694	0	(I)DPERECY(T)	DPERECY	0.287973
1291	A0A7E6FK29	Mucin-19-like OS=Octopus vulgaris	1	915.362	916.129	1Oxidation	383	390	0	(I)CTECTVML(N)	CTECTVML	0.374734
1292	A0A7E6FK29	Mucin-19-like OS=Octopus vulgaris	1	915.41	916.009		1657	1664	0	(F)RNESGHCI(P)	RNESGHCI	0.208817
1293	A0A7E6FK29	Mucin-19-like OS=Octopus vulgaris	1	921.45	922.097		1872	1879	0	(L)MQGPDKVF(V)	MQGPDKVF	0.505298
1294	A0A7E6FK29	Mucin-19-like OS=Octopus vulgaris	1	925.391	926.108		959	966	0	(L)PSQCPCKY(G)	PSQCPCKY	0.808819
1295	A0A7E6FK29	Mucin-19-like OS=Octopus vulgaris	1	926.458	927.008		747	754	0	(L)SVVRSDTY(K)	SVVRSDTY	0.0934955
1296	A0A7E6FK29	Mucin-19-like OS=Octopus vulgaris	1	928.446	929.095		598	604	0	(L)NVKMHHY(T)	NVKMHHY	0.155212
1297	A0A7E6FK29	Mucin-19-like OS=Octopus vulgaris	1	937.445	938.097	1Oxidation	1872	1879	0	(L)MQGPDKVF(V)	MQGPDKVF	0.505298
1298	A0A7E6FK29	Mucin-19-like OS=Octopus vulgaris	1	944.441	945.094	1Oxidation	598	604	0	(L)NVKMHHY(T)	NVKMHHY	0.155212
1299	A0A7E6FK29	Mucin-19-like OS=Octopus vulgaris	1	944.452	945.097		906	912	0	(I)CRKNHTW(V)	CRKNHTW	0.456032
1300	A0A7E6FK29	Mucin-19-like OS=Octopus vulgaris	1	949.547	950.133		632	639	0	(F)VKKVTNNF(Y)	VKKVTNNF	0.102708
1301	A0A7E6FK29	Mucin-19-like OS=Octopus vulgaris	1	950.447	951.027		1211	1218	0	(L)PDTVVQEY(Y)	PDTVVQEY	0.0706347
1302	A0A7E6FK29	Mucin-19-like OS=Octopus vulgaris	1	955.386	956.088		1374	1382	0	(A)CSKTCDEGL(R)	CSKTCDEGL	0.425755
1303	A0A7E6FK29	Mucin-19-like OS=Octopus vulgaris	1	958.539	959.203	1Gln->pyro-Glu	236	243	0	(L)QCKKKVEI(R)	QCKKKVEI	0.0858815
1304	A0A7E6FK29	Mucin-19-like OS=Octopus vulgaris	1	965.385	966.129		1319	1326	0	(I)KPDDCVCW(Y)	KPDDCVCW	0.874747
1305	A0A7E6FK29	Mucin-19-like OS=Octopus vulgaris	1	975.566	976.234		236	243	0	(L)QCKKKVEI(R)	QCKKKVEI	0.0858815
1306	A0A7E6FK29	Mucin-19-like OS=Octopus vulgaris	1	976.441	977.262		1726	1734	0	(I)NPCCPVCKL(R)	NPCCPVCKL	0.906944
1307	A0A7E6FK29	Mucin-19-like OS=Octopus vulgaris	1	980.381	981.098		842	851	0	(I)SGCQCPDGTL(M)	SGCQCPDGTL	0.825775
1308	A0A7E6FK29	Mucin-19-like OS=Octopus vulgaris	1	996.381	996.974		322	329	0	(Y)DHDPHNDF(Q)	DHDPHNDF	0.592713
1309	A0A7E6FK29	Mucin-19-like OS=Octopus vulgaris	1	1004.47	1005.14		949	958	0	(Y)VTSPDGNCVL(P)	VTSPDGNCVL	0.263603
1310	A0A7E6FK29	Mucin-19-like OS=Octopus vulgaris	1	1007.48	1008.08		1910	1918	0	(Y)PDGRESTVF(I)	PDGRESTVF	0.26682
1311	A0A7E6FK29	Mucin-19-like OS=Octopus vulgaris	1	1013.39	1014.06		1637	1645	0	(A)PNSSECETF(N)	PNSSECETF	0.367238
1312	A0A7E6FK29	Mucin-19-like OS=Octopus vulgaris	1	1015.46	1016.06		1924	1932	0	(A)STGKTTEEY(Q)	STGKTTEEY	0.0329385
1313	A0A7E6FK29	Mucin-19-like OS=Octopus vulgaris	1	1021.33	1022.13		1792	1800	0	(F)HNNCECCQA(K)	HNNCECCQA	0.319418
1314	A0A7E6FK29	Mucin-19-like OS=Octopus vulgaris	1	1025.48	1026.09	1Gln->pyro-Glu	1970	1978	0	(A)QEPEPQTTL(H)	QEPEPQTTL	0.220204
1315	A0A7E6FK29	Mucin-19-like OS=Octopus vulgaris	1	1035.39	1036.07		1712	1720	0	(I)PECNSDEEL(F)	PECNSDEEL	0.159126
1316	A0A7E6FK29	Mucin-19-like OS=Octopus vulgaris	1	1036.42	1037.21		518	526	0	(Y)PCECVNSVW(Q)	PCECVNSVW	0.493182
1317	A0A7E6FK29	Mucin-19-like OS=Octopus vulgaris	1	1039.4	1040.17		940	948	0	(Y)EGCRCPPDY(V)	EGCRCPPDY	0.583781
1318	A0A7E6FK29	Mucin-19-like OS=Octopus vulgaris	1	1042.51	1043.13		1970	1978	0	(A)QEPEPQTTL(H)	QEPEPQTTL	0.220204
1319	A0A7E6FK29	Mucin-19-like OS=Octopus vulgaris	1	1068.37	1069.12		1464	1474	0	(W)SNCSDSCQPGA(F)	SNCSDSCQPGA	0.605944
1320	A0A7E6FK29	Mucin-19-like OS=Octopus vulgaris	1	1072.4	1073.33		758	766	0	(L)CMRDMCNSL(N)	CMRDMCNSL	0.599519
1321	A0A7E6FK29	Mucin-19-like OS=Octopus vulgaris	1	1083.44	1084.16		806	815	0	(I)TCPEGTGQQY(L)	TCPEGTGQQY	0.104136
1322	A0A7E6FK29	Mucin-19-like OS=Octopus vulgaris	1	1084.53	1085.17		1901	1909	0	(I)NPNHGRVQY(P)	NPNHGRVQY	0.165731
1323	A0A7E6FK29	Mucin-19-like OS=Octopus vulgaris	1	1088.4	1089.33	1Oxidation	758	766	0	(L)CMRDMCNSL(N)	CMRDMCNSL	0.599519
1324	A0A7E6FK29	Mucin-19-like OS=Octopus vulgaris	1	1092.57	1093.24		868	875	0	(Y)DKHHKKHY(E)	DKHHKKHY	0.143418
1325	A0A7E6FK29	Mucin-19-like OS=Octopus vulgaris	1	1096.48	1097.26		1570	1580	0	(W)SECKGDCGKGI(S)	SECKGDCGKGI	0.624217
1326	A0A7E6FK29	Mucin-19-like OS=Octopus vulgaris	1	1101.39	1102.19		493	501	0	(I)TEEQCPCEY(N)	TEEQCPCEY	0.14786
1327	A0A7E6FK29	Mucin-19-like OS=Octopus vulgaris	1	1104.39	1105.33	2Oxidation	758	766	0	(L)CMRDMCNSL(N)	CMRDMCNSL	0.599519
1328	A0A7E6FK29	Mucin-19-like OS=Octopus vulgaris	1	1108.55	1109.36		530	539	0	(A)TKQCPKTCSL(I)	TKQCPKTCSL	0.288474
1329	A0A7E6FK29	Mucin-19-like OS=Octopus vulgaris	1	1120.41	1121.24	1Gln->pyro-Glu	1557	1566	0	(I)QPCDVTCGEW(G)	QPCDVTCGEW	0.717199
1330	A0A7E6FK29	Mucin-19-like OS=Octopus vulgaris	1	1137.43	1138.27		1557	1566	0	(I)QPCDVTCGEW(G)	QPCDVTCGEW	0.717199
1331	A0A7E6FK29	Mucin-19-like OS=Octopus vulgaris	1	1142.43	1143.35		438	448	0	(I)CPTDCPGGMVY(S)	CPTDCPGGMVY	0.766499
1332	A0A7E6FK29	Mucin-19-like OS=Octopus vulgaris	1	1146.62	1147.4		1880	1888	0	(F)VKRHVCNKY(D)	VKRHVCNKY	0.150885
1333	A0A7E6FK29	Mucin-19-like OS=Octopus vulgaris	1	1150.45	1151.27		917	926	0	(A)TDCQETCHTL(S)	TDCQETCHTL	0.20292
1334	A0A7E6FK29	Mucin-19-like OS=Octopus vulgaris	1	1158.43	1159.35	1Oxidation	438	448	0	(I)CPTDCPGGMVY(S)	CPTDCPGGMVY	0.766499
1335	A0A7E6FK29	Mucin-19-like OS=Octopus vulgaris	1	1199.6	1200.41		1180	1189	0	(A)CEVQPGRKPW(A)	CEVQPGRKPW	0.561036
1336	A0A7E6FK29	Mucin-19-like OS=Octopus vulgaris	1	1203.49	1204.27		1547	1556	0	(Y)TESEQQHCEI(Q)	TESEQQHCEI	0.0635067
1337	A0A7E6FK29	Mucin-19-like OS=Octopus vulgaris	1	1227.51	1228.29	1Gln->pyro-Glu	992	1002	0	(W)QQRNTPDDCPA(E)	QQRNTPDDCPA	0.226021
1338	A0A7E6FK29	Mucin-19-like OS=Octopus vulgaris	1	1228.46	1229.34		66	76	0	(I)VETSQTCCDGW(T)	VETSQTCCDGW	0.303452
1339	A0A7E6FK29	Mucin-19-like OS=Octopus vulgaris	1	1236.53	1237.3		1390	1400	0	(L)EDGNTNCTRNI(E)	EDGNTNCTRNI	0.23953
1340	A0A7E6FK29	Mucin-19-like OS=Octopus vulgaris	1	1244.53	1245.32		992	1002	0	(W)QQRNTPDDCPA(E)	QQRNTPDDCPA	0.226021
1341	A0A7E6FK29	Mucin-19-like OS=Octopus vulgaris	1	1291.58	1292.48		1487	1499	0	(L)PQCGGKECVGNSI(E)	PQCGGKECVGNSI	0.562567
1342	A0A7E6FK29	Mucin-19-like OS=Octopus vulgaris	1	1317.61	1318.46		251	263	0	(I)STNGTHVMVDGSL(V)	STNGTHVMVDGSL	0.136515
1343	A0A7E6FK29	Mucin-19-like OS=Octopus vulgaris	1	1331.56	1332.5	1Gln->pyro-Glu	1609	1620	0	(L)QKPCVCGENEEI(S)	QKPCVCGENEEI	0.225941
1344	A0A7E6FK29	Mucin-19-like OS=Octopus vulgaris	1	1333.61	1334.46	1Oxidation	251	263	0	(I)STNGTHVMVDGSL(V)	STNGTHVMVDGSL	0.136515
1345	A0A7E6FK29	Mucin-19-like OS=Octopus vulgaris	1	1339.47	1340.4	1Gln->pyro-Glu	149	160	0	(I)QDCCGERDTGSW(G)	QDCCGERDTGSW	0.592684
1346	A0A7E6FK29	Mucin-19-like OS=Octopus vulgaris	1	1344.69	1345.54		1476	1486	0	(F)RQRQRSCSNPL(P)	RQRQRSCSNPL	0.28627
1347	A0A7E6FK29	Mucin-19-like OS=Octopus vulgaris	1	1348.59	1349.53		1609	1620	0	(L)QKPCVCGENEEI(S)	QKPCVCGENEEI	0.225941
1348	A0A7E6FK29	Mucin-19-like OS=Octopus vulgaris	1	1356.49	1357.43		149	160	0	(I)QDCCGERDTGSW(G)	QDCCGERDTGSW	0.592684
1349	A0A7E6FK29	Mucin-19-like OS=Octopus vulgaris	1	1358.63	1359.58		1700	1711	0	(I)GGHVECQRKCEI(P)	GGHVECQRKCEI	0.393323
1350	A0A7E6FK29	Mucin-19-like OS=Octopus vulgaris	1	1369.65	1370.6	1Gln->pyro-Glu	1758	1770	0	(I)QKVRVTQCGGHCA(E)	QKVRVTQCGGHCA	0.209307
1351	A0A7E6FK29	Mucin-19-like OS=Octopus vulgaris	1	1371.52	1372.38		1135	1146	0	(L)CGNRDQDSTNDF(L)	CGNRDQDSTNDF	0.270642
1352	A0A7E6FK29	Mucin-19-like OS=Octopus vulgaris	1	1386.67	1387.64		1758	1770	0	(I)QKVRVTQCGGHCA(E)	QKVRVTQCGGHCA	0.209307
1353	A0A7E6FK29	Mucin-19-like OS=Octopus vulgaris	1	1423.5	1424.54		1341	1353	0	(F)NNCHNCTCTDGEI(V)	NNCHNCTCTDGEI	0.231016
1354	A0A7E6FK29	Mucin-19-like OS=Octopus vulgaris	1	1431.66	1432.56		24	36	0	(L)CNVTEHSTVTRNA(S)	CNVTEHSTVTRNA	0.0730768
1355	A0A7E6FK29	Mucin-19-like OS=Octopus vulgaris	1	1452.73	1453.67		1735	1746	0	(L)RSENKCQVKVDF(K)	RSENKCQVKVDF	0.16027
1356	A0A7E6FK29	Mucin-19-like OS=Octopus vulgaris	1	1475.66	1476.61		709	721	0	(A)EQVEETDVDPCVI(D)	EQVEETDVDPCVI	0.0890703
1357	A0A7E6FK29	Mucin-19-like OS=Octopus vulgaris	1	1494.72	1495.6		1148	1160	0	(L)TRSNSNEKVPSEF(A)	TRSNSNEKVPSEF	0.0842603
1358	A0A7E6FK29	Mucin-19-like OS=Octopus vulgaris	1	1499.68	1500.74		1779	1791	0	(L)MSTKPDVVTDEMF(H)	MSTKPDVVTDEMF	0.189895
1359	A0A7E6FK29	Mucin-19-like OS=Octopus vulgaris	1	1515.67	1516.74	1Oxidation	1779	1791	0	(L)MSTKPDVVTDEMF(H)	MSTKPDVVTDEMF	0.189895
1360	A0A7E6FK29	Mucin-19-like OS=Octopus vulgaris	1	1531.67	1532.74	2Oxidation	1779	1791	0	(L)MSTKPDVVTDEMF(H)	MSTKPDVVTDEMF	0.189895
1361	A0A7E6FK29	Mucin-19-like OS=Octopus vulgaris	1	1542.63	1543.62		1943	1956	0	(A)DTDPTQVHECHGGF(S)	DTDPTQVHECHGGF	0.426107
1362	A0A7E6FK29	Mucin-19-like OS=Octopus vulgaris	1	1584.62	1585.61		1588	1601	0	(L)SDDQQNNPQCSVSY(E)	SDDQQNNPQCSVSY	0.234897
1363	A0A7E6FK29	Mucin-19-like OS=Octopus vulgaris	1	1995.86	1997.14		1520	1538	0	(W)SSCDQSCGPGNQTRERTGL(T)	SSCDQSCGPGNQTRERTGL	0.669928
1364	A0A7E6FK29	Mucin-19-like OS=Octopus vulgaris	1	2057.95	2059.3		1275	1293	0	(Y)KECGSSNPPTCRDKQGTHL(Y)	KECGSSNPPTCRDKQGTHL	0.41841
1365	A0A7E6FK29	Mucin-19-like OS=Octopus vulgaris	1	2175.93	2177.52		90	108	0	(A)CKNEGTCVQPNKCQCTEKY(K)	CKNEGTCVQPNKCQCTEKY	0.419983
1366	A0A7E6FK29	Mucin-19-like OS=Octopus vulgaris	1	802.376	802.93	1Oxidation	307	313	0	(I)HMTPTSI(L)	HMTPTSI	0.138098
1367	A0A7E6FK29	Mucin-19-like OS=Octopus vulgaris	1	806.233	806.85		5617	5623	0	(I)TDDCCSY(S)	TDDCCSY	0.322107
1368	A0A7E6FK29	Mucin-19-like OS=Octopus vulgaris	1	806.408	806.962		1060	1066	0	(Y)CTKNVEL(K)	CTKNVEL	0.0896488
1369	A0A7E6FK29	Mucin-19-like OS=Octopus vulgaris	1	812.336	812.885		190	196	0	(L)GDQSCRF(K)	GDQSCRF	0.836957
1370	A0A7E6FK29	Mucin-19-like OS=Octopus vulgaris	1	813.392	813.957	1Oxidation	197	202	0	(F)KDTRMF(K)	KDTRMF	0.642658
1371	A0A7E6FK29	Mucin-19-like OS=Octopus vulgaris	1	817.285	817.92		172	178	0	(A)ECTTCNF(Q)	ECTTCNF	0.427297
1372	A0A7E6FK29	Mucin-19-like OS=Octopus vulgaris	1	818.371	818.929		5923	5929	0	(I)PKEDCNL(Y)	PKEDCNL	0.335945
1373	A0A7E6FK29	Mucin-19-like OS=Octopus vulgaris	1	820.416	820.883		1638	1645	0	(A)STPTSTRA(T)	STPTSTRA	0.118536
1374	A0A7E6FK29	Mucin-19-like OS=Octopus vulgaris	1	820.416	820.883		1781	1788	0	(A)STPTSTRA(T)	STPTSTRA	0.118536
1375	A0A7E6FK29	Mucin-19-like OS=Octopus vulgaris	1	820.416	820.883		1889	1896	0	(A)STPTSTRA(T)	STPTSTRA	0.118536
1376	A0A7E6FK29	Mucin-19-like OS=Octopus vulgaris	1	820.416	820.883		1983	1990	0	(A)STPTSTRA(T)	STPTSTRA	0.118536
1377	A0A7E6FK29	Mucin-19-like OS=Octopus vulgaris	1	820.416	820.883		2203	2210	0	(A)STPTSTRA(T)	STPTSTRA	0.118536
1378	A0A7E6FK29	Mucin-19-like OS=Octopus vulgaris	1	820.416	820.883		2310	2317	0	(A)STPTSTRA(T)	STPTSTRA	0.118536
1379	A0A7E6FK29	Mucin-19-like OS=Octopus vulgaris	1	820.416	820.883		2833	2840	0	(A)STPTSTRA(T)	STPTSTRA	0.118536
1380	A0A7E6FK29	Mucin-19-like OS=Octopus vulgaris	1	820.416	820.883		3176	3183	0	(A)STPTSTRA(T)	STPTSTRA	0.118536
1381	A0A7E6FK29	Mucin-19-like OS=Octopus vulgaris	1	820.416	820.883		3756	3763	0	(A)STPTSTRA(T)	STPTSTRA	0.118536
1382	A0A7E6FK29	Mucin-19-like OS=Octopus vulgaris	1	820.416	820.883		4175	4182	0	(A)STPTSTRA(T)	STPTSTRA	0.118536
1383	A0A7E6FK29	Mucin-19-like OS=Octopus vulgaris	1	820.416	820.883		4221	4228	0	(A)STPTSTRA(T)	STPTSTRA	0.118536
1384	A0A7E6FK29	Mucin-19-like OS=Octopus vulgaris	1	822.312	822.94		5883	5890	0	(A)DCEPKCGA(G)	DCEPKCGA	0.534692
1385	A0A7E6FK29	Mucin-19-like OS=Octopus vulgaris	1	822.384	822.852		5111	5119	0	(A)PTTSTSGTA(S)	PTTSTSGTA	0.0625694
1386	A0A7E6FK29	Mucin-19-like OS=Octopus vulgaris	1	823.35	823.902		5860	5866	0	(Y)ESKECDL(Q)	ESKECDL	0.165841
1387	A0A7E6FK29	Mucin-19-like OS=Octopus vulgaris	1	838.351	838.923		486	492	0	(Y)CPDGQRY(E)	CPDGQRY	0.687574
1388	A0A7E6FK29	Mucin-19-like OS=Octopus vulgaris	1	839.375	840.014		840	847	0	(L)SQCKTGCI(S)	SQCKTGCI	0.471752
1389	A0A7E6FK29	Mucin-19-like OS=Octopus vulgaris	1	848.303	848.937		1230	1237	0	(L)HDSCGCNL(G)	HDSCGCNL	0.69783
1390	A0A7E6FK29	Mucin-19-like OS=Octopus vulgaris	1	848.379	848.921		1265	1271	0	(W)RNNDRCA(V)	RNNDRCA	0.328139
1391	A0A7E6FK29	Mucin-19-like OS=Octopus vulgaris	1	852.394	852.878		2077	2085	0	(A)STPTTSTSA(P)	STPTTSTSA	0.0514864
1392	A0A7E6FK29	Mucin-19-like OS=Octopus vulgaris	1	852.394	852.878		2927	2935	0	(A)STPTTSTSA(T)	STPTTSTSA	0.0514864
1393	A0A7E6FK29	Mucin-19-like OS=Octopus vulgaris	1	868.333	869.012		991	997	0	(L)ECMNSVW(Q)	ECMNSVW	0.391956
1394	A0A7E6FK29	Mucin-19-like OS=Octopus vulgaris	1	871.5	872.018	1Gln->pyro-Glu	336	343	0	(F)QKRSGVTL(T)	QKRSGVTL	0.138932
1395	A0A7E6FK29	Mucin-19-like OS=Octopus vulgaris	1	873.483	874.034		1076	1083	0	(F)VQGKPPTF(D)	VQGKPPTF	0.563679
1396	A0A7E6FK29	Mucin-19-like OS=Octopus vulgaris	1	875.41	875.916		882	889	0	(Y)ENGESVQI(F)	ENGESVQI	0.0515856
1397	A0A7E6FK29	Mucin-19-like OS=Octopus vulgaris	1	879.34	879.923		1317	1324	0	(Y)VEDGEDCI(K)	VEDGEDCI	0.11598
1398	A0A7E6FK29	Mucin-19-like OS=Octopus vulgaris	1	880.389	880.889		1691	1699	0	(I)SETTPSTSA(P)	SETTPSTSA	0.0558782
1399	A0A7E6FK29	Mucin-19-like OS=Octopus vulgaris	1	880.389	880.889		1942	1950	0	(I)SETTPSTSA(P)	SETTPSTSA	0.0558782
1400	A0A7E6FK29	Mucin-19-like OS=Octopus vulgaris	1	880.389	880.889		2036	2044	0	(I)SETTPSTSA(P)	SETTPSTSA	0.0558782
1401	A0A7E6FK29	Mucin-19-like OS=Octopus vulgaris	1	880.389	880.889		2269	2277	0	(I)SETTPSTSA(P)	SETTPSTSA	0.0558782
1402	A0A7E6FK29	Mucin-19-like OS=Octopus vulgaris	1	880.389	880.889		2363	2371	0	(I)SETTPSTSA(P)	SETTPSTSA	0.0558782
1403	A0A7E6FK29	Mucin-19-like OS=Octopus vulgaris	1	880.389	880.889		2675	2683	0	(I)SETTPSTSA(P)	SETTPSTSA	0.0558782
1404	A0A7E6FK29	Mucin-19-like OS=Octopus vulgaris	1	880.389	880.889		2751	2759	0	(I)SETTPSTSA(P)	SETTPSTSA	0.0558782
1405	A0A7E6FK29	Mucin-19-like OS=Octopus vulgaris	1	880.389	880.889		2886	2894	0	(I)SETTPSTSA(P)	SETTPSTSA	0.0558782
1406	A0A7E6FK29	Mucin-19-like OS=Octopus vulgaris	1	884.328	885.011	1Oxidation	991	997	0	(L)ECMNSVW(Q)	ECMNSVW	0.391956
1407	A0A7E6FK29	Mucin-19-like OS=Octopus vulgaris	1	888.323	888.999		1363	1370	0	(Y)KCDCTDGF(Q)	KCDCTDGF	0.724746
1408	A0A7E6FK29	Mucin-19-like OS=Octopus vulgaris	1	888.526	889.049		336	343	0	(F)QKRSGVTL(T)	QKRSGVTL	0.138932
1409	A0A7E6FK29	Mucin-19-like OS=Octopus vulgaris	1	893.313	893.975		5550	5557	0	(I)CHESDSCI(P)	CHESDSCI	0.260706
1410	A0A7E6FK29	Mucin-19-like OS=Octopus vulgaris	1	896.364	897.066		5558	5566	0	(I)PGCVCPTGY(L)	PGCVCPTGY	0.766514
1411	A0A7E6FK29	Mucin-19-like OS=Octopus vulgaris	1	908.421	908.943		1469	1477	0	(A)TTPTESTTA(F)	TTPTESTTA	0.0292332
1412	A0A7E6FK29	Mucin-19-like OS=Octopus vulgaris	1	911.356	911.971		5946	5952	0	(I)DPERECY(T)	DPERECY	0.287973
1413	A0A7E6FK29	Mucin-19-like OS=Octopus vulgaris	1	915.41	916.009		5915	5922	0	(F)RNESGHCI(P)	RNESGHCI	0.208817
1414	A0A7E6FK29	Mucin-19-like OS=Octopus vulgaris	1	922.436	922.97		5317	5325	0	(I)ETTPSTSSL(I)	ETTPSTSSL	0.062479
1415	A0A7E6FK29	Mucin-19-like OS=Octopus vulgaris	1	925.391	926.108		965	972	0	(L)PSQCPCKY(G)	PSQCPCKY	0.808819
1416	A0A7E6FK29	Mucin-19-like OS=Octopus vulgaris	1	926.458	927.008		753	760	0	(L)SVVRSDTY(K)	SVVRSDTY	0.0934955
1417	A0A7E6FK29	Mucin-19-like OS=Octopus vulgaris	1	928.446	929.095		604	610	0	(L)NVKMHHY(T)	NVKMHHY	0.155212
1418	A0A7E6FK29	Mucin-19-like OS=Octopus vulgaris	1	936.409	937.022		5453	5460	0	(I)EQSKDCNI(N)	EQSKDCNI	0.164327
1419	A0A7E6FK29	Mucin-19-like OS=Octopus vulgaris	1	937.447	937.985		3210	3219	0	(A)PTTSTGTTTA(S)	PTTSTGTTTA	0.0412048
1420	A0A7E6FK29	Mucin-19-like OS=Octopus vulgaris	1	937.447	937.985		3485	3494	0	(A)PTTSTGTTTA(S)	PTTSTGTTTA	0.0412048
1421	A0A7E6FK29	Mucin-19-like OS=Octopus vulgaris	1	937.447	937.985		3790	3799	0	(A)PTTSTGTTTA(S)	PTTSTGTTTA	0.0412048
1422	A0A7E6FK29	Mucin-19-like OS=Octopus vulgaris	1	939.388	940.025		1653	1660	0	(A)GTTTMENW(S)	GTTTMENW	0.159308
1423	A0A7E6FK29	Mucin-19-like OS=Octopus vulgaris	1	939.388	940.025		1796	1803	0	(A)GTTTMENW(S)	GTTTMENW	0.159308
1424	A0A7E6FK29	Mucin-19-like OS=Octopus vulgaris	1	939.388	940.025		1904	1911	0	(A)GTTTMENW(S)	GTTTMENW	0.159308
1425	A0A7E6FK29	Mucin-19-like OS=Octopus vulgaris	1	939.388	940.025		2217	2224	0	(A)GTTTMENW(S)	GTTTMENW	0.159308
1426	A0A7E6FK29	Mucin-19-like OS=Octopus vulgaris	1	939.388	940.025		2325	2332	0	(A)GTTTMENW(S)	GTTTMENW	0.159308
1427	A0A7E6FK29	Mucin-19-like OS=Octopus vulgaris	1	939.388	940.025		2637	2644	0	(A)GTTTMENW(S)	GTTTMENW	0.159308
1428	A0A7E6FK29	Mucin-19-like OS=Octopus vulgaris	1	939.388	940.025		2848	2855	0	(A)GTTTMENW(S)	GTTTMENW	0.159308
1429	A0A7E6FK29	Mucin-19-like OS=Octopus vulgaris	1	939.388	940.025		3191	3198	0	(A)GTTTMENW(S)	GTTTMENW	0.159308
1430	A0A7E6FK29	Mucin-19-like OS=Octopus vulgaris	1	939.388	940.025		3771	3778	0	(A)GTTTMENW(S)	GTTTMENW	0.159308
1431	A0A7E6FK29	Mucin-19-like OS=Octopus vulgaris	1	939.388	940.025		4190	4197	0	(A)GTTTMENW(S)	GTTTMENW	0.159308
1432	A0A7E6FK29	Mucin-19-like OS=Octopus vulgaris	1	939.388	940.025		4236	4243	0	(A)GTTTMENW(S)	GTTTMENW	0.159308
1433	A0A7E6FK29	Mucin-19-like OS=Octopus vulgaris	1	939.388	940.025		5202	5209	0	(A)GTTTMENW(S)	GTTTMENW	0.159308
1434	A0A7E6FK29	Mucin-19-like OS=Octopus vulgaris	1	944.441	945.094	1Oxidation	604	610	0	(L)NVKMHHY(T)	NVKMHHY	0.155212
1435	A0A7E6FK29	Mucin-19-like OS=Octopus vulgaris	1	944.452	945.097		912	918	0	(I)CRKNHTW(V)	CRKNHTW	0.456032
1436	A0A7E6FK29	Mucin-19-like OS=Octopus vulgaris	1	949.547	950.133		638	645	0	(F)VKKVTNNF(Y)	VKKVTNNF	0.102708
1437	A0A7E6FK29	Mucin-19-like OS=Octopus vulgaris	1	950.447	951.027		1217	1224	0	(L)PDTVVQEY(Y)	PDTVVQEY	0.0706347
1438	A0A7E6FK29	Mucin-19-like OS=Octopus vulgaris	1	955.383	956.025	1Oxidation	1653	1660	0	(A)GTTTMENW(S)	GTTTMENW	0.159308
1439	A0A7E6FK29	Mucin-19-like OS=Octopus vulgaris	1	955.383	956.025	1Oxidation	1796	1803	0	(A)GTTTMENW(S)	GTTTMENW	0.159308
1440	A0A7E6FK29	Mucin-19-like OS=Octopus vulgaris	1	955.383	956.025	1Oxidation	1904	1911	0	(A)GTTTMENW(S)	GTTTMENW	0.159308
1441	A0A7E6FK29	Mucin-19-like OS=Octopus vulgaris	1	955.383	956.025	1Oxidation	2217	2224	0	(A)GTTTMENW(S)	GTTTMENW	0.159308
1442	A0A7E6FK29	Mucin-19-like OS=Octopus vulgaris	1	955.383	956.025	1Oxidation	2325	2332	0	(A)GTTTMENW(S)	GTTTMENW	0.159308
1443	A0A7E6FK29	Mucin-19-like OS=Octopus vulgaris	1	955.383	956.025	1Oxidation	2637	2644	0	(A)GTTTMENW(S)	GTTTMENW	0.159308
1444	A0A7E6FK29	Mucin-19-like OS=Octopus vulgaris	1	955.383	956.025	1Oxidation	2848	2855	0	(A)GTTTMENW(S)	GTTTMENW	0.159308
1445	A0A7E6FK29	Mucin-19-like OS=Octopus vulgaris	1	955.383	956.025	1Oxidation	3191	3198	0	(A)GTTTMENW(S)	GTTTMENW	0.159308
1446	A0A7E6FK29	Mucin-19-like OS=Octopus vulgaris	1	955.383	956.025	1Oxidation	3771	3778	0	(A)GTTTMENW(S)	GTTTMENW	0.159308
1447	A0A7E6FK29	Mucin-19-like OS=Octopus vulgaris	1	955.383	956.025	1Oxidation	4190	4197	0	(A)GTTTMENW(S)	GTTTMENW	0.159308
1448	A0A7E6FK29	Mucin-19-like OS=Octopus vulgaris	1	955.383	956.025	1Oxidation	4236	4243	0	(A)GTTTMENW(S)	GTTTMENW	0.159308
1449	A0A7E6FK29	Mucin-19-like OS=Octopus vulgaris	1	955.383	956.025	1Oxidation	5202	5209	0	(A)GTTTMENW(S)	GTTTMENW	0.159308
1450	A0A7E6FK29	Mucin-19-like OS=Octopus vulgaris	1	955.386	956.088		5632	5640	0	(A)CSKTCDEGL(R)	CSKTCDEGL	0.425755
1451	A0A7E6FK29	Mucin-19-like OS=Octopus vulgaris	1	964.495	965.054		4255	4264	0	(A)PKTSTGTTTA(S)	PKTSTGTTTA	0.0524379
1452	A0A7E6FK29	Mucin-19-like OS=Octopus vulgaris	1	965.385	966.129		1325	1332	0	(I)KPDDCVCW(Y)	KPDDCVCW	0.874747
1453	A0A7E6FK29	Mucin-19-like OS=Octopus vulgaris	1	973.365	973.937		328	335	0	(Y)DHDPNNDF(Q)	DHDPNNDF	0.569328
1454	A0A7E6FK29	Mucin-19-like OS=Octopus vulgaris	1	976.441	977.262		5984	5992	0	(I)NPCCPVCKL(R)	NPCCPVCKL	0.906944
1455	A0A7E6FK29	Mucin-19-like OS=Octopus vulgaris	1	980.381	981.098		848	857	0	(I)SGCQCPDGTL(M)	SGCQCPDGTL	0.825775
1456	A0A7E6FK29	Mucin-19-like OS=Octopus vulgaris	1	996.448	997.009		4198	4208	0	(W)STSPTTGSTSA(P)	STSPTTGSTSA	0.0644899
1457	A0A7E6FK29	Mucin-19-like OS=Octopus vulgaris	1	1004.47	1005.14		955	964	0	(Y)VTSPDGNCVL(P)	VTSPDGNCVL	0.263603
1458	A0A7E6FK29	Mucin-19-like OS=Octopus vulgaris	1	1010.37	1011.08		5722	5732	0	(W)SNCSGSCQPGA(F)	SNCSGSCQPGA	0.607889
1459	A0A7E6FK29	Mucin-19-like OS=Octopus vulgaris	1	1011.41	1012.09		1998	2005	0	(A)ETTTMENW(S)	ETTTMENW	0.096842
1460	A0A7E6FK29	Mucin-19-like OS=Octopus vulgaris	1	1013.39	1014.06		5895	5903	0	(A)PNSSECETF(N)	PNSSECETF	0.367238
1461	A0A7E6FK29	Mucin-19-like OS=Octopus vulgaris	1	1021.33	1022.13		6050	6058	0	(F)HNNCECCQA(K)	HNNCECCQA	0.319418
1462	A0A7E6FK29	Mucin-19-like OS=Octopus vulgaris	1	1027.4	1028.09	1Oxidation	1998	2005	0	(A)ETTTMENW(S)	ETTTMENW	0.096842
1463	A0A7E6FK29	Mucin-19-like OS=Octopus vulgaris	1	1032.37	1033.26		6085	6093	0	(I)CSCECTKCR(-)	CSCECTKCR	0.721537
1464	A0A7E6FK29	Mucin-19-like OS=Octopus vulgaris	1	1034.6	1035.3		6061	6069	0	(A)TKMRSVTVL(C)	TKMRSVTVL	0.0694419
1465	A0A7E6FK29	Mucin-19-like OS=Octopus vulgaris	1	1035.39	1036.07		5970	5978	0	(I)PECNSDEEL(F)	PECNSDEEL	0.159126
1466	A0A7E6FK29	Mucin-19-like OS=Octopus vulgaris	1	1036.42	1037.21		524	532	0	(Y)PCECVNSVW(Q)	PCECVNSVW	0.493182
1467	A0A7E6FK29	Mucin-19-like OS=Octopus vulgaris	1	1036.48	1037.07		1661	1671	0	(W)STSPTTPSTSA(P)	STSPTTPSTSA	0.0873555
1468	A0A7E6FK29	Mucin-19-like OS=Octopus vulgaris	1	1036.48	1037.07		1804	1814	0	(W)STSPTTPSTSA(Q)	STSPTTPSTSA	0.0873555
1469	A0A7E6FK29	Mucin-19-like OS=Octopus vulgaris	1	1036.48	1037.07		2006	2016	0	(W)STSPTTPSTSA(P)	STSPTTPSTSA	0.0873555
1470	A0A7E6FK29	Mucin-19-like OS=Octopus vulgaris	1	1036.48	1037.07		2333	2343	0	(W)STSPTTPSTSA(P)	STSPTTPSTSA	0.0873555
1471	A0A7E6FK29	Mucin-19-like OS=Octopus vulgaris	1	1036.48	1037.07		2645	2655	0	(W)STSPTTPSTSA(P)	STSPTTPSTSA	0.0873555
1472	A0A7E6FK29	Mucin-19-like OS=Octopus vulgaris	1	1036.48	1037.07		2856	2866	0	(W)STSPTTPSTSA(P)	STSPTTPSTSA	0.0873555
1473	A0A7E6FK29	Mucin-19-like OS=Octopus vulgaris	1	1036.48	1037.07		3199	3209	0	(W)STSPTTPSTSA(P)	STSPTTPSTSA	0.0873555
1474	A0A7E6FK29	Mucin-19-like OS=Octopus vulgaris	1	1036.48	1037.07		3779	3789	0	(W)STSPTTPSTSA(P)	STSPTTPSTSA	0.0873555
1475	A0A7E6FK29	Mucin-19-like OS=Octopus vulgaris	1	1036.48	1037.07		4244	4254	0	(W)STSPTTPSTSA(P)	STSPTTPSTSA	0.0873555
1476	A0A7E6FK29	Mucin-19-like OS=Octopus vulgaris	1	1039.4	1040.17		946	954	0	(Y)EGCRCPPDY(V)	EGCRCPPDY	0.583781
1477	A0A7E6FK29	Mucin-19-like OS=Octopus vulgaris	1	1048.4	1049.11		5461	5469	0	(I)NPCESEPSW(S)	NPCESEPSW	0.380466
1478	A0A7E6FK29	Mucin-19-like OS=Octopus vulgaris	1	1050.6	1051.3	1Oxidation	6061	6069	0	(A)TKMRSVTVL(C)	TKMRSVTVL	0.0694419
1479	A0A7E6FK29	Mucin-19-like OS=Octopus vulgaris	1	1072.4	1073.33		764	772	0	(L)CMRDMCNSL(N)	CMRDMCNSL	0.599519
1480	A0A7E6FK29	Mucin-19-like OS=Octopus vulgaris	1	1076.51	1077.14		1404	1414	0	(I)PTETTPTGTTA(S)	PTETTPTGTTA	0.0536054
1481	A0A7E6FK29	Mucin-19-like OS=Octopus vulgaris	1	1077.52	1078.31		5666	5675	0	(I)VRSCPSVCNI(S)	VRSCPSVCNI	0.366442
1482	A0A7E6FK29	Mucin-19-like OS=Octopus vulgaris	1	1083.44	1084.16		812	821	0	(I)TCPEGTGQQY(L)	TCPEGTGQQY	0.104136
1483	A0A7E6FK29	Mucin-19-like OS=Octopus vulgaris	1	1087.47	1088.08		3076	3087	0	(A)TSTSGTTSSTSA(T)	TSTSGTTSSTSA	0.0319188
1484	A0A7E6FK29	Mucin-19-like OS=Octopus vulgaris	1	1088.4	1089.33	1Oxidation	764	772	0	(L)CMRDMCNSL(N)	CMRDMCNSL	0.599519
1485	A0A7E6FK29	Mucin-19-like OS=Octopus vulgaris	1	1092.57	1093.24		874	881	0	(Y)DKHHKKHY(E)	DKHHKKHY	0.143418
1486	A0A7E6FK29	Mucin-19-like OS=Octopus vulgaris	1	1096.48	1097.26		5828	5838	0	(W)SECKGDCGKGI(S)	SECKGDCGKGI	0.624217
1487	A0A7E6FK29	Mucin-19-like OS=Octopus vulgaris	1	1101.39	1102.19		499	507	0	(I)TEEQCPCEY(N)	TEEQCPCEY	0.14786
1488	A0A7E6FK29	Mucin-19-like OS=Octopus vulgaris	1	1104.39	1105.33	2Oxidation	764	772	0	(L)CMRDMCNSL(N)	CMRDMCNSL	0.599519
1489	A0A7E6FK29	Mucin-19-like OS=Octopus vulgaris	1	1108.55	1109.36		536	545	0	(A)TKQCPKTCSL(I)	TKQCPKTCSL	0.288474
1490	A0A7E6FK29	Mucin-19-like OS=Octopus vulgaris	1	1109.34	1110.2		1347	1356	0	(F)NDCHNCTCEA(G)	NDCHNCTCEA	0.3695
1491	A0A7E6FK29	Mucin-19-like OS=Octopus vulgaris	1	1109.5	1110.13		3229	3239	0	(I)SETTQSTSPTA(P)	SETTQSTSPTA	0.0453776
1492	A0A7E6FK29	Mucin-19-like OS=Octopus vulgaris	1	1112.54	1113.29		1379	1388	0	(I)NKTKVCDGTF(D)	NKTKVCDGTF	0.209678
1493	A0A7E6FK29	Mucin-19-like OS=Octopus vulgaris	1	1120.41	1121.24	1Gln->pyro-Glu	5815	5824	0	(I)QPCDVTCGEW(G)	QPCDVTCGEW	0.717199
1494	A0A7E6FK29	Mucin-19-like OS=Octopus vulgaris	1	1130.46	1131.28		5476	5486	0	(W)STCTSTCGKGW(Q)	STCTSTCGKGW	0.482508
1495	A0A7E6FK29	Mucin-19-like OS=Octopus vulgaris	1	1137.43	1138.27		5815	5824	0	(I)QPCDVTCGEW(G)	QPCDVTCGEW	0.717199
1496	A0A7E6FK29	Mucin-19-like OS=Octopus vulgaris	1	1138.49	1139.23		902	911	0	(W)ECNTTTEEVI(C)	ECNTTTEEVI	0.0419017
1497	A0A7E6FK29	Mucin-19-like OS=Octopus vulgaris	1	1142.43	1143.35		444	454	0	(I)CPTDCPGGMVY(S)	CPTDCPGGMVY	0.766499
1498	A0A7E6FK29	Mucin-19-like OS=Octopus vulgaris	1	1150.45	1151.27		923	932	0	(A)TDCQETCHTL(S)	TDCQETCHTL	0.20292
1499	A0A7E6FK29	Mucin-19-like OS=Octopus vulgaris	1	1158.43	1159.35	1Oxidation	444	454	0	(I)CPTDCPGGMVY(S)	CPTDCPGGMVY	0.766499
1500	A0A7E6FK29	Mucin-19-like OS=Octopus vulgaris	1	1199.6	1200.41		1186	1195	0	(A)CEVQPGRKPW(A)	CEVQPGRKPW	0.561036
1501	A0A7E6FK29	Mucin-19-like OS=Octopus vulgaris	1	1203.49	1204.27		5805	5814	0	(Y)TESEQQHCEI(Q)	TESEQQHCEI	0.0635067
1502	A0A7E6FK29	Mucin-19-like OS=Octopus vulgaris	1	1208.56	1209.26		5239	5250	0	(A)VSETTQSTSPTA(P)	VSETTQSTSPTA	0.0388621
1503	A0A7E6FK29	Mucin-19-like OS=Octopus vulgaris	1	1228.46	1229.34		72	82	0	(I)VETSQTCCDGW(T)	VETSQTCCDGW	0.303452
1504	A0A7E6FK29	Mucin-19-like OS=Octopus vulgaris	1	1229.46	1230.39		5601	5611	0	(A)CERCTCTDGEI(V)	CERCTCTDGEI	0.210812
1505	A0A7E6FK29	Mucin-19-like OS=Octopus vulgaris	1	1241.52	1242.32	1Gln->pyro-Glu	998	1008	0	(W)QQRNTPEDCPA(E)	QQRNTPEDCPA	0.206729
1506	A0A7E6FK29	Mucin-19-like OS=Octopus vulgaris	1	1257.45	1258.4		5392	5403	0	(I)TCNNCTCDDGVL(S)	TCNNCTCDDGVL	0.332871
1507	A0A7E6FK29	Mucin-19-like OS=Octopus vulgaris	1	1258.55	1259.35		998	1008	0	(W)QQRNTPEDCPA(E)	QQRNTPEDCPA	0.206729
1508	A0A7E6FK29	Mucin-19-like OS=Octopus vulgaris	1	1281.56	1282.31		363	373	0	(L)HEVTTTQDSTY(P)	HEVTTTQDSTY	0.0243799
1509	A0A7E6FK29	Mucin-19-like OS=Octopus vulgaris	1	1291.58	1292.48		5745	5757	0	(L)PQCGGKECVGNSI(E)	PQCGGKECVGNSI	0.562567
1510	A0A7E6FK29	Mucin-19-like OS=Octopus vulgaris	1	1292.66	1293.42		3566	3578	0	(A)TTPSTSVPTTSTI(A)	TTPSTSVPTTSTI	0.0452606
1511	A0A7E6FK29	Mucin-19-like OS=Octopus vulgaris	1	1315.47	1316.44		5530	5541	0	(W)SNCSNDCQQTCI(E)	SNCSNDCQQTCI	0.509509
1512	A0A7E6FK29	Mucin-19-like OS=Octopus vulgaris	1	1317.61	1318.46		257	269	0	(I)STNGTHVMVDGSL(V)	STNGTHVMVDGSL	0.136515
1513	A0A7E6FK29	Mucin-19-like OS=Octopus vulgaris	1	1323.63	1324.39		1762	1775	0	(A)TTPSTSVPTSSTSA(T)	TTPSTSVPTSSTSA	0.0415869
1514	A0A7E6FK29	Mucin-19-like OS=Octopus vulgaris	1	1323.63	1324.39		1870	1883	0	(A)TTPSTSVPTSSTSA(T)	TTPSTSVPTSSTSA	0.0415869
1515	A0A7E6FK29	Mucin-19-like OS=Octopus vulgaris	1	1323.63	1324.39		2184	2197	0	(A)TTPSTSVPTSSTSA(T)	TTPSTSVPTSSTSA	0.0415869
1516	A0A7E6FK29	Mucin-19-like OS=Octopus vulgaris	1	1323.63	1324.39		3969	3982	0	(A)TTPSSSVPTTSTSA(P)	TTPSSSVPTTSTSA	0.0512235
1517	A0A7E6FK29	Mucin-19-like OS=Octopus vulgaris	1	1327.62	1328.38		5097	5110	0	(A)TTSSTSVTTPSTSA(P)	TTSSTSVTTPSTSA	0.0292307
1518	A0A7E6FK29	Mucin-19-like OS=Octopus vulgaris	1	1331.56	1332.5	1Gln->pyro-Glu	5867	5878	0	(L)QKPCVCGENEEI(S)	QKPCVCGENEEI	0.225941
1519	A0A7E6FK29	Mucin-19-like OS=Octopus vulgaris	1	1333.61	1334.46	1Oxidation	257	269	0	(I)STNGTHVMVDGSL(V)	STNGTHVMVDGSL	0.136515
1520	A0A7E6FK29	Mucin-19-like OS=Octopus vulgaris	1	1337.64	1338.42		4475	4488	0	(A)TTPSTSVPTTSTSA(T)	TTPSTSVPTTSTSA	0.0367696
1521	A0A7E6FK29	Mucin-19-like OS=Octopus vulgaris	1	1337.64	1338.42		4698	4711	0	(A)TTPSTSVPTTSTSA(P)	TTPSTSVPTTSTSA	0.0367696
1522	A0A7E6FK29	Mucin-19-like OS=Octopus vulgaris	1	1337.64	1338.42		5181	5194	0	(A)TTPSTSVPTTSTSA(T)	TTPSTSVPTTSTSA	0.0367696
1523	A0A7E6FK29	Mucin-19-like OS=Octopus vulgaris	1	1338.66	1339.45	1Gln->pyro-Glu	5256	5268	0	(A)QTTTVTTTTTSTI(A)	QTTTVTTTTTSTI	0.0183678
1524	A0A7E6FK29	Mucin-19-like OS=Octopus vulgaris	1	1339.47	1340.4	1Gln->pyro-Glu	155	166	0	(I)QDCCGERDTGSW(G)	QDCCGERDTGSW	0.592684
1525	A0A7E6FK29	Mucin-19-like OS=Octopus vulgaris	1	1339.62	1340.39		5277	5290	0	(A)PTTSTSSTTPSTTA(Q)	PTTSTSSTTPSTTA	0.039336
1526	A0A7E6FK29	Mucin-19-like OS=Octopus vulgaris	1	1340.62	1341.38		3143	3156	0	(A)PTTSTSGTTQSTTA(Q)	PTTSTSGTTQSTTA	0.0294723
1527	A0A7E6FK29	Mucin-19-like OS=Octopus vulgaris	1	1343.62	1344.38		4018	4031	0	(A)TTTSTSTTTPSTSA(P)	TTTSTSTTTPSTSA	0.0208943
1528	A0A7E6FK29	Mucin-19-like OS=Octopus vulgaris	1	1344.69	1345.54		5734	5744	0	(F)RQRQRSCSNPL(P)	RQRQRSCSNPL	0.28627
1529	A0A7E6FK29	Mucin-19-like OS=Octopus vulgaris	1	1348.59	1349.53		5867	5878	0	(L)QKPCVCGENEEI(S)	QKPCVCGENEEI	0.225941
1530	A0A7E6FK29	Mucin-19-like OS=Octopus vulgaris	1	1354.63	1355.41		1619	1632	0	(A)TTPSTSVQTSSTSA(T)	TTPSTSVQTSSTSA	0.0303923
1531	A0A7E6FK29	Mucin-19-like OS=Octopus vulgaris	1	1354.63	1355.41		2603	2616	0	(A)TTPSTSVQTSSTSA(T)	TTPSTSVQTSSTSA	0.0303923
1532	A0A7E6FK29	Mucin-19-like OS=Octopus vulgaris	1	1355.69	1356.48		5256	5268	0	(A)QTTTVTTTTTSTI(A)	QTTTVTTTTTSTI	0.0183678
1533	A0A7E6FK29	Mucin-19-like OS=Octopus vulgaris	1	1356.49	1357.43		155	166	0	(I)QDCCGERDTGSW(G)	QDCCGERDTGSW	0.592684
1534	A0A7E6FK29	Mucin-19-like OS=Octopus vulgaris	1	1358.63	1359.58		5958	5969	0	(I)GGHVECQRKCEI(P)	GGHVECQRKCEI	0.393323
1535	A0A7E6FK29	Mucin-19-like OS=Octopus vulgaris	1	1362.67	1363.47		3300	3313	0	(A)TSPSTSKPTTPTSA(P)	TSPSTSKPTTPTSA	0.0752015
1536	A0A7E6FK29	Mucin-19-like OS=Octopus vulgaris	1	1369.65	1370.6	1Gln->pyro-Glu	6016	6028	0	(I)QKVRVTQCGGHCA(E)	QKVRVTQCGGHCA	0.209307
1537	A0A7E6FK29	Mucin-19-like OS=Octopus vulgaris	1	1371.52	1372.38		1141	1152	0	(L)CGNRDQDSTNDF(L)	CGNRDQDSTNDF	0.270642
1538	A0A7E6FK29	Mucin-19-like OS=Octopus vulgaris	1	1383.65	1384.45	1Gln->pyro-Glu	3832	3845	0	(A)QTTTVTTTTTSTSA(P)	QTTTVTTTTTSTSA	0.0181347
1539	A0A7E6FK29	Mucin-19-like OS=Octopus vulgaris	1	1386.67	1387.64		6016	6028	0	(I)QKVRVTQCGGHCA(E)	QKVRVTQCGGHCA	0.209307
1540	A0A7E6FK29	Mucin-19-like OS=Octopus vulgaris	1	1400.68	1401.48		3832	3845	0	(A)QTTTVTTTTTSTSA(P)	QTTTVTTTTTSTSA	0.0181347
1541	A0A7E6FK29	Mucin-19-like OS=Octopus vulgaris	1	1407.65	1408.47	1Gln->pyro-Glu	1815	1828	0	(A)QTTTVTETTPSTSA(P)	QTTTVTETTPSTSA	0.021364
1542	A0A7E6FK29	Mucin-19-like OS=Octopus vulgaris	1	1407.65	1408.47	1Gln->pyro-Glu	1958	1971	0	(A)QTTTVTETTPSTSA(P)	QTTTVTETTPSTSA	0.021364
1543	A0A7E6FK29	Mucin-19-like OS=Octopus vulgaris	1	1407.65	1408.47	1Gln->pyro-Glu	2052	2065	0	(A)QTTTVTETTPSTSA(T)	QTTTVTETTPSTSA	0.021364
1544	A0A7E6FK29	Mucin-19-like OS=Octopus vulgaris	1	1407.65	1408.47	1Gln->pyro-Glu	2285	2298	0	(A)QTTTVTETTPSTSA(P)	QTTTVTETTPSTSA	0.021364
1545	A0A7E6FK29	Mucin-19-like OS=Octopus vulgaris	1	1407.65	1408.47	1Gln->pyro-Glu	2379	2392	0	(A)QTTTVTETTPSTSA(T)	QTTTVTETTPSTSA	0.021364
1546	A0A7E6FK29	Mucin-19-like OS=Octopus vulgaris	1	1407.65	1408.47	1Gln->pyro-Glu	2767	2780	0	(A)QTTTVTETTPSTSA(P)	QTTTVTETTPSTSA	0.021364
1547	A0A7E6FK29	Mucin-19-like OS=Octopus vulgaris	1	1407.65	1408.47	1Gln->pyro-Glu	2902	2915	0	(A)QTTTVTETTPSTSA(T)	QTTTVTETTPSTSA	0.021364
1548	A0A7E6FK29	Mucin-19-like OS=Octopus vulgaris	1	1424.68	1425.5		1815	1828	0	(A)QTTTVTETTPSTSA(P)	QTTTVTETTPSTSA	0.021364
1549	A0A7E6FK29	Mucin-19-like OS=Octopus vulgaris	1	1424.68	1425.5		1958	1971	0	(A)QTTTVTETTPSTSA(P)	QTTTVTETTPSTSA	0.021364
1550	A0A7E6FK29	Mucin-19-like OS=Octopus vulgaris	1	1424.68	1425.5		2052	2065	0	(A)QTTTVTETTPSTSA(T)	QTTTVTETTPSTSA	0.021364
1551	A0A7E6FK29	Mucin-19-like OS=Octopus vulgaris	1	1424.68	1425.5		2285	2298	0	(A)QTTTVTETTPSTSA(P)	QTTTVTETTPSTSA	0.021364
1552	A0A7E6FK29	Mucin-19-like OS=Octopus vulgaris	1	1424.68	1425.5		2379	2392	0	(A)QTTTVTETTPSTSA(T)	QTTTVTETTPSTSA	0.021364
1553	A0A7E6FK29	Mucin-19-like OS=Octopus vulgaris	1	1424.68	1425.5		2767	2780	0	(A)QTTTVTETTPSTSA(P)	QTTTVTETTPSTSA	0.021364
1554	A0A7E6FK29	Mucin-19-like OS=Octopus vulgaris	1	1424.68	1425.5		2902	2915	0	(A)QTTTVTETTPSTSA(T)	QTTTVTETTPSTSA	0.021364
1555	A0A7E6FK29	Mucin-19-like OS=Octopus vulgaris	1	1428.55	1429.36		5364	5376	0	(F)DEDNPGSSHENDI(V)	DEDNPGSSHENDI	0.140738
1556	A0A7E6FK29	Mucin-19-like OS=Octopus vulgaris	1	1431.66	1432.56		30	42	0	(L)CNVTEHSTVTRNA(S)	CNVTEHSTVTRNA	0.0730768
1557	A0A7E6FK29	Mucin-19-like OS=Octopus vulgaris	1	1448.69	1449.7		5516	5528	0	(I)KNCTVEECPQGKI(W)	KNCTVEECPQGKI	0.289206
1558	A0A7E6FK29	Mucin-19-like OS=Octopus vulgaris	1	1452.73	1453.67		5993	6004	0	(L)RSENKCQVKVDF(K)	RSENKCQVKVDF	0.16027
1559	A0A7E6FK29	Mucin-19-like OS=Octopus vulgaris	1	1475.66	1476.61		715	727	0	(A)EQVEETDVDPCVI(D)	EQVEETDVDPCVI	0.0890703
1560	A0A7E6FK29	Mucin-19-like OS=Octopus vulgaris	1	1494.72	1495.6		1154	1166	0	(L)TRSNSNEKVPSEF(A)	TRSNSNEKVPSEF	0.0842603
1561	A0A7E6FK29	Mucin-19-like OS=Octopus vulgaris	1	1497.74	1498.6		2622	2636	0	(A)STPTSTRVTTTSTSA(G)	STPTSTRVTTTSTSA	0.0349605
1562	A0A7E6FK29	Mucin-19-like OS=Octopus vulgaris	1	1499.68	1500.74		6037	6049	0	(L)MSTKPDVVTDEMF(H)	MSTKPDVVTDEMF	0.189895
1563	A0A7E6FK29	Mucin-19-like OS=Octopus vulgaris	1	1515.67	1516.74	1Oxidation	6037	6049	0	(L)MSTKPDVVTDEMF(H)	MSTKPDVVTDEMF	0.189895
1564	A0A7E6FK29	Mucin-19-like OS=Octopus vulgaris	1	1531.67	1532.74	2Oxidation	6037	6049	0	(L)MSTKPDVVTDEMF(H)	MSTKPDVVTDEMF	0.189895
1565	A0A7E6FK29	Mucin-19-like OS=Octopus vulgaris	1	1573.79	1574.88		5437	5450	0	(F)RTMHKGKGTEVCNL(E)	RTMHKGKGTEVCNL	0.13217
1566	A0A7E6FK29	Mucin-19-like OS=Octopus vulgaris	1	1584.62	1585.61		5846	5859	0	(L)SDDQQNNPQCSVSY(E)	SDDQQNNPQCSVSY	0.234897
1567	A0A7E6FK29	Mucin-19-like OS=Octopus vulgaris	1	1589.79	1590.88	1Oxidation	5437	5450	0	(F)RTMHKGKGTEVCNL(E)	RTMHKGKGTEVCNL	0.13217
1568	A0A7E6FK29	Mucin-19-like OS=Octopus vulgaris	1	1594.82	1595.75		3283	3298	0	(L)SSTTKSSTSVTTPPTI(A)	SSTTKSSTSVTTPPTI	0.057808
1569	A0A7E6FK29	Mucin-19-like OS=Octopus vulgaris	1	1609.78	1610.72	1Gln->pyro-Glu	5291	5306	0	(A)QTTTVTSTPSTSTTTL(L)	QTTTVTSTPSTSTTTL	0.0304661
1570	A0A7E6FK29	Mucin-19-like OS=Octopus vulgaris	1	1626.81	1627.75		5291	5306	0	(A)QTTTVTSTPSTSTTTL(L)	QTTTVTSTPSTSTTTL	0.0304661
1571	A0A7E6FK29	Mucin-19-like OS=Octopus vulgaris	1	1660.74	1661.86		5422	5436	0	(W)STCTKVCDNGQTTRF(R)	STCTKVCDNGQTTRF	0.323874
1572	A0A7E6FK29	Mucin-19-like OS=Octopus vulgaris	1	1698.84	1699.82		1479	1495	0	(F)GTSEGTQVTTKTTSSTI(P)	GTSEGTQVTTKTTSSTI	0.0344482
1573	A0A7E6FK29	Mucin-19-like OS=Octopus vulgaris	1	1766.79	1767.81		3814	3831	0	(L)STSPPTTSTSPTEQSTSA(Q)	STSPPTTSTSPTEQSTSA	0.0407894
1574	A0A7E6FK29	Mucin-19-like OS=Octopus vulgaris	1	1981.91	1983.06	1Gln->pyro-Glu	1707	1726	0	(A)QTTTVTETTPSTSTPTSTSA(A)	QTTTVTETTPSTSTPTSTSA	0.0207447
1575	A0A7E6FK29	Mucin-19-like OS=Octopus vulgaris	1	1981.91	1983.06	1Gln->pyro-Glu	2691	2710	0	(A)QTTTVTETTPSTSTPTSTSA(A)	QTTTVTETTPSTSTPTSTSA	0.0207447
1576	A0A7E6FK29	Mucin-19-like OS=Octopus vulgaris	1	1995.86	1997.14		5778	5796	0	(W)SSCDQSCGPGNQTRERTGL(T)	SSCDQSCGPGNQTRERTGL	0.669928
1577	A0A7E6FK29	Mucin-19-like OS=Octopus vulgaris	1	1998.93	2000.09		1707	1726	0	(A)QTTTVTETTPSTSTPTSTSA(A)	QTTTVTETTPSTSTPTSTSA	0.0207447
1578	A0A7E6FK29	Mucin-19-like OS=Octopus vulgaris	1	1998.93	2000.09		2691	2710	0	(A)QTTTVTETTPSTSTPTSTSA(A)	QTTTVTETTPSTSTPTSTSA	0.0207447
1579	A0A7E6FK29	Mucin-19-like OS=Octopus vulgaris	1	2022.05	2023.26		1443	1462	0	(I)PTGEPSNKPNTKVTVSPPTA(T)	PTGEPSNKPNTKVTVSPPTA	0.158441
1580	A0A7E6FK29	Mucin-19-like OS=Octopus vulgaris	1	2052.98	2054.18		2801	2821	0	(A)TSPSTSVPTTTVTETTPSTSA(P)	TSPSTSVPTTTVTETTPSTSA	0.0328582
1581	A0A7E6FK29	Mucin-19-like OS=Octopus vulgaris	1	2129.97	2131.37		1281	1299	0	(Y)KECGSSNPPTCRDKQETHL(Y)	KECGSSNPPTCRDKQETHL	0.310222
1582	A0A7E6FK29	Mucin-19-like OS=Octopus vulgaris	1	2205.92	2207.61		96	114	0	(A)CKNEGTCVQPNKCQCMEKY(K)	CKNEGTCVQPNKCQCMEKY	0.638711
1583	A0A7E6FK29	Mucin-19-like OS=Octopus vulgaris	1	2221.92	2223.61	1Oxidation	96	114	0	(A)CKNEGTCVQPNKCQCMEKY(K)	CKNEGTCVQPNKCQCMEKY	0.638711
1584	A0A7E6FK29	Mucin-19-like OS=Octopus vulgaris	1	2243.04	2244.51		1507	1528	0	(A)PMTSTSVTTPSTTPQMTTTTTA(T)	PMTSTSVTTPSTTPQMTTTTTA	0.0119324
1585	A0A7E6FK29	Mucin-19-like OS=Octopus vulgaris	1	2259.04	2260.51	1Oxidation	1507	1528	0	(A)PMTSTSVTTPSTTPQMTTTTTA(T)	PMTSTSVTTPSTTPQMTTTTTA	0.0119324
1586	A0A7E6FK29	Mucin-19-like OS=Octopus vulgaris	1	2275.03	2276.51	2Oxidation	1507	1528	0	(A)PMTSTSVTTPSTTPQMTTTTTA(T)	PMTSTSVTTPSTTPQMTTTTTA	0.0119324
1587	A0A7E6FK29	Mucin-19-like OS=Octopus vulgaris	1	2378.17	2379.7	1Gln->pyro-Glu	5487	5508	0	(W)QVRRRSCTNGVTESTKCDGKGL(E)	QVRRRSCTNGVTESTKCDGKGL	0.207866
1588	A0A7E6FK29	Mucin-19-like OS=Octopus vulgaris	1	2395.19	2396.73		5487	5508	0	(W)QVRRRSCTNGVTESTKCDGKGL(E)	QVRRRSCTNGVTESTKCDGKGL	0.207866
1589	A0A7E6EZI8	Uncharacterized protein OS=Octopus vulgaris	1	818.4	818.867		1876	1882	0	(L)NRDDVSI(D)	NRDDVSI	0.102037
1590	A0A7E6EZI8	Uncharacterized protein OS=Octopus vulgaris	1	824.426	824.917		148	154	0	(L)KQNKGSY(E)	KQNKGSY	0.109075
1591	A0A7E6EZI8	Uncharacterized protein OS=Octopus vulgaris	1	825.447	825.946	1Gln->pyro-Glu	963	969	0	(I)QKDKPNL(E)	QKDKPNL	0.305069
1592	A0A7E6EZI8	Uncharacterized protein OS=Octopus vulgaris	1	828.385	829.037		159	164	0	(F)RQMCKY(A)	RQMCKY	0.489757
1593	A0A7E6EZI8	Uncharacterized protein OS=Octopus vulgaris	1	834.348	834.819		1830	1836	0	(L)TDNQEDI(R)	TDNQEDI	0.0555589
1594	A0A7E6EZI8	Uncharacterized protein OS=Octopus vulgaris	1	837.381	837.976		723	729	0	(I)EEGKPMF(L)	EEGKPMF	0.535047
1595	A0A7E6EZI8	Uncharacterized protein OS=Octopus vulgaris	1	839.521	840.022		437	443	0	(I)THKRGKI(N)	THKRGKI	0.100316
1596	A0A7E6EZI8	Uncharacterized protein OS=Octopus vulgaris	1	842.473	842.976		963	969	0	(I)QKDKPNL(E)	QKDKPNL	0.305069
1597	A0A7E6EZI8	Uncharacterized protein OS=Octopus vulgaris	1	844.38	845.036	1Oxidation	159	164	0	(F)RQMCKY(A)	RQMCKY	0.489757
1598	A0A7E6EZI8	Uncharacterized protein OS=Octopus vulgaris	1	847.379	847.862		228	236	0	(I)DDGTGSKPA(K)	DDGTGSKPA	0.143929
1599	A0A7E6EZI8	Uncharacterized protein OS=Octopus vulgaris	1	853.376	853.975	1Oxidation	723	729	0	(I)EEGKPMF(L)	EEGKPMF	0.535047
1600	A0A7E6EZI8	Uncharacterized protein OS=Octopus vulgaris	1	857.448	857.947		52	59	0	(I)PRDDKGGI(L)	PRDDKGGI	0.388875
1601	A0A7E6EZI8	Uncharacterized protein OS=Octopus vulgaris	1	864.41	864.936		1766	1773	0	(L)SPEQVGTF(L)	SPEQVGTF	0.479088
1602	A0A7E6EZI8	Uncharacterized protein OS=Octopus vulgaris	1	865.525	866.057		1783	1789	0	(I)HKDKPKL(E)	HKDKPKL	0.298874
1603	A0A7E6EZI8	Uncharacterized protein OS=Octopus vulgaris	1	887.345	887.946		1034	1041	0	(I)DVCETTGY(P)	DVCETTGY	0.131177
1604	A0A7E6EZI8	Uncharacterized protein OS=Octopus vulgaris	1	904.46	904.964		1757	1765	0	(L)DGGGRSRSL(S)	DGGGRSRSL	0.30681
1605	A0A7E6EZI8	Uncharacterized protein OS=Octopus vulgaris	1	904.5	905.051		492	499	0	(A)RVPGKGQY(M)	RVPGKGQY	0.177406
1606	A0A7E6EZI8	Uncharacterized protein OS=Octopus vulgaris	1	921.452	921.985		467	474	0	(L)TTEDNKTL(D)	TTEDNKTL	0.0514009
1607	A0A7E6EZI8	Uncharacterized protein OS=Octopus vulgaris	1	935.483	936.059		680	687	0	(L)PSKDKVDF(A)	PSKDKVDF	0.3654
1608	A0A7E6EZI8	Uncharacterized protein OS=Octopus vulgaris	1	941.494	942.063		29	36	0	(F)EKEPTPQL(L)	EKEPTPQL	0.143454
1609	A0A7E6EZI8	Uncharacterized protein OS=Octopus vulgaris	1	943.423	943.954		1915	1922	0	(Y)ERHSESQA(W)	ERHSESQA	0.0519527
1610	A0A7E6EZI8	Uncharacterized protein OS=Octopus vulgaris	1	947.448	948.054		1580	1588	0	(L)DQMRGGRGA(T)	DQMRGGRGA	0.355681
1611	A0A7E6EZI8	Uncharacterized protein OS=Octopus vulgaris	1	963.442	964.054	1Oxidation	1580	1588	0	(L)DQMRGGRGA(T)	DQMRGGRGA	0.355681
1612	A0A7E6EZI8	Uncharacterized protein OS=Octopus vulgaris	1	971.6	972.183		904	911	0	(I)KQKNKVNL(E)	KQKNKVNL	0.114507
1613	A0A7E6EZI8	Uncharacterized protein OS=Octopus vulgaris	1	975.526	976.127		708	715	0	(L)KKDKDGVW(K)	KKDKDGVW	0.298129
1614	A0A7E6EZI8	Uncharacterized protein OS=Octopus vulgaris	1	979.476	980.132		751	758	0	(I)SKEKMDEI(A)	SKEKMDEI	0.0810346
1615	A0A7E6EZI8	Uncharacterized protein OS=Octopus vulgaris	1	995.471	996.131	1Oxidation	751	758	0	(I)SKEKMDEI(A)	SKEKMDEI	0.0810346
1616	A0A7E6EZI8	Uncharacterized protein OS=Octopus vulgaris	1	1002.58	1003.16		1021	1028	0	(A)TRQKDKRA(L)	TRQKDKRA	0.079353
1617	A0A7E6EZI8	Uncharacterized protein OS=Octopus vulgaris	1	1013.42	1014		1999	2009	0	(L)NGTTGGGESSF(G)	NGTTGGGESSF	0.10942
1618	A0A7E6EZI8	Uncharacterized protein OS=Octopus vulgaris	1	1013.59	1014.18		1255	1262	0	(A)TKERNRPL(L)	TKERNRPL	0.115167
1619	A0A7E6EZI8	Uncharacterized protein OS=Octopus vulgaris	1	1017.53	1018.12		788	795	0	(A)EEKRKQEA(L)	EEKRKQEA	0.0316266
1620	A0A7E6EZI8	Uncharacterized protein OS=Octopus vulgaris	1	1027.53	1028.12	1Gln->pyro-Glu	865	873	0	(I)QKRDSRSPA(T)	QKRDSRSPA	0.13835
1621	A0A7E6EZI8	Uncharacterized protein OS=Octopus vulgaris	1	1029.44	1030.04		237	245	0	(A)KSEDSDVSY(D)	KSEDSDVSY	0.0879156
1622	A0A7E6EZI8	Uncharacterized protein OS=Octopus vulgaris	1	1031.61	1032.23		63	71	0	(Y)PTTKSKKEI(F)	PTTKSKKEI	0.0469979
1623	A0A7E6EZI8	Uncharacterized protein OS=Octopus vulgaris	1	1033.55	1034.23		1429	1437	0	(A)MREGDKGKL(D)	MREGDKGKL	0.214362
1624	A0A7E6EZI8	Uncharacterized protein OS=Octopus vulgaris	1	1036.44	1037.14	1Gln->pyro-Glu	346	354	0	(I)QGNVDMDKF(L)	QGNVDMDKF	0.530507
1625	A0A7E6EZI8	Uncharacterized protein OS=Octopus vulgaris	1	1039.52	1040.13		1196	1204	0	(A)VQHGDKDQL(E)	VQHGDKDQL	0.170989
1626	A0A7E6EZI8	Uncharacterized protein OS=Octopus vulgaris	1	1041.4	1042.01		506	514	0	(A)KEDDEEGGY(P)	KEDDEEGGY	0.115272
1627	A0A7E6EZI8	Uncharacterized protein OS=Octopus vulgaris	1	1044.55	1045.15		865	873	0	(I)QKRDSRSPA(T)	QKRDSRSPA	0.13835
1628	A0A7E6EZI8	Uncharacterized protein OS=Octopus vulgaris	1	1047.6	1048.23		1313	1321	0	(A)VKTKDKSEL(D)	VKTKDKSEL	0.0513776
1629	A0A7E6EZI8	Uncharacterized protein OS=Octopus vulgaris	1	1049.54	1050.23	1Oxidation	1429	1437	0	(A)MREGDKGKL(D)	MREGDKGKL	0.214362
1630	A0A7E6EZI8	Uncharacterized protein OS=Octopus vulgaris	1	1052.44	1053.14	1Gln->pyro-Glu 1Oxidation	346	354	0	(I)QGNVDMDKF(L)	QGNVDMDKF	0.530507
1631	A0A7E6EZI8	Uncharacterized protein OS=Octopus vulgaris	1	1053.47	1054.17		346	354	0	(I)QGNVDMDKF(L)	QGNVDMDKF	0.530507
1632	A0A7E6EZI8	Uncharacterized protein OS=Octopus vulgaris	1	1054.54	1055.19		415	422	0	(L)PQNPRKEW(G)	PQNPRKEW	0.508385
1633	A0A7E6EZI8	Uncharacterized protein OS=Octopus vulgaris	1	1063.56	1064.26		39	47	0	(A)EVQRKCSTL(S)	EVQRKCSTL	0.110388
1634	A0A7E6EZI8	Uncharacterized protein OS=Octopus vulgaris	1	1069.46	1070.17	1Oxidation	346	354	0	(I)QGNVDMDKF(L)	QGNVDMDKF	0.530507
1635	A0A7E6EZI8	Uncharacterized protein OS=Octopus vulgaris	1	1073.45	1074.23		1973	1981	0	(L)MNRSGQMSY(S)	MNRSGQMSY	0.210602
1636	A0A7E6EZI8	Uncharacterized protein OS=Octopus vulgaris	1	1075.47	1076.29		299	307	0	(L)SMTVMSHPW(C)	SMTVMSHPW	0.392963
1637	A0A7E6EZI8	Uncharacterized protein OS=Octopus vulgaris	1	1077.52	1078.24		807	815	0	(I)MEDGEKKQI(E)	MEDGEKKQI	0.0675254
1638	A0A7E6EZI8	Uncharacterized protein OS=Octopus vulgaris	1	1084.57	1085.32		6	14	0	(L)KMVVTKSEY(L)	KMVVTKSEY	0.0433117
1639	A0A7E6EZI8	Uncharacterized protein OS=Octopus vulgaris	1	1087.55	1088.17		1641	1652	0	(I)GGGRGGSKSPDI(L)	GGGRGGSKSPDI	0.299449
1640	A0A7E6EZI8	Uncharacterized protein OS=Octopus vulgaris	1	1089.45	1090.23	1Oxidation	1973	1981	0	(L)MNRSGQMSY(S)	MNRSGQMSY	0.210602
1641	A0A7E6EZI8	Uncharacterized protein OS=Octopus vulgaris	1	1091.46	1092.29	1Oxidation	299	307	0	(L)SMTVMSHPW(C)	SMTVMSHPW	0.392963
1642	A0A7E6EZI8	Uncharacterized protein OS=Octopus vulgaris	1	1091.58	1092.31		562	571	0	(A)MVTVDKTGQL(Y)	MVTVDKTGQL	0.0807318
1643	A0A7E6EZI8	Uncharacterized protein OS=Octopus vulgaris	1	1093.52	1094.24	1Oxidation	807	815	0	(I)MEDGEKKQI(E)	MEDGEKKQI	0.0675254
1644	A0A7E6EZI8	Uncharacterized protein OS=Octopus vulgaris	1	1100.57	1101.31	1Oxidation	6	14	0	(L)KMVVTKSEY(L)	KMVVTKSEY	0.0433117
1645	A0A7E6EZI8	Uncharacterized protein OS=Octopus vulgaris	1	1105.44	1106.23	2Oxidation	1973	1981	0	(L)MNRSGQMSY(S)	MNRSGQMSY	0.210602
1646	A0A7E6EZI8	Uncharacterized protein OS=Octopus vulgaris	1	1107.46	1108.29	2Oxidation	299	307	0	(L)SMTVMSHPW(C)	SMTVMSHPW	0.392963
1647	A0A7E6EZI8	Uncharacterized protein OS=Octopus vulgaris	1	1107.57	1108.31	1Oxidation	562	571	0	(A)MVTVDKTGQL(Y)	MVTVDKTGQL	0.0807318
1648	A0A7E6EZI8	Uncharacterized protein OS=Octopus vulgaris	1	1117.63	1118.35		797	804	0	(L)EKRRRMEL(Q)	EKRRRMEL	0.138032
1649	A0A7E6EZI8	Uncharacterized protein OS=Octopus vulgaris	1	1133.62	1134.35	1Oxidation	797	804	0	(L)EKRRRMEL(Q)	EKRRRMEL	0.138032
1650	A0A7E6EZI8	Uncharacterized protein OS=Octopus vulgaris	1	1134.59	1135.34		1079	1087	0	(A)MTEKDKRNL(D)	MTEKDKRNL	0.106692
1651	A0A7E6EZI8	Uncharacterized protein OS=Octopus vulgaris	1	1146.55	1147.2		1175	1187	0	(L)GGGSRGGSKSPEA(L)	GGGSRGGSKSPEA	0.223934
1652	A0A7E6EZI8	Uncharacterized protein OS=Octopus vulgaris	1	1150.59	1151.33	1Oxidation	1079	1087	0	(A)MTEKDKRNL(D)	MTEKDKRNL	0.106692
1653	A0A7E6EZI8	Uncharacterized protein OS=Octopus vulgaris	1	1155.48	1156.15		592	601	0	(I)DGNVEDKSEY(V)	DGNVEDKSEY	0.0693514
1654	A0A7E6EZI8	Uncharacterized protein OS=Octopus vulgaris	1	1160.54	1161.22		1351	1363	0	(L)GGGSGDVVPSDTL(Q)	GGGSGDVVPSDTL	0.277121
1655	A0A7E6EZI8	Uncharacterized protein OS=Octopus vulgaris	1	1176.59	1177.26		1963	1972	0	(L)TRNTTDEVQL(M)	TRNTTDEVQL	0.0324756
1656	A0A7E6EZI8	Uncharacterized protein OS=Octopus vulgaris	1	1177.59	1178.25		1933	1943	0	(I)SNSDGSSRRVL(G)	SNSDGSSRRVL	0.456692
1657	A0A7E6EZI8	Uncharacterized protein OS=Octopus vulgaris	1	1182.53	1183.29		1464	1474	0	(L)EDMKQSSTGSI(T)	EDMKQSSTGSI	0.107621
1658	A0A7E6EZI8	Uncharacterized protein OS=Octopus vulgaris	1	1182.53	1183.3		1883	1892	0	(I)DSRTSSRMGW(Y)	DSRTSSRMGW	0.541169
1659	A0A7E6EZI8	Uncharacterized protein OS=Octopus vulgaris	1	1188.6	1189.28		1409	1421	0	(L)GGGRGGSKTPDSL(R)	GGGRGGSKTPDSL	0.328955
1660	A0A7E6EZI8	Uncharacterized protein OS=Octopus vulgaris	1	1190.62	1191.3		881	892	0	(F)GRPSSTRGSKSA(D)	GRPSSTRGSKSA	0.17198
1661	A0A7E6EZI8	Uncharacterized protein OS=Octopus vulgaris	1	1198.53	1199.29	1Oxidation	1464	1474	0	(L)EDMKQSSTGSI(T)	EDMKQSSTGSI	0.107621
1662	A0A7E6EZI8	Uncharacterized protein OS=Octopus vulgaris	1	1198.53	1199.3	1Oxidation	1883	1892	0	(I)DSRTSSRMGW(Y)	DSRTSSRMGW	0.541169
1663	A0A7E6EZI8	Uncharacterized protein OS=Octopus vulgaris	1	1220.58	1221.27		384	394	0	(F)GRDTNETDTVL(K)	GRDTNETDTVL	0.0845198
1664	A0A7E6EZI8	Uncharacterized protein OS=Octopus vulgaris	1	1225.7	1226.43		336	345	0	(Y)RSTKVEHKQI(Q)	RSTKVEHKQI	0.0457109
1665	A0A7E6EZI8	Uncharacterized protein OS=Octopus vulgaris	1	1250.59	1251.34		444	454	0	(I)NVDDGEVEVKF(S)	NVDDGEVEVKF	0.12213
1666	A0A7E6EZI8	Uncharacterized protein OS=Octopus vulgaris	1	1261.6	1262.5		404	414	0	(Y)CETPKTNCRPL(P)	CETPKTNCRPL	0.634313
1667	A0A7E6EZI8	Uncharacterized protein OS=Octopus vulgaris	1	1272.67	1273.51		774	783	0	(Y)HERTKMKETL(K)	HERTKMKETL	0.0857774
1668	A0A7E6EZI8	Uncharacterized protein OS=Octopus vulgaris	1	1288.67	1289.51	1Oxidation	774	783	0	(Y)HERTKMKETL(K)	HERTKMKETL	0.0857774
1669	A0A7E6EZI8	Uncharacterized protein OS=Octopus vulgaris	1	1352.57	1353.31		2032	2044	0	(A)SRESSQGSDNTNA(H)	SRESSQGSDNTNA	0.100772
1670	A0A7E6EZI8	Uncharacterized protein OS=Octopus vulgaris	1	1432.72	1433.57		213	224	0	(A)SRQVVTQDKGEW(E)	SRQVVTQDKGEW	0.131191
1671	A0A7E6EZI8	Uncharacterized protein OS=Octopus vulgaris	1	1605.89	1606.84		1234	1247	0	(L)REKHRPGSRSPVSL(R)	REKHRPGSRSPVSL	0.205477
1672	A0A7E6EZI8	Uncharacterized protein OS=Octopus vulgaris	1	1888.78	1890.03		2010	2026	0	(F)GETHSMSQMSGTSRTEY(Q)	GETHSMSQMSGTSRTEY	0.0589611
1673	A0A7E6EZI8	Uncharacterized protein OS=Octopus vulgaris	1	1904.77	1906.03	1Oxidation	2010	2026	0	(F)GETHSMSQMSGTSRTEY(Q)	GETHSMSQMSGTSRTEY	0.0589611
1674	A0A7E6EZI8	Uncharacterized protein OS=Octopus vulgaris	1	1920.77	1922.03	2Oxidation	2010	2026	0	(F)GETHSMSQMSGTSRTEY(Q)	GETHSMSQMSGTSRTEY	0.0589611
1675	A0A7E6EZI8	Uncharacterized protein OS=Octopus vulgaris	1	2029.02	2030.18		2049	2067	0	(A)TERHSTTSSVRSVNRSGPA(T)	TERHSTTSSVRSVNRSGPA	0.0494881
1676	A0A7E6EZI8	Uncharacterized protein OS=Octopus vulgaris	1	2373.28	2374.68		839	856	0	(L)EEERKKREEDRKKKDEKI(R)	EEERKKREEDRKKKDEKI	0.0987802
1677	A0A6P7SI10	CD109 antigen isoform X2 OS=Octopus vulgaris	1	804.4	804.886		993	999	0	(Y)QHKTGSF(S)	QHKTGSF	0.264824
1678	A0A6P7SI10	CD109 antigen isoform X2 OS=Octopus vulgaris	1	808.351	808.891		1338	1345	0	(A)NETSGMGL(I)	NETSGMGL	0.279906
1679	A0A6P7SI10	CD109 antigen isoform X2 OS=Octopus vulgaris	1	814.347	815.004		695	701	0	(A)PVMSSMY(L)	PVMSSMY	0.389131
1680	A0A6P7SI10	CD109 antigen isoform X2 OS=Octopus vulgaris	1	820.471	821.036		1209	1215	0	(L)VKMRSSL(G)	VKMRSSL	0.118541
1681	A0A6P7SI10	CD109 antigen isoform X2 OS=Octopus vulgaris	1	824.346	824.89	1Oxidation	1338	1345	0	(A)NETSGMGL(I)	NETSGMGL	0.279906
1682	A0A6P7SI10	CD109 antigen isoform X2 OS=Octopus vulgaris	1	830.342	831.003	1Oxidation	695	701	0	(A)PVMSSMY(L)	PVMSSMY	0.389131
1683	A0A6P7SI10	CD109 antigen isoform X2 OS=Octopus vulgaris	1	836.466	837.035	1Oxidation	1209	1215	0	(L)VKMRSSL(G)	VKMRSSL	0.118541
1684	A0A6P7SI10	CD109 antigen isoform X2 OS=Octopus vulgaris	1	841.468	841.994		20	26	0	(A)VHVPSRF(I)	VHVPSRF	0.485712
1685	A0A6P7SI10	CD109 antigen isoform X2 OS=Octopus vulgaris	1	846.337	847.003	2Oxidation	695	701	0	(A)PVMSSMY(L)	PVMSSMY	0.389131
1686	A0A6P7SI10	CD109 antigen isoform X2 OS=Octopus vulgaris	1	847.416	847.905		835	841	0	(I)KSNEQEL(V)	KSNEQEL	0.0954521
1687	A0A6P7SI10	CD109 antigen isoform X2 OS=Octopus vulgaris	1	850.415	850.906		1219	1226	0	(Y)DSTQSTVI(A)	DSTQSTVI	0.0764659
1688	A0A6P7SI10	CD109 antigen isoform X2 OS=Octopus vulgaris	1	864.432	864.942		687	692	0	(F)EERRQF(Q)	EERRQF	0.19294
1689	A0A6P7SI10	CD109 antigen isoform X2 OS=Octopus vulgaris	1	865.489	866.014		849	856	0	(L)KQVGSHPL(K)	KQVGSHPL	0.241255
1690	A0A6P7SI10	CD109 antigen isoform X2 OS=Octopus vulgaris	1	870.395	870.899		734	741	0	(A)DESGNVHI(A)	DESGNVHI	0.106676
1691	A0A6P7SI10	CD109 antigen isoform X2 OS=Octopus vulgaris	1	878.484	879.013		70	77	0	(F)VHGKPNNI(S)	VHGKPNNI	0.173819
1692	A0A6P7SI10	CD109 antigen isoform X2 OS=Octopus vulgaris	1	881.4	881.923		1249	1256	0	(I)NVVDNTGY(S)	NVVDNTGY	0.103245
1693	A0A6P7SI10	CD109 antigen isoform X2 OS=Octopus vulgaris	1	886.474	886.989	1Gln->pyro-Glu	12	18	0	(L)QTETRRL(A)	QTETRRL	0.141251
1694	A0A6P7SI10	CD109 antigen isoform X2 OS=Octopus vulgaris	1	891.508	892.115		528	534	0	(L)MKDRKTL(R)	MKDRKTL	0.17058
1695	A0A6P7SI10	CD109 antigen isoform X2 OS=Octopus vulgaris	1	901.474	902.001		513	520	0	(I)EVNSSRPI(S)	EVNSSRPI	0.122988
1696	A0A6P7SI10	CD109 antigen isoform X2 OS=Octopus vulgaris	1	903.366	903.995		822	828	0	(L)NPEEMHF(S)	NPEEMHF	0.522476
1697	A0A6P7SI10	CD109 antigen isoform X2 OS=Octopus vulgaris	1	903.501	904.02		12	18	0	(L)QTETRRL(A)	QTETRRL	0.141251
1698	A0A6P7SI10	CD109 antigen isoform X2 OS=Octopus vulgaris	1	907.503	908.114	1Oxidation	528	534	0	(L)MKDRKTL(R)	MKDRKTL	0.17058
1699	A0A6P7SI10	CD109 antigen isoform X2 OS=Octopus vulgaris	1	910.499	911.052		505	512	0	(Y)KVGEEVHI(E)	KVGEEVHI	0.0447971
1700	A0A6P7SI10	CD109 antigen isoform X2 OS=Octopus vulgaris	1	919.361	919.994	1Oxidation	822	828	0	(L)NPEEMHF(S)	NPEEMHF	0.522476
1701	A0A6P7SI10	CD109 antigen isoform X2 OS=Octopus vulgaris	1	923.44	924.073		1116	1123	0	(L)RSVPGNMY(S)	RSVPGNMY	0.382996
1702	A0A6P7SI10	CD109 antigen isoform X2 OS=Octopus vulgaris	1	936.452	936.997		83	90	0	(Y)KTTEEESI(T)	KTTEEESI	0.0215334
1703	A0A6P7SI10	CD109 antigen isoform X2 OS=Octopus vulgaris	1	939.435	940.072	1Oxidation	1116	1123	0	(L)RSVPGNMY(S)	RSVPGNMY	0.382996
1704	A0A6P7SI10	CD109 antigen isoform X2 OS=Octopus vulgaris	1	942.41	943.032		1320	1327	0	(A)NCTSSQRF(N)	NCTSSQRF	0.425297
1705	A0A6P7SI10	CD109 antigen isoform X2 OS=Octopus vulgaris	1	948.523	949.236		31	37	0	(A)RNMKMRL(A)	RNMKMRL	0.614225
1706	A0A6P7SI10	CD109 antigen isoform X2 OS=Octopus vulgaris	1	955.4	955.959		432	439	0	(F)SDNDTKEF(Q)	SDNDTKEF	0.372228
1707	A0A6P7SI10	CD109 antigen isoform X2 OS=Octopus vulgaris	1	964.518	965.235	1Oxidation	31	37	0	(A)RNMKMRL(A)	RNMKMRL	0.614225
1708	A0A6P7SI10	CD109 antigen isoform X2 OS=Octopus vulgaris	1	977.491	978.062		312	319	0	(L)GHRQEHTI(H)	GHRQEHTI	0.098704
1709	A0A6P7SI10	CD109 antigen isoform X2 OS=Octopus vulgaris	1	977.513	978.206		766	773	0	(A)PMKKPTEF(Y)	PMKKPTEF	0.375955
1710	A0A6P7SI10	CD109 antigen isoform X2 OS=Octopus vulgaris	1	980.513	981.235	2Oxidation	31	37	0	(A)RNMKMRL(A)	RNMKMRL	0.614225
1711	A0A6P7SI10	CD109 antigen isoform X2 OS=Octopus vulgaris	1	981.507	982.194		1025	1032	0	(A)KKSMPEVY(I)	KKSMPEVY	0.181875
1712	A0A6P7SI10	CD109 antigen isoform X2 OS=Octopus vulgaris	1	982.604	983.206		442	450	0	(I)PVDGKVRVL(I)	PVDGKVRVL	0.267558
1713	A0A6P7SI10	CD109 antigen isoform X2 OS=Octopus vulgaris	1	992.468	993.067		229	237	0	(L)SDKPTTGTW(H)	SDKPTTGTW	0.442564
1714	A0A6P7SI10	CD109 antigen isoform X2 OS=Octopus vulgaris	1	993.507	994.205	1Oxidation	766	773	0	(A)PMKKPTEF(Y)	PMKKPTEF	0.375955
1715	A0A6P7SI10	CD109 antigen isoform X2 OS=Octopus vulgaris	1	997.502	998.193	1Oxidation	1025	1032	0	(A)KKSMPEVY(I)	KKSMPEVY	0.181875
1716	A0A6P7SI10	CD109 antigen isoform X2 OS=Octopus vulgaris	1	1020.57	1021.21		875	883	0	(L)VKPEGVTKY(F)	VKPEGVTKY	0.0913981
1717	A0A6P7SI10	CD109 antigen isoform X2 OS=Octopus vulgaris	1	1031.52	1032.21		191	199	0	(L)TTVQQPMNI(S)	TTVQQPMNI	0.0846016
1718	A0A6P7SI10	CD109 antigen isoform X2 OS=Octopus vulgaris	1	1035.51	1036.14		1382	1389	0	(L)DEVPREKY(C)	DEVPREKY	0.0978026
1719	A0A6P7SI10	CD109 antigen isoform X2 OS=Octopus vulgaris	1	1042.42	1043.17		1239	1248	0	(I)SSCCDQSVTI(N)	SSCCDQSVTI	0.380641
1720	A0A6P7SI10	CD109 antigen isoform X2 OS=Octopus vulgaris	1	1047.51	1048.21	1Oxidation	191	199	0	(L)TTVQQPMNI(S)	TTVQQPMNI	0.0846016
1721	A0A6P7SI10	CD109 antigen isoform X2 OS=Octopus vulgaris	1	1063.53	1064.14		1305	1313	0	(L)KEEESKSNI(V)	KEEESKSNI	0.0437401
1722	A0A6P7SI10	CD109 antigen isoform X2 OS=Octopus vulgaris	1	1064.55	1065.18		1047	1055	0	(F)VRQSENGKF(F)	VRQSENGKF	0.284764
1723	A0A6P7SI10	CD109 antigen isoform X2 OS=Octopus vulgaris	1	1072.61	1073.24		1194	1202	0	(A)KRNEVEKGL(P)	KRNEVEKGL	0.092679
1724	A0A6P7SI10	CD109 antigen isoform X2 OS=Octopus vulgaris	1	1078.49	1079.29		889	898	0	(I)MMNVTGSEPL(V)	MMNVTGSEPL	0.132871
1725	A0A6P7SI10	CD109 antigen isoform X2 OS=Octopus vulgaris	1	1089.48	1090.14		539	547	0	(F)VEVNDETHF(T)	VEVNDETHF	0.122835
1726	A0A6P7SI10	CD109 antigen isoform X2 OS=Octopus vulgaris	1	1094.49	1095.29	1Oxidation	889	898	0	(I)MMNVTGSEPL(V)	MMNVTGSEPL	0.132871
1727	A0A6P7SI10	CD109 antigen isoform X2 OS=Octopus vulgaris	1	1105.47	1106.2		1177	1186	0	(Y)VEEPDVEMSA(Y)	VEEPDVEMSA	0.111983
1728	A0A6P7SI10	CD109 antigen isoform X2 OS=Octopus vulgaris	1	1109.47	1110.09		1098	1107	0	(L)ESTRNSTDEA(I)	ESTRNSTDEA	0.0420815
1729	A0A6P7SI10	CD109 antigen isoform X2 OS=Octopus vulgaris	1	1109.5	1110.3		370	379	0	(L)TQKSMMSPEA(T)	TQKSMMSPEA	0.110885
1730	A0A6P7SI10	CD109 antigen isoform X2 OS=Octopus vulgaris	1	1110.48	1111.29	2Oxidation	889	898	0	(I)MMNVTGSEPL(V)	MMNVTGSEPL	0.132871
1731	A0A6P7SI10	CD109 antigen isoform X2 OS=Octopus vulgaris	1	1112.52	1113.24		419	427	0	(L)TENDRMHPL(K)	TENDRMHPL	0.207191
1732	A0A6P7SI10	CD109 antigen isoform X2 OS=Octopus vulgaris	1	1116.51	1117.16		1417	1426	0	(Y)DSSESTVKTY(E)	DSSESTVKTY	0.109766
1733	A0A6P7SI10	CD109 antigen isoform X2 OS=Octopus vulgaris	1	1117.57	1118.3		646	657	0	(I)GGMPGSVTKVNA(Y)	GGMPGSVTKVNA	0.240747
1734	A0A6P7SI10	CD109 antigen isoform X2 OS=Octopus vulgaris	1	1121.47	1122.2	1Oxidation	1177	1186	0	(Y)VEEPDVEMSA(Y)	VEEPDVEMSA	0.111983
1735	A0A6P7SI10	CD109 antigen isoform X2 OS=Octopus vulgaris	1	1125.49	1126.3	1Oxidation	370	379	0	(L)TQKSMMSPEA(T)	TQKSMMSPEA	0.110885
1736	A0A6P7SI10	CD109 antigen isoform X2 OS=Octopus vulgaris	1	1128.51	1129.24	1Oxidation	419	427	0	(L)TENDRMHPL(K)	TENDRMHPL	0.207191
1737	A0A6P7SI10	CD109 antigen isoform X2 OS=Octopus vulgaris	1	1133.56	1134.3	1Oxidation	646	657	0	(I)GGMPGSVTKVNA(Y)	GGMPGSVTKVNA	0.240747
1738	A0A6P7SI10	CD109 antigen isoform X2 OS=Octopus vulgaris	1	1141.49	1142.3	2Oxidation	370	379	0	(L)TQKSMMSPEA(T)	TQKSMMSPEA	0.110885
1739	A0A6P7SI10	CD109 antigen isoform X2 OS=Octopus vulgaris	1	1142.6	1143.26		389	398	0	(I)RVSHSSSRNL(K)	RVSHSSSRNL	0.139742
1740	A0A6P7SI10	CD109 antigen isoform X2 OS=Octopus vulgaris	1	1146.6	1147.28		806	815	0	(L)KTDQEVNVTL(L)	KTDQEVNVTL	0.0572708
1741	A0A6P7SI10	CD109 antigen isoform X2 OS=Octopus vulgaris	1	1149.66	1150.44		1162	1170	0	(W)KSMKVKRSW(Y)	KSMKVKRSW	0.273758
1742	A0A6P7SI10	CD109 antigen isoform X2 OS=Octopus vulgaris	1	1150.52	1151.19		1003	1012	0	(F)GERDSRGSTW(L)	GERDSRGSTW	0.353231
1743	A0A6P7SI10	CD109 antigen isoform X2 OS=Octopus vulgaris	1	1165.65	1166.44	1Oxidation	1162	1170	0	(W)KSMKVKRSW(Y)	KSMKVKRSW	0.273758
1744	A0A6P7SI10	CD109 antigen isoform X2 OS=Octopus vulgaris	1	1225.62	1226.45		1273	1283	0	(Y)KHVMPPDTTSI(T)	KHVMPPDTTSI	0.157294
1745	A0A6P7SI10	CD109 antigen isoform X2 OS=Octopus vulgaris	1	1226.58	1227.33		609	619	0	(L)DVHTSPHSTVF(M)	DVHTSPHSTVF	0.268482
1746	A0A6P7SI10	CD109 antigen isoform X2 OS=Octopus vulgaris	1	1241.62	1242.45	1Oxidation	1273	1283	0	(Y)KHVMPPDTTSI(T)	KHVMPPDTTSI	0.157294
1747	A0A6P7SI10	CD109 antigen isoform X2 OS=Octopus vulgaris	1	1325.57	1326.43		862	872	0	(A)SSEMTDEVHKY(V)	SSEMTDEVHKY	0.10419
1748	A0A6P7SI10	CD109 antigen isoform X2 OS=Octopus vulgaris	1	1341.56	1342.43	1Oxidation	862	872	0	(A)SSEMTDEVHKY(V)	SSEMTDEVHKY	0.10419
1749	A0A6P7SI10	CD109 antigen isoform X2 OS=Octopus vulgaris	1	1418.69	1419.67		940	952	0	(L)VRKPSGCGEQNMI(N)	VRKPSGCGEQNMI	0.359674
1750	A0A6P7SI10	CD109 antigen isoform X2 OS=Octopus vulgaris	1	1434.68	1435.67	1Oxidation	940	952	0	(L)VRKPSGCGEQNMI(N)	VRKPSGCGEQNMI	0.359674
1751	A0A6P7SI10	CD109 antigen isoform X2 OS=Octopus vulgaris	1	1475.71	1476.6		213	226	0	(W)TNEHSPSGVVSKSF(Q)	TNEHSPSGVVSKSF	0.162613
1752	A0A6P7SI10	CD109 antigen isoform X2 OS=Octopus vulgaris	1	1600.8	1601.73		703	718	0	(L)KDNGHGGKSSGSKQTI(R)	KDNGHGGKSSGSKQTI	0.261477
1753	A0A6P7SI10	CD109 antigen isoform X2 OS=Octopus vulgaris	1	1734.8	1736.05		452	465	0	(I)DVPEKQNMNMRMEI(L)	DVPEKQNMNMRMEI	0.420451
1754	A0A6P7SI10	CD109 antigen isoform X2 OS=Octopus vulgaris	1	1750.79	1752.05	1Oxidation	452	465	0	(I)DVPEKQNMNMRMEI(L)	DVPEKQNMNMRMEI	0.420451
1755	A0A6P7SI10	CD109 antigen isoform X2 OS=Octopus vulgaris	1	1766.79	1768.05	2Oxidation	452	465	0	(I)DVPEKQNMNMRMEI(L)	DVPEKQNMNMRMEI	0.420451
1756	A0A6P7SI10	CD109 antigen isoform X2 OS=Octopus vulgaris	1	1782.78	1784.05	3Oxidation	452	465	0	(I)DVPEKQNMNMRMEI(L)	DVPEKQNMNMRMEI	0.420451
1757	A0A6P7TBM5	Myosin heavy chain, non-muscle isoform X2 OS=Octopus vulgaris	1	806.371	806.918		90	96	0	(F)NKVEDMA(E)	NKVEDMA	0.0876422
1758	A0A6P7TBM5	Myosin heavy chain, non-muscle isoform X2 OS=Octopus vulgaris	1	806.425	806.896		1396	1402	0	(L)KKTTEEA(E)	KKTTEEA	0.0213319
1759	A0A6P7TBM5	Myosin heavy chain, non-muscle isoform X2 OS=Octopus vulgaris	1	815.485	815.956		1188	1193	0	(L)RNKREL(E)	RNKREL	0.119562
1760	A0A6P7TBM5	Myosin heavy chain, non-muscle isoform X2 OS=Octopus vulgaris	1	816.373	816.848		366	373	0	(L)SPDDVNGI(F)	SPDDVNGI	0.469473
1761	A0A6P7TBM5	Myosin heavy chain, non-muscle isoform X2 OS=Octopus vulgaris	1	819.421	819.895		1656	1662	0	(L)TKQKEDA(V)	TKQKEDA	0.0318104
1762	A0A6P7TBM5	Myosin heavy chain, non-muscle isoform X2 OS=Octopus vulgaris	1	819.457	819.939		1498	1504	0	(I)NEKSTKI(M)	NEKSTKI	0.0602341
1763	A0A6P7TBM5	Myosin heavy chain, non-muscle isoform X2 OS=Octopus vulgaris	1	822.366	822.918	1Oxidation	90	96	0	(F)NKVEDMA(E)	NKVEDMA	0.0876422
1764	A0A6P7TBM5	Myosin heavy chain, non-muscle isoform X2 OS=Octopus vulgaris	1	823.383	823.883		1035	1041	0	(L)VGEEDKF(K)	VGEEDKF	0.148812
1765	A0A6P7TBM5	Myosin heavy chain, non-muscle isoform X2 OS=Octopus vulgaris	1	830.484	830.968		1326	1332	0	(L)NRKVSNL(Q)	NRKVSNL	0.106984
1766	A0A6P7TBM5	Myosin heavy chain, non-muscle isoform X2 OS=Octopus vulgaris	1	834.395	834.866		944	950	0	(L)NDTESRL(E)	NDTESRL	0.128849
1767	A0A6P7TBM5	Myosin heavy chain, non-muscle isoform X2 OS=Octopus vulgaris	1	834.432	834.91		1291	1297	0	(L)DRSKTDL(T)	DRSKTDL	0.164293
1768	A0A6P7TBM5	Myosin heavy chain, non-muscle isoform X2 OS=Octopus vulgaris	1	835.379	835.851		1361	1367	0	(I)TDERDSI(K)	TDERDSI	0.0540233
1769	A0A6P7TBM5	Myosin heavy chain, non-muscle isoform X2 OS=Octopus vulgaris	1	836.411	836.882		1958	1965	0	(I)STVRSSEA(G)	STVRSSEA	0.0387183
1770	A0A6P7TBM5	Myosin heavy chain, non-muscle isoform X2 OS=Octopus vulgaris	1	844.525	845.036		1775	1781	0	(L)VDKNKKL(N)	VDKNKKL	0.131604
1771	A0A6P7TBM5	Myosin heavy chain, non-muscle isoform X2 OS=Octopus vulgaris	1	845.509	846.02		1817	1823	0	(L)KTKVQEL(E)	KTKVQEL	0.0404767
1772	A0A6P7TBM5	Myosin heavy chain, non-muscle isoform X2 OS=Octopus vulgaris	1	846.403	846.984	1Gln->pyro-Glu	1281	1287	0	(L)QEQSMKL(V)	QEQSMKL	0.271729
1773	A0A6P7TBM5	Myosin heavy chain, non-muscle isoform X2 OS=Octopus vulgaris	1	846.468	846.965		1526	1532	0	(W)KKSQNEL(D)	KKSQNEL	0.0789841
1774	A0A6P7TBM5	Myosin heavy chain, non-muscle isoform X2 OS=Octopus vulgaris	1	848.4	849.065		616	622	0	(L)MKNMDPL(N)	MKNMDPL	0.603578
1775	A0A6P7TBM5	Myosin heavy chain, non-muscle isoform X2 OS=Octopus vulgaris	1	850.434	851.015		1242	1248	0	(L)DKMKESL(Q)	DKMKESL	0.104853
1776	A0A6P7TBM5	Myosin heavy chain, non-muscle isoform X2 OS=Octopus vulgaris	1	851.447	851.937		1738	1746	0	(A)SGSVSKSSL(S)	SGSVSKSSL	0.173409
1777	A0A6P7TBM5	Myosin heavy chain, non-muscle isoform X2 OS=Octopus vulgaris	1	852.413	852.988		1009	1016	0	(I)TSDMTGKL(G)	TSDMTGKL	0.249449
1778	A0A6P7TBM5	Myosin heavy chain, non-muscle isoform X2 OS=Octopus vulgaris	1	859.525	860.048		1867	1873	0	(L)DKKVKEL(M)	DKKVKEL	0.0677019
1779	A0A6P7TBM5	Myosin heavy chain, non-muscle isoform X2 OS=Octopus vulgaris	1	862.398	862.983	1Gln->pyro-Glu 1Oxidation	1281	1287	0	(L)QEQSMKL(V)	QEQSMKL	0.271729
1780	A0A6P7TBM5	Myosin heavy chain, non-muscle isoform X2 OS=Octopus vulgaris	1	862.417	862.926		688	694	0	(L)RNTNPNF(V)	RNTNPNF	0.502108
1781	A0A6P7TBM5	Myosin heavy chain, non-muscle isoform X2 OS=Octopus vulgaris	1	863.429	864.014		1281	1287	0	(L)QEQSMKL(V)	QEQSMKL	0.271729
1782	A0A6P7TBM5	Myosin heavy chain, non-muscle isoform X2 OS=Octopus vulgaris	1	864.395	865.064	1Oxidation	616	622	0	(L)MKNMDPL(N)	MKNMDPL	0.603578
1783	A0A6P7TBM5	Myosin heavy chain, non-muscle isoform X2 OS=Octopus vulgaris	1	866.429	867.015	1Oxidation	1242	1248	0	(L)DKMKESL(Q)	DKMKESL	0.104853
1784	A0A6P7TBM5	Myosin heavy chain, non-muscle isoform X2 OS=Octopus vulgaris	1	868.408	868.987	1Oxidation	1009	1016	0	(I)TSDMTGKL(G)	TSDMTGKL	0.249449
1785	A0A6P7TBM5	Myosin heavy chain, non-muscle isoform X2 OS=Octopus vulgaris	1	873.49	873.993		20	26	0	(L)TVDRNRL(T)	TVDRNRL	0.133443
1786	A0A6P7TBM5	Myosin heavy chain, non-muscle isoform X2 OS=Octopus vulgaris	1	879.424	880.014	1Oxidation	1281	1287	0	(L)QEQSMKL(V)	QEQSMKL	0.271729
1787	A0A6P7TBM5	Myosin heavy chain, non-muscle isoform X2 OS=Octopus vulgaris	1	880.39	881.064	2Oxidation	616	622	0	(L)MKNMDPL(N)	MKNMDPL	0.603578
1788	A0A6P7TBM5	Myosin heavy chain, non-muscle isoform X2 OS=Octopus vulgaris	1	883.317	883.977		1316	1323	0	(L)EECDGSML(E)	EECDGSML	0.411715
1789	A0A6P7TBM5	Myosin heavy chain, non-muscle isoform X2 OS=Octopus vulgaris	1	888.49	889.005		1129	1135	0	(L)TKQQRDL(Q)	TKQQRDL	0.113333
1790	A0A6P7TBM5	Myosin heavy chain, non-muscle isoform X2 OS=Octopus vulgaris	1	890.531	891.062		1232	1239	0	(L)DTVKKTKA(S)	DTVKKTKA	0.0406392
1791	A0A6P7TBM5	Myosin heavy chain, non-muscle isoform X2 OS=Octopus vulgaris	1	891.472	892.071		933	939	0	(L)TNRKMEL(E)	TNRKMEL	0.134384
1792	A0A6P7TBM5	Myosin heavy chain, non-muscle isoform X2 OS=Octopus vulgaris	1	895.406	895.956		43	50	0	(W)VPHDSHGF(I)	VPHDSHGF	0.594371
1793	A0A6P7TBM5	Myosin heavy chain, non-muscle isoform X2 OS=Octopus vulgaris	1	899.312	899.977	1Oxidation	1316	1323	0	(L)EECDGSML(E)	EECDGSML	0.411715
1794	A0A6P7TBM5	Myosin heavy chain, non-muscle isoform X2 OS=Octopus vulgaris	1	902.469	902.988		1810	1816	0	(L)ERQNKDL(K)	ERQNKDL	0.0918434
1795	A0A6P7TBM5	Myosin heavy chain, non-muscle isoform X2 OS=Octopus vulgaris	1	903.501	904.02		1747	1753	0	(L)SDEKRRL(E)	SDEKRRL	0.377959
1796	A0A6P7TBM5	Myosin heavy chain, non-muscle isoform X2 OS=Octopus vulgaris	1	907.467	908.071	1Oxidation	933	939	0	(L)TNRKMEL(E)	TNRKMEL	0.134384
1797	A0A6P7TBM5	Myosin heavy chain, non-muscle isoform X2 OS=Octopus vulgaris	1	909.398	909.996		354	361	0	(F)NQTSESML(V)	NQTSESML	0.15535
1798	A0A6P7TBM5	Myosin heavy chain, non-muscle isoform X2 OS=Octopus vulgaris	1	915.548	916.077		1916	1922	0	(L)NTQRRKL(Q)	NTQRRKL	0.150865
1799	A0A6P7TBM5	Myosin heavy chain, non-muscle isoform X2 OS=Octopus vulgaris	1	916.521	917.059		1157	1163	0	(A)EKQKRDL(N)	EKQKRDL	0.0903234
1800	A0A6P7TBM5	Myosin heavy chain, non-muscle isoform X2 OS=Octopus vulgaris	1	918.464	918.988		1105	1111	0	(L)SRREEEL(Q)	SRREEEL	0.081042
1801	A0A6P7TBM5	Myosin heavy chain, non-muscle isoform X2 OS=Octopus vulgaris	1	925.393	925.996	1Oxidation	354	361	0	(F)NQTSESML(V)	NQTSESML	0.15535
1802	A0A6P7TBM5	Myosin heavy chain, non-muscle isoform X2 OS=Octopus vulgaris	1	926.444	926.97		1878	1884	0	(A)EEERRHA(D)	EEERRHA	0.0537547
1803	A0A6P7TBM5	Myosin heavy chain, non-muscle isoform X2 OS=Octopus vulgaris	1	929.469	930.011		1795	1802	0	(A)EKSTSQHL(D)	EKSTSQHL	0.08922
1804	A0A6P7TBM5	Myosin heavy chain, non-muscle isoform X2 OS=Octopus vulgaris	1	931.507	932.033		472	479	0	(L)DRTKRQGA(S)	DRTKRQGA	0.0854417
1805	A0A6P7TBM5	Myosin heavy chain, non-muscle isoform X2 OS=Octopus vulgaris	1	934.532	935.074		1628	1635	0	(A)RTQKTTSI(Q)	RTQKTTSI	0.0347471
1806	A0A6P7TBM5	Myosin heavy chain, non-muscle isoform X2 OS=Octopus vulgaris	1	950.396	951.112	1Gln->pyro-Glu	1575	1582	0	(L)QTMEDCKL(R)	QTMEDCKL	0.266619
1807	A0A6P7TBM5	Myosin heavy chain, non-muscle isoform X2 OS=Octopus vulgaris	1	957.609	958.196		995	1002	0	(A)VDQKVKKL(E)	VDQKVKKL	0.148255
1808	A0A6P7TBM5	Myosin heavy chain, non-muscle isoform X2 OS=Octopus vulgaris	1	966.391	967.111	1Gln->pyro-Glu 1Oxidation	1575	1582	0	(L)QTMEDCKL(R)	QTMEDCKL	0.266619
1809	A0A6P7TBM5	Myosin heavy chain, non-muscle isoform X2 OS=Octopus vulgaris	1	967.422	968.143		1575	1582	0	(L)QTMEDCKL(R)	QTMEDCKL	0.266619
1810	A0A6P7TBM5	Myosin heavy chain, non-muscle isoform X2 OS=Octopus vulgaris	1	967.459	968.02		262	269	0	(I)KNDNSSRF(G)	KNDNSSRF	0.313822
1811	A0A6P7TBM5	Myosin heavy chain, non-muscle isoform X2 OS=Octopus vulgaris	1	968.432	969.001		1512	1518	0	(L)EEERDKY(E)	EEERDKY	0.0609338
1812	A0A6P7TBM5	Myosin heavy chain, non-muscle isoform X2 OS=Octopus vulgaris	1	973.422	973.977	1Gln->pyro-Glu	172	179	0	(L)QDREDQSI(L)	QDREDQSI	0.0793203
1813	A0A6P7TBM5	Myosin heavy chain, non-muscle isoform X2 OS=Octopus vulgaris	1	983.417	984.142	1Oxidation	1575	1582	0	(L)QTMEDCKL(R)	QTMEDCKL	0.266619
1814	A0A6P7TBM5	Myosin heavy chain, non-muscle isoform X2 OS=Octopus vulgaris	1	990.449	991.008		172	179	0	(L)QDREDQSI(L)	QDREDQSI	0.0793203
1815	A0A6P7TBM5	Myosin heavy chain, non-muscle isoform X2 OS=Octopus vulgaris	1	991.473	992.08	1Gln->pyro-Glu	439	446	0	(A)QTKEQVEF(S)	QTKEQVEF	0.0634682
1816	A0A6P7TBM5	Myosin heavy chain, non-muscle isoform X2 OS=Octopus vulgaris	1	993.438	994.181		1055	1062	0	(A)MNEMEVQL(Q)	MNEMEVQL	0.0897298
1817	A0A6P7TBM5	Myosin heavy chain, non-muscle isoform X2 OS=Octopus vulgaris	1	997.565	998.139		1947	1955	0	(L)RPPGRTSRA(I)	RPPGRTSRA	0.346628
1818	A0A6P7TBM5	Myosin heavy chain, non-muscle isoform X2 OS=Octopus vulgaris	1	1008.5	1009.11		439	446	0	(A)QTKEQVEF(S)	QTKEQVEF	0.0634682
1819	A0A6P7TBM5	Myosin heavy chain, non-muscle isoform X2 OS=Octopus vulgaris	1	1009.43	1010.18	1Oxidation	1055	1062	0	(A)MNEMEVQL(Q)	MNEMEVQL	0.0897298
1820	A0A6P7TBM5	Myosin heavy chain, non-muscle isoform X2 OS=Octopus vulgaris	1	1023.48	1024.14		1888	1896	0	(Y)KEQMDKSSA(R)	KEQMDKSSA	0.0679081
1821	A0A6P7TBM5	Myosin heavy chain, non-muscle isoform X2 OS=Octopus vulgaris	1	1025.43	1026.18	2Oxidation	1055	1062	0	(A)MNEMEVQL(Q)	MNEMEVQL	0.0897298
1822	A0A6P7TBM5	Myosin heavy chain, non-muscle isoform X2 OS=Octopus vulgaris	1	1039.47	1040.14	1Oxidation	1888	1896	0	(Y)KEQMDKSSA(R)	KEQMDKSSA	0.0679081
1823	A0A6P7TBM5	Myosin heavy chain, non-muscle isoform X2 OS=Octopus vulgaris	1	1039.55	1040.24		661	669	0	(F)GSRTRKGMF(R)	GSRTRKGMF	0.678199
1824	A0A6P7TBM5	Myosin heavy chain, non-muscle isoform X2 OS=Octopus vulgaris	1	1047.42	1048.01		1765	1773	0	(L)DEEQNNGEI(L)	DEEQNNGEI	0.0768448
1825	A0A6P7TBM5	Myosin heavy chain, non-muscle isoform X2 OS=Octopus vulgaris	1	1047.53	1048.14		865	873	0	(L)SVTNQEEKL(N)	SVTNQEEKL	0.0765626
1826	A0A6P7TBM5	Myosin heavy chain, non-muscle isoform X2 OS=Octopus vulgaris	1	1049.53	1050.17		579	587	0	(L)GHHVTHSKF(E)	GHHVTHSKF	0.295921
1827	A0A6P7TBM5	Myosin heavy chain, non-muscle isoform X2 OS=Octopus vulgaris	1	1055.54	1056.24	1Oxidation	661	669	0	(F)GSRTRKGMF(R)	GSRTRKGMF	0.678199
1828	A0A6P7TBM5	Myosin heavy chain, non-muscle isoform X2 OS=Octopus vulgaris	1	1056.45	1057.14		211	219	0	(A)NNRSSMSNF(H)	NNRSSMSNF	0.429612
1829	A0A6P7TBM5	Myosin heavy chain, non-muscle isoform X2 OS=Octopus vulgaris	1	1060.59	1061.19		294	302	0	(L)EKSRSVRQA(E)	EKSRSVRQA	0.0700844
1830	A0A6P7TBM5	Myosin heavy chain, non-muscle isoform X2 OS=Octopus vulgaris	1	1072.45	1073.14	1Oxidation	211	219	0	(A)NNRSSMSNF(H)	NNRSSMSNF	0.429612
1831	A0A6P7TBM5	Myosin heavy chain, non-muscle isoform X2 OS=Octopus vulgaris	1	1075.51	1076.12		389	397	0	(F)KQERNSDQA(T)	KQERNSDQA	0.0499699
1832	A0A6P7TBM5	Myosin heavy chain, non-muscle isoform X2 OS=Octopus vulgaris	1	1117.66	1118.33		188	197	0	(A)GKTENTKKVI(Q)	GKTENTKKVI	0.067075
1833	A0A6P7TBM5	Myosin heavy chain, non-muscle isoform X2 OS=Octopus vulgaris	1	1123.63	1124.3		429	438	0	(L)KVGRDHVNKA(Q)	KVGRDHVNKA	0.121354
1834	A0A6P7TBM5	Myosin heavy chain, non-muscle isoform X2 OS=Octopus vulgaris	1	1134.47	1135.2		1927	1935	0	(L)DEQMEQNQL(V)	DEQMEQNQL	0.106963
1835	A0A6P7TBM5	Myosin heavy chain, non-muscle isoform X2 OS=Octopus vulgaris	1	1148.52	1149.17		1850	1859	0	(L)DQDNKEKNSA(L)	DQDNKEKNSA	0.0720269
1836	A0A6P7TBM5	Myosin heavy chain, non-muscle isoform X2 OS=Octopus vulgaris	1	1150.47	1151.2	1Oxidation	1927	1935	0	(L)DEQMEQNQL(V)	DEQMEQNQL	0.106963
1837	A0A6P7TBM5	Myosin heavy chain, non-muscle isoform X2 OS=Octopus vulgaris	1	1161.5	1162.16		1372	1380	0	(L)EEEEENRNL(L)	EEEEENRNL	0.0656078
1838	A0A6P7TBM5	Myosin heavy chain, non-muscle isoform X2 OS=Octopus vulgaris	1	1161.65	1162.35		700	709	0	(I)PNHDKRPGKI(E)	PNHDKRPGKI	0.441553
1839	A0A6P7TBM5	Myosin heavy chain, non-muscle isoform X2 OS=Octopus vulgaris	1	1178.57	1179.34		1386	1395	0	(L)EKNQSTMVEL(K)	EKNQSTMVEL	0.0888147
1840	A0A6P7TBM5	Myosin heavy chain, non-muscle isoform X2 OS=Octopus vulgaris	1	1179.58	1180.33		1147	1156	0	(L)DSEKQSRMKA(E)	DSEKQSRMKA	0.160814
1841	A0A6P7TBM5	Myosin heavy chain, non-muscle isoform X2 OS=Octopus vulgaris	1	1194.57	1195.34	1Oxidation	1386	1395	0	(L)EKNQSTMVEL(K)	EKNQSTMVEL	0.0888147
1842	A0A6P7TBM5	Myosin heavy chain, non-muscle isoform X2 OS=Octopus vulgaris	1	1195.51	1196.28		951	960	0	(L)EEEMKNSESL(L)	EEEMKNSESL	0.0672465
1843	A0A6P7TBM5	Myosin heavy chain, non-muscle isoform X2 OS=Octopus vulgaris	1	1195.57	1196.33	1Oxidation	1147	1156	0	(L)DSEKQSRMKA(E)	DSEKQSRMKA	0.160814
1844	A0A6P7TBM5	Myosin heavy chain, non-muscle isoform X2 OS=Octopus vulgaris	1	1204.74	1205.56		1695	1704	0	(F)KDMKKKVKSL(E)	KDMKKKVKSL	0.154021
1845	A0A6P7TBM5	Myosin heavy chain, non-muscle isoform X2 OS=Octopus vulgaris	1	1211.51	1212.28	1Oxidation	951	960	0	(L)EEEMKNSESL(L)	EEEMKNSESL	0.0672465
1846	A0A6P7TBM5	Myosin heavy chain, non-muscle isoform X2 OS=Octopus vulgaris	1	1218.56	1219.26	1Gln->pyro-Glu	1116	1126	0	(L)QKSEDESVSRA(M)	QKSEDESVSRA	0.0960454
1847	A0A6P7TBM5	Myosin heavy chain, non-muscle isoform X2 OS=Octopus vulgaris	1	1220.74	1221.56	1Oxidation	1695	1704	0	(F)KDMKKKVKSL(E)	KDMKKKVKSL	0.154021
1848	A0A6P7TBM5	Myosin heavy chain, non-muscle isoform X2 OS=Octopus vulgaris	1	1235.59	1236.29		1116	1126	0	(L)QKSEDESVSRA(M)	QKSEDESVSRA	0.0960454
1849	A0A6P7TBM5	Myosin heavy chain, non-muscle isoform X2 OS=Octopus vulgaris	1	1245.59	1246.39	1Gln->pyro-Glu	1063	1072	0	(L)QKETQCRQEL(E)	QKETQCRQEL	0.105691
1850	A0A6P7TBM5	Myosin heavy chain, non-muscle isoform X2 OS=Octopus vulgaris	1	1262.62	1263.42		1063	1072	0	(L)QKETQCRQEL(E)	QKETQCRQEL	0.105691
1851	A0A6P7TBM5	Myosin heavy chain, non-muscle isoform X2 OS=Octopus vulgaris	1	1275.62	1276.35		979	988	0	(L)EEEEQSRQKL(Q)	EEEEQSRQKL	0.0684163
1852	A0A6P7TBM5	Myosin heavy chain, non-muscle isoform X2 OS=Octopus vulgaris	1	1306.58	1307.32		1445	1455	0	(L)SEENEDSRVEL(D)	SEENEDSRVEL	0.0858218
1853	A0A6P7TBM5	Myosin heavy chain, non-muscle isoform X2 OS=Octopus vulgaris	1	1318.7	1319.47		1536	1547	0	(L)VSSVDSDKRNVL(D)	VSSVDSDKRNVL	0.18055
1854	A0A6P7TBM5	Myosin heavy chain, non-muscle isoform X2 OS=Octopus vulgaris	1	1384.62	1385.5		338	351	0	(L)SHGSMPVNGVDDVA(E)	SHGSMPVNGVDDVA	0.154043
1855	A0A6P7TBM5	Myosin heavy chain, non-muscle isoform X2 OS=Octopus vulgaris	1	1400.61	1401.5	1Oxidation	338	351	0	(L)SHGSMPVNGVDDVA(E)	SHGSMPVNGVDDVA	0.154043
1856	A0A6P7TBM5	Myosin heavy chain, non-muscle isoform X2 OS=Octopus vulgaris	1	1429.82	1430.66		1266	1276	0	(A)KQESERKRKQI(E)	KQESERKRKQI	0.0923831
1857	A0A6P7TBM5	Myosin heavy chain, non-muscle isoform X2 OS=Octopus vulgaris	1	1548.72	1549.71		220	234	0	(F)HSSGVVSEESVTSMI(Y)	HSSGVVSEESVTSMI	0.174588
1858	A0A6P7TBM5	Myosin heavy chain, non-muscle isoform X2 OS=Octopus vulgaris	1	1564.72	1565.71	1Oxidation	220	234	0	(F)HSSGVVSEESVTSMI(Y)	HSSGVVSEESVTSMI	0.174588
1859	A0A6P7TBM5	Myosin heavy chain, non-muscle isoform X2 OS=Octopus vulgaris	1	1579.66	1580.57		1966	1979	0	(A)GEKEESDEEVEQTA(E)	GEKEESDEEVEQTA	0.0558139
1860	A0A6P7TBM5	Myosin heavy chain, non-muscle isoform X2 OS=Octopus vulgaris	1	1586.9	1587.88		148	160	0	(Y)RGKKRHEVPPHVF(A)	RGKKRHEVPPHVF	0.261771
1861	A0A6P7TBM5	Myosin heavy chain, non-muscle isoform X2 OS=Octopus vulgaris	1	1659.83	1660.79		1091	1104	0	(L)NEKRSQVEDVQSQL(S)	NEKRSQVEDVQSQL	0.0473022
1862	A0A6P7TBM5	Myosin heavy chain, non-muscle isoform X2 OS=Octopus vulgaris	1	1830.86	1832.02	1Gln->pyro-Glu	1206	1220	0	(I)QKGSDQQMHDVRQKY(T)	QKGSDQQMHDVRQKY	0.144749
1863	A0A6P7TBM5	Myosin heavy chain, non-muscle isoform X2 OS=Octopus vulgaris	1	1846.85	1848.02	1Gln->pyro-Glu 1Oxidation	1206	1220	0	(I)QKGSDQQMHDVRQKY(T)	QKGSDQQMHDVRQKY	0.144749
1864	A0A6P7TBM5	Myosin heavy chain, non-muscle isoform X2 OS=Octopus vulgaris	1	1847.88	1849.05		1206	1220	0	(I)QKGSDQQMHDVRQKY(T)	QKGSDQQMHDVRQKY	0.144749
1865	A0A6P7TBM5	Myosin heavy chain, non-muscle isoform X2 OS=Octopus vulgaris	1	1863.88	1865.05	1Oxidation	1206	1220	0	(I)QKGSDQQMHDVRQKY(T)	QKGSDQQMHDVRQKY	0.144749
1866	A0A6P7TBM5	Myosin heavy chain, non-muscle isoform X2 OS=Octopus vulgaris	1	2639.29	2640.94		53	76	0	(A)GCVVEEKGDEVVVEVEETGKRTTF(H)	GCVVEEKGDEVVVEVEETGKRTTF	0.0123168
1867	A0A7E6EZI8	Uncharacterized protein OS=Octopus vulgaris	1	801.421	801.883		5605	5611	0	(I)RSKDPQA(L)	RSKDPQA	0.157252
1868	A0A7E6EZI8	Uncharacterized protein OS=Octopus vulgaris	1	804.308	804.856	1Gln->pyro-Glu	3164	3170	0	(I)QDCEDVL(Y)	QDCEDVL	0.234768
1869	A0A7E6EZI8	Uncharacterized protein OS=Octopus vulgaris	1	805.435	805.98	1Oxidation	2055	2060	0	(A)MRQKNI(P)	MRQKNI	0.153422
1870	A0A7E6EZI8	Uncharacterized protein OS=Octopus vulgaris	1	805.441	805.912		1650	1656	0	(I)KEKDKSA(L)	KEKDKSA	0.044663
1871	A0A7E6EZI8	Uncharacterized protein OS=Octopus vulgaris	1	805.441	805.912		5256	5262	0	(I)KEKDKSA(L)	KEKDKSA	0.044663
1872	A0A7E6EZI8	Uncharacterized protein OS=Octopus vulgaris	1	806.425	806.896		1825	1831	0	(L)SKDKESL(S)	SKDKESL	0.0951397
1873	A0A7E6EZI8	Uncharacterized protein OS=Octopus vulgaris	1	810.472	810.975	1Gln->pyro-Glu	1999	2005	0	(A)QKDKPVI(Q)	QKDKPVI	0.140717
1874	A0A7E6EZI8	Uncharacterized protein OS=Octopus vulgaris	1	814.292	814.851		4587	4592	0	(L)ENMEEY(P)	ENMEEY	0.0734243
1875	A0A7E6EZI8	Uncharacterized protein OS=Octopus vulgaris	1	814.358	814.832		2252	2258	0	(L)ETEVHEA(R)	ETEVHEA	0.0267482
1876	A0A7E6EZI8	Uncharacterized protein OS=Octopus vulgaris	1	818.4	818.867		6397	6403	0	(L)NRDDVSI(D)	NRDDVSI	0.102037
1877	A0A7E6EZI8	Uncharacterized protein OS=Octopus vulgaris	1	821.335	821.886		3164	3170	0	(I)QDCEDVL(Y)	QDCEDVL	0.234768
1878	A0A7E6EZI8	Uncharacterized protein OS=Octopus vulgaris	1	824.426	824.917		142	148	0	(L)KQNKGSY(E)	KQNKGSY	0.109075
1879	A0A7E6EZI8	Uncharacterized protein OS=Octopus vulgaris	1	825.435	825.943	1Met-loss	1	8	0	(-)MVVTKSEY(L)	MVVTKSEY	0.0405375
1880	A0A7E6EZI8	Uncharacterized protein OS=Octopus vulgaris	1	825.447	825.946	1Gln->pyro-Glu	957	963	0	(I)QKDKPNL(E)	QKDKPNL	0.305069
1881	A0A7E6EZI8	Uncharacterized protein OS=Octopus vulgaris	1	827.499	828.005		1999	2005	0	(A)QKDKPVI(Q)	QKDKPVI	0.140717
1882	A0A7E6EZI8	Uncharacterized protein OS=Octopus vulgaris	1	828.385	829.037		153	158	0	(F)RQMCKY(A)	RQMCKY	0.489757
1883	A0A7E6EZI8	Uncharacterized protein OS=Octopus vulgaris	1	830.287	830.85	1Oxidation	4587	4592	0	(L)ENMEEY(P)	ENMEEY	0.0734243
1884	A0A7E6EZI8	Uncharacterized protein OS=Octopus vulgaris	1	833.411	833.881		1476	1482	0	(I)TDQDKRA(L)	TDQDKRA	0.102528
1885	A0A7E6EZI8	Uncharacterized protein OS=Octopus vulgaris	1	833.422	833.884		2730	2739	0	(L)GGGRGGSKSA(S)	GGGRGGSKSA	0.218118
1886	A0A7E6EZI8	Uncharacterized protein OS=Octopus vulgaris	1	834.348	834.819		6351	6357	0	(L)TDNQEDI(R)	TDNQEDI	0.0555589
1887	A0A7E6EZI8	Uncharacterized protein OS=Octopus vulgaris	1	835.452	835.938		3561	3568	0	(L)SKGDKSTI(E)	SKGDKSTI	0.115671
1888	A0A7E6EZI8	Uncharacterized protein OS=Octopus vulgaris	1	837.381	837.976		717	723	0	(I)EEGKPMF(L)	EEGKPMF	0.535047
1889	A0A7E6EZI8	Uncharacterized protein OS=Octopus vulgaris	1	839.473	839.976	1Gln->pyro-Glu	2346	2352	0	(L)QKNRPTL(E)	QKNRPTL	0.281849
1890	A0A7E6EZI8	Uncharacterized protein OS=Octopus vulgaris	1	839.521	840.022		431	437	0	(I)THKRGKI(N)	THKRGKI	0.100316
1891	A0A7E6EZI8	Uncharacterized protein OS=Octopus vulgaris	1	842.473	842.976		957	963	0	(I)QKDKPNL(E)	QKDKPNL	0.305069
1892	A0A7E6EZI8	Uncharacterized protein OS=Octopus vulgaris	1	843.527	844.013		2461	2466	0	(I)RRKDRL(S)	RRKDRL	0.29705
1893	A0A7E6EZI8	Uncharacterized protein OS=Octopus vulgaris	1	844.38	845.036	1Oxidation	153	158	0	(F)RQMCKY(A)	RQMCKY	0.489757
1894	A0A7E6EZI8	Uncharacterized protein OS=Octopus vulgaris	1	844.525	845.036		1014	1020	0	(L)KKKDVNL(L)	KKKDVNL	0.0973442
1895	A0A7E6EZI8	Uncharacterized protein OS=Octopus vulgaris	1	846.479	846.967		3035	3041	0	(A)TRQKDKA(A)	TRQKDKA	0.0522717
1896	A0A7E6EZI8	Uncharacterized protein OS=Octopus vulgaris	1	847.379	847.862		222	230	0	(I)DDGTGSKPA(K)	DDGTGSKPA	0.143929
1897	A0A7E6EZI8	Uncharacterized protein OS=Octopus vulgaris	1	851.345	851.913		5431	5437	0	(A)TMDQDEL(D)	TMDQDEL	0.104325
1898	A0A7E6EZI8	Uncharacterized protein OS=Octopus vulgaris	1	853.376	853.975	1Oxidation	717	723	0	(I)EEGKPMF(L)	EEGKPMF	0.535047
1899	A0A7E6EZI8	Uncharacterized protein OS=Octopus vulgaris	1	856.5	857.006		2346	2352	0	(L)QKNRPTL(E)	QKNRPTL	0.281849
1900	A0A7E6EZI8	Uncharacterized protein OS=Octopus vulgaris	1	857.448	857.947		46	53	0	(I)PRDDKGGI(L)	PRDDKGGI	0.388875
1901	A0A7E6EZI8	Uncharacterized protein OS=Octopus vulgaris	1	857.495	857.994	1Gln->pyro-Glu	2694	2700	0	(A)QKSRSRL(A)	QKSRSRL	0.25416
1902	A0A7E6EZI8	Uncharacterized protein OS=Octopus vulgaris	1	859.511	860.01		4903	4909	0	(I)KNKDKRA(L)	KNKDKRA	0.138736
1903	A0A7E6EZI8	Uncharacterized protein OS=Octopus vulgaris	1	864.399	864.961		4649	4658	0	(L)GGGRGGTMTA(E)	GGGRGGTMTA	0.268448
1904	A0A7E6EZI8	Uncharacterized protein OS=Octopus vulgaris	1	864.41	864.936		6287	6294	0	(L)SPEQVGTF(L)	SPEQVGTF	0.479088
1905	A0A7E6EZI8	Uncharacterized protein OS=Octopus vulgaris	1	865.525	866.057		6304	6310	0	(I)HKDKPKL(E)	HKDKPKL	0.298874
1906	A0A7E6EZI8	Uncharacterized protein OS=Octopus vulgaris	1	866.448	866.958		5930	5935	0	(L)DERRKY(E)	DERRKY	0.143464
1907	A0A7E6EZI8	Uncharacterized protein OS=Octopus vulgaris	1	867.34	867.912	1Oxidation	5431	5437	0	(A)TMDQDEL(D)	TMDQDEL	0.104325
1908	A0A7E6EZI8	Uncharacterized protein OS=Octopus vulgaris	1	867.446	867.98	1Met-loss+Acetyl	1	8	0	(-)MVVTKSEY(L)	MVVTKSEY	0.0405375
1909	A0A7E6EZI8	Uncharacterized protein OS=Octopus vulgaris	1	871.361	871.95		1026	1033	0	(I)NECKSSGF(A)	NECKSSGF	0.305672
1910	A0A7E6EZI8	Uncharacterized protein OS=Octopus vulgaris	1	872.47	872.965		2440	2449	0	(L)GGGRGGVKNA(E)	GGGRGGVKNA	0.204075
1911	A0A7E6EZI8	Uncharacterized protein OS=Octopus vulgaris	1	874.522	875.024		2694	2700	0	(A)QKSRSRL(A)	QKSRSRL	0.25416
1912	A0A7E6EZI8	Uncharacterized protein OS=Octopus vulgaris	1	876.508	877.103		3267	3273	0	(A)MKRKDKA(A)	MKRKDKA	0.110934
1913	A0A7E6EZI8	Uncharacterized protein OS=Octopus vulgaris	1	880.394	880.961	1Oxidation	4649	4658	0	(L)GGGRGGTMTA(E)	GGGRGGTMTA	0.268448
1914	A0A7E6EZI8	Uncharacterized protein OS=Octopus vulgaris	1	887.345	887.946		3633	3640	0	(I)DVCETTGY(P)	DVCETTGY	0.131177
1915	A0A7E6EZI8	Uncharacterized protein OS=Octopus vulgaris	1	891.424	892.025		2961	2969	0	(L)GGTKTPDCL(I)	GGTKTPDCL	0.462963
1916	A0A7E6EZI8	Uncharacterized protein OS=Octopus vulgaris	1	891.435	892.028		2627	2633	0	(L)REEMKQA(R)	REEMKQA	0.0613053
1917	A0A7E6EZI8	Uncharacterized protein OS=Octopus vulgaris	1	891.478	892.003		2850	2858	0	(Y)GGSKTVETL(S)	GGSKTVETL	0.157445
1918	A0A7E6EZI8	Uncharacterized protein OS=Octopus vulgaris	1	892.503	893.102	1Oxidation	3267	3273	0	(A)MKRKDKA(A)	MKRKDKA	0.110934
1919	A0A7E6EZI8	Uncharacterized protein OS=Octopus vulgaris	1	897.501	898.018		5409	5416	0	(L)TGHRRGTL(T)	TGHRRGTL	0.161654
1920	A0A7E6EZI8	Uncharacterized protein OS=Octopus vulgaris	1	904.46	904.964		6278	6286	0	(L)DGGGRSRSL(S)	DGGGRSRSL	0.30681
1921	A0A7E6EZI8	Uncharacterized protein OS=Octopus vulgaris	1	904.5	905.051		486	493	0	(A)RVPGKGQY(M)	RVPGKGQY	0.177406
1922	A0A7E6EZI8	Uncharacterized protein OS=Octopus vulgaris	1	904.514	905.117		3325	3331	0	(A)MKRKDRA(I)	MKRKDRA	0.15031
1923	A0A7E6EZI8	Uncharacterized protein OS=Octopus vulgaris	1	905.494	906.03		4379	4386	0	(I)KEKDVSSL(K)	KEKDVSSL	0.0658805
1924	A0A7E6EZI8	Uncharacterized protein OS=Octopus vulgaris	1	907.43	908.027	1Oxidation	2627	2633	0	(L)REEMKQA(R)	REEMKQA	0.0613053
1925	A0A7E6EZI8	Uncharacterized protein OS=Octopus vulgaris	1	915.34	915.957		2705	2712	0	(I)EECESVGY(P)	EECESVGY	0.0928451
1926	A0A7E6EZI8	Uncharacterized protein OS=Octopus vulgaris	1	915.526	916.072		4728	4735	0	(I)VQKNVQSL(E)	VQKNVQSL	0.064521
1927	A0A7E6EZI8	Uncharacterized protein OS=Octopus vulgaris	1	916.557	917.103		4671	4677	0	(I)EKDKRKL(D)	EKDKRKL	0.118386
1928	A0A7E6EZI8	Uncharacterized protein OS=Octopus vulgaris	1	920.509	921.116	1Oxidation	3325	3331	0	(A)MKRKDRA(I)	MKRKDRA	0.15031
1929	A0A7E6EZI8	Uncharacterized protein OS=Octopus vulgaris	1	921.452	921.985		461	468	0	(L)TTEDNKTL(D)	TTEDNKTL	0.0514009
1930	A0A7E6EZI8	Uncharacterized protein OS=Octopus vulgaris	1	930.537	931.086		3077	3085	0	(Y)GGTKTPRTL(L)	GGTKTPRTL	0.348194
1931	A0A7E6EZI8	Uncharacterized protein OS=Octopus vulgaris	1	931.299	931.912		1836	1843	0	(I)DECEDTGY(L)	DECEDTGY	0.176341
1932	A0A7E6EZI8	Uncharacterized protein OS=Octopus vulgaris	1	932.468	933.012		2403	2410	0	(I)DEKDQGKL(E)	DEKDQGKL	0.205675
1933	A0A7E6EZI8	Uncharacterized protein OS=Octopus vulgaris	1	932.491	933.018		2669	2677	0	(L)RSVTGGREA(L)	RSVTGGREA	0.0751901
1934	A0A7E6EZI8	Uncharacterized protein OS=Octopus vulgaris	1	932.505	933.056		5297	5305	0	(Y)EGNVSVKSL(R)	EGNVSVKSL	0.107254
1935	A0A7E6EZI8	Uncharacterized protein OS=Octopus vulgaris	1	933.511	934.046		4611	4618	0	(A)TKQRDKSA(L)	TKQRDKSA	0.0480426
1936	A0A7E6EZI8	Uncharacterized protein OS=Octopus vulgaris	1	934.47	934.99		1745	1755	0	(L)GGGRGGSKTSA(T)	GGGRGGSKTSA	0.188872
1937	A0A7E6EZI8	Uncharacterized protein OS=Octopus vulgaris	1	935.483	936.059		674	681	0	(L)PSKDKVDF(A)	PSKDKVDF	0.3654
1938	A0A7E6EZI8	Uncharacterized protein OS=Octopus vulgaris	1	941.494	942.063		23	30	0	(F)EKEPTPQL(L)	EKEPTPQL	0.143454
1939	A0A7E6EZI8	Uncharacterized protein OS=Octopus vulgaris	1	943.423	943.954		6436	6443	0	(Y)ERHSESQA(W)	ERHSESQA	0.0519527
1940	A0A7E6EZI8	Uncharacterized protein OS=Octopus vulgaris	1	943.616	944.175		3211	3217	0	(W)RKDRKKI(E)	RKDRKKI	0.099009
1941	A0A7E6EZI8	Uncharacterized protein OS=Octopus vulgaris	1	945.314	945.939		5501	5508	0	(I)DECEETGY(P)	DECEETGY	0.114049
1942	A0A7E6EZI8	Uncharacterized protein OS=Octopus vulgaris	1	947.448	948.054		6101	6109	0	(L)DQMRGGRGA(T)	DQMRGGRGA	0.355681
1943	A0A7E6EZI8	Uncharacterized protein OS=Octopus vulgaris	1	951.445	952.077		5546	5553	0	(A)METKDKEA(L)	METKDKEA	0.0392459
1944	A0A7E6EZI8	Uncharacterized protein OS=Octopus vulgaris	1	953.469	954.034		2328	2336	0	(L)GGHKTPEDL(R)	GGHKTPEDL	0.261151
1945	A0A7E6EZI8	Uncharacterized protein OS=Octopus vulgaris	1	956.476	957.14		1	8	0	(-)MVVTKSEY(L)	MVVTKSEY	0.0405375
1946	A0A7E6EZI8	Uncharacterized protein OS=Octopus vulgaris	1	959.33	959.966		1256	1263	0	(I)EECEETGY(A)	EECEETGY	0.0783651
1947	A0A7E6EZI8	Uncharacterized protein OS=Octopus vulgaris	1	963.442	964.054	1Oxidation	6101	6109	0	(L)DQMRGGRGA(T)	DQMRGGRGA	0.355681
1948	A0A7E6EZI8	Uncharacterized protein OS=Octopus vulgaris	1	967.44	968.077	1Oxidation	5546	5553	0	(A)METKDKEA(L)	METKDKEA	0.0392459
1949	A0A7E6EZI8	Uncharacterized protein OS=Octopus vulgaris	1	971.6	972.183		898	905	0	(I)KQKNKVNL(E)	KQKNKVNL	0.114507
1950	A0A7E6EZI8	Uncharacterized protein OS=Octopus vulgaris	1	972.471	973.14	1Oxidation	1	8	0	(-)MVVTKSEY(L)	MVVTKSEY	0.0405375
1951	A0A7E6EZI8	Uncharacterized protein OS=Octopus vulgaris	1	974.515	975.093		1360	1367	0	(I)EKKNVEDL(K)	EKKNVEDL	0.0540128
1952	A0A7E6EZI8	Uncharacterized protein OS=Octopus vulgaris	1	975.431	976.062		4882	4892	0	(L)GGGRGGDMTPA(A)	GGGRGGDMTPA	0.370981
1953	A0A7E6EZI8	Uncharacterized protein OS=Octopus vulgaris	1	975.526	976.127		702	709	0	(L)KKDKDGVW(K)	KKDKDGVW	0.298129
1954	A0A7E6EZI8	Uncharacterized protein OS=Octopus vulgaris	1	977.49	978.053		5185	5193	0	(L)SSVSVRDDL(Q)	SSVSVRDDL	0.176252
1955	A0A7E6EZI8	Uncharacterized protein OS=Octopus vulgaris	1	979.476	980.132		745	752	0	(I)SKEKMDEI(A)	SKEKMDEI	0.0810346
1956	A0A7E6EZI8	Uncharacterized protein OS=Octopus vulgaris	1	985.416	986.057		4857	4864	0	(I)RDCERSGY(P)	RDCERSGY	0.195106
1957	A0A7E6EZI8	Uncharacterized protein OS=Octopus vulgaris	1	986.538	987.11		5642	5652	0	(L)GGGRGGTKSPL(Q)	GGGRGGTKSPL	0.358813
1958	A0A7E6EZI8	Uncharacterized protein OS=Octopus vulgaris	1	988.356	989.008		1082	1090	0	(L)VDECESSGY(E)	VDECESSGY	0.109901
1959	A0A7E6EZI8	Uncharacterized protein OS=Octopus vulgaris	1	988.579	989.167		4204	4211	0	(I)KERDKTVL(D)	KERDKTVL	0.0971381
1960	A0A7E6EZI8	Uncharacterized protein OS=Octopus vulgaris	1	990.485	991.052		5351	5361	0	(L)SGGSGDKKSPA(Y)	SGGSGDKKSPA	0.253513
1961	A0A7E6EZI8	Uncharacterized protein OS=Octopus vulgaris	1	991.426	992.061	1Oxidation	4882	4892	0	(L)GGGRGGDMTPA(A)	GGGRGGDMTPA	0.370981
1962	A0A7E6EZI8	Uncharacterized protein OS=Octopus vulgaris	1	995.428	996.156		3093	3100	0	(A)MEMRDKDA(L)	MEMRDKDA	0.0950995
1963	A0A7E6EZI8	Uncharacterized protein OS=Octopus vulgaris	1	995.471	996.131	1Oxidation	745	752	0	(I)SKEKMDEI(A)	SKEKMDEI	0.0810346
1964	A0A7E6EZI8	Uncharacterized protein OS=Octopus vulgaris	1	998.486	999.178	1Acetyl	1	8	0	(-)MVVTKSEY(L)	MVVTKSEY	0.0405375
1965	A0A7E6EZI8	Uncharacterized protein OS=Octopus vulgaris	1	1002.53	1003.11		2634	2641	0	(A)RQKQDKEA(L)	RQKQDKEA	0.0502902
1966	A0A7E6EZI8	Uncharacterized protein OS=Octopus vulgaris	1	1002.58	1003.16		3620	3627	0	(A)TRQKDKRA(L)	TRQKDKRA	0.079353
1967	A0A7E6EZI8	Uncharacterized protein OS=Octopus vulgaris	1	1005.59	1006.26		5313	5320	0	(A)MKSKDKRL(L)	MKSKDKRL	0.280293
1968	A0A7E6EZI8	Uncharacterized protein OS=Octopus vulgaris	1	1011.42	1012.16	1Oxidation	3093	3100	0	(A)MEMRDKDA(L)	MEMRDKDA	0.0950995
1969	A0A7E6EZI8	Uncharacterized protein OS=Octopus vulgaris	1	1012.55	1013.15		4845	4852	0	(I)KHKDRESL(E)	KHKDRESL	0.113894
1970	A0A7E6EZI8	Uncharacterized protein OS=Octopus vulgaris	1	1013.42	1014		6520	6530	0	(L)NGTTGGGESSF(G)	NGTTGGGESSF	0.10942
1971	A0A7E6EZI8	Uncharacterized protein OS=Octopus vulgaris	1	1013.59	1014.18		3854	3861	0	(A)TKERNRPL(L)	TKERNRPL	0.115167
1972	A0A7E6EZI8	Uncharacterized protein OS=Octopus vulgaris	1	1014.48	1015.18	1Acetyl 1Oxidation	1	8	0	(-)MVVTKSEY(L)	MVVTKSEY	0.0405375
1973	A0A7E6EZI8	Uncharacterized protein OS=Octopus vulgaris	1	1014.56	1015.16		5722	5729	0	(L)REKDKPEL(E)	REKDKPEL	0.136343
1974	A0A7E6EZI8	Uncharacterized protein OS=Octopus vulgaris	1	1016.54	1017.13		5817	5827	0	(L)GGGTGDKKSPI(F)	GGGTGDKKSPI	0.232979
1975	A0A7E6EZI8	Uncharacterized protein OS=Octopus vulgaris	1	1016.57	1017.18		4319	4327	0	(A)VTQGNKKEL(R)	VTQGNKKEL	0.0629943
1976	A0A7E6EZI8	Uncharacterized protein OS=Octopus vulgaris	1	1017.53	1018.12		782	789	0	(A)EEKRKQEA(L)	EEKRKQEA	0.0316266
1977	A0A7E6EZI8	Uncharacterized protein OS=Octopus vulgaris	1	1019.49	1020.16		2113	2120	0	(A)MRKNDQDL(I)	MRKNDQDL	0.157775
1978	A0A7E6EZI8	Uncharacterized protein OS=Octopus vulgaris	1	1020.64	1021.26		1071	1078	0	(I)KHKNKPRL(E)	KHKNKPRL	0.449741
1979	A0A7E6EZI8	Uncharacterized protein OS=Octopus vulgaris	1	1021.58	1022.26	1Oxidation	5313	5320	0	(A)MKSKDKRL(L)	MKSKDKRL	0.280293
1980	A0A7E6EZI8	Uncharacterized protein OS=Octopus vulgaris	1	1027.42	1028.15	2Oxidation	3093	3100	0	(A)MEMRDKDA(L)	MEMRDKDA	0.0950995
1981	A0A7E6EZI8	Uncharacterized protein OS=Octopus vulgaris	1	1027.53	1028.12	1Gln->pyro-Glu	859	867	0	(I)QKRDSRSPA(T)	QKRDSRSPA	0.13835
1982	A0A7E6EZI8	Uncharacterized protein OS=Octopus vulgaris	1	1029.44	1030.04		231	239	0	(A)KSEDSDVSY(D)	KSEDSDVSY	0.0879156
1983	A0A7E6EZI8	Uncharacterized protein OS=Octopus vulgaris	1	1031.61	1032.23		57	65	0	(Y)PTTKSKKEI(F)	PTTKSKKEI	0.0469979
1984	A0A7E6EZI8	Uncharacterized protein OS=Octopus vulgaris	1	1033.55	1034.23		4028	4036	0	(A)MREGDKGKL(D)	MREGDKGKL	0.214362
1985	A0A7E6EZI8	Uncharacterized protein OS=Octopus vulgaris	1	1035.49	1036.16	1Oxidation	2113	2120	0	(A)MRKNDQDL(I)	MRKNDQDL	0.157775
1986	A0A7E6EZI8	Uncharacterized protein OS=Octopus vulgaris	1	1036.44	1037.14	1Gln->pyro-Glu	340	348	0	(I)QGNVDMDKF(L)	QGNVDMDKF	0.530507
1987	A0A7E6EZI8	Uncharacterized protein OS=Octopus vulgaris	1	1038.46	1039.22		3503	3511	0	(A)MEQKDMGSL(L)	MEQKDMGSL	0.235905
1988	A0A7E6EZI8	Uncharacterized protein OS=Octopus vulgaris	1	1039.52	1040.13		3795	3803	0	(A)VQHGDKDQL(E)	VQHGDKDQL	0.170989
1989	A0A7E6EZI8	Uncharacterized protein OS=Octopus vulgaris	1	1041.4	1042.01		500	508	0	(A)KEDDEEGGY(P)	KEDDEEGGY	0.115272
1990	A0A7E6EZI8	Uncharacterized protein OS=Octopus vulgaris	1	1044.55	1045.15		859	867	0	(I)QKRDSRSPA(T)	QKRDSRSPA	0.13835
1991	A0A7E6EZI8	Uncharacterized protein OS=Octopus vulgaris	1	1047.6	1048.23		3912	3920	0	(A)VKTKDKSEL(D)	VKTKDKSEL	0.0513776
1992	A0A7E6EZI8	Uncharacterized protein OS=Octopus vulgaris	1	1048.57	1049.18		1707	1715	0	(A)TRSKDKSNL(E)	TRSKDKSNL	0.086088
1993	A0A7E6EZI8	Uncharacterized protein OS=Octopus vulgaris	1	1049.54	1050.23	1Oxidation	4028	4036	0	(A)MREGDKGKL(D)	MREGDKGKL	0.214362
1994	A0A7E6EZI8	Uncharacterized protein OS=Octopus vulgaris	1	1052.44	1053.14	1Gln->pyro-Glu 1Oxidation	340	348	0	(I)QGNVDMDKF(L)	QGNVDMDKF	0.530507
1995	A0A7E6EZI8	Uncharacterized protein OS=Octopus vulgaris	1	1053.47	1054.17		340	348	0	(I)QGNVDMDKF(L)	QGNVDMDKF	0.530507
1996	A0A7E6EZI8	Uncharacterized protein OS=Octopus vulgaris	1	1054.45	1055.22	1Oxidation	3503	3511	0	(A)MEQKDMGSL(L)	MEQKDMGSL	0.235905
1997	A0A7E6EZI8	Uncharacterized protein OS=Octopus vulgaris	1	1054.54	1055.19		409	416	0	(L)PQNPRKEW(G)	PQNPRKEW	0.508385
1998	A0A7E6EZI8	Uncharacterized protein OS=Octopus vulgaris	1	1056.58	1057.2	1Gln->pyro-Glu	4086	4094	0	(A)QTGRNKEKL(E)	QTGRNKEKL	0.113858
1999	A0A7E6EZI8	Uncharacterized protein OS=Octopus vulgaris	1	1059.55	1060.27		2919	2927	0	(A)MKQKEPGEL(A)	MKQKEPGEL	0.144558
[truncated: 37,607 more rows]

## Sheet: Trypsin
Table S6. Bioactive peptides digestions (trypsin and pepsin) using MS-Digest software
Accesion	Description	Number	m/z (mi)	m/z (av)	Modifications	Start	End	Sequence	Peptide Ranked
A0A6P7SER3	Hemocyanin 1-like, partial OS=Octopus vulgaris	1	811.325	811.851	1Oxidation	1322	1328	(K)DMTTDGR(Y)	0.194292
A0A6P7SER3	Hemocyanin 1-like, partial OS=Octopus vulgaris	1	862.503	863.051		609	615	(R)LFEKPTK(G)	0.239295
A0A6P7SER3	Hemocyanin 1-like, partial OS=Octopus vulgaris	1	870.468	870.987		2440	2447	(K)TSADVHLK(L)	0.131057
A0A6P7SER3	Hemocyanin 1-like, partial OS=Octopus vulgaris	1	898.442	899	1Gln->pyro-Glu	1698	1705	(K)QGHLADFK(H)	0.500382
A0A6P7SER3	Hemocyanin 1-like, partial OS=Octopus vulgaris	1	913.547	914.099		2541	2549	(K)IAAEGAIIR(K)	0.255735
A0A6P7SER3	Hemocyanin 1-like, partial OS=Octopus vulgaris	1	915.468	916.03		1698	1705	(K)QGHLADFK(H)	0.500382
A0A6P7SER3	Hemocyanin 1-like, partial OS=Octopus vulgaris	1	922.551	923.153		2838	2845	(R)VFAGFLLR(T)	0.873199
A0A6P7SER3	Hemocyanin 1-like, partial OS=Octopus vulgaris	1	926.433	926.967		2831	2837	(K)EIQHEDR(V)	0.0708055
A0A6P7SER3	Hemocyanin 1-like, partial OS=Octopus vulgaris	1	926.469	927.011		1205	1213	(R)AHGATDQVK(A)	0.121467
A0A6P7SER3	Hemocyanin 1-like, partial OS=Octopus vulgaris	1	931.449	931.992		337	343	(K)EHQQHPR(A)	0.208421
A0A6P7SER3	Hemocyanin 1-like, partial OS=Octopus vulgaris	1	940.499	941.075		2889	2896	(K)YDITTSLK(H)	0.105251
A0A6P7SER3	Hemocyanin 1-like, partial OS=Octopus vulgaris	1	947.443	947.983		2134	2141	(R)NVDSLDER(D)	0.148285
A0A6P7SER3	Hemocyanin 1-like, partial OS=Octopus vulgaris	1	955.525	956.136		22	29	(R)FSNLFLSK(A)	0.722717
A0A6P7SER3	Hemocyanin 1-like, partial OS=Octopus vulgaris	1	961.429	962.073		453	461	(K)DADMAPVDK(T)	0.244536
A0A6P7SER3	Hemocyanin 1-like, partial OS=Octopus vulgaris	1	977.424	978.072	1Oxidation	453	461	(K)DADMAPVDK(T)	0.244536
A0A6P7SER3	Hemocyanin 1-like, partial OS=Octopus vulgaris	1	988.531	989.12		292	300	(R)DTNPISLTK(D)	0.148554
A0A6P7SER3	Hemocyanin 1-like, partial OS=Octopus vulgaris	1	1009.52	1010.14		1651	1658	(R)YEITDQLK(L)	0.0884679
A0A6P7SER3	Hemocyanin 1-like, partial OS=Octopus vulgaris	1	1014.47	1015.14		510	518	(K)CPEPDAINR(V)	0.581859
A0A6P7SER3	Hemocyanin 1-like, partial OS=Octopus vulgaris	1	1046.52	1047.22		361	370	(R)VAVCVPTDDK(R)	0.121497
A0A6P7SER3	Hemocyanin 1-like, partial OS=Octopus vulgaris	1	1052.49	1053.12		899	907	(K)ALQAYEDDK(S)	0.130294
A0A6P7SER3	Hemocyanin 1-like, partial OS=Octopus vulgaris	1	1062.51	1063.16		2676	2684	(R)AQLFDDPEK(G)	0.357011
A0A6P7SER3	Hemocyanin 1-like, partial OS=Octopus vulgaris	1	1093.58	1094.33		2479	2487	(K)MDITHVIHK(M)	0.123338
A0A6P7SER3	Hemocyanin 1-like, partial OS=Octopus vulgaris	1	1109.58	1110.33	1Oxidation	2479	2487	(K)MDITHVIHK(M)	0.123338
A0A6P7SER3	Hemocyanin 1-like, partial OS=Octopus vulgaris	1	1122.56	1123.32		1977	1985	(K)LSKPEDMFR(Y)	0.681946
A0A6P7SER3	Hemocyanin 1-like, partial OS=Octopus vulgaris	1	1138.56	1139.32	1Oxidation	1977	1985	(K)LSKPEDMFR(Y)	0.681946
A0A6P7SER3	Hemocyanin 1-like, partial OS=Octopus vulgaris	1	1177.57	1178.26		1706	1715	(K)HEESNGHLVR(K)	0.167584
A0A6P7SER3	Hemocyanin 1-like, partial OS=Octopus vulgaris	1	1188.55	1189.27		2900	2909	(R)LDAHDDFDIK(V)	0.484096
A0A6P7SER3	Hemocyanin 1-like, partial OS=Octopus vulgaris	1	1194.61	1195.33		1424	1433	(K)ISFLNTETNR(D)	0.148203
A0A6P7SER3	Hemocyanin 1-like, partial OS=Octopus vulgaris	1	1201.64	1202.36		2551	2561	(K)NVNSLTPTDIK(D)	0.087971
A0A6P7SER3	Hemocyanin 1-like, partial OS=Octopus vulgaris	1	1201.71	1202.49		1595	1605	(R)IFAGFLLHGVK(A)	0.745444
A0A6P7SER3	Hemocyanin 1-like, partial OS=Octopus vulgaris	1	1218.65	1219.43		1856	1865	(K)YLYEHPVLGK(Q)	0.27796
A0A6P7SER3	Hemocyanin 1-like, partial OS=Octopus vulgaris	1	1223.72	1224.6		771	781	(R)VFVGFLLMGIK(T)	0.78756
A0A6P7SER3	Hemocyanin 1-like, partial OS=Octopus vulgaris	1	1224.63	1225.4	1Gln->pyro-Glu	1195	1204	(K)QSALVEYYIR(A)	0.40663
A0A6P7SER3	Hemocyanin 1-like, partial OS=Octopus vulgaris	1	1239.72	1240.6	1Oxidation	771	781	(R)VFVGFLLMGIK(T)	0.78756
A0A6P7SER3	Hemocyanin 1-like, partial OS=Octopus vulgaris	1	1241.65	1242.43		1195	1204	(K)QSALVEYYIR(A)	0.40663
A0A6P7SER3	Hemocyanin 1-like, partial OS=Octopus vulgaris	1	1241.73	1242.56		2429	2439	(R)VFASFLLFGIK(T)	0.859627
A0A6P7SER3	Hemocyanin 1-like, partial OS=Octopus vulgaris	1	1242.7	1243.5		1094	1103	(R)VWAIWQALQK(F)	0.500964
A0A6P7SER3	Hemocyanin 1-like, partial OS=Octopus vulgaris	1	1242.7	1243.5		2751	2760	(R)IWAVWQALQK(Y)	0.481862
A0A6P7SER3	Hemocyanin 1-like, partial OS=Octopus vulgaris	1	1245.66	1246.48		2142	2152	(R)DIQNLMAALTR(V)	0.281219
A0A6P7SER3	Hemocyanin 1-like, partial OS=Octopus vulgaris	1	1245.74	1246.55		258	267	(R)LFVIWQALQK(H)	0.357082
A0A6P7SER3	Hemocyanin 1-like, partial OS=Octopus vulgaris	1	1255.68	1256.56		1184	1194	(R)VFATFMLEGIK(Q)	0.380683
A0A6P7SER3	Hemocyanin 1-like, partial OS=Octopus vulgaris	1	1261.66	1262.48	1Oxidation	2142	2152	(R)DIQNLMAALTR(V)	0.281219
A0A6P7SER3	Hemocyanin 1-like, partial OS=Octopus vulgaris	1	1271.67	1272.56	1Oxidation	1184	1194	(R)VFATFMLEGIK(Q)	0.380683
A0A6P7SER3	Hemocyanin 1-like, partial OS=Octopus vulgaris	1	1289.72	1290.51		950	960	(R)LLTINFENGLR(R)	0.361539
A0A6P7SER3	Hemocyanin 1-like, partial OS=Octopus vulgaris	1	1298.7	1299.48		1659	1669	(K)LLGLNQNSHFR(V)	0.317991
A0A6P7SER3	Hemocyanin 1-like, partial OS=Octopus vulgaris	1	1311.58	1312.34		2570	2581	(K)VQADSSDNGYQK(I)	0.144201
A0A6P7SER3	Hemocyanin 1-like, partial OS=Octopus vulgaris	1	1342.72	1343.58		1411	1421	(R)TLHIEPNPFFK(G)	0.479985
A0A6P7SER3	Hemocyanin 1-like, partial OS=Octopus vulgaris	1	1342.73	1343.58		1506	1515	(R)IWAIWQELQR(Y)	0.493818
A0A6P7SER3	Hemocyanin 1-like, partial OS=Octopus vulgaris	1	1342.75	1343.62		1930	1939	(R)LWVIWQELQK(L)	0.314624
A0A6P7SER3	Hemocyanin 1-like, partial OS=Octopus vulgaris	1	1343.64	1344.43		472	482	(R)SLTTEEEHELR(I)	0.0582651
A0A6P7SER3	Hemocyanin 1-like, partial OS=Octopus vulgaris	1	1354.64	1355.52		1109	1120	(R)YNSANCAIETLR(K)	0.299479
A0A6P7SER3	Hemocyanin 1-like, partial OS=Octopus vulgaris	1	1371.64	1372.48		870	880	(K)ESDVVFDELYR(S)	0.249523
A0A6P7SER3	Hemocyanin 1-like, partial OS=Octopus vulgaris	1	1392.73	1393.66		35	47	(K)FLLCGSAEGNLIR(K)	0.612015
A0A6P7SER3	Hemocyanin 1-like, partial OS=Octopus vulgaris	1	1398.81	1399.73		1686	1697	(K)IFPHATIIYVPK(Q)	0.40928
A0A6P7SER3	Hemocyanin 1-like, partial OS=Octopus vulgaris	1	1409.69	1410.64		2198	2208	(R)VYLLHFEDSMR(R)	0.311004
A0A6P7SER3	Hemocyanin 1-like, partial OS=Octopus vulgaris	1	1413.73	1414.57		1672	1685	(K)TEVTAVNGSSIHAK(I)	0.0595927
A0A6P7SER3	Hemocyanin 1-like, partial OS=Octopus vulgaris	1	1419.76	1420.62		2121	2132	(K)DIDVDIPLNHIR(R)	0.426503
A0A6P7SER3	Hemocyanin 1-like, partial OS=Octopus vulgaris	1	1422.67	1423.6		2763	2775	(R)GLPYNSANCEINK(L)	0.432831
A0A6P7SER3	Hemocyanin 1-like, partial OS=Octopus vulgaris	1	1425.68	1426.64	1Oxidation	2198	2208	(R)VYLLHFEDSMR(R)	0.311004
A0A6P7SER3	Hemocyanin 1-like, partial OS=Octopus vulgaris	1	1482.69	1483.59		2253	2264	(R)GYIEHEDTYTVR(D)	0.108488
A0A6P7SER3	Hemocyanin 1-like, partial OS=Octopus vulgaris	1	1482.69	1483.63		1140	1151	(R)EHSVPFDVFDYK(K)	0.425977
A0A6P7SER3	Hemocyanin 1-like, partial OS=Octopus vulgaris	1	1486.82	1487.76		1783	1794	(R)LFVVQFEQALHR(H)	0.25951
A0A6P7SER3	Hemocyanin 1-like, partial OS=Octopus vulgaris	1	1497.76	1498.69		2386	2398	(R)AAATPQHLFNYHK(L)	0.364979
A0A6P7SER3	Hemocyanin 1-like, partial OS=Octopus vulgaris	1	1502.86	1503.79		1367	1379	(R)LYVALVENELLAR(G)	0.163824
A0A6P7SER3	Hemocyanin 1-like, partial OS=Octopus vulgaris	1	1504.82	1505.83		535	547	(R)LVVMQFEDALIAR(G)	0.223851
A0A6P7SER3	Hemocyanin 1-like, partial OS=Octopus vulgaris	1	1517.73	1518.68		164	176	(K)NVFYSGDIAFEQK(V)	0.184582
A0A6P7SER3	Hemocyanin 1-like, partial OS=Octopus vulgaris	1	1520.81	1521.83	1Oxidation	535	547	(R)LVVMQFEDALIAR(G)	0.223851
A0A6P7SER3	Hemocyanin 1-like, partial OS=Octopus vulgaris	1	1520.85	1521.82		682	693	(R)LWAVWQALQIHR(G)	0.621166
A0A6P7SER3	Hemocyanin 1-like, partial OS=Octopus vulgaris	1	1541.84	1542.85		1721	1734	(R)LSLSEMNSLVHALK(R)	0.198506
A0A6P7SER3	Hemocyanin 1-like, partial OS=Octopus vulgaris	1	1550.82	1551.8		2342	2353	(R)LWAIWQALQEHR(K)	0.497207
A0A6P7SER3	Hemocyanin 1-like, partial OS=Octopus vulgaris	1	1557.83	1558.85	1Oxidation	1721	1734	(R)LSLSEMNSLVHALK(R)	0.198506
A0A6P7SER3	Hemocyanin 1-like, partial OS=Octopus vulgaris	1	1559.75	1560.74		884	897	(R)DVSSLTHADMNTLR(K)	0.240933
A0A6P7SER3	Hemocyanin 1-like, partial OS=Octopus vulgaris	1	1567.82	1568.74		1304	1317	(K)NLNSLNTGHIESLR(N)	0.152247
A0A6P7SER3	Hemocyanin 1-like, partial OS=Octopus vulgaris	1	1575.74	1576.74	1Oxidation	884	897	(R)DVSSLTHADMNTLR(K)	0.240933
A0A6P7SER3	Hemocyanin 1-like, partial OS=Octopus vulgaris	1	1603.81	1604.88		1606	1620	(K)ASADVHIYICVPTSK(H)	0.28087
A0A6P7SER3	Hemocyanin 1-like, partial OS=Octopus vulgaris	1	1611.77	1612.81		2846	2860	(R)TIGQSADVNFDICTK(D)	0.258529
A0A6P7SER3	Hemocyanin 1-like, partial OS=Octopus vulgaris	1	1651.78	1652.94		1942	1956	(R)GLSAYESHCALELMK(V)	0.550752
A0A6P7SER3	Hemocyanin 1-like, partial OS=Octopus vulgaris	1	1667.78	1668.94	1Oxidation	1942	1956	(R)GLSAYESHCALELMK(V)	0.550752
A0A6P7SER3	Hemocyanin 1-like, partial OS=Octopus vulgaris	1	1667.83	1668.92		821	835	(K)YEITGSLAELGLDMR(A)	0.26236
A0A6P7SER3	Hemocyanin 1-like, partial OS=Octopus vulgaris	1	1683.83	1684.92	1Oxidation	821	835	(K)YEITGSLAELGLDMR(A)	0.26236
A0A6P7SER3	Hemocyanin 1-like, partial OS=Octopus vulgaris	1	1749.79	1750.88		2210	2224	(R)HGSSVATPYWDWTDK(L)	0.451294
A0A6P7SER3	Hemocyanin 1-like, partial OS=Octopus vulgaris	1	1770.87	1771.94		2654	2668	(K)ENNPFHHAHIDVVNK(D)	0.243457
A0A6P7SER3	Hemocyanin 1-like, partial OS=Octopus vulgaris	1	1798.85	1800.06		1214	1229	(K)AGEFYVLGSANEMPWK(F)	0.80437
A0A6P7SER3	Hemocyanin 1-like, partial OS=Octopus vulgaris	1	1814.84	1816.05	1Oxidation	1214	1229	(K)AGEFYVLGSANEMPWK(F)	0.80437
A0A6P7SER3	Hemocyanin 1-like, partial OS=Octopus vulgaris	1	1816.92	1818.05		493	509	(K)SIDGYQALAEFHGLPAK(C)	0.451155
A0A6P7SER3	Hemocyanin 1-like, partial OS=Octopus vulgaris	1	1867.83	1869.22		519	534	(R)VACCVHGMSTFPHWHR(L)	0.751841
A0A6P7SER3	Hemocyanin 1-like, partial OS=Octopus vulgaris	1	1883.83	1885.21	1Oxidation	519	534	(R)VACCVHGMSTFPHWHR(L)	0.751841
A0A6P7SER3	Hemocyanin 1-like, partial OS=Octopus vulgaris	1	1887.91	1889.15		1329	1345	(R)YEEIAAFHGLPAQCPNK(D)	0.51975
A0A6P7SER3	Hemocyanin 1-like, partial OS=Octopus vulgaris	1	1903.84	1905.25		1767	1782	(R)HACCLHGMATFPHWHR(L)	0.868454
A0A6P7SER3	Hemocyanin 1-like, partial OS=Octopus vulgaris	1	1919.84	1921.25	1Oxidation	1767	1782	(R)HACCLHGMATFPHWHR(L)	0.868454
A0A6P7SER3	Hemocyanin 1-like, partial OS=Octopus vulgaris	1	1947.03	1948.3		2515	2532	(K)VLDSSSLPTPTMIYVPAR(D)	0.243434
A0A6P7SER3	Hemocyanin 1-like, partial OS=Octopus vulgaris	1	1952.87	1954.14		2403	2418	(K)YDNLDFHGMDIDQLEK(T)	0.196157
A0A6P7SER3	Hemocyanin 1-like, partial OS=Octopus vulgaris	1	1953.82	1955.27		934	949	(K)YACCHHGMATFPHWHR(L)	0.799969
A0A6P7SER3	Hemocyanin 1-like, partial OS=Octopus vulgaris	1	1953.88	1955.35		2182	2197	(K)YACCLHGMPVFPHWHR(V)	0.90265
A0A6P7SER3	Hemocyanin 1-like, partial OS=Octopus vulgaris	1	1963.02	1964.3	1Oxidation	2515	2532	(K)VLDSSSLPTPTMIYVPAR(D)	0.243434
A0A6P7SER3	Hemocyanin 1-like, partial OS=Octopus vulgaris	1	1968.86	1970.13	1Oxidation	2403	2418	(K)YDNLDFHGMDIDQLEK(T)	0.196157
A0A6P7SER3	Hemocyanin 1-like, partial OS=Octopus vulgaris	1	1969.82	1971.27	1Oxidation	934	949	(K)YACCHHGMATFPHWHR(L)	0.799969
A0A6P7SER3	Hemocyanin 1-like, partial OS=Octopus vulgaris	1	1969.88	1971.35	1Oxidation	2182	2197	(K)YACCLHGMPVFPHWHR(V)	0.90265
A0A6P7SER3	Hemocyanin 1-like, partial OS=Octopus vulgaris	1	2029.08	2030.3		49	66	(K)SVETLTEDEVLNLQVALR(V)	0.130143
A0A6P7SER3	Hemocyanin 1-like, partial OS=Octopus vulgaris	1	2084.94	2086.49		1350	1366	(K)VYTCCIHGMPTFPHWHR(L)	0.651943
A0A6P7SER3	Hemocyanin 1-like, partial OS=Octopus vulgaris	1	2100.94	2102.48	1Oxidation	1350	1366	(K)VYTCCIHGMPTFPHWHR(L)	0.651943
A0A6P7SER3	Hemocyanin 1-like, partial OS=Octopus vulgaris	1	2107.17	2108.46		2776	2794	(K)LAKPLKPFNLDSNHNAVTK(A)	0.451269
A0A6P7SER3	Hemocyanin 1-like, partial OS=Octopus vulgaris	1	2126.03	2127.46		1121	1139	(R)KPMSPFSLTSDINVDSMTR(E)	0.41218
A0A6P7SER3	Hemocyanin 1-like, partial OS=Octopus vulgaris	1	2139.07	2140.37		2265	2283	(R)DIRPELFEISGGEGSTLYR(Q)	0.494038
A0A6P7SER3	Hemocyanin 1-like, partial OS=Octopus vulgaris	1	2142.02	2143.46	1Oxidation	1121	1139	(R)KPMSPFSLTSDINVDSMTR(E)	0.41218
A0A6P7SER3	Hemocyanin 1-like, partial OS=Octopus vulgaris	1	2148.2	2149.51		2094	2114	(K)IVAQNGTELPAGILPEATVVR(I)	0.064444
A0A6P7SER3	Hemocyanin 1-like, partial OS=Octopus vulgaris	1	2151.08	2152.43		1153	1170	(K)NFHYEYDVLEINGLSIPK(L)	0.269322
A0A6P7SER3	Hemocyanin 1-like, partial OS=Octopus vulgaris	1	2158.02	2159.46	2Oxidation	1121	1139	(R)KPMSPFSLTSDINVDSMTR(E)	0.41218
A0A6P7SER3	Hemocyanin 1-like, partial OS=Octopus vulgaris	1	2196.03	2197.39		1244	1260	(K)EAHLHYNDQYHIEYHVK(D)	0.0789397
A0A6P7SER3	Hemocyanin 1-like, partial OS=Octopus vulgaris	1	2202.17	2203.56		1957	1976	(K)VPLKPFSFGAPYNLNAHTTK(L)	0.674362
A0A6P7SER3	Hemocyanin 1-like, partial OS=Octopus vulgaris	1	2335.22	2336.66		2071	2091	(K)IEITDVLANNNLAFDSPFTIK(T)	0.00790863
A0A6P7SER3	Hemocyanin 1-like, partial OS=Octopus vulgaris	1	2378.08	2379.76		270	291	(R)GLDGSANCGLNMFHKPMEPFGR(D)	0.665452
A0A6P7SER3	Hemocyanin 1-like, partial OS=Octopus vulgaris	1	2394.08	2395.76	1Oxidation	270	291	(R)GLDGSANCGLNMFHKPMEPFGR(D)	0.665452
A0A6P7SER3	Hemocyanin 1-like, partial OS=Octopus vulgaris	1	2410.07	2411.76	2Oxidation	270	291	(R)GLDGSANCGLNMFHKPMEPFGR(D)	0.665452
A0A6P7SER3	Hemocyanin 1-like, partial OS=Octopus vulgaris	1	2424.14	2425.88		92	113	(K)APDGSTVVCCLHGMPTFPLWHR(L)	0.467262
A0A6P7SER3	Hemocyanin 1-like, partial OS=Octopus vulgaris	1	2440.14	2441.88	1Oxidation	92	113	(K)APDGSTVVCCLHGMPTFPLWHR(L)	0.467262
A0A6P7SER3	Hemocyanin 1-like, partial OS=Octopus vulgaris	1	2470.21	2471.81		1741	1764	(K)SSDGFEAIASFHALPPLCPNPTAK(H)	0.455363
A0A6P7SER3	Hemocyanin 1-like, partial OS=Octopus vulgaris	1	2501.31	2502.89		2914	2936	(K)SIDGHTLPNSYLTPPTVFFVPAK(G)	0.0248309
A0A6P7SER3	Hemocyanin 1-like, partial OS=Octopus vulgaris	1	2505.24	2506.79		1548	1568	(R)ITLTHSTPNDVFDYQNVLHYK(Y)	0.0941263
A0A6P7SER3	Hemocyanin 1-like, partial OS=Octopus vulgaris	1	2523.23	2524.77		1829	1850	(K)IESHNPFNHGHISFISEDTITK(R)	0.0255361
A0A6P7SER3	Hemocyanin 1-like, partial OS=Octopus vulgaris	1	2578.1	2579.8		2158	2181	(K)SDHGFQTIASYHGSTMCPSPDDPK(Y)	0.276058
A0A6P7SER3	Hemocyanin 1-like, partial OS=Octopus vulgaris	1	2594.09	2595.8	1Oxidation	2158	2181	(K)SDHGFQTIASYHGSTMCPSPDDPK(Y)	0.276058
A0A6P7SER3	Hemocyanin 1-like, partial OS=Octopus vulgaris	1	2597.31	2598.93		1569	1589	(K)YDTLTFFDLTITQLEHLIEER(K)	0.0377633
A0A6P7SER3	Hemocyanin 1-like, partial OS=Octopus vulgaris	1	2612.33	2614		581	602	(K)EVKPNPFFHAPVEFLHNDVFTK(R)	0.0339479
A0A6P7SER3	Hemocyanin 1-like, partial OS=Octopus vulgaris	1	2622.16	2623.9		67	91	(R)VMQDDASPTGFQAIAAYHGEPADCK(A)	0.250611
A0A6P7SER3	Hemocyanin 1-like, partial OS=Octopus vulgaris	1	2626.25	2627.89		2231	2252	(R)LLGDPDYYDAWTDNVIENPFLR(G)	0.407145
A0A6P7SER3	Hemocyanin 1-like, partial OS=Octopus vulgaris	1	2638.15	2639.9	1Oxidation	67	91	(R)VMQDDASPTGFQAIAAYHGEPADCK(A)	0.250611
A0A6P7SER3	Hemocyanin 1-like, partial OS=Octopus vulgaris	1	2726.35	2727.96		782	809	(K)TSANVDITVDSAGNTYNAGSITILGGSK(E)	0.0491634
A0A6P7SER3	Hemocyanin 1-like, partial OS=Octopus vulgaris	1	2746.27	2748.02		908	933	(K)SPNGYQQVAAFHGSTQWCPSPDAAVK(Y)	0.251208
A0A6P7SER3	Hemocyanin 1-like, partial OS=Octopus vulgaris	1	2781.15	2783.11		2861	2885	(K)DGDCAFGGTFCILGGEHEMFWAFDR(L)	0.416247
A0A6P7SER3	Hemocyanin 1-like, partial OS=Octopus vulgaris	1	2797.15	2799.11	1Oxidation	2861	2885	(K)DGDCAFGGTFCILGGEHEMFWAFDR(L)	0.416247
A0A6P7SER3	Hemocyanin 1-like, partial OS=Octopus vulgaris	1	2817.44	2819.21		962	985	(R)NGYQNGIPYWDWTRPISELPALVK(E)	0.200392
A0A6P7SER3	Hemocyanin 1-like, partial OS=Octopus vulgaris	1	2865.34	2867.3		2318	2341	(K)YAMSSLVYSSFDPLFYIHHSMVDR(L)	0.0971568
A0A6P7SER3	Hemocyanin 1-like, partial OS=Octopus vulgaris	1	2881.33	2883.29	1Oxidation	2318	2341	(K)YAMSSLVYSSFDPLFYIHHSMVDR(L)	0.0971568
A0A6P7SER3	Hemocyanin 1-like, partial OS=Octopus vulgaris	1	2897.33	2899.29	2Oxidation	2318	2341	(K)YAMSSLVYSSFDPLFYIHHSMVDR(L)	0.0971568
A0A6P7SER3	Hemocyanin 1-like, partial OS=Octopus vulgaris	1	3044.58	3046.53		2488	2514	(K)MHIPLEDLYVHGSTIHLEVVIETVDGK(V)	0.0324503
A0A6P7SER3	Hemocyanin 1-like, partial OS=Octopus vulgaris	1	3048.39	3050.36		1480	1505	(R)DPHSMSSLDFTAYDPIFFLHHSNVDR(I)	0.234552
A0A6P7SER3	Hemocyanin 1-like, partial OS=Octopus vulgaris	1	3060.57	3062.53	1Oxidation	2488	2514	(K)MHIPLEDLYVHGSTIHLEVVIETVDGK(V)	0.0324503
A0A6P7SER3	Hemocyanin 1-like, partial OS=Octopus vulgaris	1	3061.32	3063.33		1621	1647	(K)HEENCAHEAGVFSVLGGESEMPWQFDR(T)	0.134561
A0A6P7SER3	Hemocyanin 1-like, partial OS=Octopus vulgaris	1	3064.39	3066.36	1Oxidation	1480	1505	(R)DPHSMSSLDFTAYDPIFFLHHSNVDR(I)	0.234552
A0A6P7SER3	Hemocyanin 1-like, partial OS=Octopus vulgaris	1	3065.38	3067.33		1988	2012	(K)DNFHYEYDILDTNSMSIDQIEAYIR(H)	0.0469663
A0A6P7SER3	Hemocyanin 1-like, partial OS=Octopus vulgaris	1	3077.32	3079.33	1Oxidation	1621	1647	(K)HEENCAHEAGVFSVLGGESEMPWQFDR(T)	0.134561
A0A6P7SER3	Hemocyanin 1-like, partial OS=Octopus vulgaris	1	3080.48	3082.55		2360	2385	(K)AYCALEQLSFPMKPFSWETNPNLHTR(A)	0.177142
A0A6P7SER3	Hemocyanin 1-like, partial OS=Octopus vulgaris	1	3081.38	3083.33	1Oxidation	1988	2012	(K)DNFHYEYDILDTNSMSIDQIEAYIR(H)	0.0469663
A0A6P7SER3	Hemocyanin 1-like, partial OS=Octopus vulgaris	1	3096.47	3098.55	1Oxidation	2360	2385	(K)AYCALEQLSFPMKPFSWETNPNLHTR(A)	0.177142
A0A6P7SER3	Hemocyanin 1-like, partial OS=Octopus vulgaris	1	3114.44	3116.46		232	257	(R)FAHSMSSLEYTSYDPLFFLHHSNVER(L)	0.10014
A0A6P7SER3	Hemocyanin 1-like, partial OS=Octopus vulgaris	1	3130.44	3132.46	1Oxidation	232	257	(R)FAHSMSSLEYTSYDPLFFLHHSNVER(L)	0.10014
A0A6P7SER3	Hemocyanin 1-like, partial OS=Octopus vulgaris	1	3137.52	3139.48		1904	1929	(K)EELSLNHLHYAAYDPLFFLHHSNVDR(L)	0.109358
A0A6P7SER3	Hemocyanin 1-like, partial OS=Octopus vulgaris	1	3140.35	3142.49		2448	2475	(K)LCNDTTCEDAGVVFVLGGDNEMPWHFDR(T)	0.122046
A0A6P7SER3	Hemocyanin 1-like, partial OS=Octopus vulgaris	1	3156.35	3158.49	1Oxidation	2448	2475	(K)LCNDTTCEDAGVVFVLGGDNEMPWHFDR(T)	0.122046
A0A6P7SER3	Hemocyanin 1-like, partial OS=Octopus vulgaris	1	3268.6	3270.74		1519	1547	(K)LPYNEANCALPLLNVPMRPFSNTTANHDR(I)	0.457338
A0A6P7SER3	Hemocyanin 1-like, partial OS=Octopus vulgaris	1	3284.59	3286.74	1Oxidation	1519	1547	(K)LPYNEANCALPLLNVPMRPFSNTTANHDR(I)	0.457338
A0A6P7SER3	Hemocyanin 1-like, partial OS=Octopus vulgaris	1	3294.48	3296.47		986	1015	(K)EETYLDENGEAHPNPFFSGVIDEAGAQTTR(A)	0.043117
A0A6P7SER3	Hemocyanin 1-like, partial OS=Octopus vulgaris	1	3411.56	3413.77		728	756	(R)HAVPTEVYDYQSDLHYTYDTLFFGGMSVR(E)	0.103394
A0A6P7SER3	Hemocyanin 1-like, partial OS=Octopus vulgaris	1	3427.56	3429.77	1Oxidation	728	756	(R)HAVPTEVYDYQSDLHYTYDTLFFGGMSVR(E)	0.103394
A0A6P7SER3	Hemocyanin 1-like, partial OS=Octopus vulgaris	1	3451.84	3453.98		836	868	(R)ADYSITLHITDINGTALPSTAIPDPIVIFTPGK(K)	0.0266661
A0A6P7SER3	Hemocyanin 1-like, partial OS=Octopus vulgaris	1	3454.81	3457.06		694	723	(R)GKPYKPYCALSEVHRPLKPFAFEPPLNNNK(H)	0.343717
A0A6P7SER3	Hemocyanin 1-like, partial OS=Octopus vulgaris	1	3556.72	3558.96		1380	1410	(R)GSGVAVPYWDWIQPFDQLPALVNEATYYNSR(T)	0.3784
A0A6P7SER3	Hemocyanin 1-like, partial OS=Octopus vulgaris	1	3626.65	3628.98		2801	2830	(K)TTFNYHDLGYDYDNLNFHGMTIPELEEHLK(E)	0.0161733
A0A6P7SER3	Hemocyanin 1-like, partial OS=Octopus vulgaris	1	3642.65	3644.98	1Oxidation	2801	2830	(K)TTFNYHDLGYDYDNLNFHGMTIPELEEHLK(E)	0.0161733
A0A6P7SER3	Hemocyanin 1-like, partial OS=Octopus vulgaris	1	3724.81	3727.14		548	580	(R)GSQIGVPYWDWTKPSSELPPLVAAETYEDPYTK(E)	0.595736
A0A6P7SER3	Hemocyanin 1-like, partial OS=Octopus vulgaris	1	3746.72	3749.19		305	336	(K)AVDLFDYNELGYDYDDLHLNGMDIPQLDTLMK(E)	0.01344
A0A6P7SER3	Hemocyanin 1-like, partial OS=Octopus vulgaris	1	3762.72	3765.19	1Oxidation	305	336	(K)AVDLFDYNELGYDYDDLHLNGMDIPQLDTLMK(E)	0.01344
A0A6P7SER3	Hemocyanin 1-like, partial OS=Octopus vulgaris	1	3778.71	3781.19	2Oxidation	305	336	(K)AVDLFDYNELGYDYDDLHLNGMDIPQLDTLMK(E)	0.01344
A0A6P7SER3	Hemocyanin 1-like, partial OS=Octopus vulgaris	1	3822.88	3825.36	1Gln->pyro-Glu	2620	2653	(K)QMEDALVAHGSHIGIPYWDWTTTFANLPVLVTEK(E)	0.0207982
A0A6P7SER3	Hemocyanin 1-like, partial OS=Octopus vulgaris	1	3838.88	3841.36	1Gln->pyro-Glu 1Oxidation	2620	2653	(K)QMEDALVAHGSHIGIPYWDWTTTFANLPVLVTEK(E)	0.0207982
A0A6P7SER3	Hemocyanin 1-like, partial OS=Octopus vulgaris	1	3839.91	3842.39		2620	2653	(K)QMEDALVAHGSHIGIPYWDWTTTFANLPVLVTEK(E)	0.0207982
A0A6P7SER3	Hemocyanin 1-like, partial OS=Octopus vulgaris	1	3854.73	3857.44		2582	2615	(K)IASYHGIPLSCHYPNGTAYACCQHGMVTFPHWHR(L)	0.197377
A0A6P7SER3	Hemocyanin 1-like, partial OS=Octopus vulgaris	1	3855.91	3858.39	1Oxidation	2620	2653	(K)QMEDALVAHGSHIGIPYWDWTTTFANLPVLVTEK(E)	0.0207982
A0A6P7SER3	Hemocyanin 1-like, partial OS=Octopus vulgaris	1	3868.87	3871.39		1795	1828	(R)HGATVGVPYWDWTRPISEIPAFIASEMYSDPFTK(I)	0.132429
A0A6P7SER3	Hemocyanin 1-like, partial OS=Octopus vulgaris	1	3870.73	3873.44	1Oxidation	2582	2615	(K)IASYHGIPLSCHYPNGTAYACCQHGMVTFPHWHR(L)	0.197377
A0A6P7SER3	Hemocyanin 1-like, partial OS=Octopus vulgaris	1	3884.86	3887.39	1Oxidation	1795	1828	(R)HGATVGVPYWDWTRPISEIPAFIASEMYSDPFTK(I)	0.132429
A0A6P7SER3	Hemocyanin 1-like OS=Octopus vulgaris	1	811.325	811.851	1Oxidation	4205	4211	(K)DMTTDGR(Y)	0.194292
A0A6P7SER3	Hemocyanin 1-like OS=Octopus vulgaris	1	859.5	860.007		1	8	(-)SISGNLIR(K)	0.401288
A0A6P7SER3	Hemocyanin 1-like OS=Octopus vulgaris	1	862.503	863.051		570	576	(R)LFEKPTK(G)	0.239295
A0A6P7SER3	Hemocyanin 1-like OS=Octopus vulgaris	1	862.503	863.051		3492	3498	(R)LFEKPTK(G)	0.239295
A0A6P7SER3	Hemocyanin 1-like OS=Octopus vulgaris	1	870.468	870.987		2401	2408	(K)TSADVHLK(L)	0.131057
A0A6P7SER3	Hemocyanin 1-like OS=Octopus vulgaris	1	870.468	870.987		5323	5330	(K)TSADVHLK(L)	0.131057
A0A6P7SER3	Hemocyanin 1-like OS=Octopus vulgaris	1	898.442	899	1Gln->pyro-Glu	1659	1666	(K)QGHLADFK(H)	0.500382
A0A6P7SER3	Hemocyanin 1-like OS=Octopus vulgaris	1	898.442	899	1Gln->pyro-Glu	4581	4588	(K)QGHLADFK(H)	0.500382
A0A6P7SER3	Hemocyanin 1-like OS=Octopus vulgaris	1	901.51	902.044	1Acetyl	1	8	(-)SISGNLIR(K)	0.401288
A0A6P7SER3	Hemocyanin 1-like OS=Octopus vulgaris	1	913.547	914.099		2502	2510	(K)IAAEGAIIR(K)	0.255735
A0A6P7SER3	Hemocyanin 1-like OS=Octopus vulgaris	1	913.547	914.099		5424	5432	(K)IAAEGAIIR(K)	0.255735
A0A6P7SER3	Hemocyanin 1-like OS=Octopus vulgaris	1	915.468	916.03		1659	1666	(K)QGHLADFK(H)	0.500382
A0A6P7SER3	Hemocyanin 1-like OS=Octopus vulgaris	1	915.468	916.03		4581	4588	(K)QGHLADFK(H)	0.500382
A0A6P7SER3	Hemocyanin 1-like OS=Octopus vulgaris	1	922.551	923.153		2799	2806	(R)VFAGFLLR(T)	0.873199
A0A6P7SER3	Hemocyanin 1-like OS=Octopus vulgaris	1	922.551	923.153		5721	5728	(R)VFAGFLLR(T)	0.873199
A0A6P7SER3	Hemocyanin 1-like OS=Octopus vulgaris	1	926.433	926.967		2792	2798	(K)EIQHEDR(V)	0.0708055
A0A6P7SER3	Hemocyanin 1-like OS=Octopus vulgaris	1	926.433	926.967		5714	5720	(K)EIQHEDR(V)	0.0708055
A0A6P7SER3	Hemocyanin 1-like OS=Octopus vulgaris	1	926.469	927.011		1166	1174	(R)AHGATDQVK(A)	0.121467
A0A6P7SER3	Hemocyanin 1-like OS=Octopus vulgaris	1	926.469	927.011		4088	4096	(R)AHGATDQVK(A)	0.121467
A0A6P7SER3	Hemocyanin 1-like OS=Octopus vulgaris	1	926.483	927.048		5772	5779	(K)YDITSSLK(Q)	0.129729
A0A6P7SER3	Hemocyanin 1-like OS=Octopus vulgaris	1	931.449	931.992		298	304	(K)EHQQHPR(A)	0.208421
A0A6P7SER3	Hemocyanin 1-like OS=Octopus vulgaris	1	931.449	931.992		3220	3226	(K)EHQQHPR(A)	0.208421
A0A6P7SER3	Hemocyanin 1-like OS=Octopus vulgaris	1	940.499	941.075		2850	2857	(K)YDITTSLK(H)	0.105251
A0A6P7SER3	Hemocyanin 1-like OS=Octopus vulgaris	1	947.443	947.983		2095	2102	(R)NVDSLDER(D)	0.148285
A0A6P7SER3	Hemocyanin 1-like OS=Octopus vulgaris	1	947.443	947.983		5017	5024	(R)NVDSLDER(D)	0.148285
A0A6P7SER3	Hemocyanin 1-like OS=Octopus vulgaris	1	961.429	962.073		414	422	(K)DADMAPVDK(T)	0.244536
A0A6P7SER3	Hemocyanin 1-like OS=Octopus vulgaris	1	977.424	978.072	1Oxidation	414	422	(K)DADMAPVDK(T)	0.244536
A0A6P7SER3	Hemocyanin 1-like OS=Octopus vulgaris	1	988.531	989.12		253	261	(R)DTNPISLTK(D)	0.148554
A0A6P7SER3	Hemocyanin 1-like OS=Octopus vulgaris	1	988.531	989.12		3175	3183	(R)DTNPISLTK(D)	0.148554
A0A6P7SER3	Hemocyanin 1-like OS=Octopus vulgaris	1	989.436	990.086		3336	3344	(K)DADMAPVDR(T)	0.379712
A0A6P7SER3	Hemocyanin 1-like OS=Octopus vulgaris	1	1005.43	1006.09	1Oxidation	3336	3344	(K)DADMAPVDR(T)	0.379712
A0A6P7SER3	Hemocyanin 1-like OS=Octopus vulgaris	1	1009.52	1010.14		1612	1619	(R)YEITDQLK(L)	0.0884679
A0A6P7SER3	Hemocyanin 1-like OS=Octopus vulgaris	1	1009.52	1010.14		4534	4541	(R)YEITDQLK(L)	0.0884679
A0A6P7SER3	Hemocyanin 1-like OS=Octopus vulgaris	1	1014.47	1015.14		471	479	(K)CPEPDAINR(V)	0.581859
A0A6P7SER3	Hemocyanin 1-like OS=Octopus vulgaris	1	1014.47	1015.14		3393	3401	(K)CPEPDAINR(V)	0.581859
A0A6P7SER3	Hemocyanin 1-like OS=Octopus vulgaris	1	1038.55	1039.18		4307	4315	(K)ISFLNSETK(R)	0.143635
A0A6P7SER3	Hemocyanin 1-like OS=Octopus vulgaris	1	1046.52	1047.22		322	331	(R)VAVCVPTDDK(R)	0.121497
A0A6P7SER3	Hemocyanin 1-like OS=Octopus vulgaris	1	1046.52	1047.22		3244	3253	(R)VAVCVPTDDK(R)	0.121497
A0A6P7SER3	Hemocyanin 1-like OS=Octopus vulgaris	1	1052.49	1053.12		860	868	(K)ALQAYEDDK(S)	0.130294
A0A6P7SER3	Hemocyanin 1-like OS=Octopus vulgaris	1	1052.49	1053.12		3782	3790	(K)ALQAYEDDK(S)	0.130294
A0A6P7SER3	Hemocyanin 1-like OS=Octopus vulgaris	1	1062.51	1063.16		2637	2645	(R)AQLFDDPEK(G)	0.357011
A0A6P7SER3	Hemocyanin 1-like OS=Octopus vulgaris	1	1062.51	1063.16		5559	5567	(R)AQLFDDPEK(G)	0.357011
A0A6P7SER3	Hemocyanin 1-like OS=Octopus vulgaris	1	1073.51	1074.31		2898	2906	(K)GHLEEVMMK(I)	0.304724
A0A6P7SER3	Hemocyanin 1-like OS=Octopus vulgaris	1	1089.51	1090.31	1Oxidation	2898	2906	(K)GHLEEVMMK(I)	0.304724
A0A6P7SER3	Hemocyanin 1-like OS=Octopus vulgaris	1	1093.58	1094.33		2440	2448	(K)MDITHVIHK(M)	0.123338
A0A6P7SER3	Hemocyanin 1-like OS=Octopus vulgaris	1	1093.58	1094.33		5362	5370	(K)MDITHVIHK(M)	0.123338
A0A6P7SER3	Hemocyanin 1-like OS=Octopus vulgaris	1	1105.5	1106.31	2Oxidation	2898	2906	(K)GHLEEVMMK(I)	0.304724
A0A6P7SER3	Hemocyanin 1-like OS=Octopus vulgaris	1	1109.58	1110.33	1Oxidation	2440	2448	(K)MDITHVIHK(M)	0.123338
A0A6P7SER3	Hemocyanin 1-like OS=Octopus vulgaris	1	1109.58	1110.33	1Oxidation	5362	5370	(K)MDITHVIHK(M)	0.123338
A0A6P7SER3	Hemocyanin 1-like OS=Octopus vulgaris	1	1122.56	1123.32		1938	1946	(K)LSKPEDMFR(Y)	0.681946
A0A6P7SER3	Hemocyanin 1-like OS=Octopus vulgaris	1	1122.56	1123.32		4860	4868	(K)LSKPEDMFR(Y)	0.681946
A0A6P7SER3	Hemocyanin 1-like OS=Octopus vulgaris	1	1138.56	1139.32	1Oxidation	1938	1946	(K)LSKPEDMFR(Y)	0.681946
A0A6P7SER3	Hemocyanin 1-like OS=Octopus vulgaris	1	1138.56	1139.32	1Oxidation	4860	4868	(K)LSKPEDMFR(Y)	0.681946
A0A6P7SER3	Hemocyanin 1-like OS=Octopus vulgaris	1	1154.55	1155.22		1667	1676	(K)HEESNGNLVR(K)	0.167621
A0A6P7SER3	Hemocyanin 1-like OS=Octopus vulgaris	1	1154.55	1155.22		4589	4598	(K)HEESNGNLVR(K)	0.167621
A0A6P7SER3	Hemocyanin 1-like OS=Octopus vulgaris	1	1180.6	1181.3		1385	1394	(K)ISFLNSETNR(D)	0.177854
A0A6P7SER3	Hemocyanin 1-like OS=Octopus vulgaris	1	1188.55	1189.27		2861	2870	(R)LDAHDDFDIK(V)	0.484096
A0A6P7SER3	Hemocyanin 1-like OS=Octopus vulgaris	1	1201.64	1202.36		2512	2522	(K)NVNSLTPTDIK(D)	0.087971
A0A6P7SER3	Hemocyanin 1-like OS=Octopus vulgaris	1	1201.64	1202.36		5434	5444	(K)NVNSLTPTDIK(D)	0.087971
A0A6P7SER3	Hemocyanin 1-like OS=Octopus vulgaris	1	1201.71	1202.49		1556	1566	(R)IFAGFLLHGVK(A)	0.745444
A0A6P7SER3	Hemocyanin 1-like OS=Octopus vulgaris	1	1201.71	1202.49		4478	4488	(R)IFAGFLLHGVK(A)	0.745444
A0A6P7SER3	Hemocyanin 1-like OS=Octopus vulgaris	1	1202.57	1203.3		5783	5792	(R)LDAHDDFEIK(V)	0.39034
A0A6P7SER3	Hemocyanin 1-like OS=Octopus vulgaris	1	1223.72	1224.6		732	742	(R)VFVGFLLMGIK(T)	0.78756
A0A6P7SER3	Hemocyanin 1-like OS=Octopus vulgaris	1	1223.72	1224.6		3654	3664	(R)VFVGFLLMGIK(T)	0.78756
A0A6P7SER3	Hemocyanin 1-like OS=Octopus vulgaris	1	1224.63	1225.4	1Gln->pyro-Glu	1156	1165	(K)QSALVEYYIR(A)	0.40663
A0A6P7SER3	Hemocyanin 1-like OS=Octopus vulgaris	1	1224.63	1225.4	1Gln->pyro-Glu	4078	4087	(K)QSALVEYYIR(A)	0.40663
A0A6P7SER3	Hemocyanin 1-like OS=Octopus vulgaris	1	1239.72	1240.6	1Oxidation	732	742	(R)VFVGFLLMGIK(T)	0.78756
A0A6P7SER3	Hemocyanin 1-like OS=Octopus vulgaris	1	1239.72	1240.6	1Oxidation	3654	3664	(R)VFVGFLLMGIK(T)	0.78756
A0A6P7SER3	Hemocyanin 1-like OS=Octopus vulgaris	1	1241.65	1242.43		1156	1165	(K)QSALVEYYIR(A)	0.40663
A0A6P7SER3	Hemocyanin 1-like OS=Octopus vulgaris	1	1241.65	1242.43		4078	4087	(K)QSALVEYYIR(A)	0.40663
A0A6P7SER3	Hemocyanin 1-like OS=Octopus vulgaris	1	1241.73	1242.56		2390	2400	(R)VFASFLLFGIK(T)	0.859627
A0A6P7SER3	Hemocyanin 1-like OS=Octopus vulgaris	1	1241.73	1242.56		5312	5322	(R)VFASFLLFGIK(T)	0.859627
A0A6P7SER3	Hemocyanin 1-like OS=Octopus vulgaris	1	1242.7	1243.5		1055	1064	(R)VWAIWQALQK(F)	0.500964
A0A6P7SER3	Hemocyanin 1-like OS=Octopus vulgaris	1	1242.7	1243.5		2712	2721	(R)IWAVWQALQK(Y)	0.481862
A0A6P7SER3	Hemocyanin 1-like OS=Octopus vulgaris	1	1242.7	1243.5		3977	3986	(R)VWAIWQALQK(F)	0.500964
A0A6P7SER3	Hemocyanin 1-like OS=Octopus vulgaris	1	1242.7	1243.5		5634	5643	(R)IWAVWQALQK(Y)	0.481862
A0A6P7SER3	Hemocyanin 1-like OS=Octopus vulgaris	1	1245.66	1246.48		2103	2113	(R)DIQNLMAALTR(V)	0.281219
A0A6P7SER3	Hemocyanin 1-like OS=Octopus vulgaris	1	1245.66	1246.48		5025	5035	(R)DIQNLMAALTR(V)	0.281219
A0A6P7SER3	Hemocyanin 1-like OS=Octopus vulgaris	1	1245.74	1246.55		219	228	(R)LFVIWQALQK(H)	0.357082
A0A6P7SER3	Hemocyanin 1-like OS=Octopus vulgaris	1	1245.74	1246.55		3141	3150	(R)LFVIWQALQK(H)	0.357082
A0A6P7SER3	Hemocyanin 1-like OS=Octopus vulgaris	1	1255.68	1256.56		1145	1155	(R)VFATFMLEGIK(Q)	0.380683
A0A6P7SER3	Hemocyanin 1-like OS=Octopus vulgaris	1	1255.68	1256.56		4067	4077	(R)VFATFMLEGIK(Q)	0.380683
A0A6P7SER3	Hemocyanin 1-like OS=Octopus vulgaris	1	1261.66	1262.48	1Oxidation	2103	2113	(R)DIQNLMAALTR(V)	0.281219
A0A6P7SER3	Hemocyanin 1-like OS=Octopus vulgaris	1	1261.66	1262.48	1Oxidation	5025	5035	(R)DIQNLMAALTR(V)	0.281219
A0A6P7SER3	Hemocyanin 1-like OS=Octopus vulgaris	1	1271.67	1272.56	1Oxidation	1145	1155	(R)VFATFMLEGIK(Q)	0.380683
A0A6P7SER3	Hemocyanin 1-like OS=Octopus vulgaris	1	1271.67	1272.56	1Oxidation	4067	4077	(R)VFATFMLEGIK(Q)	0.380683
A0A6P7SER3	Hemocyanin 1-like OS=Octopus vulgaris	1	1289.72	1290.51		911	921	(R)LLTINFENGLR(R)	0.361539
A0A6P7SER3	Hemocyanin 1-like OS=Octopus vulgaris	1	1289.72	1290.51		3833	3843	(R)LLTINFENGLR(R)	0.361539
A0A6P7SER3	Hemocyanin 1-like OS=Octopus vulgaris	1	1298.7	1299.48		1620	1630	(K)LLGLNQNSHFR(V)	0.317991
A0A6P7SER3	Hemocyanin 1-like OS=Octopus vulgaris	1	1298.7	1299.48		4542	4552	(K)LLGLNQNSHFR(I)	0.317991
A0A6P7SER3	Hemocyanin 1-like OS=Octopus vulgaris	1	1311.58	1312.34		2531	2542	(K)VQADSSDNGYQK(I)	0.144201
A0A6P7SER3	Hemocyanin 1-like OS=Octopus vulgaris	1	1311.58	1312.34		5453	5464	(K)VQADSSDNGYQK(I)	0.144201
A0A6P7SER3	Hemocyanin 1-like OS=Octopus vulgaris	1	1342.72	1343.58		1372	1382	(R)TLHIEPNPFFK(G)	0.479985
A0A6P7SER3	Hemocyanin 1-like OS=Octopus vulgaris	1	1342.72	1343.58		4294	4304	(R)TLHIEPNPFFK(G)	0.479985
A0A6P7SER3	Hemocyanin 1-like OS=Octopus vulgaris	1	1342.73	1343.58		1467	1476	(R)IWAIWQELQR(Y)	0.493818
A0A6P7SER3	Hemocyanin 1-like OS=Octopus vulgaris	1	1342.73	1343.58		4389	4398	(R)IWAIWQELQR(Y)	0.493818
A0A6P7SER3	Hemocyanin 1-like OS=Octopus vulgaris	1	1342.75	1343.62		1891	1900	(R)LWVIWQELQK(L)	0.314624
A0A6P7SER3	Hemocyanin 1-like OS=Octopus vulgaris	1	1342.75	1343.62		4813	4822	(R)LWVIWQELQK(L)	0.314624
A0A6P7SER3	Hemocyanin 1-like OS=Octopus vulgaris	1	1343.64	1344.43		433	443	(R)SLTTEEEHELR(I)	0.0582651
A0A6P7SER3	Hemocyanin 1-like OS=Octopus vulgaris	1	1354.64	1355.52		1070	1081	(R)YNSANCAIETLR(K)	0.299479
A0A6P7SER3	Hemocyanin 1-like OS=Octopus vulgaris	1	1354.64	1355.52		3992	4003	(R)YNSANCAIETLR(K)	0.299479
A0A6P7SER3	Hemocyanin 1-like OS=Octopus vulgaris	1	1355.68	1356.48		3355	3365	(R)SLTIEEEHELR(I)	0.0829114
A0A6P7SER3	Hemocyanin 1-like OS=Octopus vulgaris	1	1371.64	1372.48		831	841	(K)ESDVVFDELYR(S)	0.249523
A0A6P7SER3	Hemocyanin 1-like OS=Octopus vulgaris	1	1371.64	1372.48		3753	3763	(K)ESDVVFDELYR(S)	0.249523
A0A6P7SER3	Hemocyanin 1-like OS=Octopus vulgaris	1	1409.69	1410.64		2159	2169	(R)VYLLHFEDSMR(R)	0.311004
A0A6P7SER3	Hemocyanin 1-like OS=Octopus vulgaris	1	1409.69	1410.64		5081	5091	(R)VYLLHFEDSMR(R)	0.311004
A0A6P7SER3	Hemocyanin 1-like OS=Octopus vulgaris	1	1419.76	1420.62		2082	2093	(K)DIDVDIPLNHIR(R)	0.426503
A0A6P7SER3	Hemocyanin 1-like OS=Octopus vulgaris	1	1419.76	1420.62		5004	5015	(K)DIDVDIPLNHIR(R)	0.426503
A0A6P7SER3	Hemocyanin 1-like OS=Octopus vulgaris	1	1422.67	1423.6		2724	2736	(R)GLPYNSANCEINK(L)	0.432831
A0A6P7SER3	Hemocyanin 1-like OS=Octopus vulgaris	1	1422.67	1423.6		5646	5658	(R)GLPYNSANCEINK(L)	0.432831
A0A6P7SER3	Hemocyanin 1-like OS=Octopus vulgaris	1	1425.68	1426.64	1Oxidation	2159	2169	(R)VYLLHFEDSMR(R)	0.311004
A0A6P7SER3	Hemocyanin 1-like OS=Octopus vulgaris	1	1425.68	1426.64	1Oxidation	5081	5091	(R)VYLLHFEDSMR(R)	0.311004
A0A6P7SER3	Hemocyanin 1-like OS=Octopus vulgaris	1	1482.69	1483.59		2214	2225	(R)GYIEHEDTYTVR(D)	0.108488
A0A6P7SER3	Hemocyanin 1-like OS=Octopus vulgaris	1	1482.69	1483.59		5136	5147	(R)GYIEHEDTYTVR(D)	0.108488
A0A6P7SER3	Hemocyanin 1-like OS=Octopus vulgaris	1	1482.69	1483.63		1101	1112	(R)EHSVPFDVFDYK(K)	0.425977
A0A6P7SER3	Hemocyanin 1-like OS=Octopus vulgaris	1	1482.69	1483.63		4023	4034	(R)EHSVPFDVFDYK(K)	0.425977
A0A6P7SER3	Hemocyanin 1-like OS=Octopus vulgaris	1	1486.82	1487.76		1744	1755	(R)LFVVQFEQALHR(H)	0.25951
A0A6P7SER3	Hemocyanin 1-like OS=Octopus vulgaris	1	1486.82	1487.76		4666	4677	(R)LFVVQFEQALHR(H)	0.25951
A0A6P7SER3	Hemocyanin 1-like OS=Octopus vulgaris	1	1486.86	1487.79		3418	3430	(R)LVVIQFEDALIAR(G)	0.229598
A0A6P7SER3	Hemocyanin 1-like OS=Octopus vulgaris	1	1497.76	1498.69		2347	2359	(R)AAATPQHLFNYHK(L)	0.364979
A0A6P7SER3	Hemocyanin 1-like OS=Octopus vulgaris	1	1497.76	1498.69		5269	5281	(R)AAATPQHLFNYHK(L)	0.364979
A0A6P7SER3	Hemocyanin 1-like OS=Octopus vulgaris	1	1502.86	1503.79		1328	1340	(R)LYVALVENELLAR(G)	0.163824
A0A6P7SER3	Hemocyanin 1-like OS=Octopus vulgaris	1	1502.86	1503.79		4250	4262	(R)LYVALVENELLAR(G)	0.163824
A0A6P7SER3	Hemocyanin 1-like OS=Octopus vulgaris	1	1504.82	1505.83		496	508	(R)LVVMQFEDALIAR(G)	0.223851
A0A6P7SER3	Hemocyanin 1-like OS=Octopus vulgaris	1	1517.73	1518.68		125	137	(K)NVFYSGDIAFEQK(V)	0.184582
A0A6P7SER3	Hemocyanin 1-like OS=Octopus vulgaris	1	1517.73	1518.68		3047	3059	(K)NVFYSGDIAFEQK(V)	0.184582
A0A6P7SER3	Hemocyanin 1-like OS=Octopus vulgaris	1	1520.81	1521.83	1Oxidation	496	508	(R)LVVMQFEDALIAR(G)	0.223851
A0A6P7SER3	Hemocyanin 1-like OS=Octopus vulgaris	1	1520.85	1521.82		643	654	(R)LWAVWQALQIHR(G)	0.621166
A0A6P7SER3	Hemocyanin 1-like OS=Octopus vulgaris	1	1520.85	1521.82		3565	3576	(R)LWAVWQALQIHR(G)	0.621166
A0A6P7SER3	Hemocyanin 1-like OS=Octopus vulgaris	1	1541.84	1542.85		1682	1695	(R)LSLSEMNSLVHALK(R)	0.198506
A0A6P7SER3	Hemocyanin 1-like OS=Octopus vulgaris	1	1541.84	1542.85		4604	4617	(R)LSLSEMNSLVHALK(R)	0.198506
A0A6P7SER3	Hemocyanin 1-like OS=Octopus vulgaris	1	1550.82	1551.8		2303	2314	(R)LWAIWQALQEHR(K)	0.497207
A0A6P7SER3	Hemocyanin 1-like OS=Octopus vulgaris	1	1550.82	1551.8		5225	5236	(R)LWAIWQALQEHR(K)	0.497207
A0A6P7SER3	Hemocyanin 1-like OS=Octopus vulgaris	1	1554.82	1555.74		1265	1278	(K)NLNSLTTGHIESLR(N)	0.108266
A0A6P7SER3	Hemocyanin 1-like OS=Octopus vulgaris	1	1554.82	1555.74		4187	4200	(K)NLNSLTTGHIESLR(N)	0.108266
A0A6P7SER3	Hemocyanin 1-like OS=Octopus vulgaris	1	1557.83	1558.85	1Oxidation	1682	1695	(R)LSLSEMNSLVHALK(R)	0.198506
A0A6P7SER3	Hemocyanin 1-like OS=Octopus vulgaris	1	1557.83	1558.85	1Oxidation	4604	4617	(R)LSLSEMNSLVHALK(R)	0.198506
A0A6P7SER3	Hemocyanin 1-like OS=Octopus vulgaris	1	1559.75	1560.74		845	858	(R)DVSSLTHADMNTLR(K)	0.240933
A0A6P7SER3	Hemocyanin 1-like OS=Octopus vulgaris	1	1559.75	1560.74		3767	3780	(R)DVSSLTHADMNTLR(K)	0.240933
A0A6P7SER3	Hemocyanin 1-like OS=Octopus vulgaris	1	1575.74	1576.74	1Oxidation	845	858	(R)DVSSLTHADMNTLR(K)	0.240933
A0A6P7SER3	Hemocyanin 1-like OS=Octopus vulgaris	1	1575.74	1576.74	1Oxidation	3767	3780	(R)DVSSLTHADMNTLR(K)	0.240933
A0A6P7SER3	Hemocyanin 1-like OS=Octopus vulgaris	1	1603.81	1604.88		1567	1581	(K)ASADVHIYICVPTSK(H)	0.28087
A0A6P7SER3	Hemocyanin 1-like OS=Octopus vulgaris	1	1603.81	1604.88		4489	4503	(K)ASADVHIYICVPTSK(H)	0.28087
A0A6P7SER3	Hemocyanin 1-like OS=Octopus vulgaris	1	1611.77	1612.81		5729	5743	(R)TIGQSADVNFDICTK(D)	0.258529
A0A6P7SER3	Hemocyanin 1-like OS=Octopus vulgaris	1	1637.82	1638.89		782	796	(K)YEITGALAELGVDMR(A)	0.249195
A0A6P7SER3	Hemocyanin 1-like OS=Octopus vulgaris	1	1637.82	1638.89		3704	3718	(K)YEITGALAELGVDMR(A)	0.249195
A0A6P7SER3	Hemocyanin 1-like OS=Octopus vulgaris	1	1651.78	1652.94		1903	1917	(R)GLSAYESHCALELMK(V)	0.550752
A0A6P7SER3	Hemocyanin 1-like OS=Octopus vulgaris	1	1651.78	1652.94		4825	4839	(R)GLSAYESHCALELMK(V)	0.550752
A0A6P7SER3	Hemocyanin 1-like OS=Octopus vulgaris	1	1653.82	1654.89	1Oxidation	782	796	(K)YEITGALAELGVDMR(A)	0.249195
A0A6P7SER3	Hemocyanin 1-like OS=Octopus vulgaris	1	1653.82	1654.89	1Oxidation	3704	3718	(K)YEITGALAELGVDMR(A)	0.249195
A0A6P7SER3	Hemocyanin 1-like OS=Octopus vulgaris	1	1662.84	1663.88		1813	1826	(R)EVSEYLYEHPVLGK(Q)	0.201637
A0A6P7SER3	Hemocyanin 1-like OS=Octopus vulgaris	1	1662.84	1663.88		4735	4748	(R)EVSEYLYEHPVLGK(Q)	0.201637
A0A6P7SER3	Hemocyanin 1-like OS=Octopus vulgaris	1	1667.78	1668.94	1Oxidation	1903	1917	(R)GLSAYESHCALELMK(V)	0.550752
A0A6P7SER3	Hemocyanin 1-like OS=Octopus vulgaris	1	1667.78	1668.94	1Oxidation	4825	4839	(R)GLSAYESHCALELMK(V)	0.550752
A0A6P7SER3	Hemocyanin 1-like OS=Octopus vulgaris	1	1742.84	1743.89		5537	5551	(K)ENNPFHHAHIDVANK(N)	0.26628
A0A6P7SER3	Hemocyanin 1-like OS=Octopus vulgaris	1	1749.79	1750.88		2171	2185	(R)HGSSVATPYWDWTDK(L)	0.451294
A0A6P7SER3	Hemocyanin 1-like OS=Octopus vulgaris	1	1749.79	1750.88		5093	5107	(R)HGSSVATPYWDWTDK(L)	0.451294
A0A6P7SER3	Hemocyanin 1-like OS=Octopus vulgaris	1	1770.87	1771.94		2615	2629	(K)ENNPFHHAHIDVVNK(D)	0.243457
A0A6P7SER3	Hemocyanin 1-like OS=Octopus vulgaris	1	1798.85	1800.06		1175	1190	(K)AGEFYVLGSANEMPWK(F)	0.80437
A0A6P7SER3	Hemocyanin 1-like OS=Octopus vulgaris	1	1798.85	1800.06		4097	4112	(K)AGEFYVLGSANEMPWK(F)	0.80437
A0A6P7SER3	Hemocyanin 1-like OS=Octopus vulgaris	1	1814.84	1816.05	1Oxidation	1175	1190	(K)AGEFYVLGSANEMPWK(F)	0.80437
A0A6P7SER3	Hemocyanin 1-like OS=Octopus vulgaris	1	1814.84	1816.05	1Oxidation	4097	4112	(K)AGEFYVLGSANEMPWK(F)	0.80437
A0A6P7SER3	Hemocyanin 1-like OS=Octopus vulgaris	1	1816.92	1818.05		454	470	(K)SIDGYQALAEFHGLPAK(C)	0.451155
A0A6P7SER3	Hemocyanin 1-like OS=Octopus vulgaris	1	1816.92	1818.05		3376	3392	(K)SIDGYQALAEFHGLPAK(C)	0.451155
A0A6P7SER3	Hemocyanin 1-like OS=Octopus vulgaris	1	1867.83	1869.22		480	495	(R)VACCVHGMSTFPHWHR(L)	0.751841
A0A6P7SER3	Hemocyanin 1-like OS=Octopus vulgaris	1	1867.83	1869.22		3402	3417	(R)VACCVHGMSTFPHWHR(L)	0.751841
A0A6P7SER3	Hemocyanin 1-like OS=Octopus vulgaris	1	1883.83	1885.21	1Oxidation	480	495	(R)VACCVHGMSTFPHWHR(L)	0.751841
A0A6P7SER3	Hemocyanin 1-like OS=Octopus vulgaris	1	1883.83	1885.21	1Oxidation	3402	3417	(R)VACCVHGMSTFPHWHR(L)	0.751841
A0A6P7SER3	Hemocyanin 1-like OS=Octopus vulgaris	1	1887.91	1889.15		1290	1306	(R)YEEIAAFHGLPAQCPNK(D)	0.51975
A0A6P7SER3	Hemocyanin 1-like OS=Octopus vulgaris	1	1887.91	1889.15		4212	4228	(R)YEEIAAFHGLPAQCPNK(D)	0.51975
A0A6P7SER3	Hemocyanin 1-like OS=Octopus vulgaris	1	1903.84	1905.25		1728	1743	(R)HACCLHGMATFPHWHR(L)	0.868454
A0A6P7SER3	Hemocyanin 1-like OS=Octopus vulgaris	1	1903.84	1905.25		4650	4665	(R)HACCLHGMATFPHWHR(L)	0.868454
A0A6P7SER3	Hemocyanin 1-like OS=Octopus vulgaris	1	1917.02	1918.28		2476	2493	(K)VLDSSSLPAPTMIYVPAR(D)	0.363193
A0A6P7SER3	Hemocyanin 1-like OS=Octopus vulgaris	1	1917.02	1918.28		5398	5415	(K)VLDSSSLPAPTMIYVPAR(D)	0.363193
A0A6P7SER3	Hemocyanin 1-like OS=Octopus vulgaris	1	1919.84	1921.25	1Oxidation	1728	1743	(R)HACCLHGMATFPHWHR(L)	0.868454
A0A6P7SER3	Hemocyanin 1-like OS=Octopus vulgaris	1	1919.84	1921.25	1Oxidation	4650	4665	(R)HACCLHGMATFPHWHR(L)	0.868454
A0A6P7SER3	Hemocyanin 1-like OS=Octopus vulgaris	1	1933.01	1934.28	1Oxidation	2476	2493	(K)VLDSSSLPAPTMIYVPAR(D)	0.363193
A0A6P7SER3	Hemocyanin 1-like OS=Octopus vulgaris	1	1933.01	1934.28	1Oxidation	5398	5415	(K)VLDSSSLPAPTMIYVPAR(D)	0.363193
A0A6P7SER3	Hemocyanin 1-like OS=Octopus vulgaris	1	1952.87	1954.14		2364	2379	(K)YDNLDFHGMDIDQLEK(T)	0.196157
A0A6P7SER3	Hemocyanin 1-like OS=Octopus vulgaris	1	1952.87	1954.14		5286	5301	(K)YDNLDFHGMDIDQLEK(T)	0.196157
A0A6P7SER3	Hemocyanin 1-like OS=Octopus vulgaris	1	1953.82	1955.27		895	910	(K)YACCHHGMATFPHWHR(L)	0.799969
A0A6P7SER3	Hemocyanin 1-like OS=Octopus vulgaris	1	1953.82	1955.27		3817	3832	(K)YACCHHGMATFPHWHR(L)	0.799969
A0A6P7SER3	Hemocyanin 1-like OS=Octopus vulgaris	1	1953.88	1955.35		2143	2158	(K)YACCLHGMPVFPHWHR(V)	0.90265
A0A6P7SER3	Hemocyanin 1-like OS=Octopus vulgaris	1	1953.88	1955.35		5065	5080	(K)YACCLHGMPVFPHWHR(V)	0.90265
A0A6P7SER3	Hemocyanin 1-like OS=Octopus vulgaris	1	1968.86	1970.13	1Oxidation	2364	2379	(K)YDNLDFHGMDIDQLEK(T)	0.196157
A0A6P7SER3	Hemocyanin 1-like OS=Octopus vulgaris	1	1968.86	1970.13	1Oxidation	5286	5301	(K)YDNLDFHGMDIDQLEK(T)	0.196157
A0A6P7SER3	Hemocyanin 1-like OS=Octopus vulgaris	1	1969.82	1971.27	1Oxidation	895	910	(K)YACCHHGMATFPHWHR(L)	0.799969
A0A6P7SER3	Hemocyanin 1-like OS=Octopus vulgaris	1	1969.82	1971.27	1Oxidation	3817	3832	(K)YACCHHGMATFPHWHR(L)	0.799969
A0A6P7SER3	Hemocyanin 1-like OS=Octopus vulgaris	1	1969.88	1971.35	1Oxidation	2143	2158	(K)YACCLHGMPVFPHWHR(V)	0.90265
A0A6P7SER3	Hemocyanin 1-like OS=Octopus vulgaris	1	1969.88	1971.35	1Oxidation	5065	5080	(K)YACCLHGMPVFPHWHR(V)	0.90265
A0A6P7SER3	Hemocyanin 1-like OS=Octopus vulgaris	1	2029.08	2030.3		10	27	(K)SVETLTEDEVLNLQVALR(V)	0.130143
A0A6P7SER3	Hemocyanin 1-like OS=Octopus vulgaris	1	2029.08	2030.3		2932	2949	(K)SVETLTEDEVLNLQVALR(A)	0.130143
A0A6P7SER3	Hemocyanin 1-like OS=Octopus vulgaris	1	2084.94	2086.49		1311	1327	(K)VYTCCIHGMPTFPHWHR(L)	0.651943
A0A6P7SER3	Hemocyanin 1-like OS=Octopus vulgaris	1	2084.94	2086.49		4233	4249	(K)VYTCCIHGMPTFPHWHR(L)	0.651943
A0A6P7SER3	Hemocyanin 1-like OS=Octopus vulgaris	1	2100.94	2102.48	1Oxidation	1311	1327	(K)VYTCCIHGMPTFPHWHR(L)	0.651943
A0A6P7SER3	Hemocyanin 1-like OS=Octopus vulgaris	1	2100.94	2102.48	1Oxidation	4233	4249	(K)VYTCCIHGMPTFPHWHR(L)	0.651943
A0A6P7SER3	Hemocyanin 1-like OS=Octopus vulgaris	1	2121.18	2122.49		5659	5677	(K)LAKPLKPFNLESNHNAVTK(A)	0.531216
A0A6P7SER3	Hemocyanin 1-like OS=Octopus vulgaris	1	2126.03	2127.46		1082	1100	(R)KPMSPFSLTSDINVDSMTR(E)	0.41218
A0A6P7SER3	Hemocyanin 1-like OS=Octopus vulgaris	1	2126.03	2127.46		4004	4022	(R)KPMSPFSLTSDINVDSMTR(E)	0.41218
A0A6P7SER3	Hemocyanin 1-like OS=Octopus vulgaris	1	2137.18	2138.49		2737	2755	(K)LTKPLKPFNLDSNHNAVTK(A)	0.267302
A0A6P7SER3	Hemocyanin 1-like OS=Octopus vulgaris	1	2139.07	2140.37		2226	2244	(R)DIRPELFEISGGEGSTLYR(Q)	0.494038
A0A6P7SER3	Hemocyanin 1-like OS=Octopus vulgaris	1	2139.07	2140.37		5148	5166	(R)DIRPELFEISGGEGSTLYR(Q)	0.494038
A0A6P7SER3	Hemocyanin 1-like OS=Octopus vulgaris	1	2142.02	2143.46	1Oxidation	1082	1100	(R)KPMSPFSLTSDINVDSMTR(E)	0.41218
A0A6P7SER3	Hemocyanin 1-like OS=Octopus vulgaris	1	2142.02	2143.46	1Oxidation	4004	4022	(R)KPMSPFSLTSDINVDSMTR(E)	0.41218
A0A6P7SER3	Hemocyanin 1-like OS=Octopus vulgaris	1	2148.2	2149.51		2055	2075	(K)IVAQNGTELPAGILPEATVVR(I)	0.064444
A0A6P7SER3	Hemocyanin 1-like OS=Octopus vulgaris	1	2148.2	2149.51		4977	4997	(K)IVAQNGTELPAGILPEATVVR(I)	0.064444
A0A6P7SER3	Hemocyanin 1-like OS=Octopus vulgaris	1	2151.08	2152.43		1114	1131	(K)NFHYEYDVLELNGLSIPK(L)	0.294098
A0A6P7SER3	Hemocyanin 1-like OS=Octopus vulgaris	1	2151.08	2152.43		4036	4053	(K)NFHYEYDVLELNGLSIPK(L)	0.294098
A0A6P7SER3	Hemocyanin 1-like OS=Octopus vulgaris	1	2158.02	2159.46	2Oxidation	1082	1100	(R)KPMSPFSLTSDINVDSMTR(E)	0.41218
A0A6P7SER3	Hemocyanin 1-like OS=Octopus vulgaris	1	2158.02	2159.46	2Oxidation	4004	4022	(R)KPMSPFSLTSDINVDSMTR(E)	0.41218
A0A6P7SER3	Hemocyanin 1-like OS=Octopus vulgaris	1	2178.2	2179.58		4840	4859	(K)VPLKPFSFGAPYNLNALTTK(L)	0.785045
A0A6P7SER3	Hemocyanin 1-like OS=Octopus vulgaris	1	2196.03	2197.39		1205	1221	(K)EAHLHYNDQYHIEYHVK(D)	0.0789397
A0A6P7SER3	Hemocyanin 1-like OS=Octopus vulgaris	1	2196.03	2197.39		4127	4143	(K)EAHLHYNDQYHIEYHVK(D)	0.0789397
A0A6P7SER3	Hemocyanin 1-like OS=Octopus vulgaris	1	2202.17	2203.56		1918	1937	(K)VPLKPFSFGAPYNLNAHTTK(L)	0.674362
A0A6P7SER3	Hemocyanin 1-like OS=Octopus vulgaris	1	2335.22	2336.66		2032	2052	(K)IEITDVLANNNLAFDSPFTIK(T)	0.00790863
A0A6P7SER3	Hemocyanin 1-like OS=Octopus vulgaris	1	2335.22	2336.66		4954	4974	(K)IEITDVLANNNLAFDSPFTIK(T)	0.00790863
A0A6P7SER3	Hemocyanin 1-like OS=Octopus vulgaris	1	2364.03	2365.69		3153	3174	(R)GLDGSANCGLNMFHNPMEPFGR(D)	0.730483
A0A6P7SER3	Hemocyanin 1-like OS=Octopus vulgaris	1	2378.08	2379.76		231	252	(R)GLDGSANCGLNMFHKPMEPFGR(D)	0.665452
A0A6P7SER3	Hemocyanin 1-like OS=Octopus vulgaris	1	2380.03	2381.69	1Oxidation	3153	3174	(R)GLDGSANCGLNMFHNPMEPFGR(D)	0.730483
A0A6P7SER3	Hemocyanin 1-like OS=Octopus vulgaris	1	2394.08	2395.76	1Oxidation	231	252	(R)GLDGSANCGLNMFHKPMEPFGR(D)	0.665452
A0A6P7SER3	Hemocyanin 1-like OS=Octopus vulgaris	1	2396.02	2397.69	2Oxidation	3153	3174	(R)GLDGSANCGLNMFHNPMEPFGR(D)	0.730483
A0A6P7SER3	Hemocyanin 1-like OS=Octopus vulgaris	1	2410.07	2411.76	2Oxidation	231	252	(R)GLDGSANCGLNMFHKPMEPFGR(D)	0.665452
A0A6P7SER3	Hemocyanin 1-like OS=Octopus vulgaris	1	2424.14	2425.88		53	74	(K)APDGSTVVCCLHGMPTFPLWHR(L)	0.467262
A0A6P7SER3	Hemocyanin 1-like OS=Octopus vulgaris	1	2424.14	2425.88		2975	2996	(K)APDGSTVVCCLHGMPTFPLWHR(L)	0.467262
A0A6P7SER3	Hemocyanin 1-like OS=Octopus vulgaris	1	2440.14	2441.88	1Oxidation	53	74	(K)APDGSTVVCCLHGMPTFPLWHR(L)	0.467262
A0A6P7SER3	Hemocyanin 1-like OS=Octopus vulgaris	1	2440.14	2441.88	1Oxidation	2975	2996	(K)APDGSTVVCCLHGMPTFPLWHR(L)	0.467262
A0A6P7SER3	Hemocyanin 1-like OS=Octopus vulgaris	1	2470.21	2471.81		1702	1725	(K)SSDGFEAIASFHALPPLCPNPTAK(H)	0.455363
A0A6P7SER3	Hemocyanin 1-like OS=Octopus vulgaris	1	2470.21	2471.81		4624	4647	(K)SSDGFEAIASFHALPPLCPNPTAK(H)	0.455363
A0A6P7SER3	Hemocyanin 1-like OS=Octopus vulgaris	1	2501.31	2502.89		2875	2897	(K)SIDGHTLPNSYLTPPTVFFVPAK(G)	0.0248309
A0A6P7SER3	Hemocyanin 1-like OS=Octopus vulgaris	1	2505.24	2506.79		1509	1529	(R)ITLTHSTPNDVFDYQNVLHYK(Y)	0.0941263
A0A6P7SER3	Hemocyanin 1-like OS=Octopus vulgaris	1	2505.24	2506.79		4431	4451	(R)ITLTHSTPNDVFDYQNVLHYK(Y)	0.0941263
A0A6P7SER3	Hemocyanin 1-like OS=Octopus vulgaris	1	2541.18	2542.81		1790	1811	(K)IESHNPFNHGHISFISEDTMTK(R)	0.0194595
A0A6P7SER3	Hemocyanin 1-like OS=Octopus vulgaris	1	2541.18	2542.81		4712	4733	(K)IESHNPFNHGHISFISEDTMTK(R)	0.0194595
A0A6P7SER3	Hemocyanin 1-like OS=Octopus vulgaris	1	2548.09	2549.77		2119	2142	(K)SDHGFQTIAGYHGSTMCPSPDDPK(Y)	0.349287
A0A6P7SER3	Hemocyanin 1-like OS=Octopus vulgaris	1	2548.09	2549.77		5041	5064	(K)SDHGFQTIAGYHGSTMCPSPDDPK(Y)	0.349287
A0A6P7SER3	Hemocyanin 1-like OS=Octopus vulgaris	1	2557.18	2558.81	1Oxidation	1790	1811	(K)IESHNPFNHGHISFISEDTMTK(R)	0.0194595
A0A6P7SER3	Hemocyanin 1-like OS=Octopus vulgaris	1	2557.18	2558.81	1Oxidation	4712	4733	(K)IESHNPFNHGHISFISEDTMTK(R)	0.0194595
A0A6P7SER3	Hemocyanin 1-like OS=Octopus vulgaris	1	2564.08	2565.77	1Oxidation	2119	2142	(K)SDHGFQTIAGYHGSTMCPSPDDPK(Y)	0.349287
A0A6P7SER3	Hemocyanin 1-like OS=Octopus vulgaris	1	2564.08	2565.77	1Oxidation	5041	5064	(K)SDHGFQTIAGYHGSTMCPSPDDPK(Y)	0.349287
A0A6P7SER3	Hemocyanin 1-like OS=Octopus vulgaris	1	2583.3	2584.9		1530	1550	(K)YDTLSFFDLTITQLEHLIEER(K)	0.0985138
A0A6P7SER3	Hemocyanin 1-like OS=Octopus vulgaris	1	2583.3	2584.9		4452	4472	(K)YDTLSFFDLTITQLEHLIEER(K)	0.0985138
A0A6P7SER3	Hemocyanin 1-like OS=Octopus vulgaris	1	2610.12	2611.84		2950	2974	(R)AMQDDASPTGYQAIAAYHGEPADCK(A)	0.377453
A0A6P7SER3	Hemocyanin 1-like OS=Octopus vulgaris	1	2612.33	2614		542	563	(K)EVKPNPFFHAPVEFLHNDVFTK(R)	0.0339479
A0A6P7SER3	Hemocyanin 1-like OS=Octopus vulgaris	1	2612.33	2614		3464	3485	(K)EVKPNPFFHAPVEFLHNDVFTK(R)	0.0339479
A0A6P7SER3	Hemocyanin 1-like OS=Octopus vulgaris	1	2622.16	2623.9		28	52	(R)VMQDDASPTGFQAIAAYHGEPADCK(A)	0.250611
A0A6P7SER3	Hemocyanin 1-like OS=Octopus vulgaris	1	2626.12	2627.84	1Oxidation	2950	2974	(R)AMQDDASPTGYQAIAAYHGEPADCK(A)	0.377453
A0A6P7SER3	Hemocyanin 1-like OS=Octopus vulgaris	1	2626.25	2627.89		2192	2213	(R)LLGDPDYYDAWTDNVIENPFLR(G)	0.407145
A0A6P7SER3	Hemocyanin 1-like OS=Octopus vulgaris	1	2626.25	2627.89		5114	5135	(R)LLGDPDYYDAWTDNVIENPFLR(G)	0.407145
A0A6P7SER3	Hemocyanin 1-like OS=Octopus vulgaris	1	2638.15	2639.9	1Oxidation	28	52	(R)VMQDDASPTGFQAIAAYHGEPADCK(A)	0.250611
A0A6P7SER3	Hemocyanin 1-like OS=Octopus vulgaris	1	2726.35	2727.96		743	770	(K)TSANVDITVDSAGNTYNAGSITILGGSK(E)	0.0491634
A0A6P7SER3	Hemocyanin 1-like OS=Octopus vulgaris	1	2726.35	2727.96		3665	3692	(K)TSANVDITVDSAGNTYNAGSITILGGSK(E)	0.0491634
A0A6P7SER3	Hemocyanin 1-like OS=Octopus vulgaris	1	2729.43	2731.36		2907	2930	(K)IPCLFAIVFAFWLCGYIAEGNLIR(K)	0.994658
A0A6P7SER3	Hemocyanin 1-like OS=Octopus vulgaris	1	2746.27	2748.02		869	894	(K)SPNGYQQVAAFHGSTQWCPSPDAAVK(Y)	0.251208
A0A6P7SER3	Hemocyanin 1-like OS=Octopus vulgaris	1	2746.27	2748.02		3791	3816	(K)SPNGYQQVAAFHGSTQWCPSPDAAVK(Y)	0.251208
A0A6P7SER3	Hemocyanin 1-like OS=Octopus vulgaris	1	2794.51	2796.26		1633	1658	(K)TEVIAVNGSSIHANIFPNPTIIYVPK(Q)	0.0109364
A0A6P7SER3	Hemocyanin 1-like OS=Octopus vulgaris	1	2794.51	2796.26		4555	4580	(K)TEVIAVNGSSIHANIFPNPTIIYVPK(Q)	0.0109364
A0A6P7SER3	Hemocyanin 1-like OS=Octopus vulgaris	1	2809.18	2811.17		5744	5768	(K)DGDCVFGGTFCILGGEHEMFWAFDR(L)	0.442153
A0A6P7SER3	Hemocyanin 1-like OS=Octopus vulgaris	1	2810.22	2812.08		5334	5358	(K)DTTCEDAGVVFVLGGDNEMPWHFDR(T)	0.137226
A0A6P7SER3	Hemocyanin 1-like OS=Octopus vulgaris	1	2817.44	2819.21		923	946	(R)NGYQNGIPYWDWTRPISELPALVK(E)	0.200392
A0A6P7SER3	Hemocyanin 1-like OS=Octopus vulgaris	1	2817.44	2819.21		3845	3868	(R)NGYQNGIPYWDWTRPISELPALVK(E)	0.200392
A0A6P7SER3	Hemocyanin 1-like OS=Octopus vulgaris	1	2825.18	2827.16	1Oxidation	5744	5768	(K)DGDCVFGGTFCILGGEHEMFWAFDR(L)	0.442153
A0A6P7SER3	Hemocyanin 1-like OS=Octopus vulgaris	1	2826.21	2828.08	1Oxidation	5334	5358	(K)DTTCEDAGVVFVLGGDNEMPWHFDR(T)	0.137226
A0A6P7SER3	Hemocyanin 1-like OS=Octopus vulgaris	1	2828.47	2830.34		5793	5818	(K)VTLNGIDGGILPHDYLSPPTVFFMPK(K)	0.0100064
A0A6P7SER3	Hemocyanin 1-like OS=Octopus vulgaris	1	2844.46	2846.34	1Oxidation	5793	5818	(K)VTLNGIDGGILPHDYLSPPTVFFMPK(K)	0.0100064
A0A6P7SER3	Hemocyanin 1-like OS=Octopus vulgaris	1	2865.34	2867.3		2279	2302	(K)YAMSSLVYSSFDPLFYIHHSMVDR(L)	0.0971568
A0A6P7SER3	Hemocyanin 1-like OS=Octopus vulgaris	1	2865.34	2867.3		5201	5224	(K)YAMSSLVYSSFDPLFYIHHSMVDR(L)	0.0971568
A0A6P7SER3	Hemocyanin 1-like OS=Octopus vulgaris	1	2881.33	2883.29	1Oxidation	2279	2302	(K)YAMSSLVYSSFDPLFYIHHSMVDR(L)	0.0971568
A0A6P7SER3	Hemocyanin 1-like OS=Octopus vulgaris	1	2881.33	2883.29	1Oxidation	5201	5224	(K)YAMSSLVYSSFDPLFYIHHSMVDR(L)	0.0971568
A0A6P7SER3	Hemocyanin 1-like OS=Octopus vulgaris	1	2897.33	2899.29	2Oxidation	2279	2302	(K)YAMSSLVYSSFDPLFYIHHSMVDR(L)	0.0971568
A0A6P7SER3	Hemocyanin 1-like OS=Octopus vulgaris	1	2897.33	2899.29	2Oxidation	5201	5224	(K)YAMSSLVYSSFDPLFYIHHSMVDR(L)	0.0971568
A0A6P7SER3	Hemocyanin 1-like OS=Octopus vulgaris	1	3044.58	3046.53		2449	2475	(K)MHIPLEDLYVHGSTIHLEVVIETVDGK(V)	0.0324503
A0A6P7SER3	Hemocyanin 1-like OS=Octopus vulgaris	1	3044.58	3046.53		5371	5397	(K)MHIPLEDLYVHGSTIHLEVVIETVDGK(V)	0.0324503
A0A6P7SER3	Hemocyanin 1-like OS=Octopus vulgaris	1	3060.57	3062.53	1Oxidation	2449	2475	(K)MHIPLEDLYVHGSTIHLEVVIETVDGK(V)	0.0324503
A0A6P7SER3	Hemocyanin 1-like OS=Octopus vulgaris	1	3060.57	3062.53	1Oxidation	5371	5397	(K)MHIPLEDLYVHGSTIHLEVVIETVDGK(V)	0.0324503
A0A6P7SER3	Hemocyanin 1-like OS=Octopus vulgaris	1	3061.32	3063.33		1582	1608	(K)HEENCAHEAGVFSVLGGESEMPWQFDR(S)	0.134561
A0A6P7SER3	Hemocyanin 1-like OS=Octopus vulgaris	1	3061.32	3063.33		4504	4530	(K)HEENCAHEAGVFSVLGGESEMPWQFDR(S)	0.134561
A0A6P7SER3	Hemocyanin 1-like OS=Octopus vulgaris	1	3062.41	3064.38		1441	1466	(R)DPHSMSSLDFTAYDPIFFLHHSNIDR(I)	0.213595
A0A6P7SER3	Hemocyanin 1-like OS=Octopus vulgaris	1	3062.41	3064.38		4363	4388	(R)DPHSMSSLDFTAYDPIFFLHHSNIDR(I)	0.213595
A0A6P7SER3	Hemocyanin 1-like OS=Octopus vulgaris	1	3064.4	3066.35		4871	4895	(K)DNFHYEYDILDTNSMSINQIEAYIR(H)	0.0715875
A0A6P7SER3	Hemocyanin 1-like OS=Octopus vulgaris	1	3065.38	3067.33		1949	1973	(K)DNFHYEYDILDTNSMSIDQIEAYIR(H)	0.0469663
A0A6P7SER3	Hemocyanin 1-like OS=Octopus vulgaris	1	3077.32	3079.33	1Oxidation	1582	1608	(K)HEENCAHEAGVFSVLGGESEMPWQFDR(S)	0.134561
A0A6P7SER3	Hemocyanin 1-like OS=Octopus vulgaris	1	3077.32	3079.33	1Oxidation	4504	4530	(K)HEENCAHEAGVFSVLGGESEMPWQFDR(S)	0.134561
A0A6P7SER3	Hemocyanin 1-like OS=Octopus vulgaris	1	3078.41	3080.38	1Oxidation	1441	1466	(R)DPHSMSSLDFTAYDPIFFLHHSNIDR(I)	0.213595
A0A6P7SER3	Hemocyanin 1-like OS=Octopus vulgaris	1	3078.41	3080.38	1Oxidation	4363	4388	(R)DPHSMSSLDFTAYDPIFFLHHSNIDR(I)	0.213595
A0A6P7SER3	Hemocyanin 1-like OS=Octopus vulgaris	1	3080.39	3082.35	1Oxidation	4871	4895	(K)DNFHYEYDILDTNSMSINQIEAYIR(H)	0.0715875
A0A6P7SER3	Hemocyanin 1-like OS=Octopus vulgaris	1	3080.48	3082.55		2321	2346	(K)AYCALEQLSFPMKPFSWETNPNLHTR(A)	0.177142
A0A6P7SER3	Hemocyanin 1-like OS=Octopus vulgaris	1	3080.48	3082.55		5243	5268	(K)AYCALEQLSFPMKPFSWETNPNLHTR(A)	0.177142
A0A6P7SER3	Hemocyanin 1-like OS=Octopus vulgaris	1	3081.38	3083.33	1Oxidation	1949	1973	(K)DNFHYEYDILDTNSMSIDQIEAYIR(H)	0.0469663
A0A6P7SER3	Hemocyanin 1-like OS=Octopus vulgaris	1	3096.47	3098.55	1Oxidation	2321	2346	(K)AYCALEQLSFPMKPFSWETNPNLHTR(A)	0.177142
A0A6P7SER3	Hemocyanin 1-like OS=Octopus vulgaris	1	3096.47	3098.55	1Oxidation	5243	5268	(K)AYCALEQLSFPMKPFSWETNPNLHTR(A)	0.177142
A0A6P7SER3	Hemocyanin 1-like OS=Octopus vulgaris	1	3114.44	3116.46		193	218	(R)FAHSMSSLEYTSYDPLFFLHHSNVER(L)	0.10014
A0A6P7SER3	Hemocyanin 1-like OS=Octopus vulgaris	1	3114.44	3116.46		3115	3140	(R)FAHSMSSLEYTSYDPLFFLHHSNVER(L)	0.10014
A0A6P7SER3	Hemocyanin 1-like OS=Octopus vulgaris	1	3130.44	3132.46	1Oxidation	193	218	(R)FAHSMSSLEYTSYDPLFFLHHSNVER(L)	0.10014
A0A6P7SER3	Hemocyanin 1-like OS=Octopus vulgaris	1	3130.44	3132.46	1Oxidation	3115	3140	(R)FAHSMSSLEYTSYDPLFFLHHSNVER(L)	0.10014
A0A6P7SER3	Hemocyanin 1-like OS=Octopus vulgaris	1	3137.52	3139.48		1865	1890	(K)EELSLNHLHYAAYDPLFFLHHSNVDR(L)	0.109358
A0A6P7SER3	Hemocyanin 1-like OS=Octopus vulgaris	1	3137.52	3139.48		4787	4812	(K)EELSLNHLHYAAYDPLFFLHHSNVDR(L)	0.109358
A0A6P7SER3	Hemocyanin 1-like OS=Octopus vulgaris	1	3140.35	3142.49		2409	2436	(K)LCNDTTCEDAGVVFVLGGDNEMPWHFDR(T)	0.122046
A0A6P7SER3	Hemocyanin 1-like OS=Octopus vulgaris	1	3156.35	3158.49	1Oxidation	2409	2436	(K)LCNDTTCEDAGVVFVLGGDNEMPWHFDR(T)	0.122046
A0A6P7SER3	Hemocyanin 1-like OS=Octopus vulgaris	1	3268.6	3270.74		1480	1508	(K)LPYNEANCALPLLNVPMRPFSNTTANHDR(I)	0.457338
A0A6P7SER3	Hemocyanin 1-like OS=Octopus vulgaris	1	3268.6	3270.74		4402	4430	(K)LPYNEANCALPLLNVPMRPFSNTTANHDR(I)	0.457338
A0A6P7SER3	Hemocyanin 1-like OS=Octopus vulgaris	1	3284.59	3286.74	1Oxidation	1480	1508	(K)LPYNEANCALPLLNVPMRPFSNTTANHDR(I)	0.457338
A0A6P7SER3	Hemocyanin 1-like OS=Octopus vulgaris	1	3284.59	3286.74	1Oxidation	4402	4430	(K)LPYNEANCALPLLNVPMRPFSNTTANHDR(I)	0.457338
A0A6P7SER3	Hemocyanin 1-like OS=Octopus vulgaris	1	3294.48	3296.47		947	976	(K)EETYLDENGEAHPNPFFSGVIDEAGAQTTR(A)	0.043117
A0A6P7SER3	Hemocyanin 1-like OS=Octopus vulgaris	1	3294.48	3296.47		3869	3898	(K)EETYLDENGEAHPNPFFSGVIDEAGAQTTR(A)	0.043117
A0A6P7SER3	Hemocyanin 1-like OS=Octopus vulgaris	1	3411.56	3413.77		689	717	(R)HAVPTEVYDYQSDLHYTYDTLFFGGMSVR(E)	0.103394
A0A6P7SER3	Hemocyanin 1-like OS=Octopus vulgaris	1	3411.56	3413.77		3611	3639	(R)HAVPTEVYDYQSDLHYTYDTLFFGGMSVR(E)	0.103394
A0A6P7SER3	Hemocyanin 1-like OS=Octopus vulgaris	1	3427.56	3429.77	1Oxidation	689	717	(R)HAVPTEVYDYQSDLHYTYDTLFFGGMSVR(E)	0.103394
A0A6P7SER3	Hemocyanin 1-like OS=Octopus vulgaris	1	3427.56	3429.77	1Oxidation	3611	3639	(R)HAVPTEVYDYQSDLHYTYDTLFFGGMSVR(E)	0.103394
A0A6P7SER3	Hemocyanin 1-like OS=Octopus vulgaris	1	3442.84	3444.97		797	829	(R)ADYSITLQITDINGTALPSTAIPDPIVIFTPGK(K)	0.0212072
A0A6P7SER3	Hemocyanin 1-like OS=Octopus vulgaris	1	3442.84	3444.97		3719	3751	(R)ADYSITLQITDINGTALPSTAIPDPIVIFTPGK(K)	0.0212072
A0A6P7SER3	Hemocyanin 1-like OS=Octopus vulgaris	1	3454.81	3457.06		655	684	(R)GKPYKPYCALSEVHRPLKPFAFEPPLNNNK(H)	0.343717
A0A6P7SER3	Hemocyanin 1-like OS=Octopus vulgaris	1	3454.81	3457.06		3577	3606	(R)GKPYKPYCALSEVHRPLKPFAFEPPLNNNK(H)	0.343717
A0A6P7SER3	Hemocyanin 1-like OS=Octopus vulgaris	1	3510.59	3512.86		5685	5713	(K)AFDYHELGYDYDNLNFHGMTIPELEEHLK(E)	0.0191772
A0A6P7SER3	Hemocyanin 1-like OS=Octopus vulgaris	1	3526.59	3528.86	1Oxidation	5685	5713	(K)AFDYHELGYDYDNLNFHGMTIPELEEHLK(E)	0.0191772
A0A6P7SER3	Hemocyanin 1-like OS=Octopus vulgaris	1	3556.72	3558.96		4263	4293	(R)GSGVAVPYWDWIQPFDQLPALVNEATYYNSR(T)	0.3784
A0A6P7SER3	Hemocyanin 1-like OS=Octopus vulgaris	1	3565.72	3567.97		1341	1371	(R)GSGVAVPYWDWIQPFDHLPALVNEATYYNSR(T)	0.381862
A0A6P7SER3	Hemocyanin 1-like OS=Octopus vulgaris	1	3596.64	3598.95		2762	2791	(K)TAFNYHDLGYDYDNLNFHGMTIPELEEHLK(E)	0.0170674
A0A6P7SER3	Hemocyanin 1-like OS=Octopus vulgaris	1	3612.64	3614.95	1Oxidation	2762	2791	(K)TAFNYHDLGYDYDNLNFHGMTIPELEEHLK(E)	0.0170674
A0A6P7SER3	Hemocyanin 1-like OS=Octopus vulgaris	1	3724.81	3727.14		3431	3463	(R)GSQIGVPYWDWTKPSSELPPLVAAETYEDPYTK(E)	0.595736
A0A6P7SER3	Hemocyanin 1-like OS=Octopus vulgaris	1	3728.77	3731.15		3188	3219	(K)AVDLFDYNELGYDYDDLHLNGMDIPQLDTLLK(E)	0.018674
A0A6P7SER3	Hemocyanin 1-like OS=Octopus vulgaris	1	3742.76	3745.18		509	541	(R)GSQIGVPYWDWTKPSSELPPMVAAETYEDPYTK(E)	0.437766
A0A6P7SER3	Hemocyanin 1-like OS=Octopus vulgaris	1	3744.76	3747.15	1Oxidation	3188	3219	(K)AVDLFDYNELGYDYDDLHLNGMDIPQLDTLLK(E)	0.018674
A0A6P7SER3	Hemocyanin 1-like OS=Octopus vulgaris	1	3746.72	3749.19		266	297	(K)AVDLFDYNELGYDYDDLHLNGMDIPQLDTLMK(E)	0.01344
A0A6P7SER3	Hemocyanin 1-like OS=Octopus vulgaris	1	3758.76	3761.18	1Oxidation	509	541	(R)GSQIGVPYWDWTKPSSELPPMVAAETYEDPYTK(E)	0.437766
A0A6P7SER3	Hemocyanin 1-like OS=Octopus vulgaris	1	3762.72	3765.19	1Oxidation	266	297	(K)AVDLFDYNELGYDYDDLHLNGMDIPQLDTLMK(E)	0.01344
A0A6P7SER3	Hemocyanin 1-like OS=Octopus vulgaris	1	3778.71	3781.19	2Oxidation	266	297	(K)AVDLFDYNELGYDYDDLHLNGMDIPQLDTLMK(E)	0.01344
A0A6P7SER3	Hemocyanin 1-like OS=Octopus vulgaris	1	3815.89	3818.37	1Gln->pyro-Glu	5503	5536	(K)QMEDALVAHGSHIGIPYWDWTTTFAHLPVLVAEK(E)	0.025111
A0A6P7SER3	Hemocyanin 1-like OS=Octopus vulgaris	1	3822.88	3825.36	1Gln->pyro-Glu	2581	2614	(K)QMEDALVAHGSHIGIPYWDWTTTFANLPVLVTEK(E)	0.0207982
A0A6P7SER3	Hemocyanin 1-like OS=Octopus vulgaris	1	3831.88	3834.37	1Gln->pyro-Glu 1Oxidation	5503	5536	(K)QMEDALVAHGSHIGIPYWDWTTTFAHLPVLVAEK(E)	0.025111
A0A6P7SER3	Hemocyanin 1-like OS=Octopus vulgaris	1	3832.92	3835.4		5503	5536	(K)QMEDALVAHGSHIGIPYWDWTTTFAHLPVLVAEK(E)	0.025111
A0A6P7SER3	Hemocyanin 1-like OS=Octopus vulgaris	1	3838.88	3841.36	1Gln->pyro-Glu 1Oxidation	2581	2614	(K)QMEDALVAHGSHIGIPYWDWTTTFANLPVLVTEK(E)	0.0207982
A0A6P7SER3	Hemocyanin 1-like OS=Octopus vulgaris	1	3839.91	3842.39		2581	2614	(K)QMEDALVAHGSHIGIPYWDWTTTFANLPVLVTEK(E)	0.0207982
A0A6P7SER3	Hemocyanin 1-like OS=Octopus vulgaris	1	3848.91	3851.4	1Oxidation	5503	5536	(K)QMEDALVAHGSHIGIPYWDWTTTFAHLPVLVAEK(E)	0.025111
A0A6P7SER3	Hemocyanin 1-like OS=Octopus vulgaris	1	3854.73	3857.44		2543	2576	(K)IASYHGIPLSCHYPNGTAYACCQHGMVTFPHWHR(L)	0.197377
A0A6P7SER3	Hemocyanin 1-like OS=Octopus vulgaris	1	3854.73	3857.44		5465	5498	(K)IASYHGIPLSCHYPNGTAYACCQHGMVTFPHWHR(L)	0.197377
A0A6P7SER3	Hemocyanin 1-like OS=Octopus vulgaris	1	3855.91	3858.39	1Oxidation	2581	2614	(K)QMEDALVAHGSHIGIPYWDWTTTFANLPVLVTEK(E)	0.0207982
A0A6P7SER3	Hemocyanin 1-like OS=Octopus vulgaris	1	3868.87	3871.39		1756	1789	(R)HGATVGVPYWDWTRPISEIPAFIASEMYSDPFTK(I)	0.132429
A0A6P7SER3	Hemocyanin 1-like OS=Octopus vulgaris	1	3868.87	3871.39		4678	4711	(R)HGATVGVPYWDWTRPISEIPAFIASEMYSDPFTK(I)	0.132429
A0A6P7SER3	Hemocyanin 1-like OS=Octopus vulgaris	1	3870.73	3873.44	1Oxidation	2543	2576	(K)IASYHGIPLSCHYPNGTAYACCQHGMVTFPHWHR(L)	0.197377
A0A6P7SER3	Hemocyanin 1-like OS=Octopus vulgaris	1	3870.73	3873.44	1Oxidation	5465	5498	(K)IASYHGIPLSCHYPNGTAYACCQHGMVTFPHWHR(L)	0.197377
A0A6P7SER3	Hemocyanin 1-like OS=Octopus vulgaris	1	3884.86	3887.39	1Oxidation	1756	1789	(R)HGATVGVPYWDWTRPISEIPAFIASEMYSDPFTK(I)	0.132429
A0A6P7SER3	Hemocyanin 1-like OS=Octopus vulgaris	1	3884.86	3887.39	1Oxidation	4678	4711	(R)HGATVGVPYWDWTRPISEIPAFIASEMYSDPFTK(I)	0.132429
A0A6P7SDC4	Hemocyanin G-type, units Oda to Odg OS=Octopus vulgaris	1	862.503	863.051		585	591	(R)LFEKPTK(G)	0.239295
A0A6P7SDC4	Hemocyanin G-type, units Oda to Odg OS=Octopus vulgaris	1	870.468	870.987		2416	2423	(K)TSADVHLK(L)	0.131057
A0A6P7SDC4	Hemocyanin G-type, units Oda to Odg OS=Octopus vulgaris	1	898.442	899	1Gln->pyro-Glu	1674	1681	(K)QGHLADFK(H)	0.500382
A0A6P7SDC4	Hemocyanin G-type, units Oda to Odg OS=Octopus vulgaris	1	915.468	916.03		1674	1681	(K)QGHLADFK(H)	0.500382
A0A6P7SDC4	Hemocyanin G-type, units Oda to Odg OS=Octopus vulgaris	1	922.551	923.153		2814	2821	(R)VFAGFLLR(T)	0.873199
A0A6P7SDC4	Hemocyanin G-type, units Oda to Odg OS=Octopus vulgaris	1	926.433	926.967		2807	2813	(K)EIQHEDR(V)	0.0708055
A0A6P7SDC4	Hemocyanin G-type, units Oda to Odg OS=Octopus vulgaris	1	926.469	927.011		1181	1189	(R)AHGATDQVK(A)	0.121467
A0A6P7SDC4	Hemocyanin G-type, units Oda to Odg OS=Octopus vulgaris	1	931.449	931.992		313	319	(K)EHQQHPR(A)	0.208421
A0A6P7SDC4	Hemocyanin G-type, units Oda to Odg OS=Octopus vulgaris	1	947.443	947.983		2110	2117	(R)NVDSLDER(D)	0.148285
A0A6P7SDC4	Hemocyanin G-type, units Oda to Odg OS=Octopus vulgaris	1	953.385	953.943		2509	2515	(K)DFEEEER(K)	0.0843226
A0A6P7SDC4	Hemocyanin G-type, units Oda to Odg OS=Octopus vulgaris	1	961.429	962.073		429	437	(K)DADMAPVDK(T)	0.244536
A0A6P7SDC4	Hemocyanin G-type, units Oda to Odg OS=Octopus vulgaris	1	977.424	978.072	1Oxidation	429	437	(K)DADMAPVDK(T)	0.244536
A0A6P7SDC4	Hemocyanin G-type, units Oda to Odg OS=Octopus vulgaris	1	988.531	989.12		268	276	(R)DTNPISLTK(D)	0.148554
A0A6P7SDC4	Hemocyanin G-type, units Oda to Odg OS=Octopus vulgaris	1	1009.52	1010.14		1627	1634	(R)YEITDQLK(L)	0.0884679
A0A6P7SDC4	Hemocyanin G-type, units Oda to Odg OS=Octopus vulgaris	1	1014.47	1015.14		486	494	(K)CPEPDAINR(V)	0.581859
A0A6P7SDC4	Hemocyanin G-type, units Oda to Odg OS=Octopus vulgaris	1	1040.53	1041.15		2865	2873	(K)YDITSSLNK(L)	0.106854
A0A6P7SDC4	Hemocyanin G-type, units Oda to Odg OS=Octopus vulgaris	1	1052.49	1053.12		875	883	(K)ALQAYEDDK(S)	0.130294
A0A6P7SDC4	Hemocyanin G-type, units Oda to Odg OS=Octopus vulgaris	1	1060.53	1061.25		337	346	(R)VAVCIPTDDK(R)	0.166626
A0A6P7SDC4	Hemocyanin G-type, units Oda to Odg OS=Octopus vulgaris	1	1062.51	1063.16		2652	2660	(R)AQLFDDPEK(G)	0.357011
A0A6P7SDC4	Hemocyanin G-type, units Oda to Odg OS=Octopus vulgaris	1	1065.57	1066.21		2890	2899	(K)AIDGHTLPNK(Y)	0.271596
A0A6P7SDC4	Hemocyanin G-type, units Oda to Odg OS=Octopus vulgaris	1	1093.58	1094.33		2455	2463	(K)MDITHVIHK(M)	0.123338
A0A6P7SDC4	Hemocyanin G-type, units Oda to Odg OS=Octopus vulgaris	1	1109.58	1110.33	1Oxidation	2455	2463	(K)MDITHVIHK(M)	0.123338
A0A6P7SDC4	Hemocyanin G-type, units Oda to Odg OS=Octopus vulgaris	1	1122.56	1123.32		1953	1961	(K)LSKPEDMFR(Y)	0.681946
A0A6P7SDC4	Hemocyanin G-type, units Oda to Odg OS=Octopus vulgaris	1	1138.56	1139.32	1Oxidation	1953	1961	(K)LSKPEDMFR(Y)	0.681946
A0A6P7SDC4	Hemocyanin G-type, units Oda to Odg OS=Octopus vulgaris	1	1154.55	1155.22		1682	1691	(K)HEESNGNLVR(K)	0.167621
A0A6P7SDC4	Hemocyanin G-type, units Oda to Odg OS=Octopus vulgaris	1	1180.6	1181.3		1400	1409	(K)ISFLNSETNR(D)	0.177854
A0A6P7SDC4	Hemocyanin G-type, units Oda to Odg OS=Octopus vulgaris	1	1187.63	1188.33		2527	2537	(K)NVNSLTPSDIK(D)	0.113486
A0A6P7SDC4	Hemocyanin G-type, units Oda to Odg OS=Octopus vulgaris	1	1201.71	1202.49		1571	1581	(R)IFAGFLLHGVK(A)	0.745444
A0A6P7SDC4	Hemocyanin G-type, units Oda to Odg OS=Octopus vulgaris	1	1223.72	1224.6		747	757	(R)VFVGFLLMGIK(T)	0.78756
A0A6P7SDC4	Hemocyanin G-type, units Oda to Odg OS=Octopus vulgaris	1	1224.6	1225.35		2876	2885	(R)LHAHDDFEIK(V)	0.357665
A0A6P7SDC4	Hemocyanin G-type, units Oda to Odg OS=Octopus vulgaris	1	1224.63	1225.4	1Gln->pyro-Glu	1171	1180	(K)QSALVEYYIR(A)	0.40663
A0A6P7SDC4	Hemocyanin G-type, units Oda to Odg OS=Octopus vulgaris	1	1239.72	1240.6	1Oxidation	747	757	(R)VFVGFLLMGIK(T)	0.78756
A0A6P7SDC4	Hemocyanin G-type, units Oda to Odg OS=Octopus vulgaris	1	1241.65	1242.43		1171	1180	(K)QSALVEYYIR(A)	0.40663
A0A6P7SDC4	Hemocyanin G-type, units Oda to Odg OS=Octopus vulgaris	1	1241.73	1242.56		2405	2415	(R)VFASFLLFGIK(T)	0.859627
A0A6P7SDC4	Hemocyanin G-type, units Oda to Odg OS=Octopus vulgaris	1	1242.7	1243.5		1070	1079	(R)VWAIWQALQK(F)	0.500964
A0A6P7SDC4	Hemocyanin G-type, units Oda to Odg OS=Octopus vulgaris	1	1242.7	1243.5		2727	2736	(R)IWAVWQALQK(Y)	0.481862
A0A6P7SDC4	Hemocyanin G-type, units Oda to Odg OS=Octopus vulgaris	1	1245.66	1246.48		2118	2128	(R)DIQNLMAALTR(V)	0.281219
A0A6P7SDC4	Hemocyanin G-type, units Oda to Odg OS=Octopus vulgaris	1	1245.74	1246.55		234	243	(R)LFVIWQALQK(H)	0.357082
A0A6P7SDC4	Hemocyanin G-type, units Oda to Odg OS=Octopus vulgaris	1	1255.68	1256.56		1160	1170	(R)VFATFMLEGIK(Q)	0.380683
A0A6P7SDC4	Hemocyanin G-type, units Oda to Odg OS=Octopus vulgaris	1	1261.66	1262.48	1Oxidation	2118	2128	(R)DIQNLMAALTR(V)	0.281219
A0A6P7SDC4	Hemocyanin G-type, units Oda to Odg OS=Octopus vulgaris	1	1271.67	1272.56	1Oxidation	1160	1170	(R)VFATFMLEGIK(Q)	0.380683
A0A6P7SDC4	Hemocyanin G-type, units Oda to Odg OS=Octopus vulgaris	1	1289.72	1290.51		926	936	(R)LLTINFENGLR(R)	0.361539
A0A6P7SDC4	Hemocyanin G-type, units Oda to Odg OS=Octopus vulgaris	1	1298.7	1299.48		1635	1645	(K)LLGLNQNSHFR(V)	0.317991
A0A6P7SDC4	Hemocyanin G-type, units Oda to Odg OS=Octopus vulgaris	1	1311.58	1312.34		2546	2557	(K)VQADSSDNGYQK(I)	0.144201
A0A6P7SDC4	Hemocyanin G-type, units Oda to Odg OS=Octopus vulgaris	1	1342.72	1343.58		1387	1397	(R)TLHIEPNPFFK(G)	0.479985
A0A6P7SDC4	Hemocyanin G-type, units Oda to Odg OS=Octopus vulgaris	1	1342.73	1343.58		1482	1491	(R)IWAIWQELQR(Y)	0.493818
A0A6P7SDC4	Hemocyanin G-type, units Oda to Odg OS=Octopus vulgaris	1	1342.75	1343.62		1906	1915	(R)LWVIWQELQK(L)	0.314624
A0A6P7SDC4	Hemocyanin G-type, units Oda to Odg OS=Octopus vulgaris	1	1343.64	1344.43		448	458	(R)SLTTEEEHELR(I)	0.0582651
A0A6P7SDC4	Hemocyanin G-type, units Oda to Odg OS=Octopus vulgaris	1	1354.64	1355.52		1085	1096	(R)YNSANCAIETLR(K)	0.299479
A0A6P7SDC4	Hemocyanin G-type, units Oda to Odg OS=Octopus vulgaris	1	1371.64	1372.48		846	856	(K)ESDVVFDELYR(S)	0.249523
A0A6P7SDC4	Hemocyanin G-type, units Oda to Odg OS=Octopus vulgaris	1	1409.69	1410.64		2174	2184	(R)VYLLHFEDSMR(R)	0.311004
A0A6P7SDC4	Hemocyanin G-type, units Oda to Odg OS=Octopus vulgaris	1	1419.76	1420.62		2097	2108	(K)DIDVDIPLNHIR(R)	0.426503
A0A6P7SDC4	Hemocyanin G-type, units Oda to Odg OS=Octopus vulgaris	1	1422.67	1423.6		2739	2751	(R)GLPYNSANCEINK(L)	0.432831
A0A6P7SDC4	Hemocyanin G-type, units Oda to Odg OS=Octopus vulgaris	1	1425.68	1426.64	1Oxidation	2174	2184	(R)VYLLHFEDSMR(R)	0.311004
A0A6P7SDC4	Hemocyanin G-type, units Oda to Odg OS=Octopus vulgaris	1	1482.69	1483.59		2229	2240	(R)GYIEHEDTYTVR(D)	0.108488
A0A6P7SDC4	Hemocyanin G-type, units Oda to Odg OS=Octopus vulgaris	1	1482.69	1483.63		1116	1127	(R)EHSVPFDVFDYK(K)	0.425977
A0A6P7SDC4	Hemocyanin G-type, units Oda to Odg OS=Octopus vulgaris	1	1486.82	1487.76		1759	1770	(R)LFVVQFEQALHR(H)	0.25951
A0A6P7SDC4	Hemocyanin G-type, units Oda to Odg OS=Octopus vulgaris	1	1497.76	1498.69		2362	2374	(R)AAATPQHLFNYHK(L)	0.364979
A0A6P7SDC4	Hemocyanin G-type, units Oda to Odg OS=Octopus vulgaris	1	1502.86	1503.79		1343	1355	(R)LYVALVENELLAR(G)	0.163824
A0A6P7SDC4	Hemocyanin G-type, units Oda to Odg OS=Octopus vulgaris	1	1504.82	1505.83		511	523	(R)LVVMQFEDALIAR(G)	0.223851
A0A6P7SDC4	Hemocyanin G-type, units Oda to Odg OS=Octopus vulgaris	1	1507.86	1508.86		2900	2912	(K)YLTPPTIFFIPAK(-)	0.487776
A0A6P7SDC4	Hemocyanin G-type, units Oda to Odg OS=Octopus vulgaris	1	1517.73	1518.68		140	152	(K)NVFYSGDIAFEQK(V)	0.184582
A0A6P7SDC4	Hemocyanin G-type, units Oda to Odg OS=Octopus vulgaris	1	1520.81	1521.83	1Oxidation	511	523	(R)LVVMQFEDALIAR(G)	0.223851
A0A6P7SDC4	Hemocyanin G-type, units Oda to Odg OS=Octopus vulgaris	1	1520.85	1521.82		658	669	(R)LWAVWQALQIHR(G)	0.621166
A0A6P7SDC4	Hemocyanin G-type, units Oda to Odg OS=Octopus vulgaris	1	1541.84	1542.85		1697	1710	(R)LSLSEMNSLVHALK(R)	0.198506
A0A6P7SDC4	Hemocyanin G-type, units Oda to Odg OS=Octopus vulgaris	1	1550.82	1551.8		2318	2329	(R)LWAIWQALQEHR(K)	0.497207
A0A6P7SDC4	Hemocyanin G-type, units Oda to Odg OS=Octopus vulgaris	1	1557.83	1558.85	1Oxidation	1697	1710	(R)LSLSEMNSLVHALK(R)	0.198506
A0A6P7SDC4	Hemocyanin G-type, units Oda to Odg OS=Octopus vulgaris	1	1559.75	1560.74		860	873	(R)DVSSLTHADMNTLR(K)	0.240933
A0A6P7SDC4	Hemocyanin G-type, units Oda to Odg OS=Octopus vulgaris	1	1567.82	1568.74		1280	1293	(K)NLNSLNTGHIESLR(N)	0.152247
A0A6P7SDC4	Hemocyanin G-type, units Oda to Odg OS=Octopus vulgaris	1	1575.74	1576.74	1Oxidation	860	873	(R)DVSSLTHADMNTLR(K)	0.240933
A0A6P7SDC4	Hemocyanin G-type, units Oda to Odg OS=Octopus vulgaris	1	1601.95	1602.93	1Met-loss	1	15	(-)MLLLLLQATHHSSLR(Q)	0.241294
A0A6P7SDC4	Hemocyanin G-type, units Oda to Odg OS=Octopus vulgaris	1	1603.81	1604.88		1582	1596	(K)ASADVHIYICVPTSK(H)	0.28087
A0A6P7SDC4	Hemocyanin G-type, units Oda to Odg OS=Octopus vulgaris	1	1611.77	1612.81		2822	2836	(R)TIGQSADVNFDICTK(N)	0.258529
A0A6P7SDC4	Hemocyanin G-type, units Oda to Odg OS=Octopus vulgaris	1	1613.79	1614.77		2631	2644	(K)NNPFHHAHIDVANK(D)	0.283786
A0A6P7SDC4	Hemocyanin G-type, units Oda to Odg OS=Octopus vulgaris	1	1643.96	1644.97	1Met-loss+Acetyl	1	15	(-)MLLLLLQATHHSSLR(Q)	0.241294
A0A6P7SDC4	Hemocyanin G-type, units Oda to Odg OS=Octopus vulgaris	1	1651.78	1652.94		1918	1932	(R)GLSAYESHCALELMK(V)	0.550752
A0A6P7SDC4	Hemocyanin G-type, units Oda to Odg OS=Octopus vulgaris	1	1651.84	1652.92		797	811	(K)YEITGALAELGLDMR(A)	0.36856
A0A6P7SDC4	Hemocyanin G-type, units Oda to Odg OS=Octopus vulgaris	1	1662.84	1663.88		1828	1841	(R)EVSEYLYEHPVLGK(Q)	0.201637
A0A6P7SDC4	Hemocyanin G-type, units Oda to Odg OS=Octopus vulgaris	1	1667.78	1668.94	1Oxidation	1918	1932	(R)GLSAYESHCALELMK(V)	0.550752
A0A6P7SDC4	Hemocyanin G-type, units Oda to Odg OS=Octopus vulgaris	1	1667.83	1668.92	1Oxidation	797	811	(K)YEITGALAELGLDMR(A)	0.36856
A0A6P7SDC4	Hemocyanin G-type, units Oda to Odg OS=Octopus vulgaris	1	1732.99	1734.13		1	15	(-)MLLLLLQATHHSSLR(Q)	0.241294
A0A6P7SDC4	Hemocyanin G-type, units Oda to Odg OS=Octopus vulgaris	1	1748.98	1750.13	1Oxidation	1	15	(-)MLLLLLQATHHSSLR(Q)	0.241294
A0A6P7SDC4	Hemocyanin G-type, units Oda to Odg OS=Octopus vulgaris	1	1749.79	1750.88		2186	2200	(R)HGSSVATPYWDWTDK(L)	0.451294
A0A6P7SDC4	Hemocyanin G-type, units Oda to Odg OS=Octopus vulgaris	1	1775	1776.17	1Acetyl	1	15	(-)MLLLLLQATHHSSLR(Q)	0.241294
A0A6P7SDC4	Hemocyanin G-type, units Oda to Odg OS=Octopus vulgaris	1	1790.99	1792.17	1Acetyl 1Oxidation	1	15	(-)MLLLLLQATHHSSLR(Q)	0.241294
A0A6P7SDC4	Hemocyanin G-type, units Oda to Odg OS=Octopus vulgaris	1	1798.85	1800.06		1190	1205	(K)AGEFYVLGSANEMPWK(F)	0.80437
A0A6P7SDC4	Hemocyanin G-type, units Oda to Odg OS=Octopus vulgaris	1	1814.84	1816.05	1Oxidation	1190	1205	(K)AGEFYVLGSANEMPWK(F)	0.80437
A0A6P7SDC4	Hemocyanin G-type, units Oda to Odg OS=Octopus vulgaris	1	1816.92	1818.05		469	485	(K)SIDGYQALAEFHGLPAK(C)	0.451155
A0A6P7SDC4	Hemocyanin G-type, units Oda to Odg OS=Octopus vulgaris	1	1867.83	1869.22		495	510	(R)VACCVHGMSTFPHWHR(L)	0.751841
A0A6P7SDC4	Hemocyanin G-type, units Oda to Odg OS=Octopus vulgaris	1	1883.83	1885.21	1Oxidation	495	510	(R)VACCVHGMSTFPHWHR(L)	0.751841
A0A6P7SDC4	Hemocyanin G-type, units Oda to Odg OS=Octopus vulgaris	1	1887.91	1889.15		1305	1321	(R)YEEIAAFHGLPAQCPNK(D)	0.51975
A0A6P7SDC4	Hemocyanin G-type, units Oda to Odg OS=Octopus vulgaris	1	1889.01	1890.26		2491	2508	(K)VLDSSSLPAPTMIYVPAK(D)	0.303413
A0A6P7SDC4	Hemocyanin G-type, units Oda to Odg OS=Octopus vulgaris	1	1903.84	1905.25		1743	1758	(R)HACCLHGMATFPHWHR(L)	0.868454
A0A6P7SDC4	Hemocyanin G-type, units Oda to Odg OS=Octopus vulgaris	1	1905	1906.26	1Oxidation	2491	2508	(K)VLDSSSLPAPTMIYVPAK(D)	0.303413
A0A6P7SDC4	Hemocyanin G-type, units Oda to Odg OS=Octopus vulgaris	1	1919.84	1921.25	1Oxidation	1743	1758	(R)HACCLHGMATFPHWHR(L)	0.868454
A0A6P7SDC4	Hemocyanin G-type, units Oda to Odg OS=Octopus vulgaris	1	1952.87	1954.14		2379	2394	(K)YDNLDFHGMDIDQLEK(T)	0.196157
A0A6P7SDC4	Hemocyanin G-type, units Oda to Odg OS=Octopus vulgaris	1	1953.82	1955.27		910	925	(K)YACCHHGMATFPHWHR(L)	0.799969
A0A6P7SDC4	Hemocyanin G-type, units Oda to Odg OS=Octopus vulgaris	1	1953.88	1955.35		2158	2173	(K)YACCLHGMPVFPHWHR(V)	0.90265
A0A6P7SDC4	Hemocyanin G-type, units Oda to Odg OS=Octopus vulgaris	1	1968.86	1970.13	1Oxidation	2379	2394	(K)YDNLDFHGMDIDQLEK(T)	0.196157
A0A6P7SDC4	Hemocyanin G-type, units Oda to Odg OS=Octopus vulgaris	1	1969.82	1971.27	1Oxidation	910	925	(K)YACCHHGMATFPHWHR(L)	0.799969
A0A6P7SDC4	Hemocyanin G-type, units Oda to Odg OS=Octopus vulgaris	1	1969.88	1971.35	1Oxidation	2158	2173	(K)YACCLHGMPVFPHWHR(V)	0.90265
A0A6P7SDC4	Hemocyanin G-type, units Oda to Odg OS=Octopus vulgaris	1	2029.08	2030.3		25	42	(K)SVETLTEDEVLNLQVALR(A)	0.130143
A0A6P7SDC4	Hemocyanin G-type, units Oda to Odg OS=Octopus vulgaris	1	2084.94	2086.49		1326	1342	(K)VYTCCIHGMPTFPHWHR(L)	0.651943
A0A6P7SDC4	Hemocyanin G-type, units Oda to Odg OS=Octopus vulgaris	1	2100.94	2102.48	1Oxidation	1326	1342	(K)VYTCCIHGMPTFPHWHR(L)	0.651943
A0A6P7SDC4	Hemocyanin G-type, units Oda to Odg OS=Octopus vulgaris	1	2107.17	2108.46		2752	2770	(K)LAKPLKPFNLDSNHNAVTK(A)	0.451269
A0A6P7SDC4	Hemocyanin G-type, units Oda to Odg OS=Octopus vulgaris	1	2126.03	2127.46		1097	1115	(R)KPMSPFSLTSDINVDSMTR(E)	0.41218
A0A6P7SDC4	Hemocyanin G-type, units Oda to Odg OS=Octopus vulgaris	1	2139.07	2140.37		2241	2259	(R)DIRPELFEISGGEGSTLYR(Q)	0.494038
A0A6P7SDC4	Hemocyanin G-type, units Oda to Odg OS=Octopus vulgaris	1	2142.02	2143.46	1Oxidation	1097	1115	(R)KPMSPFSLTSDINVDSMTR(E)	0.41218
A0A6P7SDC4	Hemocyanin G-type, units Oda to Odg OS=Octopus vulgaris	1	2148.2	2149.51		2070	2090	(K)IVAQNGTELPAGILPEATVVR(I)	0.064444
A0A6P7SDC4	Hemocyanin G-type, units Oda to Odg OS=Octopus vulgaris	1	2151.08	2152.43		1129	1146	(K)NFHYEYDVLELNGLSIPK(L)	0.294098
A0A6P7SDC4	Hemocyanin G-type, units Oda to Odg OS=Octopus vulgaris	1	2158.02	2159.46	2Oxidation	1097	1115	(R)KPMSPFSLTSDINVDSMTR(E)	0.41218
A0A6P7SDC4	Hemocyanin G-type, units Oda to Odg OS=Octopus vulgaris	1	2178.2	2179.58		1933	1952	(K)VPLKPFSFGAPYNLNALTTK(L)	0.785045
A0A6P7SDC4	Hemocyanin G-type, units Oda to Odg OS=Octopus vulgaris	1	2196.03	2197.39		1220	1236	(K)EAHLHYNDQYHIEYHVK(D)	0.0789397
A0A6P7SDC4	Hemocyanin G-type, units Oda to Odg OS=Octopus vulgaris	1	2335.22	2336.66		2047	2067	(K)IEITDVLANNNLAFDSPFTIK(T)	0.00790863
A0A6P7SDC4	Hemocyanin G-type, units Oda to Odg OS=Octopus vulgaris	1	2378.08	2379.76		246	267	(R)GLDGSANCGLNMFHKPMEPFGR(D)	0.665452
A0A6P7SDC4	Hemocyanin G-type, units Oda to Odg OS=Octopus vulgaris	1	2394.08	2395.76	1Oxidation	246	267	(R)GLDGSANCGLNMFHKPMEPFGR(D)	0.665452
A0A6P7SDC4	Hemocyanin G-type, units Oda to Odg OS=Octopus vulgaris	1	2410.07	2411.76	2Oxidation	246	267	(R)GLDGSANCGLNMFHKPMEPFGR(D)	0.665452
A0A6P7SDC4	Hemocyanin G-type, units Oda to Odg OS=Octopus vulgaris	1	2424.14	2425.88		68	89	(K)APDGSTVVCCLHGMPTFPLWHR(L)	0.467262
A0A6P7SDC4	Hemocyanin G-type, units Oda to Odg OS=Octopus vulgaris	1	2440.14	2441.88	1Oxidation	68	89	(K)APDGSTVVCCLHGMPTFPLWHR(L)	0.467262
A0A6P7SDC4	Hemocyanin G-type, units Oda to Odg OS=Octopus vulgaris	1	2470.21	2471.81		1717	1740	(K)SSDGFEAIASFHALPPLCPNPTAK(H)	0.455363
A0A6P7SDC4	Hemocyanin G-type, units Oda to Odg OS=Octopus vulgaris	1	2505.24	2506.79		1524	1544	(R)ITLTHSTPNDVFDYQNVLHYK(Y)	0.0941263
A0A6P7SDC4	Hemocyanin G-type, units Oda to Odg OS=Octopus vulgaris	1	2541.18	2542.81		1805	1826	(K)IESHNPFNHGHISFISEDTMTK(R)	0.0194595
A0A6P7SDC4	Hemocyanin G-type, units Oda to Odg OS=Octopus vulgaris	1	2548.09	2549.77		2134	2157	(K)SDHGFQTIAGYHGSTMCPSPDDPK(Y)	0.349287
A0A6P7SDC4	Hemocyanin G-type, units Oda to Odg OS=Octopus vulgaris	1	2557.18	2558.81	1Oxidation	1805	1826	(K)IESHNPFNHGHISFISEDTMTK(R)	0.0194595
A0A6P7SDC4	Hemocyanin G-type, units Oda to Odg OS=Octopus vulgaris	1	2564.08	2565.77	1Oxidation	2134	2157	(K)SDHGFQTIAGYHGSTMCPSPDDPK(Y)	0.349287
A0A6P7SDC4	Hemocyanin G-type, units Oda to Odg OS=Octopus vulgaris	1	2583.3	2584.9		1545	1565	(K)YDTLSFFDLTITQLEHLIEER(K)	0.0985138
A0A6P7SDC4	Hemocyanin G-type, units Oda to Odg OS=Octopus vulgaris	1	2610.12	2611.84		43	67	(R)AMQDDASPTGYQAIAAYHGEPADCK(A)	0.377453
A0A6P7SDC4	Hemocyanin G-type, units Oda to Odg OS=Octopus vulgaris	1	2612.33	2614		557	578	(K)EVKPNPFFHAPVEFLHNDVFTK(R)	0.0339479
A0A6P7SDC4	Hemocyanin G-type, units Oda to Odg OS=Octopus vulgaris	1	2626.12	2627.84	1Oxidation	43	67	(R)AMQDDASPTGYQAIAAYHGEPADCK(A)	0.377453
A0A6P7SDC4	Hemocyanin G-type, units Oda to Odg OS=Octopus vulgaris	1	2626.25	2627.89		2207	2228	(R)LLGDPDYYDAWTDNVIENPFLR(G)	0.407145
A0A6P7SDC4	Hemocyanin G-type, units Oda to Odg OS=Octopus vulgaris	1	2726.35	2727.96		758	785	(K)TSANVDITVDSAGNTYNAGSITILGGSK(E)	0.0491634
A0A6P7SDC4	Hemocyanin G-type, units Oda to Odg OS=Octopus vulgaris	1	2746.27	2748.02		884	909	(K)SPNGYQQVAAFHGSTQWCPSPDAAVK(Y)	0.251208
A0A6P7SDC4	Hemocyanin G-type, units Oda to Odg OS=Octopus vulgaris	1	2794.51	2796.26		1648	1673	(K)TEVIAVNGSSIHANIFPNPTIIYVPK(Q)	0.0109364
A0A6P7SDC4	Hemocyanin G-type, units Oda to Odg OS=Octopus vulgaris	1	2810.22	2812.08		2427	2451	(K)DTTCEDAGVVFVLGGDNEMPWHFDR(T)	0.137226
A0A6P7SDC4	Hemocyanin G-type, units Oda to Odg OS=Octopus vulgaris	1	2817.44	2819.21		938	961	(R)NGYQNGIPYWDWTRPISELPALVK(E)	0.200392
A0A6P7SDC4	Hemocyanin G-type, units Oda to Odg OS=Octopus vulgaris	1	2824.2	2826.18		2837	2861	(K)NGECTFGGTFCILGGEHEMFWAFDR(L)	0.169226
A0A6P7SDC4	Hemocyanin G-type, units Oda to Odg OS=Octopus vulgaris	1	2826.21	2828.08	1Oxidation	2427	2451	(K)DTTCEDAGVVFVLGGDNEMPWHFDR(T)	0.137226
A0A6P7SDC4	Hemocyanin G-type, units Oda to Odg OS=Octopus vulgaris	1	2840.19	2842.18	1Oxidation	2837	2861	(K)NGECTFGGTFCILGGEHEMFWAFDR(L)	0.169226
A0A6P7SDC4	Hemocyanin G-type, units Oda to Odg OS=Octopus vulgaris	1	2865.34	2867.3		2294	2317	(K)YAMSSLVYSSFDPLFYIHHSMVDR(L)	0.0971568
A0A6P7SDC4	Hemocyanin G-type, units Oda to Odg OS=Octopus vulgaris	1	2881.33	2883.29	1Oxidation	2294	2317	(K)YAMSSLVYSSFDPLFYIHHSMVDR(L)	0.0971568
A0A6P7SDC4	Hemocyanin G-type, units Oda to Odg OS=Octopus vulgaris	1	2897.33	2899.29	2Oxidation	2294	2317	(K)YAMSSLVYSSFDPLFYIHHSMVDR(L)	0.0971568
A0A6P7SDC4	Hemocyanin G-type, units Oda to Odg OS=Octopus vulgaris	1	3035.58	3037.52		2464	2490	(K)MHIPLEDLYVQGSTIHLEVVIETVDGK(V)	0.0315314
A0A6P7SDC4	Hemocyanin G-type, units Oda to Odg OS=Octopus vulgaris	1	3051.57	3053.52	1Oxidation	2464	2490	(K)MHIPLEDLYVQGSTIHLEVVIETVDGK(V)	0.0315314
A0A6P7SDC4	Hemocyanin G-type, units Oda to Odg OS=Octopus vulgaris	1	3061.32	3063.33		1597	1623	(K)HEENCAHEAGVFSVLGGESEMPWQFDR(S)	0.134561
A0A6P7SDC4	Hemocyanin G-type, units Oda to Odg OS=Octopus vulgaris	1	3062.41	3064.38		1456	1481	(R)DPHSMSSLDFTAYDPIFFLHHSNIDR(I)	0.213595
A0A6P7SDC4	Hemocyanin G-type, units Oda to Odg OS=Octopus vulgaris	1	3064.4	3066.35		1964	1988	(K)DNFHYEYDILDTNSMSINQIEAYIR(H)	0.0715875
A0A6P7SDC4	Hemocyanin G-type, units Oda to Odg OS=Octopus vulgaris	1	3077.32	3079.33	1Oxidation	1597	1623	(K)HEENCAHEAGVFSVLGGESEMPWQFDR(S)	0.134561
A0A6P7SDC4	Hemocyanin G-type, units Oda to Odg OS=Octopus vulgaris	1	3078.41	3080.38	1Oxidation	1456	1481	(R)DPHSMSSLDFTAYDPIFFLHHSNIDR(I)	0.213595
A0A6P7SDC4	Hemocyanin G-type, units Oda to Odg OS=Octopus vulgaris	1	3080.39	3082.35	1Oxidation	1964	1988	(K)DNFHYEYDILDTNSMSINQIEAYIR(H)	0.0715875
A0A6P7SDC4	Hemocyanin G-type, units Oda to Odg OS=Octopus vulgaris	1	3080.48	3082.55		2336	2361	(K)AYCALEQLSFPMKPFSWETNPNLHTR(A)	0.177142
A0A6P7SDC4	Hemocyanin G-type, units Oda to Odg OS=Octopus vulgaris	1	3096.47	3098.55	1Oxidation	2336	2361	(K)AYCALEQLSFPMKPFSWETNPNLHTR(A)	0.177142
A0A6P7SDC4	Hemocyanin G-type, units Oda to Odg OS=Octopus vulgaris	1	3114.44	3116.46		208	233	(R)FAHSMSSLEYTSYDPLFFLHHSNVER(L)	0.10014
A0A6P7SDC4	Hemocyanin G-type, units Oda to Odg OS=Octopus vulgaris	1	3130.44	3132.46	1Oxidation	208	233	(R)FAHSMSSLEYTSYDPLFFLHHSNVER(L)	0.10014
A0A6P7SDC4	Hemocyanin G-type, units Oda to Odg OS=Octopus vulgaris	1	3137.52	3139.48		1880	1905	(K)EELSLNHLHYAAYDPLFFLHHSNVDR(L)	0.109358
A0A6P7SDC4	Hemocyanin G-type, units Oda to Odg OS=Octopus vulgaris	1	3268.6	3270.74		1495	1523	(K)LPYNEANCALPLLNVPMRPFSNTTANHDR(I)	0.457338
A0A6P7SDC4	Hemocyanin G-type, units Oda to Odg OS=Octopus vulgaris	1	3284.59	3286.74	1Oxidation	1495	1523	(K)LPYNEANCALPLLNVPMRPFSNTTANHDR(I)	0.457338
A0A6P7SDC4	Hemocyanin G-type, units Oda to Odg OS=Octopus vulgaris	1	3294.48	3296.47		962	991	(K)EETYLDENGEAHPNPFFSGVIDEAGAQTTR(A)	0.043117
A0A6P7SDC4	Hemocyanin G-type, units Oda to Odg OS=Octopus vulgaris	1	3411.56	3413.77		704	732	(R)HAVPTEVYDYQSDLHYTYDTLFFGGMSVR(E)	0.103394
A0A6P7SDC4	Hemocyanin G-type, units Oda to Odg OS=Octopus vulgaris	1	3427.56	3429.77	1Oxidation	704	732	(R)HAVPTEVYDYQSDLHYTYDTLFFGGMSVR(E)	0.103394
A0A6P7SDC4	Hemocyanin G-type, units Oda to Odg OS=Octopus vulgaris	1	3451.84	3453.98		812	844	(R)ADYSITLHITDINGTALPSTAIPDPIVIFTPGK(K)	0.0266661
A0A6P7SDC4	Hemocyanin G-type, units Oda to Odg OS=Octopus vulgaris	1	3454.81	3457.06		670	699	(R)GKPYKPYCALSEVHRPLKPFAFEPPLNNNK(H)	0.343717
A0A6P7SDC4	Hemocyanin G-type, units Oda to Odg OS=Octopus vulgaris	1	3510.59	3512.86		2778	2806	(K)AFDYHELGYDYDNLNFHGMTIPELEEHLK(E)	0.0191772
A0A6P7SDC4	Hemocyanin G-type, units Oda to Odg OS=Octopus vulgaris	1	3526.59	3528.86	1Oxidation	2778	2806	(K)AFDYHELGYDYDNLNFHGMTIPELEEHLK(E)	0.0191772
A0A6P7SDC4	Hemocyanin G-type, units Oda to Odg OS=Octopus vulgaris	1	3565.72	3567.97		1356	1386	(R)GSGVAVPYWDWIQPFDHLPALVNEATYYNSR(T)	0.381862
A0A6P7SDC4	Hemocyanin G-type, units Oda to Odg OS=Octopus vulgaris	1	3746.72	3749.19		281	312	(K)AVDLFDYNELGYDYDDLHLNGMDIPQLDTLMK(E)	0.01344
A0A6P7SDC4	Hemocyanin G-type, units Oda to Odg OS=Octopus vulgaris	1	3762.72	3765.19	1Oxidation	281	312	(K)AVDLFDYNELGYDYDDLHLNGMDIPQLDTLMK(E)	0.01344
A0A6P7SDC4	Hemocyanin G-type, units Oda to Odg OS=Octopus vulgaris	1	3764.81	3767.17		524	556	(R)GSQIGVPYWDWTKPSSELPHLVAAETYEDPYTK(E)	0.42523
A0A6P7SDC4	Hemocyanin G-type, units Oda to Odg OS=Octopus vulgaris	1	3778.71	3781.19	2Oxidation	281	312	(K)AVDLFDYNELGYDYDDLHLNGMDIPQLDTLMK(E)	0.01344
A0A6P7SDC4	Hemocyanin G-type, units Oda to Odg OS=Octopus vulgaris	1	3868.87	3871.39		1771	1804	(R)HGATVGVPYWDWTRPISEIPAFIASEMYSDPFTK(I)	0.132429
A0A6P7SDC4	Hemocyanin G-type, units Oda to Odg OS=Octopus vulgaris	1	3872.69	3875.48		2558	2591	(K)IASYHGMPLSCHYPNGTAYACCQHGMVTFPHWHR(L)	0.309573
A0A6P7SDC4	Hemocyanin G-type, units Oda to Odg OS=Octopus vulgaris	1	3884.86	3887.39	1Oxidation	1771	1804	(R)HGATVGVPYWDWTRPISEIPAFIASEMYSDPFTK(I)	0.132429
A0A6P7SDC4	Hemocyanin G-type, units Oda to Odg OS=Octopus vulgaris	1	3888.69	3891.48	1Oxidation	2558	2591	(K)IASYHGMPLSCHYPNGTAYACCQHGMVTFPHWHR(L)	0.309573
A0A6P7SDC4	Hemocyanin G-type, units Oda to Odg OS=Octopus vulgaris	1	3904.68	3907.48	2Oxidation	2558	2591	(K)IASYHGMPLSCHYPNGTAYACCQHGMVTFPHWHR(L)	0.309573
A0A6P7SDC4	Hemocyanin G-type, units Oda to Odg OS=Octopus vulgaris	1	3976.92	3979.49	1Gln->pyro-Glu	2596	2630	(K)QMEDALIAHGSHTGIPYWDWTTTFAHLPVLVTEEK(N)	0.0198474
A0A6P7SDC4	Hemocyanin G-type, units Oda to Odg OS=Octopus vulgaris	1	3992.92	3995.49	1Gln->pyro-Glu 1Oxidation	2596	2630	(K)QMEDALIAHGSHTGIPYWDWTTTFAHLPVLVTEEK(N)	0.0198474
A0A6P7SDC4	Hemocyanin G-type, units Oda to Odg OS=Octopus vulgaris	1	3993.95	3996.52		2596	2630	(K)QMEDALIAHGSHTGIPYWDWTTTFAHLPVLVTEEK(N)	0.0198474
Q9BJ58	Hemocyanin G-type OS=Enteroctopus dofleini	1	851.4	852.066		1	7	(-)LEEAMMK(I)	0.224139
Q9BJ58	Hemocyanin G-type OS=Enteroctopus dofleini	1	862.503	863.051		593	599	(R)LFEKPTK(G)	0.239295
Q9BJ58	Hemocyanin G-type OS=Enteroctopus dofleini	1	867.395	868.065	1Oxidation	1	7	(-)LEEAMMK(I)	0.224139
Q9BJ58	Hemocyanin G-type OS=Enteroctopus dofleini	1	870.468	870.987		2424	2431	(K)TSADVHLK(L)	0.131057
Q9BJ58	Hemocyanin G-type OS=Enteroctopus dofleini	1	883.39	884.064	2Oxidation	1	7	(-)LEEAMMK(I)	0.224139
Q9BJ58	Hemocyanin G-type OS=Enteroctopus dofleini	1	893.411	894.103	1Acetyl	1	7	(-)LEEAMMK(I)	0.224139
Q9BJ58	Hemocyanin G-type OS=Enteroctopus dofleini	1	898.442	899	1Gln->pyro-Glu	1682	1689	(K)QGHLADFK(H)	0.500382
Q9BJ58	Hemocyanin G-type OS=Enteroctopus dofleini	1	909.406	910.103	1Acetyl 1Oxidation	1	7	(-)LEEAMMK(I)	0.224139
Q9BJ58	Hemocyanin G-type OS=Enteroctopus dofleini	1	915.468	916.03		1682	1689	(K)QGHLADFK(H)	0.500382
Q9BJ58	Hemocyanin G-type OS=Enteroctopus dofleini	1	922.551	923.153		2822	2829	(R)VFAGFLLR(T)	0.873199
Q9BJ58	Hemocyanin G-type OS=Enteroctopus dofleini	1	925.4	926.102	1Acetyl 2Oxidation	1	7	(-)LEEAMMK(I)	0.224139
Q9BJ58	Hemocyanin G-type OS=Enteroctopus dofleini	1	926.433	926.967		2815	2821	(K)EIQHEDR(V)	0.0708055
Q9BJ58	Hemocyanin G-type OS=Enteroctopus dofleini	1	926.469	927.011		1189	1197	(R)AHGATDQVK(A)	0.121467
Q9BJ58	Hemocyanin G-type OS=Enteroctopus dofleini	1	931.449	931.992		321	327	(K)EHQQHPR(A)	0.208421
Q9BJ58	Hemocyanin G-type OS=Enteroctopus dofleini	1	947.443	947.983		2118	2125	(R)NVDSLDER(D)	0.148285
Q9BJ58	Hemocyanin G-type OS=Enteroctopus dofleini	1	953.385	953.943		2517	2523	(K)DFEEEER(K)	0.0843226
Q9BJ58	Hemocyanin G-type OS=Enteroctopus dofleini	1	961.429	962.073		437	445	(K)DADMAPVDK(T)	0.244536
Q9BJ58	Hemocyanin G-type OS=Enteroctopus dofleini	1	977.424	978.072	1Oxidation	437	445	(K)DADMAPVDK(T)	0.244536
Q9BJ58	Hemocyanin G-type OS=Enteroctopus dofleini	1	988.531	989.12		276	284	(R)DTNPISLTK(D)	0.148554
Q9BJ58	Hemocyanin G-type OS=Enteroctopus dofleini	1	1009.52	1010.14		1635	1642	(R)YEITDQLK(L)	0.0884679
Q9BJ58	Hemocyanin G-type OS=Enteroctopus dofleini	1	1014.47	1015.14		494	502	(K)CPEPDAINR(V)	0.581859
Q9BJ58	Hemocyanin G-type OS=Enteroctopus dofleini	1	1038.55	1039.18		1408	1416	(K)ISFLNSETK(R)	0.143635
Q9BJ58	Hemocyanin G-type OS=Enteroctopus dofleini	1	1040.53	1041.15		2873	2881	(K)YDITSSLNK(L)	0.106854
Q9BJ58	Hemocyanin G-type OS=Enteroctopus dofleini	1	1046.52	1047.22		345	354	(R)VAVCVPTDDK(R)	0.121497
Q9BJ58	Hemocyanin G-type OS=Enteroctopus dofleini	1	1052.49	1053.12		883	891	(K)ALQAYEDDK(S)	0.130294
Q9BJ58	Hemocyanin G-type OS=Enteroctopus dofleini	1	1062.51	1063.16		2660	2668	(R)AQLFDDPEK(G)	0.357011
Q9BJ58	Hemocyanin G-type OS=Enteroctopus dofleini	1	1065.57	1066.21		2898	2907	(K)AIDGHTLPNK(Y)	0.271596
Q9BJ58	Hemocyanin G-type OS=Enteroctopus dofleini	1	1093.58	1094.33		2463	2471	(K)MDITHVIHK(M)	0.123338
Q9BJ58	Hemocyanin G-type OS=Enteroctopus dofleini	1	1109.58	1110.33	1Oxidation	2463	2471	(K)MDITHVIHK(M)	0.123338
Q9BJ58	Hemocyanin G-type OS=Enteroctopus dofleini	1	1122.56	1123.32		1961	1969	(K)LSKPEDMFR(Y)	0.681946
Q9BJ58	Hemocyanin G-type OS=Enteroctopus dofleini	1	1138.56	1139.32	1Oxidation	1961	1969	(K)LSKPEDMFR(Y)	0.681946
Q9BJ58	Hemocyanin G-type OS=Enteroctopus dofleini	1	1154.55	1155.22		1690	1699	(K)HEESNGNLVR(K)	0.167621
Q9BJ58	Hemocyanin G-type OS=Enteroctopus dofleini	1	1187.63	1188.33		2535	2545	(K)NVNSLTPSDIK(D)	0.113486
Q9BJ58	Hemocyanin G-type OS=Enteroctopus dofleini	1	1201.71	1202.49		1579	1589	(R)IFAGFLLHGVK(A)	0.745444
Q9BJ58	Hemocyanin G-type OS=Enteroctopus dofleini	1	1223.72	1224.6		755	765	(R)VFVGFLLMGIK(T)	0.78756
Q9BJ58	Hemocyanin G-type OS=Enteroctopus dofleini	1	1224.6	1225.35		2884	2893	(R)LHAHDDFEIK(V)	0.357665
Q9BJ58	Hemocyanin G-type OS=Enteroctopus dofleini	1	1224.63	1225.4	1Gln->pyro-Glu	1179	1188	(K)QSALVEYYIR(A)	0.40663
Q9BJ58	Hemocyanin G-type OS=Enteroctopus dofleini	1	1239.72	1240.6	1Oxidation	755	765	(R)VFVGFLLMGIK(T)	0.78756
Q9BJ58	Hemocyanin G-type OS=Enteroctopus dofleini	1	1241.65	1242.43		1179	1188	(K)QSALVEYYIR(A)	0.40663
Q9BJ58	Hemocyanin G-type OS=Enteroctopus dofleini	1	1241.73	1242.56		2413	2423	(R)VFASFLLFGIK(T)	0.859627
Q9BJ58	Hemocyanin G-type OS=Enteroctopus dofleini	1	1242.7	1243.5		1078	1087	(R)VWAIWQALQK(F)	0.500964
Q9BJ58	Hemocyanin G-type OS=Enteroctopus dofleini	1	1242.7	1243.5		2735	2744	(R)IWAVWQALQK(Y)	0.481862
Q9BJ58	Hemocyanin G-type OS=Enteroctopus dofleini	1	1245.66	1246.48		2126	2136	(R)DIQNLMAALTR(V)	0.281219
Q9BJ58	Hemocyanin G-type OS=Enteroctopus dofleini	1	1245.74	1246.55		242	251	(R)LFVIWQALQK(H)	0.357082
Q9BJ58	Hemocyanin G-type OS=Enteroctopus dofleini	1	1255.68	1256.56		1168	1178	(R)VFATFMLEGIK(Q)	0.380683
Q9BJ58	Hemocyanin G-type OS=Enteroctopus dofleini	1	1261.66	1262.48	1Oxidation	2126	2136	(R)DIQNLMAALTR(V)	0.281219
Q9BJ58	Hemocyanin G-type OS=Enteroctopus dofleini	1	1271.67	1272.56	1Oxidation	1168	1178	(R)VFATFMLEGIK(Q)	0.380683
Q9BJ58	Hemocyanin G-type OS=Enteroctopus dofleini	1	1289.72	1290.51		934	944	(R)LLTINFENGLR(R)	0.361539
Q9BJ58	Hemocyanin G-type OS=Enteroctopus dofleini	1	1298.7	1299.48		1643	1653	(K)LLGLNQNSHFR(I)	0.317991
Q9BJ58	Hemocyanin G-type OS=Enteroctopus dofleini	1	1311.58	1312.34		2554	2565	(K)VQADSSDNGYQK(I)	0.144201
Q9BJ58	Hemocyanin G-type OS=Enteroctopus dofleini	1	1342.72	1343.58		1395	1405	(R)TLHIEPNPFFK(G)	0.479985
Q9BJ58	Hemocyanin G-type OS=Enteroctopus dofleini	1	1342.73	1343.58		1490	1499	(R)IWAIWQELQR(Y)	0.493818
Q9BJ58	Hemocyanin G-type OS=Enteroctopus dofleini	1	1342.75	1343.62		1914	1923	(R)LWVIWQELQK(L)	0.314624
Q9BJ58	Hemocyanin G-type OS=Enteroctopus dofleini	1	1343.64	1344.43		456	466	(R)SLTTEEEHELR(I)	0.0582651
Q9BJ58	Hemocyanin G-type OS=Enteroctopus dofleini	1	1354.64	1355.52		1093	1104	(R)YNSANCAIETLR(K)	0.299479
Q9BJ58	Hemocyanin G-type OS=Enteroctopus dofleini	1	1371.64	1372.48		854	864	(K)ESDVVFDELYR(S)	0.249523
Q9BJ58	Hemocyanin G-type OS=Enteroctopus dofleini	1	1409.69	1410.64		2182	2192	(R)VYLLHFEDSMR(R)	0.311004
Q9BJ58	Hemocyanin G-type OS=Enteroctopus dofleini	1	1419.76	1420.62		2105	2116	(K)DIDVDIPLNHIR(R)	0.426503
Q9BJ58	Hemocyanin G-type OS=Enteroctopus dofleini	1	1422.67	1423.6		2747	2759	(R)GLPYNSANCEINK(L)	0.432831
Q9BJ58	Hemocyanin G-type OS=Enteroctopus dofleini	1	1425.68	1426.64	1Oxidation	2182	2192	(R)VYLLHFEDSMR(R)	0.311004
Q9BJ58	Hemocyanin G-type OS=Enteroctopus dofleini	1	1482.69	1483.59		2237	2248	(R)GYIEHEDTYTVR(D)	0.108488
Q9BJ58	Hemocyanin G-type OS=Enteroctopus dofleini	1	1482.69	1483.63		1124	1135	(R)EHSVPFDVFDYK(K)	0.425977
Q9BJ58	Hemocyanin G-type OS=Enteroctopus dofleini	1	1486.82	1487.76		1767	1778	(R)LFVVQFEQALHR(H)	0.25951
Q9BJ58	Hemocyanin G-type OS=Enteroctopus dofleini	1	1497.76	1498.69		2370	2382	(R)AAATPQHLFNYHK(L)	0.364979
Q9BJ58	Hemocyanin G-type OS=Enteroctopus dofleini	1	1502.86	1503.79		1351	1363	(R)LYVALVENELLAR(G)	0.163824
Q9BJ58	Hemocyanin G-type OS=Enteroctopus dofleini	1	1504.82	1505.83		519	531	(R)LVVMQFEDALIAR(G)	0.223851
Q9BJ58	Hemocyanin G-type OS=Enteroctopus dofleini	1	1507.86	1508.86		2908	2920	(K)YLTPPTIFFIPAK(-)	0.487776
Q9BJ58	Hemocyanin G-type OS=Enteroctopus dofleini	1	1517.73	1518.68		148	160	(K)NVFYSGDIAFEQK(V)	0.184582
Q9BJ58	Hemocyanin G-type OS=Enteroctopus dofleini	1	1520.81	1521.83	1Oxidation	519	531	(R)LVVMQFEDALIAR(G)	0.223851
Q9BJ58	Hemocyanin G-type OS=Enteroctopus dofleini	1	1520.85	1521.82		666	677	(R)LWAVWQALQIHR(G)	0.621166
Q9BJ58	Hemocyanin G-type OS=Enteroctopus dofleini	1	1541.84	1542.85		1705	1718	(R)LSLSEMNSLVHALK(R)	0.198506
Q9BJ58	Hemocyanin G-type OS=Enteroctopus dofleini	1	1550.82	1551.8		2326	2337	(R)LWAIWQALQEHR(K)	0.497207
Q9BJ58	Hemocyanin G-type OS=Enteroctopus dofleini	1	1557.83	1558.85	1Oxidation	1705	1718	(R)LSLSEMNSLVHALK(R)	0.198506
Q9BJ58	Hemocyanin G-type OS=Enteroctopus dofleini	1	1559.75	1560.74		868	881	(R)DVSSLTHADMNTLR(K)	0.240933
Q9BJ58	Hemocyanin G-type OS=Enteroctopus dofleini	1	1567.82	1568.74		1288	1301	(K)NLNSLNTGHIESLR(N)	0.152247
Q9BJ58	Hemocyanin G-type OS=Enteroctopus dofleini	1	1575.74	1576.74	1Oxidation	868	881	(R)DVSSLTHADMNTLR(K)	0.240933
Q9BJ58	Hemocyanin G-type OS=Enteroctopus dofleini	1	1603.81	1604.88		1590	1604	(K)ASADVHIYICVPTSK(H)	0.28087
Q9BJ58	Hemocyanin G-type OS=Enteroctopus dofleini	1	1611.77	1612.81		2830	2844	(R)TIGQSADVNFDICTK(D)	0.258529
Q9BJ58	Hemocyanin G-type OS=Enteroctopus dofleini	1	1613.79	1614.77		2639	2652	(K)NNPFHHAHIDVANK(D)	0.283786
Q9BJ58	Hemocyanin G-type OS=Enteroctopus dofleini	1	1651.78	1652.94		1926	1940	(R)GLSAYESHCALELMK(V)	0.550752
Q9BJ58	Hemocyanin G-type OS=Enteroctopus dofleini	1	1651.84	1652.92		805	819	(K)YEITGALAELGLDMR(A)	0.36856
Q9BJ58	Hemocyanin G-type OS=Enteroctopus dofleini	1	1662.84	1663.88		1836	1849	(R)EVSEYLYEHPVLGK(Q)	0.201637
Q9BJ58	Hemocyanin G-type OS=Enteroctopus dofleini	1	1667.78	1668.94	1Oxidation	1926	1940	(R)GLSAYESHCALELMK(V)	0.550752
Q9BJ58	Hemocyanin G-type OS=Enteroctopus dofleini	1	1667.83	1668.92	1Oxidation	805	819	(K)YEITGALAELGLDMR(A)	0.36856
Q9BJ58	Hemocyanin G-type OS=Enteroctopus dofleini	1	1749.79	1750.88		2194	2208	(R)HGSSVATPYWDWTDK(L)	0.451294
Q9BJ58	Hemocyanin G-type OS=Enteroctopus dofleini	1	1798.85	1800.06		1198	1213	(K)AGEFYVLGSANEMPWK(F)	0.80437
Q9BJ58	Hemocyanin G-type OS=Enteroctopus dofleini	1	1814.84	1816.05	1Oxidation	1198	1213	(K)AGEFYVLGSANEMPWK(F)	0.80437
Q9BJ58	Hemocyanin G-type OS=Enteroctopus dofleini	1	1816.92	1818.05		477	493	(K)SIDGYQALAEFHGLPAK(C)	0.451155
Q9BJ58	Hemocyanin G-type OS=Enteroctopus dofleini	1	1867.83	1869.22		503	518	(R)VACCVHGMSTFPHWHR(L)	0.751841
Q9BJ58	Hemocyanin G-type OS=Enteroctopus dofleini	1	1883.83	1885.21	1Oxidation	503	518	(R)VACCVHGMSTFPHWHR(L)	0.751841
Q9BJ58	Hemocyanin G-type OS=Enteroctopus dofleini	1	1887.91	1889.15		1313	1329	(R)YEEIAAFHGLPAQCPNK(D)	0.51975
Q9BJ58	Hemocyanin G-type OS=Enteroctopus dofleini	1	1889.01	1890.26		2499	2516	(K)VLDSSSLPAPTMIYVPAK(D)	0.303413
Q9BJ58	Hemocyanin G-type OS=Enteroctopus dofleini	1	1903.84	1905.25		1751	1766	(R)HACCLHGMATFPHWHR(L)	0.868454
Q9BJ58	Hemocyanin G-type OS=Enteroctopus dofleini	1	1905	1906.26	1Oxidation	2499	2516	(K)VLDSSSLPAPTMIYVPAK(D)	0.303413
Q9BJ58	Hemocyanin G-type OS=Enteroctopus dofleini	1	1919.84	1921.25	1Oxidation	1751	1766	(R)HACCLHGMATFPHWHR(L)	0.868454
Q9BJ58	Hemocyanin G-type OS=Enteroctopus dofleini	1	1952.87	1954.14		2387	2402	(K)YDNLDFHGMDIDQLEK(T)	0.196157
Q9BJ58	Hemocyanin G-type OS=Enteroctopus dofleini	1	1953.82	1955.27		918	933	(K)YACCHHGMATFPHWHR(L)	0.799969
Q9BJ58	Hemocyanin G-type OS=Enteroctopus dofleini	1	1953.88	1955.35		2166	2181	(K)YACCLHGMPVFPHWHR(V)	0.90265
Q9BJ58	Hemocyanin G-type OS=Enteroctopus dofleini	1	1968.86	1970.13	1Oxidation	2387	2402	(K)YDNLDFHGMDIDQLEK(T)	0.196157
Q9BJ58	Hemocyanin G-type OS=Enteroctopus dofleini	1	1969.82	1971.27	1Oxidation	918	933	(K)YACCHHGMATFPHWHR(L)	0.799969
Q9BJ58	Hemocyanin G-type OS=Enteroctopus dofleini	1	1969.88	1971.35	1Oxidation	2166	2181	(K)YACCLHGMPVFPHWHR(V)	0.90265
Q9BJ58	Hemocyanin G-type OS=Enteroctopus dofleini	1	2029.08	2030.3		33	50	(K)SVETLTEDEVLNLQVALR(V)	0.130143
Q9BJ58	Hemocyanin G-type OS=Enteroctopus dofleini	1	2084.94	2086.49		1334	1350	(K)VYTCCIHGMPTFPHWHR(L)	0.651943
Q9BJ58	Hemocyanin G-type OS=Enteroctopus dofleini	1	2100.94	2102.48	1Oxidation	1334	1350	(K)VYTCCIHGMPTFPHWHR(L)	0.651943
Q9BJ58	Hemocyanin G-type OS=Enteroctopus dofleini	1	2121.18	2122.49		2760	2778	(K)LAKPLKPFNLESNHNAVTK(A)	0.531216
Q9BJ58	Hemocyanin G-type OS=Enteroctopus dofleini	1	2126.03	2127.46		1105	1123	(R)KPMSPFSLTSDINVDSMTR(E)	0.41218
Q9BJ58	Hemocyanin G-type OS=Enteroctopus dofleini	1	2139.07	2140.37		2249	2267	(R)DIRPELFEISGGEGSTLYR(Q)	0.494038
Q9BJ58	Hemocyanin G-type OS=Enteroctopus dofleini	1	2142.02	2143.46	1Oxidation	1105	1123	(R)KPMSPFSLTSDINVDSMTR(E)	0.41218
Q9BJ58	Hemocyanin G-type OS=Enteroctopus dofleini	1	2151.08	2152.43		1137	1154	(K)NFHYEYDVLELNGLSIPK(L)	0.294098
Q9BJ58	Hemocyanin G-type OS=Enteroctopus dofleini	1	2157.2	2158.52		2078	2098	(K)IVAHNGTELPAGILPEATVVR(I)	0.0700964
Q9BJ58	Hemocyanin G-type OS=Enteroctopus dofleini	1	2158.02	2159.46	2Oxidation	1105	1123	(R)KPMSPFSLTSDINVDSMTR(E)	0.41218
Q9BJ58	Hemocyanin G-type OS=Enteroctopus dofleini	1	2178.2	2179.58		1941	1960	(K)VPLKPFSFGAPYNLNALTTK(L)	0.785045
Q9BJ58	Hemocyanin G-type OS=Enteroctopus dofleini	1	2196.03	2197.39		1228	1244	(K)EAHLHYNDQYHIEYHVK(D)	0.0789397
Q9BJ58	Hemocyanin G-type OS=Enteroctopus dofleini	1	2335.22	2336.66		2055	2075	(K)IEITDVLANNNLAFDSPFTIK(T)	0.00790863
Q9BJ58	Hemocyanin G-type OS=Enteroctopus dofleini	1	2378.08	2379.76		254	275	(R)GLDGSANCGLNMFHKPMEPFGR(D)	0.665452
Q9BJ58	Hemocyanin G-type OS=Enteroctopus dofleini	1	2394.08	2395.76	1Oxidation	254	275	(R)GLDGSANCGLNMFHKPMEPFGR(D)	0.665452
Q9BJ58	Hemocyanin G-type OS=Enteroctopus dofleini	1	2410.07	2411.76	2Oxidation	254	275	(R)GLDGSANCGLNMFHKPMEPFGR(D)	0.665452
Q9BJ58	Hemocyanin G-type OS=Enteroctopus dofleini	1	2424.14	2425.88		76	97	(K)APDGSTVVCCLHGMPTFPLWHR(L)	0.467262
Q9BJ58	Hemocyanin G-type OS=Enteroctopus dofleini	1	2440.14	2441.88	1Oxidation	76	97	(K)APDGSTVVCCLHGMPTFPLWHR(L)	0.467262
Q9BJ58	Hemocyanin G-type OS=Enteroctopus dofleini	1	2470.21	2471.81		1725	1748	(K)SSDGFEAIASFHALPPLCPNPTAK(H)	0.455363
Q9BJ58	Hemocyanin G-type OS=Enteroctopus dofleini	1	2505.24	2506.79		1532	1552	(R)ITLTHSTPNDVFDYQNVLHYK(Y)	0.0941263
Q9BJ58	Hemocyanin G-type OS=Enteroctopus dofleini	1	2541.18	2542.81		1813	1834	(K)IESHNPFNHGHISFISEDTMTK(R)	0.0194595
Q9BJ58	Hemocyanin G-type OS=Enteroctopus dofleini	1	2548.09	2549.77		2142	2165	(K)SDHGFQTIAGYHGSTMCPSPDDPK(Y)	0.349287
Q9BJ58	Hemocyanin G-type OS=Enteroctopus dofleini	1	2557.18	2558.81	1Oxidation	1813	1834	(K)IESHNPFNHGHISFISEDTMTK(R)	0.0194595
Q9BJ58	Hemocyanin G-type OS=Enteroctopus dofleini	1	2564.08	2565.77	1Oxidation	2142	2165	(K)SDHGFQTIAGYHGSTMCPSPDDPK(Y)	0.349287
Q9BJ58	Hemocyanin G-type OS=Enteroctopus dofleini	1	2583.3	2584.9		1553	1573	(K)YDTLSFFDLTITQLEHLIEER(K)	0.0985138
Q9BJ58	Hemocyanin G-type OS=Enteroctopus dofleini	1	2612.33	2614		565	586	(K)EVKPNPFFHAPVEFLHNDVFTK(R)	0.0339479
Q9BJ58	Hemocyanin G-type OS=Enteroctopus dofleini	1	2626.25	2627.89		2215	2236	(R)LLGDPDYYDAWTDNVIENPFLR(G)	0.407145
Q9BJ58	Hemocyanin G-type OS=Enteroctopus dofleini	1	2638.15	2639.9		51	75	(R)VMQDDASPTGYQAIAAYHGEPADCK(A)	0.31703
Q9BJ58	Hemocyanin G-type OS=Enteroctopus dofleini	1	2654.15	2655.9	1Oxidation	51	75	(R)VMQDDASPTGYQAIAAYHGEPADCK(A)	0.31703
Q9BJ58	Hemocyanin G-type OS=Enteroctopus dofleini	1	2726.35	2727.96		766	793	(K)TSANVDITVDSAGNTYNAGSITILGGSK(E)	0.0491634
Q9BJ58	Hemocyanin G-type OS=Enteroctopus dofleini	1	2729.43	2731.36		8	31	(K)IPCLFAIVFAFWLCGYIAEGNLIR(K)	0.994658
Q9BJ58	Hemocyanin G-type OS=Enteroctopus dofleini	1	2746.27	2748.02		892	917	(K)SPNGYQQVAAFHGSTQWCPSPDAAVK(Y)	0.251208
Q9BJ58	Hemocyanin G-type OS=Enteroctopus dofleini	1	2794.51	2796.26		1656	1681	(K)TEVIAVNGSSIHANIFPNPTIIYVPK(Q)	0.0109364
Q9BJ58	Hemocyanin G-type OS=Enteroctopus dofleini	1	2809.18	2811.17		2845	2869	(K)DGDCVFGGTFCILGGEHEMFWAFDR(L)	0.442153
Q9BJ58	Hemocyanin G-type OS=Enteroctopus dofleini	1	2810.22	2812.08		2435	2459	(K)DTTCEDAGVVFVLGGDNEMPWHFDR(T)	0.137226
Q9BJ58	Hemocyanin G-type OS=Enteroctopus dofleini	1	2817.44	2819.21		946	969	(R)NGYQNGIPYWDWTRPISELPALVK(E)	0.200392
Q9BJ58	Hemocyanin G-type OS=Enteroctopus dofleini	1	2825.18	2827.16	1Oxidation	2845	2869	(K)DGDCVFGGTFCILGGEHEMFWAFDR(L)	0.442153
Q9BJ58	Hemocyanin G-type OS=Enteroctopus dofleini	1	2826.21	2828.08	1Oxidation	2435	2459	(K)DTTCEDAGVVFVLGGDNEMPWHFDR(T)	0.137226
Q9BJ58	Hemocyanin G-type OS=Enteroctopus dofleini	1	2865.34	2867.3		2302	2325	(K)YAMSSLVYSSFDPLFYIHHSMVDR(L)	0.0971568
Q9BJ58	Hemocyanin G-type OS=Enteroctopus dofleini	1	2881.33	2883.29	1Oxidation	2302	2325	(K)YAMSSLVYSSFDPLFYIHHSMVDR(L)	0.0971568
Q9BJ58	Hemocyanin G-type OS=Enteroctopus dofleini	1	2897.33	2899.29	2Oxidation	2302	2325	(K)YAMSSLVYSSFDPLFYIHHSMVDR(L)	0.0971568
Q9BJ58	Hemocyanin G-type OS=Enteroctopus dofleini	1	3035.58	3037.52		2472	2498	(K)MHIPLEDLYVQGSTIHLEVVIETVDGK(V)	0.0315314
Q9BJ58	Hemocyanin G-type OS=Enteroctopus dofleini	1	3051.57	3053.52	1Oxidation	2472	2498	(K)MHIPLEDLYVQGSTIHLEVVIETVDGK(V)	0.0315314
Q9BJ58	Hemocyanin G-type OS=Enteroctopus dofleini	1	3061.32	3063.33		1605	1631	(K)HEENCAHEAGVFSVLGGESEMPWQFDR(S)	0.134561
Q9BJ58	Hemocyanin G-type OS=Enteroctopus dofleini	1	3062.41	3064.38		1464	1489	(R)DPHSMSSLDFTAYDPIFFLHHSNIDR(I)	0.213595
Q9BJ58	Hemocyanin G-type OS=Enteroctopus dofleini	1	3064.4	3066.35		1972	1996	(K)DNFHYEYDILDTNSMSINQIEAYIR(H)	0.0715875
Q9BJ58	Hemocyanin G-type OS=Enteroctopus dofleini	1	3077.32	3079.33	1Oxidation	1605	1631	(K)HEENCAHEAGVFSVLGGESEMPWQFDR(S)	0.134561
Q9BJ58	Hemocyanin G-type OS=Enteroctopus dofleini	1	3078.41	3080.38	1Oxidation	1464	1489	(R)DPHSMSSLDFTAYDPIFFLHHSNIDR(I)	0.213595
Q9BJ58	Hemocyanin G-type OS=Enteroctopus dofleini	1	3080.39	3082.35	1Oxidation	1972	1996	(K)DNFHYEYDILDTNSMSINQIEAYIR(H)	0.0715875
Q9BJ58	Hemocyanin G-type OS=Enteroctopus dofleini	1	3080.48	3082.55		2344	2369	(K)AYCALEQLSFPMKPFSWETNPNLHTR(A)	0.177142
Q9BJ58	Hemocyanin G-type OS=Enteroctopus dofleini	1	3096.47	3098.55	1Oxidation	2344	2369	(K)AYCALEQLSFPMKPFSWETNPNLHTR(A)	0.177142
Q9BJ58	Hemocyanin G-type OS=Enteroctopus dofleini	1	3114.44	3116.46		216	241	(R)FAHSMSSLEYTSYDPLFFLHHSNVER(L)	0.10014
Q9BJ58	Hemocyanin G-type OS=Enteroctopus dofleini	1	3130.44	3132.46	1Oxidation	216	241	(R)FAHSMSSLEYTSYDPLFFLHHSNVER(L)	0.10014
Q9BJ58	Hemocyanin G-type OS=Enteroctopus dofleini	1	3137.52	3139.48		1888	1913	(K)EELSLNHLHYAAYDPLFFLHHSNVDR(L)	0.109358
Q9BJ58	Hemocyanin G-type OS=Enteroctopus dofleini	1	3268.6	3270.74		1503	1531	(K)LPYNEANCALPLLNVPMRPFSNTTANHDR(I)	0.457338
Q9BJ58	Hemocyanin G-type OS=Enteroctopus dofleini	1	3284.59	3286.74	1Oxidation	1503	1531	(K)LPYNEANCALPLLNVPMRPFSNTTANHDR(I)	0.457338
Q9BJ58	Hemocyanin G-type OS=Enteroctopus dofleini	1	3294.48	3296.47		970	999	(K)EETYLDENGEAHPNPFFSGVIDEAGAQTTR(A)	0.043117
Q9BJ58	Hemocyanin G-type OS=Enteroctopus dofleini	1	3411.56	3413.77		712	740	(R)HAVPTEVYDYQSDLHYTYDTLFFGGMSVR(E)	0.103394
Q9BJ58	Hemocyanin G-type OS=Enteroctopus dofleini	1	3427.56	3429.77	1Oxidation	712	740	(R)HAVPTEVYDYQSDLHYTYDTLFFGGMSVR(E)	0.103394
Q9BJ58	Hemocyanin G-type OS=Enteroctopus dofleini	1	3454.81	3457.06		678	707	(R)GKPYKPYCALSEVHRPLKPFAFEPPLNNNK(H)	0.343717
Q9BJ58	Hemocyanin G-type OS=Enteroctopus dofleini	1	3470.84	3472.99		820	852	(R)ADYSITLQITDINGTALPSTAIPDPIVIFTPGR(K)	0.0355618
Q9BJ58	Hemocyanin G-type OS=Enteroctopus dofleini	1	3510.59	3512.86		2786	2814	(K)AFDYHELGYDYDNLNFHGMTIPELEEHLK(E)	0.0191772
Q9BJ58	Hemocyanin G-type OS=Enteroctopus dofleini	1	3526.59	3528.86	1Oxidation	2786	2814	(K)AFDYHELGYDYDNLNFHGMTIPELEEHLK(E)	0.0191772
Q9BJ58	Hemocyanin G-type OS=Enteroctopus dofleini	1	3565.72	3567.97		1364	1394	(R)GSGVAVPYWDWIQPFDHLPALVNEATYYNSR(T)	0.381862
Q9BJ58	Hemocyanin G-type OS=Enteroctopus dofleini	1	3724.81	3727.14		532	564	(R)GSQIGVPYWDWTKPSSELPPLVAAETYEDPYTK(E)	0.595736
Q9BJ58	Hemocyanin G-type OS=Enteroctopus dofleini	1	3746.72	3749.19		289	320	(K)AVDLFDYNELGYDYDDLHLNGMDIPQLDTLMK(E)	0.01344
Q9BJ58	Hemocyanin G-type OS=Enteroctopus dofleini	1	3762.72	3765.19	1Oxidation	289	320	(K)AVDLFDYNELGYDYDDLHLNGMDIPQLDTLMK(E)	0.01344
Q9BJ58	Hemocyanin G-type OS=Enteroctopus dofleini	1	3778.71	3781.19	2Oxidation	289	320	(K)AVDLFDYNELGYDYDDLHLNGMDIPQLDTLMK(E)	0.01344
Q9BJ58	Hemocyanin G-type OS=Enteroctopus dofleini	1	3854.73	3857.44		2566	2599	(K)IASYHGIPLSCHYPNGTAYACCQHGMVTFPHWHR(L)	0.197377
Q9BJ58	Hemocyanin G-type OS=Enteroctopus dofleini	1	3868.87	3871.39		1779	1812	(R)HGATVGVPYWDWTRPISEIPAFIASEMYSDPFTK(I)	0.132429
Q9BJ58	Hemocyanin G-type OS=Enteroctopus dofleini	1	3870.73	3873.44	1Oxidation	2566	2599	(K)IASYHGIPLSCHYPNGTAYACCQHGMVTFPHWHR(L)	0.197377
Q9BJ58	Hemocyanin G-type OS=Enteroctopus dofleini	1	3884.86	3887.39	1Oxidation	1779	1812	(R)HGATVGVPYWDWTRPISEIPAFIASEMYSDPFTK(I)	0.132429
Q9BJ58	Hemocyanin G-type OS=Enteroctopus dofleini	1	3974.94	3977.52	1Gln->pyro-Glu	2604	2638	(K)QMEDALVAHGSHIGIPYWDWTTTFAHLPVLVTEEK(N)	0.0167658
Q9BJ58	Hemocyanin G-type OS=Enteroctopus dofleini	1	3990.94	3993.52	1Gln->pyro-Glu 1Oxidation	2604	2638	(K)QMEDALVAHGSHIGIPYWDWTTTFAHLPVLVTEEK(N)	0.0167658
Q9BJ58	Hemocyanin G-type OS=Enteroctopus dofleini	1	3991.97	3994.55		2604	2638	(K)QMEDALVAHGSHIGIPYWDWTTTFAHLPVLVTEEK(N)	0.0167658
A0A6P7SER3	Hemocyanin 1-like, partial OS=Octopus sinensis	1	811.325	811.851	1Oxidation	1288	1294	(K)DMTTDGR(Y)	0.194292
A0A6P7SER3	Hemocyanin 1-like, partial OS=Octopus sinensis	1	862.503	863.051		575	581	(R)LFEKPTK(G)	0.239295
A0A6P7SER3	Hemocyanin 1-like, partial OS=Octopus sinensis	1	870.468	870.987		2406	2413	(K)TSADVHLK(L)	0.131057
A0A6P7SER3	Hemocyanin 1-like, partial OS=Octopus sinensis	1	898.442	899	1Gln->pyro-Glu	1664	1671	(K)QGHLADFK(H)	0.500382
A0A6P7SER3	Hemocyanin 1-like, partial OS=Octopus sinensis	1	913.547	914.099		2507	2515	(K)IAAEGAIIR(K)	0.255735
A0A6P7SER3	Hemocyanin 1-like, partial OS=Octopus sinensis	1	915.468	916.03		1664	1671	(K)QGHLADFK(H)	0.500382
A0A6P7SER3	Hemocyanin 1-like, partial OS=Octopus sinensis	1	922.551	923.153		2804	2811	(R)VFAGFLLR(T)	0.873199
A0A6P7SER3	Hemocyanin 1-like, partial OS=Octopus sinensis	1	926.433	926.967		2797	2803	(K)EIQHEDR(V)	0.0708055
A0A6P7SER3	Hemocyanin 1-like, partial OS=Octopus sinensis	1	926.469	927.011		1171	1179	(R)AHGATDQVK(A)	0.121467
A0A6P7SER3	Hemocyanin 1-like, partial OS=Octopus sinensis	1	926.483	927.048		2855	2862	(K)YDITSSLK(Q)	0.129729
A0A6P7SER3	Hemocyanin 1-like, partial OS=Octopus sinensis	1	931.449	931.992		303	309	(K)EHQQHPR(A)	0.208421
A0A6P7SER3	Hemocyanin 1-like, partial OS=Octopus sinensis	1	947.443	947.983		2100	2107	(R)NVDSLDER(D)	0.148285
A0A6P7SER3	Hemocyanin 1-like, partial OS=Octopus sinensis	1	988.531	989.12		258	266	(R)DTNPISLTK(D)	0.148554
A0A6P7SER3	Hemocyanin 1-like, partial OS=Octopus sinensis	1	989.436	990.086		419	427	(K)DADMAPVDR(T)	0.379712
A0A6P7SER3	Hemocyanin 1-like, partial OS=Octopus sinensis	1	1005.43	1006.09	1Oxidation	419	427	(K)DADMAPVDR(T)	0.379712
A0A6P7SER3	Hemocyanin 1-like, partial OS=Octopus sinensis	1	1009.52	1010.14		1617	1624	(R)YEITDQLK(L)	0.0884679
A0A6P7SER3	Hemocyanin 1-like, partial OS=Octopus sinensis	1	1014.47	1015.14		476	484	(K)CPEPDAINR(V)	0.581859
A0A6P7SER3	Hemocyanin 1-like, partial OS=Octopus sinensis	1	1038.55	1039.18		1390	1398	(K)ISFLNSETK(R)	0.143635
A0A6P7SER3	Hemocyanin 1-like, partial OS=Octopus sinensis	1	1046.52	1047.22		327	336	(R)VAVCVPTDDK(R)	0.121497
A0A6P7SER3	Hemocyanin 1-like, partial OS=Octopus sinensis	1	1052.49	1053.12		865	873	(K)ALQAYEDDK(S)	0.130294
A0A6P7SER3	Hemocyanin 1-like, partial OS=Octopus sinensis	1	1062.51	1063.16		2642	2650	(R)AQLFDDPEK(G)	0.357011
A0A6P7SER3	Hemocyanin 1-like, partial OS=Octopus sinensis	1	1093.58	1094.33		2445	2453	(K)MDITHVIHK(M)	0.123338
A0A6P7SER3	Hemocyanin 1-like, partial OS=Octopus sinensis	1	1109.58	1110.33	1Oxidation	2445	2453	(K)MDITHVIHK(M)	0.123338
A0A6P7SER3	Hemocyanin 1-like, partial OS=Octopus sinensis	1	1122.56	1123.32		1943	1951	(K)LSKPEDMFR(Y)	0.681946
A0A6P7SER3	Hemocyanin 1-like, partial OS=Octopus sinensis	1	1138.56	1139.32	1Oxidation	1943	1951	(K)LSKPEDMFR(Y)	0.681946
A0A6P7SER3	Hemocyanin 1-like, partial OS=Octopus sinensis	1	1154.55	1155.22		1672	1681	(K)HEESNGNLVR(K)	0.167621
A0A6P7SER3	Hemocyanin 1-like, partial OS=Octopus sinensis	1	1201.64	1202.36		2517	2527	(K)NVNSLTPTDIK(D)	0.087971
A0A6P7SER3	Hemocyanin 1-like, partial OS=Octopus sinensis	1	1201.71	1202.49		1561	1571	(R)IFAGFLLHGVK(A)	0.745444
A0A6P7SER3	Hemocyanin 1-like, partial OS=Octopus sinensis	1	1202.57	1203.3		2866	2875	(R)LDAHDDFEIK(V)	0.39034
A0A6P7SER3	Hemocyanin 1-like, partial OS=Octopus sinensis	1	1223.72	1224.6		737	747	(R)VFVGFLLMGIK(T)	0.78756
A0A6P7SER3	Hemocyanin 1-like, partial OS=Octopus sinensis	1	1224.63	1225.4	1Gln->pyro-Glu	1161	1170	(K)QSALVEYYIR(A)	0.40663
A0A6P7SER3	Hemocyanin 1-like, partial OS=Octopus sinensis	1	1239.72	1240.6	1Oxidation	737	747	(R)VFVGFLLMGIK(T)	0.78756
A0A6P7SER3	Hemocyanin 1-like, partial OS=Octopus sinensis	1	1241.65	1242.43		1161	1170	(K)QSALVEYYIR(A)	0.40663
A0A6P7SER3	Hemocyanin 1-like, partial OS=Octopus sinensis	1	1241.73	1242.56		2395	2405	(R)VFASFLLFGIK(T)	0.859627
A0A6P7SER3	Hemocyanin 1-like, partial OS=Octopus sinensis	1	1242.7	1243.5		1060	1069	(R)VWAIWQALQK(F)	0.500964
A0A6P7SER3	Hemocyanin 1-like, partial OS=Octopus sinensis	1	1242.7	1243.5		2717	2726	(R)IWAVWQALQK(Y)	0.481862
A0A6P7SER3	Hemocyanin 1-like, partial OS=Octopus sinensis	1	1245.66	1246.48		2108	2118	(R)DIQNLMAALTR(V)	0.281219
A0A6P7SER3	Hemocyanin 1-like, partial OS=Octopus sinensis	1	1245.74	1246.55		224	233	(R)LFVIWQALQK(H)	0.357082
A0A6P7SER3	Hemocyanin 1-like, partial OS=Octopus sinensis	1	1255.68	1256.56		1150	1160	(R)VFATFMLEGIK(Q)	0.380683
A0A6P7SER3	Hemocyanin 1-like, partial OS=Octopus sinensis	1	1261.66	1262.48	1Oxidation	2108	2118	(R)DIQNLMAALTR(V)	0.281219
A0A6P7SER3	Hemocyanin 1-like, partial OS=Octopus sinensis	1	1271.67	1272.56	1Oxidation	1150	1160	(R)VFATFMLEGIK(Q)	0.380683
A0A6P7SER3	Hemocyanin 1-like, partial OS=Octopus sinensis	1	1289.72	1290.51		916	926	(R)LLTINFENGLR(R)	0.361539
A0A6P7SER3	Hemocyanin 1-like, partial OS=Octopus sinensis	1	1298.7	1299.48		1625	1635	(K)LLGLNQNSHFR(I)	0.317991
A0A6P7SER3	Hemocyanin 1-like, partial OS=Octopus sinensis	1	1311.58	1312.34		2536	2547	(K)VQADSSDNGYQK(I)	0.144201
A0A6P7SER3	Hemocyanin 1-like, partial OS=Octopus sinensis	1	1342.72	1343.58		1377	1387	(R)TLHIEPNPFFK(G)	0.479985
A0A6P7SER3	Hemocyanin 1-like, partial OS=Octopus sinensis	1	1342.73	1343.58		1472	1481	(R)IWAIWQELQR(Y)	0.493818
A0A6P7SER3	Hemocyanin 1-like, partial OS=Octopus sinensis	1	1342.75	1343.62		1896	1905	(R)LWVIWQELQK(L)	0.314624
A0A6P7SER3	Hemocyanin 1-like, partial OS=Octopus sinensis	1	1354.64	1355.52		1075	1086	(R)YNSANCAIETLR(K)	0.299479
A0A6P7SER3	Hemocyanin 1-like, partial OS=Octopus sinensis	1	1355.68	1356.48		438	448	(R)SLTIEEEHELR(I)	0.0829114
A0A6P7SER3	Hemocyanin 1-like, partial OS=Octopus sinensis	1	1371.64	1372.48		836	846	(K)ESDVVFDELYR(S)	0.249523
A0A6P7SER3	Hemocyanin 1-like, partial OS=Octopus sinensis	1	1376.8	1377.64	1Met-loss	1	13	(-)MHLIINDVGNLIR(K)	0.245514
A0A6P7SER3	Hemocyanin 1-like, partial OS=Octopus sinensis	1	1409.69	1410.64		2164	2174	(R)VYLLHFEDSMR(R)	0.311004
A0A6P7SER3	Hemocyanin 1-like, partial OS=Octopus sinensis	1	1418.81	1419.68	1Met-loss+Acetyl	1	13	(-)MHLIINDVGNLIR(K)	0.245514
A0A6P7SER3	Hemocyanin 1-like, partial OS=Octopus sinensis	1	1419.76	1420.62		2087	2098	(K)DIDVDIPLNHIR(R)	0.426503
A0A6P7SER3	Hemocyanin 1-like, partial OS=Octopus sinensis	1	1422.67	1423.6		2729	2741	(R)GLPYNSANCEINK(L)	0.432831
A0A6P7SER3	Hemocyanin 1-like, partial OS=Octopus sinensis	1	1425.68	1426.64	1Oxidation	2164	2174	(R)VYLLHFEDSMR(R)	0.311004
A0A6P7SER3	Hemocyanin 1-like, partial OS=Octopus sinensis	1	1482.69	1483.59		2219	2230	(R)GYIEHEDTYTVR(D)	0.108488
A0A6P7SER3	Hemocyanin 1-like, partial OS=Octopus sinensis	1	1482.69	1483.63		1106	1117	(R)EHSVPFDVFDYK(K)	0.425977
A0A6P7SER3	Hemocyanin 1-like, partial OS=Octopus sinensis	1	1486.82	1487.76		1749	1760	(R)LFVVQFEQALHR(H)	0.25951
A0A6P7SER3	Hemocyanin 1-like, partial OS=Octopus sinensis	1	1486.86	1487.79		501	513	(R)LVVIQFEDALIAR(G)	0.229598
A0A6P7SER3	Hemocyanin 1-like, partial OS=Octopus sinensis	1	1497.76	1498.69		2352	2364	(R)AAATPQHLFNYHK(L)	0.364979
A0A6P7SER3	Hemocyanin 1-like, partial OS=Octopus sinensis	1	1502.86	1503.79		1333	1345	(R)LYVALVENELLAR(G)	0.163824
A0A6P7SER3	Hemocyanin 1-like, partial OS=Octopus sinensis	1	1507.84	1508.84		1	13	(-)MHLIINDVGNLIR(K)	0.245514
A0A6P7SER3	Hemocyanin 1-like, partial OS=Octopus sinensis	1	1517.73	1518.68		130	142	(K)NVFYSGDIAFEQK(V)	0.184582
A0A6P7SER3	Hemocyanin 1-like, partial OS=Octopus sinensis	1	1520.85	1521.82		648	659	(R)LWAVWQALQIHR(G)	0.621166
A0A6P7SER3	Hemocyanin 1-like, partial OS=Octopus sinensis	1	1523.84	1524.84	1Oxidation	1	13	(-)MHLIINDVGNLIR(K)	0.245514
A0A6P7SER3	Hemocyanin 1-like, partial OS=Octopus sinensis	1	1541.84	1542.85		1687	1700	(R)LSLSEMNSLVHALK(R)	0.198506
A0A6P7SER3	Hemocyanin 1-like, partial OS=Octopus sinensis	1	1549.85	1550.87	1Acetyl	1	13	(-)MHLIINDVGNLIR(K)	0.245514
A0A6P7SER3	Hemocyanin 1-like, partial OS=Octopus sinensis	1	1550.82	1551.8		2308	2319	(R)LWAIWQALQEHR(K)	0.497207
A0A6P7SER3	Hemocyanin 1-like, partial OS=Octopus sinensis	1	1554.82	1555.74		1270	1283	(K)NLNSLTTGHIESLR(N)	0.108266
A0A6P7SER3	Hemocyanin 1-like, partial OS=Octopus sinensis	1	1557.83	1558.85	1Oxidation	1687	1700	(R)LSLSEMNSLVHALK(R)	0.198506
A0A6P7SER3	Hemocyanin 1-like, partial OS=Octopus sinensis	1	1565.85	1566.87	1Acetyl 1Oxidation	1	13	(-)MHLIINDVGNLIR(K)	0.245514
A0A6P7SER3	Hemocyanin 1-like, partial OS=Octopus sinensis	1	1603.81	1604.88		1572	1586	(K)ASADVHIYICVPTSK(H)	0.28087
A0A6P7SER3	Hemocyanin 1-like, partial OS=Octopus sinensis	1	1611.77	1612.81		2812	2826	(R)TIGQSADVNFDICTK(D)	0.258529
A0A6P7SER3	Hemocyanin 1-like, partial OS=Octopus sinensis	1	1651.78	1652.94		1908	1922	(R)GLSAYESHCALELMK(V)	0.550752
A0A6P7SER3	Hemocyanin 1-like, partial OS=Octopus sinensis	1	1651.84	1652.92		787	801	(K)YEITGALAELGLDMR(A)	0.36856
A0A6P7SER3	Hemocyanin 1-like, partial OS=Octopus sinensis	1	1656.76	1657.81	1Gln->pyro-Glu	849	863	(R)QDVSSLTHADMNSLR(K)	0.343147
A0A6P7SER3	Hemocyanin 1-like, partial OS=Octopus sinensis	1	1662.84	1663.88		1818	1831	(R)EVSEYLYEHPVLGK(Q)	0.201637
A0A6P7SER3	Hemocyanin 1-like, partial OS=Octopus sinensis	1	1667.78	1668.94	1Oxidation	1908	1922	(R)GLSAYESHCALELMK(V)	0.550752
A0A6P7SER3	Hemocyanin 1-like, partial OS=Octopus sinensis	1	1667.83	1668.92	1Oxidation	787	801	(K)YEITGALAELGLDMR(A)	0.36856
A0A6P7SER3	Hemocyanin 1-like, partial OS=Octopus sinensis	1	1672.76	1673.81	1Gln->pyro-Glu 1Oxidation	849	863	(R)QDVSSLTHADMNSLR(K)	0.343147
A0A6P7SER3	Hemocyanin 1-like, partial OS=Octopus sinensis	1	1673.79	1674.84		849	863	(R)QDVSSLTHADMNSLR(K)	0.343147
A0A6P7SER3	Hemocyanin 1-like, partial OS=Octopus sinensis	1	1689.79	1690.84	1Oxidation	849	863	(R)QDVSSLTHADMNSLR(K)	0.343147
A0A6P7SER3	Hemocyanin 1-like, partial OS=Octopus sinensis	1	1742.84	1743.89		2620	2634	(K)ENNPFHHAHIDVANK(N)	0.26628
A0A6P7SER3	Hemocyanin 1-like, partial OS=Octopus sinensis	1	1749.79	1750.88		2176	2190	(R)HGSSVATPYWDWTDK(L)	0.451294
A0A6P7SER3	Hemocyanin 1-like, partial OS=Octopus sinensis	1	1798.85	1800.06		1180	1195	(K)AGEFYVLGSANEMPWK(F)	0.80437
A0A6P7SER3	Hemocyanin 1-like, partial OS=Octopus sinensis	1	1814.84	1816.05	1Oxidation	1180	1195	(K)AGEFYVLGSANEMPWK(F)	0.80437
A0A6P7SER3	Hemocyanin 1-like, partial OS=Octopus sinensis	1	1816.92	1818.05		459	475	(K)SIDGYQALAEFHGLPAK(C)	0.451155
A0A6P7SER3	Hemocyanin 1-like, partial OS=Octopus sinensis	1	1867.83	1869.22		485	500	(R)VACCVHGMSTFPHWHR(L)	0.751841
A0A6P7SER3	Hemocyanin 1-like, partial OS=Octopus sinensis	1	1883.83	1885.21	1Oxidation	485	500	(R)VACCVHGMSTFPHWHR(L)	0.751841
A0A6P7SER3	Hemocyanin 1-like, partial OS=Octopus sinensis	1	1887.91	1889.15		1295	1311	(R)YEEIAAFHGLPAQCPNK(D)	0.51975
A0A6P7SER3	Hemocyanin 1-like, partial OS=Octopus sinensis	1	1903.84	1905.25		1733	1748	(R)HACCLHGMATFPHWHR(L)	0.868454
A0A6P7SER3	Hemocyanin 1-like, partial OS=Octopus sinensis	1	1919.84	1921.25	1Oxidation	1733	1748	(R)HACCLHGMATFPHWHR(L)	0.868454
A0A6P7SER3	Hemocyanin 1-like, partial OS=Octopus sinensis	1	1947.03	1948.3		2481	2498	(K)VLDSSSLPTPTMIYVPAR(D)	0.243434
A0A6P7SER3	Hemocyanin 1-like, partial OS=Octopus sinensis	1	1952.87	1954.14		2369	2384	(K)YDNLDFHGMDIDQLEK(T)	0.196157
A0A6P7SER3	Hemocyanin 1-like, partial OS=Octopus sinensis	1	1953.82	1955.27		900	915	(K)YACCHHGMATFPHWHR(L)	0.799969
A0A6P7SER3	Hemocyanin 1-like, partial OS=Octopus sinensis	1	1953.88	1955.35		2148	2163	(K)YACCLHGMPVFPHWHR(V)	0.90265
A0A6P7SER3	Hemocyanin 1-like, partial OS=Octopus sinensis	1	1963.02	1964.3	1Oxidation	2481	2498	(K)VLDSSSLPTPTMIYVPAR(D)	0.243434
A0A6P7SER3	Hemocyanin 1-like, partial OS=Octopus sinensis	1	1968.86	1970.13	1Oxidation	2369	2384	(K)YDNLDFHGMDIDQLEK(T)	0.196157
A0A6P7SER3	Hemocyanin 1-like, partial OS=Octopus sinensis	1	1969.82	1971.27	1Oxidation	900	915	(K)YACCHHGMATFPHWHR(L)	0.799969
A0A6P7SER3	Hemocyanin 1-like, partial OS=Octopus sinensis	1	1969.88	1971.35	1Oxidation	2148	2163	(K)YACCLHGMPVFPHWHR(V)	0.90265
A0A6P7SER3	Hemocyanin 1-like, partial OS=Octopus sinensis	1	2029.08	2030.3		15	32	(K)SVETLTEDEVLNLQVALR(V)	0.130143
A0A6P7SER3	Hemocyanin 1-like, partial OS=Octopus sinensis	1	2084.94	2086.49		1316	1332	(K)VYTCCIHGMPTFPHWHR(L)	0.651943
A0A6P7SER3	Hemocyanin 1-like, partial OS=Octopus sinensis	1	2100.94	2102.48	1Oxidation	1316	1332	(K)VYTCCIHGMPTFPHWHR(L)	0.651943
A0A6P7SER3	Hemocyanin 1-like, partial OS=Octopus sinensis	1	2121.18	2122.49		2742	2760	(K)LAKPLKPFNLESNHNAVTK(A)	0.531216
A0A6P7SER3	Hemocyanin 1-like, partial OS=Octopus sinensis	1	2126.03	2127.46		1087	1105	(R)KPMSPFSLTSDINVDSMTR(E)	0.41218
A0A6P7SER3	Hemocyanin 1-like, partial OS=Octopus sinensis	1	2139.07	2140.37		2231	2249	(R)DIRPELFEISGGEGSTLYR(Q)	0.494038
A0A6P7SER3	Hemocyanin 1-like, partial OS=Octopus sinensis	1	2142.02	2143.46	1Oxidation	1087	1105	(R)KPMSPFSLTSDINVDSMTR(E)	0.41218
A0A6P7SER3	Hemocyanin 1-like, partial OS=Octopus sinensis	1	2151.08	2152.43		1119	1136	(K)NFHYEYDVLELNGLSIPK(L)	0.294098
A0A6P7SER3	Hemocyanin 1-like, partial OS=Octopus sinensis	1	2157.2	2158.52		2060	2080	(K)IVAHNGTELPAGILPEATVVR(I)	0.0700964
A0A6P7SER3	Hemocyanin 1-like, partial OS=Octopus sinensis	1	2158.02	2159.46	2Oxidation	1087	1105	(R)KPMSPFSLTSDINVDSMTR(E)	0.41218
A0A6P7SER3	Hemocyanin 1-like, partial OS=Octopus sinensis	1	2178.2	2179.58		1923	1942	(K)VPLKPFSFGAPYNLNALTTK(L)	0.785045
A0A6P7SER3	Hemocyanin 1-like, partial OS=Octopus sinensis	1	2196.03	2197.39		1210	1226	(K)EAHLHYNDQYHIEYHVK(D)	0.0789397
A0A6P7SER3	Hemocyanin 1-like, partial OS=Octopus sinensis	1	2335.22	2336.66		2037	2057	(K)IEITDVLANNNLAFDSPFTIK(T)	0.00790863
A0A6P7SER3	Hemocyanin 1-like, partial OS=Octopus sinensis	1	2378.08	2379.76		236	257	(R)GLDGSANCGLNMFHKPMEPFGR(D)	0.665452
A0A6P7SER3	Hemocyanin 1-like, partial OS=Octopus sinensis	1	2394.08	2395.76	1Oxidation	236	257	(R)GLDGSANCGLNMFHKPMEPFGR(D)	0.665452
A0A6P7SER3	Hemocyanin 1-like, partial OS=Octopus sinensis	1	2410.07	2411.76	2Oxidation	236	257	(R)GLDGSANCGLNMFHKPMEPFGR(D)	0.665452
A0A6P7SER3	Hemocyanin 1-like, partial OS=Octopus sinensis	1	2424.14	2425.88		58	79	(K)APDGSTVVCCLHGMPTFPLWHR(L)	0.467262
A0A6P7SER3	Hemocyanin 1-like, partial OS=Octopus sinensis	1	2440.14	2441.88	1Oxidation	58	79	(K)APDGSTVVCCLHGMPTFPLWHR(L)	0.467262
A0A6P7SER3	Hemocyanin 1-like, partial OS=Octopus sinensis	1	2470.21	2471.81		1707	1730	(K)SSDGFEAIASFHALPPLCPNPTAK(H)	0.455363
A0A6P7SER3	Hemocyanin 1-like, partial OS=Octopus sinensis	1	2505.24	2506.79		1514	1534	(R)ITLTHSTPNDVFDYQNVLHYK(Y)	0.0941263
A0A6P7SER3	Hemocyanin 1-like, partial OS=Octopus sinensis	1	2541.18	2542.81		1795	1816	(K)IESHNPFNHGHISFISEDTMTK(R)	0.0194595
A0A6P7SER3	Hemocyanin 1-like, partial OS=Octopus sinensis	1	2548.09	2549.77		2124	2147	(K)SDHGFQTIAGYHGSTMCPSPDDPK(Y)	0.349287
A0A6P7SER3	Hemocyanin 1-like, partial OS=Octopus sinensis	1	2557.18	2558.81	1Oxidation	1795	1816	(K)IESHNPFNHGHISFISEDTMTK(R)	0.0194595
A0A6P7SER3	Hemocyanin 1-like, partial OS=Octopus sinensis	1	2564.08	2565.77	1Oxidation	2124	2147	(K)SDHGFQTIAGYHGSTMCPSPDDPK(Y)	0.349287
A0A6P7SER3	Hemocyanin 1-like, partial OS=Octopus sinensis	1	2583.3	2584.9		1535	1555	(K)YDTLSFFDLTITQLEHLIEER(K)	0.0985138
A0A6P7SER3	Hemocyanin 1-like, partial OS=Octopus sinensis	1	2612.33	2614		547	568	(K)EVKPNPFFHAPVEFLHNDVFTK(R)	0.0339479
A0A6P7SER3	Hemocyanin 1-like, partial OS=Octopus sinensis	1	2626.25	2627.89		2197	2218	(R)LLGDPDYYDAWTDNVIENPFLR(G)	0.407145
A0A6P7SER3	Hemocyanin 1-like, partial OS=Octopus sinensis	1	2638.15	2639.9		33	57	(R)VMQDDASPTGYQAIAAYHGEPADCK(A)	0.31703
A0A6P7SER3	Hemocyanin 1-like, partial OS=Octopus sinensis	1	2654.15	2655.9	1Oxidation	33	57	(R)VMQDDASPTGYQAIAAYHGEPADCK(A)	0.31703
A0A6P7SER3	Hemocyanin 1-like, partial OS=Octopus sinensis	1	2726.35	2727.96		748	775	(K)TSANVDITVDSAGNTYNAGSITILGGSK(E)	0.0491634
A0A6P7SER3	Hemocyanin 1-like, partial OS=Octopus sinensis	1	2746.27	2748.02		874	899	(K)SPNGYQQVAAFHGSTQWCPSPDAAVK(Y)	0.251208
A0A6P7SER3	Hemocyanin 1-like, partial OS=Octopus sinensis	1	2794.51	2796.26		1638	1663	(K)TEVIAVNGSSIHANIFPNPTIIYVPK(Q)	0.0109364
A0A6P7SER3	Hemocyanin 1-like, partial OS=Octopus sinensis	1	2809.18	2811.17		2827	2851	(K)DGDCVFGGTFCILGGEHEMFWAFDR(L)	0.442153
A0A6P7SER3	Hemocyanin 1-like, partial OS=Octopus sinensis	1	2817.44	2819.21		928	951	(R)NGYQNGIPYWDWTRPISELPALVK(E)	0.200392
A0A6P7SER3	Hemocyanin 1-like, partial OS=Octopus sinensis	1	2825.18	2827.16	1Oxidation	2827	2851	(K)DGDCVFGGTFCILGGEHEMFWAFDR(L)	0.442153
A0A6P7SER3	Hemocyanin 1-like, partial OS=Octopus sinensis	1	2828.47	2830.34		2876	2901	(K)VTLNGIDGGILPHDYLSPPTVFFMPK(K)	0.0100064
A0A6P7SER3	Hemocyanin 1-like, partial OS=Octopus sinensis	1	2844.46	2846.34	1Oxidation	2876	2901	(K)VTLNGIDGGILPHDYLSPPTVFFMPK(K)	0.0100064
A0A6P7SER3	Hemocyanin 1-like, partial OS=Octopus sinensis	1	2865.34	2867.3		2284	2307	(K)YAMSSLVYSSFDPLFYIHHSMVDR(L)	0.0971568
A0A6P7SER3	Hemocyanin 1-like, partial OS=Octopus sinensis	1	2881.33	2883.29	1Oxidation	2284	2307	(K)YAMSSLVYSSFDPLFYIHHSMVDR(L)	0.0971568
A0A6P7SER3	Hemocyanin 1-like, partial OS=Octopus sinensis	1	2897.33	2899.29	2Oxidation	2284	2307	(K)YAMSSLVYSSFDPLFYIHHSMVDR(L)	0.0971568
A0A6P7SER3	Hemocyanin 1-like, partial OS=Octopus sinensis	1	3044.58	3046.53		2454	2480	(K)MHIPLEDLYVHGSTIHLEVVIETVDGK(V)	0.0324503
A0A6P7SER3	Hemocyanin 1-like, partial OS=Octopus sinensis	1	3060.57	3062.53	1Oxidation	2454	2480	(K)MHIPLEDLYVHGSTIHLEVVIETVDGK(V)	0.0324503
A0A6P7SER3	Hemocyanin 1-like, partial OS=Octopus sinensis	1	3061.32	3063.33		1587	1613	(K)HEENCAHEAGVFSVLGGESEMPWQFDR(S)	0.134561
A0A6P7SER3	Hemocyanin 1-like, partial OS=Octopus sinensis	1	3062.41	3064.38		1446	1471	(R)DPHSMSSLDFTAYDPIFFLHHSNIDR(I)	0.213595
A0A6P7SER3	Hemocyanin 1-like, partial OS=Octopus sinensis	1	3064.4	3066.35		1954	1978	(K)DNFHYEYDILDTNSMSINQIEAYIR(H)	0.0715875
A0A6P7SER3	Hemocyanin 1-like, partial OS=Octopus sinensis	1	3077.32	3079.33	1Oxidation	1587	1613	(K)HEENCAHEAGVFSVLGGESEMPWQFDR(S)	0.134561
A0A6P7SER3	Hemocyanin 1-like, partial OS=Octopus sinensis	1	3078.41	3080.38	1Oxidation	1446	1471	(R)DPHSMSSLDFTAYDPIFFLHHSNIDR(I)	0.213595
A0A6P7SER3	Hemocyanin 1-like, partial OS=Octopus sinensis	1	3080.39	3082.35	1Oxidation	1954	1978	(K)DNFHYEYDILDTNSMSINQIEAYIR(H)	0.0715875
A0A6P7SER3	Hemocyanin 1-like, partial OS=Octopus sinensis	1	3080.48	3082.55		2326	2351	(K)AYCALEQLSFPMKPFSWETNPNLHTR(A)	0.177142
A0A6P7SER3	Hemocyanin 1-like, partial OS=Octopus sinensis	1	3096.47	3098.55	1Oxidation	2326	2351	(K)AYCALEQLSFPMKPFSWETNPNLHTR(A)	0.177142
A0A6P7SER3	Hemocyanin 1-like, partial OS=Octopus sinensis	1	3114.44	3116.46		198	223	(R)FAHSMSSLEYTSYDPLFFLHHSNVER(L)	0.10014
A0A6P7SER3	Hemocyanin 1-like, partial OS=Octopus sinensis	1	3130.44	3132.46	1Oxidation	198	223	(R)FAHSMSSLEYTSYDPLFFLHHSNVER(L)	0.10014
A0A6P7SER3	Hemocyanin 1-like, partial OS=Octopus sinensis	1	3137.52	3139.48		1870	1895	(K)EELSLNHLHYAAYDPLFFLHHSNVDR(L)	0.109358
A0A6P7SER3	Hemocyanin 1-like, partial OS=Octopus sinensis	1	3140.35	3142.49		2414	2441	(K)LCNDTTCEDAGVVFVLGGDNEMPWHFDR(T)	0.122046
A0A6P7SER3	Hemocyanin 1-like, partial OS=Octopus sinensis	1	3156.35	3158.49	1Oxidation	2414	2441	(K)LCNDTTCEDAGVVFVLGGDNEMPWHFDR(T)	0.122046
A0A6P7SER3	Hemocyanin 1-like, partial OS=Octopus sinensis	1	3268.6	3270.74		1485	1513	(K)LPYNEANCALPLLNVPMRPFSNTTANHDR(I)	0.457338
A0A6P7SER3	Hemocyanin 1-like, partial OS=Octopus sinensis	1	3284.59	3286.74	1Oxidation	1485	1513	(K)LPYNEANCALPLLNVPMRPFSNTTANHDR(I)	0.457338
A0A6P7SER3	Hemocyanin 1-like, partial OS=Octopus sinensis	1	3294.48	3296.47		952	981	(K)EETYLDENGEAHPNPFFSGVIDEAGAQTTR(A)	0.043117
A0A6P7SER3	Hemocyanin 1-like, partial OS=Octopus sinensis	1	3411.56	3413.77		694	722	(R)HAVPTEVYDYQSDLHYTYDTLFFGGMSVR(E)	0.103394
A0A6P7SER3	Hemocyanin 1-like, partial OS=Octopus sinensis	1	3427.56	3429.77	1Oxidation	694	722	(R)HAVPTEVYDYQSDLHYTYDTLFFGGMSVR(E)	0.103394
A0A6P7SER3	Hemocyanin 1-like, partial OS=Octopus sinensis	1	3454.81	3457.06		660	689	(R)GKPYKPYCALSEVHRPLKPFAFEPPLNNNK(H)	0.343717
A0A6P7SER3	Hemocyanin 1-like, partial OS=Octopus sinensis	1	3470.84	3472.99		802	834	(R)ADYSITLQITDINGTALPSTAIPDPIVIFTPGR(K)	0.0355618
A0A6P7SER3	Hemocyanin 1-like, partial OS=Octopus sinensis	1	3510.59	3512.86		2768	2796	(K)AFDYHELGYDYDNLNFHGMTIPELEEHLK(E)	0.0191772
A0A6P7SER3	Hemocyanin 1-like, partial OS=Octopus sinensis	1	3526.59	3528.86	1Oxidation	2768	2796	(K)AFDYHELGYDYDNLNFHGMTIPELEEHLK(E)	0.0191772
A0A6P7SER3	Hemocyanin 1-like, partial OS=Octopus sinensis	1	3556.72	3558.96		1346	1376	(R)GSGVAVPYWDWIQPFDQLPALVNEATYYNSR(T)	0.3784
A0A6P7SER3	Hemocyanin 1-like, partial OS=Octopus sinensis	1	3724.81	3727.14		514	546	(R)GSQIGVPYWDWTKPSSELPPLVAAETYEDPYTK(E)	0.595736
A0A6P7SER3	Hemocyanin 1-like, partial OS=Octopus sinensis	1	3728.77	3731.15		271	302	(K)AVDLFDYNELGYDYDDLHLNGMDIPQLDTLLK(E)	0.018674
A0A6P7SER3	Hemocyanin 1-like, partial OS=Octopus sinensis	1	3744.76	3747.15	1Oxidation	271	302	(K)AVDLFDYNELGYDYDDLHLNGMDIPQLDTLLK(E)	0.018674
A0A6P7SER3	Hemocyanin 1-like, partial OS=Octopus sinensis	1	3815.89	3818.37	1Gln->pyro-Glu	2586	2619	(K)QMEDALVAHGSHIGIPYWDWTTTFAHLPVLVAEK(E)	0.025111
A0A6P7SER3	Hemocyanin 1-like, partial OS=Octopus sinensis	1	3831.88	3834.37	1Gln->pyro-Glu 1Oxidation	2586	2619	(K)QMEDALVAHGSHIGIPYWDWTTTFAHLPVLVAEK(E)	0.025111
A0A6P7SER3	Hemocyanin 1-like, partial OS=Octopus sinensis	1	3832.92	3835.4		2586	2619	(K)QMEDALVAHGSHIGIPYWDWTTTFAHLPVLVAEK(E)	0.025111
A0A6P7SER3	Hemocyanin 1-like, partial OS=Octopus sinensis	1	3848.91	3851.4	1Oxidation	2586	2619	(K)QMEDALVAHGSHIGIPYWDWTTTFAHLPVLVAEK(E)	0.025111
A0A6P7SER3	Hemocyanin 1-like, partial OS=Octopus sinensis	1	3854.73	3857.44		2548	2581	(K)IASYHGIPLSCHYPNGTAYACCQHGMVTFPHWHR(L)	0.197377
A0A6P7SER3	Hemocyanin 1-like, partial OS=Octopus sinensis	1	3868.87	3871.39		1761	1794	(R)HGATVGVPYWDWTRPISEIPAFIASEMYSDPFTK(I)	0.132429
A0A6P7SER3	Hemocyanin 1-like, partial OS=Octopus sinensis	1	3870.73	3873.44	1Oxidation	2548	2581	(K)IASYHGIPLSCHYPNGTAYACCQHGMVTFPHWHR(L)	0.197377
A0A6P7SER3	Hemocyanin 1-like, partial OS=Octopus sinensis	1	3884.86	3887.39	1Oxidation	1761	1794	(R)HGATVGVPYWDWTRPISEIPAFIASEMYSDPFTK(I)	0.132429
A0A7E6F2Q3	SCO-spondin-like OS=Octopus vulgaris	1	801.327	801.964		551	557	(K)DCSCVFK(D)	0.770236
A0A7E6F2Q3	SCO-spondin-like OS=Octopus vulgaris	1	809.477	809.987		1097	1103	(K)TFSIITK(N)	0.206992
A0A7E6F2Q3	SCO-spondin-like OS=Octopus vulgaris	1	836.408	836.994		1404	1410	(K)CKPGEFR(C)	0.697092
A0A7E6F2Q3	SCO-spondin-like OS=Octopus vulgaris	1	847.452	847.949		39	46	(K)VASNVTEK(C)	0.0661384
A0A7E6F2Q3	SCO-spondin-like OS=Octopus vulgaris	1	851.462	851.984		655	662	(K)GFTIQSAK(L)	0.17881
A0A7E6F2Q3	SCO-spondin-like OS=Octopus vulgaris	1	868.441	868.968		256	263	(R)YTLASEGK(N)	0.0683134
A0A7E6F2Q3	SCO-spondin-like OS=Octopus vulgaris	1	887.502	888.124		5952	5959	(K)IVPQTAMK(L)	0.208427
A0A7E6F2Q3	SCO-spondin-like OS=Octopus vulgaris	1	903.497	904.123	1Oxidation	5952	5959	(K)IVPQTAMK(L)	0.208427
A0A7E6F2Q3	SCO-spondin-like OS=Octopus vulgaris	1	906.483	907.066		1031	1037	(K)WYKPGQK(I)	0.523364
A0A7E6F2Q3	SCO-spondin-like OS=Octopus vulgaris	1	917.494	918.041		1654	1661	(K)ENIVVDTK(H)	0.0458732
A0A7E6F2Q3	SCO-spondin-like OS=Octopus vulgaris	1	923.393	924.026		581	587	(R)WECTEQK(C)	0.142518
A0A7E6F2Q3	SCO-spondin-like OS=Octopus vulgaris	1	931.484	932.027		1594	1602	(K)SSSSLTPPR(D)	0.608705
A0A7E6F2Q3	SCO-spondin-like OS=Octopus vulgaris	1	946.448	947.17		816	823	(R)CLHETCLK(S)	0.384528
A0A7E6F2Q3	SCO-spondin-like OS=Octopus vulgaris	1	946.536	947.129		1050	1057	(K)NIWVTVSK(T)	0.112751
A0A7E6F2Q3	SCO-spondin-like OS=Octopus vulgaris	1	953.44	954.096	1Gln->pyro-Glu	1485	1493	(R)QFTCSISGK(C)	0.351215
A0A7E6F2Q3	SCO-spondin-like OS=Octopus vulgaris	1	955.405	956.197		1411	1419	(R)CTMGECIAK(G)	0.23755
A0A7E6F2Q3	SCO-spondin-like OS=Octopus vulgaris	1	958.532	959.097		331	339	(R)LENSAIGVR(M)	0.178379
A0A7E6F2Q3	SCO-spondin-like OS=Octopus vulgaris	1	968.451	969.111		30	38	(R)GQFCPTSTK(V)	0.426919
A0A7E6F2Q3	SCO-spondin-like OS=Octopus vulgaris	1	970.466	971.127		1485	1493	(R)QFTCSISGK(C)	0.351215
A0A7E6F2Q3	SCO-spondin-like OS=Octopus vulgaris	1	971.399	972.196	1Oxidation	1411	1419	(R)CTMGECIAK(G)	0.23755
A0A7E6F2Q3	SCO-spondin-like OS=Octopus vulgaris	1	972.366	973.08		183	191	(K)DCCFGNGTR(G)	0.816335
A0A7E6F2Q3	SCO-spondin-like OS=Octopus vulgaris	1	972.442	973.036		602	609	(K)TFDGTEFR(I)	0.335661
A0A7E6F2Q3	SCO-spondin-like OS=Octopus vulgaris	1	974.542	975.142		1886	1893	(K)SLTITFHR(T)	0.342703
A0A7E6F2Q3	SCO-spondin-like OS=Octopus vulgaris	1	974.542	975.142		2162	2169	(K)SLTITFHR(T)	0.342703
A0A7E6F2Q3	SCO-spondin-like OS=Octopus vulgaris	1	974.542	975.142		2438	2445	(K)SLTITFHR(T)	0.342703
A0A7E6F2Q3	SCO-spondin-like OS=Octopus vulgaris	1	974.542	975.142		2708	2715	(K)SLTITFHR(T)	0.342703
A0A7E6F2Q3	SCO-spondin-like OS=Octopus vulgaris	1	974.542	975.142		2978	2985	(K)SLTITFHR(T)	0.342703
A0A7E6F2Q3	SCO-spondin-like OS=Octopus vulgaris	1	974.542	975.142		3248	3255	(K)SLTITFHR(T)	0.342703
A0A7E6F2Q3	SCO-spondin-like OS=Octopus vulgaris	1	974.542	975.142		3518	3525	(K)SLTITFHR(T)	0.342703
A0A7E6F2Q3	SCO-spondin-like OS=Octopus vulgaris	1	974.542	975.142		3788	3795	(K)SLTITFHR(T)	0.342703
A0A7E6F2Q3	SCO-spondin-like OS=Octopus vulgaris	1	974.542	975.142		4058	4065	(K)SLTITFHR(T)	0.342703
A0A7E6F2Q3	SCO-spondin-like OS=Octopus vulgaris	1	974.542	975.142		4328	4335	(K)SLTITFHR(T)	0.342703
A0A7E6F2Q3	SCO-spondin-like OS=Octopus vulgaris	1	974.542	975.142		4598	4605	(K)SLTITFHR(T)	0.342703
A0A7E6F2Q3	SCO-spondin-like OS=Octopus vulgaris	1	974.542	975.142		4868	4875	(K)SLTITFHR(T)	0.342703
A0A7E6F2Q3	SCO-spondin-like OS=Octopus vulgaris	1	974.542	975.142		5138	5145	(K)SLTITFHR(T)	0.342703
A0A7E6F2Q3	SCO-spondin-like OS=Octopus vulgaris	1	974.542	975.142		5408	5415	(K)SLTITFHR(T)	0.342703
A0A7E6F2Q3	SCO-spondin-like OS=Octopus vulgaris	1	974.542	975.142		5678	5685	(K)SLTITFHR(T)	0.342703
A0A7E6F2Q3	SCO-spondin-like OS=Octopus vulgaris	1	980.468	981.056		375	383	(R)DDFQALSGK(V)	0.392887
A0A7E6F2Q3	SCO-spondin-like OS=Octopus vulgaris	1	991.524	992.189		787	795	(K)AQTLCNTIK(D)	0.19624
A0A7E6F2Q3	SCO-spondin-like OS=Octopus vulgaris	1	998.465	999.2		1107	1116	(K)CGLSSVTCTK(A)	0.297377
A0A7E6F2Q3	SCO-spondin-like OS=Octopus vulgaris	1	999.635	1000.28		5939	5946	(K)IYLKPPIR(T)	0.517473
A0A7E6F2Q3	SCO-spondin-like OS=Octopus vulgaris	1	1007.45	1008.21		961	969	(K)SCDEIICPK(N)	0.680796
A0A7E6F2Q3	SCO-spondin-like OS=Octopus vulgaris	1	1011.53	1012.16		1149	1156	(K)FQDFVISR(S)	0.601895
A0A7E6F2Q3	SCO-spondin-like OS=Octopus vulgaris	1	1020.51	1021.17		234	241	(R)VYGIYSYR(T)	0.349474
A0A7E6F2Q3	SCO-spondin-like OS=Octopus vulgaris	1	1053.42	1054.2		103	113	(K)NACCGGWSGAK(C)	0.755597
A0A7E6F2Q3	SCO-spondin-like OS=Octopus vulgaris	1	1079.57	1080.3		224	233	(K)IVNVGFATCR(V)	0.405923
A0A7E6F2Q3	SCO-spondin-like OS=Octopus vulgaris	1	1088.59	1089.24		210	219	(K)VTLDQSALNK(V)	0.0773623
A0A7E6F2Q3	SCO-spondin-like OS=Octopus vulgaris	1	1105.44	1106.23		6199	6208	(K)CCTETHQNLG(-)	0.281737
A0A7E6F2Q3	SCO-spondin-like OS=Octopus vulgaris	1	1106.51	1107.22		1662	1669	(K)HAWWYESK(D)	0.637359
A0A7E6F2Q3	SCO-spondin-like OS=Octopus vulgaris	1	1109.51	1110.3		6138	6147	(K)TSCEAVCQLR(S)	0.341504
A0A7E6F2Q3	SCO-spondin-like OS=Octopus vulgaris	1	1109.51	1110.35		861	870	(K)LCPFQCDVGK(S)	0.782864
A0A7E6F2Q3	SCO-spondin-like OS=Octopus vulgaris	1	1115.58	1116.27		480	488	(R)EEGVVIQWR(R)	0.244779
A0A7E6F2Q3	SCO-spondin-like OS=Octopus vulgaris	1	1152.67	1153.42		705	713	(K)YLDILYKPK(T)	0.35505
A0A7E6F2Q3	SCO-spondin-like OS=Octopus vulgaris	1	1156.51	1157.36		983	992	(R)TCGNFDQMIK(C)	0.475544
A0A7E6F2Q3	SCO-spondin-like OS=Octopus vulgaris	1	1159.6	1160.56		114	124	(K)CLIPVCIPACK(N)	0.862846
A0A7E6F2Q3	SCO-spondin-like OS=Octopus vulgaris	1	1160.52	1161.35		1010	1020	(K)VMSHNGGCVEK(D)	0.156187
A0A7E6F2Q3	SCO-spondin-like OS=Octopus vulgaris	1	1167.56	1168.32	1Gln->pyro-Glu	437	446	(K)QCHQLIDTAR(W)	0.362435
A0A7E6F2Q3	SCO-spondin-like OS=Octopus vulgaris	1	1169.54	1170.34		427	436	(K)CSYLHSNAFK(Q)	0.652794
A0A7E6F2Q3	SCO-spondin-like OS=Octopus vulgaris	1	1172.51	1173.36	1Oxidation	983	992	(R)TCGNFDQMIK(C)	0.475544
A0A7E6F2Q3	SCO-spondin-like OS=Octopus vulgaris	1	1175.47	1176.21		168	177	(K)GENPNNMEDR(L)	0.300601
A0A7E6F2Q3	SCO-spondin-like OS=Octopus vulgaris	1	1176.51	1177.35	1Oxidation	1010	1020	(K)VMSHNGGCVEK(D)	0.156187
A0A7E6F2Q3	SCO-spondin-like OS=Octopus vulgaris	1	1183.54	1184.32		635	645	(K)IEAVYESCGGR(M)	0.36171
A0A7E6F2Q3	SCO-spondin-like OS=Octopus vulgaris	1	1184.58	1185.36		437	446	(K)QCHQLIDTAR(W)	0.362435
A0A7E6F2Q3	SCO-spondin-like OS=Octopus vulgaris	1	1191.47	1192.21	1Oxidation	168	177	(K)GENPNNMEDR(L)	0.300601
A0A7E6F2Q3	SCO-spondin-like OS=Octopus vulgaris	1	1204.61	1205.49		1380	1391	(K)CIPAIDVCSVGK(F)	0.680758
A0A7E6F2Q3	SCO-spondin-like OS=Octopus vulgaris	1	1209.56	1210.36		882	892	(K)TSHCSDFATIK(G)	0.314168
A0A7E6F2Q3	SCO-spondin-like OS=Octopus vulgaris	1	1248.52	1249.35		470	479	(K)LFESYSEDCR(E)	0.300044
A0A7E6F2Q3	SCO-spondin-like OS=Octopus vulgaris	1	1251.6	1252.44		871	881	(K)SEVYSVCHSLK(T)	0.209498
A0A7E6F2Q3	SCO-spondin-like OS=Octopus vulgaris	1	1264.55	1265.39		1349	1359	(R)NIGDEPEPYCK(T)	0.476925
A0A7E6F2Q3	SCO-spondin-like OS=Octopus vulgaris	1	1276.59	1277.52		1251	1261	(R)MWAQSACNPIR(R)	0.648269
A0A7E6F2Q3	SCO-spondin-like OS=Octopus vulgaris	1	1288.66	1289.5		1894	1905	(R)TNPQLAMSAEVK(I)	0.122309
A0A7E6F2Q3	SCO-spondin-like OS=Octopus vulgaris	1	1288.66	1289.5		2170	2181	(R)TNPQLAMSAEVK(I)	0.122309
A0A7E6F2Q3	SCO-spondin-like OS=Octopus vulgaris	1	1288.66	1289.5		2446	2457	(R)TNPQLAMSAEVK(I)	0.122309
A0A7E6F2Q3	SCO-spondin-like OS=Octopus vulgaris	1	1288.66	1289.5		2716	2727	(R)TNPQLAMSAEVK(I)	0.122309
A0A7E6F2Q3	SCO-spondin-like OS=Octopus vulgaris	1	1288.66	1289.5		2986	2997	(R)TNPQLAMSAEVK(I)	0.122309
A0A7E6F2Q3	SCO-spondin-like OS=Octopus vulgaris	1	1288.66	1289.5		3256	3267	(R)TNPQLAMSAEVK(I)	0.122309
A0A7E6F2Q3	SCO-spondin-like OS=Octopus vulgaris	1	1288.66	1289.5		3526	3537	(R)TNPQLAMSAEVK(I)	0.122309
A0A7E6F2Q3	SCO-spondin-like OS=Octopus vulgaris	1	1288.66	1289.5		3796	3807	(R)TNPQLAMSAEVK(I)	0.122309
A0A7E6F2Q3	SCO-spondin-like OS=Octopus vulgaris	1	1288.66	1289.5		4066	4077	(R)TNPQLAMSAEVK(I)	0.122309
A0A7E6F2Q3	SCO-spondin-like OS=Octopus vulgaris	1	1288.66	1289.5		4336	4347	(R)TNPQLAMSAEVK(I)	0.122309
A0A7E6F2Q3	SCO-spondin-like OS=Octopus vulgaris	1	1288.66	1289.5		4606	4617	(R)TNPQLAMSAEVK(I)	0.122309
A0A7E6F2Q3	SCO-spondin-like OS=Octopus vulgaris	1	1288.66	1289.5		4876	4887	(R)TNPQLAMSAEVK(I)	0.122309
A0A7E6F2Q3	SCO-spondin-like OS=Octopus vulgaris	1	1288.66	1289.5		5146	5157	(R)TNPQLAMSAEVK(I)	0.122309
A0A7E6F2Q3	SCO-spondin-like OS=Octopus vulgaris	1	1288.66	1289.5		5416	5427	(R)TNPQLAMSAEVK(I)	0.122309
A0A7E6F2Q3	SCO-spondin-like OS=Octopus vulgaris	1	1288.66	1289.5		5686	5697	(R)TNPQLAMSAEVK(I)	0.122309
A0A7E6F2Q3	SCO-spondin-like OS=Octopus vulgaris	1	1289.6	1290.39		1215	1225	(R)NLASDFGHSWR(L)	0.6937
A0A7E6F2Q3	SCO-spondin-like OS=Octopus vulgaris	1	1292.59	1293.52	1Oxidation	1251	1261	(R)MWAQSACNPIR(R)	0.648269
A0A7E6F2Q3	SCO-spondin-like OS=Octopus vulgaris	1	1296.57	1297.57		127	139	(K)GSCVSPNVCSCLK(G)	0.866878
A0A7E6F2Q3	SCO-spondin-like OS=Octopus vulgaris	1	1298.51	1299.39		6101	6112	(K)CSSPCDSNTQTR(T)	0.541679
A0A7E6F2Q3	SCO-spondin-like OS=Octopus vulgaris	1	1304.65	1305.5	1Oxidation	1894	1905	(R)TNPQLAMSAEVK(I)	0.122309
A0A7E6F2Q3	SCO-spondin-like OS=Octopus vulgaris	1	1304.65	1305.5	1Oxidation	2170	2181	(R)TNPQLAMSAEVK(I)	0.122309
A0A7E6F2Q3	SCO-spondin-like OS=Octopus vulgaris	1	1304.65	1305.5	1Oxidation	2446	2457	(R)TNPQLAMSAEVK(I)	0.122309
A0A7E6F2Q3	SCO-spondin-like OS=Octopus vulgaris	1	1304.65	1305.5	1Oxidation	2716	2727	(R)TNPQLAMSAEVK(I)	0.122309
A0A7E6F2Q3	SCO-spondin-like OS=Octopus vulgaris	1	1304.65	1305.5	1Oxidation	2986	2997	(R)TNPQLAMSAEVK(I)	0.122309
A0A7E6F2Q3	SCO-spondin-like OS=Octopus vulgaris	1	1304.65	1305.5	1Oxidation	3256	3267	(R)TNPQLAMSAEVK(I)	0.122309
A0A7E6F2Q3	SCO-spondin-like OS=Octopus vulgaris	1	1304.65	1305.5	1Oxidation	3526	3537	(R)TNPQLAMSAEVK(I)	0.122309
A0A7E6F2Q3	SCO-spondin-like OS=Octopus vulgaris	1	1304.65	1305.5	1Oxidation	3796	3807	(R)TNPQLAMSAEVK(I)	0.122309
A0A7E6F2Q3	SCO-spondin-like OS=Octopus vulgaris	1	1304.65	1305.5	1Oxidation	4066	4077	(R)TNPQLAMSAEVK(I)	0.122309
A0A7E6F2Q3	SCO-spondin-like OS=Octopus vulgaris	1	1304.65	1305.5	1Oxidation	4336	4347	(R)TNPQLAMSAEVK(I)	0.122309
A0A7E6F2Q3	SCO-spondin-like OS=Octopus vulgaris	1	1304.65	1305.5	1Oxidation	4606	4617	(R)TNPQLAMSAEVK(I)	0.122309
A0A7E6F2Q3	SCO-spondin-like OS=Octopus vulgaris	1	1304.65	1305.5	1Oxidation	4876	4887	(R)TNPQLAMSAEVK(I)	0.122309
A0A7E6F2Q3	SCO-spondin-like OS=Octopus vulgaris	1	1304.65	1305.5	1Oxidation	5146	5157	(R)TNPQLAMSAEVK(I)	0.122309
A0A7E6F2Q3	SCO-spondin-like OS=Octopus vulgaris	1	1304.65	1305.5	1Oxidation	5416	5427	(R)TNPQLAMSAEVK(I)	0.122309
A0A7E6F2Q3	SCO-spondin-like OS=Octopus vulgaris	1	1304.65	1305.5	1Oxidation	5686	5697	(R)TNPQLAMSAEVK(I)	0.122309
A0A7E6F2Q3	SCO-spondin-like OS=Octopus vulgaris	1	1319.63	1320.56		517	527	(R)LYSFVPAECYK(S)	0.395604
A0A7E6F2Q3	SCO-spondin-like OS=Octopus vulgaris	1	1322.66	1323.45		6042	6053	(K)DGKPGYTNITEK(L)	0.184983
A0A7E6F2Q3	SCO-spondin-like OS=Octopus vulgaris	1	1330.65	1331.47		4266	4277	(K)TDSSPSITFTFK(H)	0.356601
A0A7E6F2Q3	SCO-spondin-like OS=Octopus vulgaris	1	1330.65	1331.47		4536	4547	(K)TDSSPSITFTFK(H)	0.356601
A0A7E6F2Q3	SCO-spondin-like OS=Octopus vulgaris	1	1330.65	1331.47		5076	5087	(K)TDSSPSITFTFK(H)	0.356601
A0A7E6F2Q3	SCO-spondin-like OS=Octopus vulgaris	1	1354.68	1355.5		5921	5933	(K)AYTESSNAIASLK(N)	0.115725
A0A7E6F2Q3	SCO-spondin-like OS=Octopus vulgaris	1	1366.53	1367.64		895	907	(K)CQEECIPGCGCPK(N)	0.903069
A0A7E6F2Q3	SCO-spondin-like OS=Octopus vulgaris	1	1369.63	1370.59		146	158	(R)CGEITTSVTAEMK(Y)	0.169582
A0A7E6F2Q3	SCO-spondin-like OS=Octopus vulgaris	1	1370.74	1371.63		681	692	(K)SFPFIGADIYIK(Q)	0.726748
A0A7E6F2Q3	SCO-spondin-like OS=Octopus vulgaris	1	1373.66	1374.5		387	398	(K)DSDTFANSYLIK(T)	0.421474
A0A7E6F2Q3	SCO-spondin-like OS=Octopus vulgaris	1	1381.59	1382.63		561	573	(R)MPAGSTVQMDCNK(C)	0.219261
A0A7E6F2Q3	SCO-spondin-like OS=Octopus vulgaris	1	1385.63	1386.59	1Oxidation	146	158	(R)CGEITTSVTAEMK(Y)	0.169582
A0A7E6F2Q3	SCO-spondin-like OS=Octopus vulgaris	1	1388.49	1389.53		948	959	(K)CTCSNAEWDCEK(K)	0.425509
A0A7E6F2Q3	SCO-spondin-like OS=Octopus vulgaris	1	1397.59	1398.63	1Oxidation	561	573	(R)MPAGSTVQMDCNK(C)	0.219261
A0A7E6F2Q3	SCO-spondin-like OS=Octopus vulgaris	1	1402.55	1403.61		1336	1348	(R)YSTCGSPCPQTCR(N)	0.613921
A0A7E6F2Q3	SCO-spondin-like OS=Octopus vulgaris	1	1413.58	1414.63	2Oxidation	561	573	(R)MPAGSTVQMDCNK(C)	0.219261
A0A7E6F2Q3	SCO-spondin-like OS=Octopus vulgaris	1	1415.63	1416.74		1363	1375	(K)CIEGCFCAPGFIR(D)	0.932068
A0A7E6F2Q3	SCO-spondin-like OS=Octopus vulgaris	1	1429.74	1430.61		1137	1148	(K)VNEHLINQTYAK(F)	0.0824022
A0A7E6F2Q3	SCO-spondin-like OS=Octopus vulgaris	1	1436.64	1437.71		528	541	(K)SCSPGCQCKPGTIR(D)	0.898179
A0A7E6F2Q3	SCO-spondin-like OS=Octopus vulgaris	1	1465.73	1466.76		1179	1190	(R)VYVHVSPYWMGK(V)	0.602855
A0A7E6F2Q3	SCO-spondin-like OS=Octopus vulgaris	1	1477.63	1478.65		996	1009	(K)EDIAIDQCGCPEGK(V)	0.423927
A0A7E6F2Q3	SCO-spondin-like OS=Octopus vulgaris	1	1481.72	1482.75	1Oxidation	1179	1190	(R)VYVHVSPYWMGK(V)	0.602855
A0A7E6F2Q3	SCO-spondin-like OS=Octopus vulgaris	1	1482.71	1483.74	1Gln->pyro-Glu	693	704	(K)QVSSEFFFIHMK(Y)	0.78778
A0A7E6F2Q3	SCO-spondin-like OS=Octopus vulgaris	1	1498.7	1499.74	1Gln->pyro-Glu 1Oxidation	693	704	(K)QVSSEFFFIHMK(Y)	0.78778
A0A7E6F2Q3	SCO-spondin-like OS=Octopus vulgaris	1	1499.74	1500.77		693	704	(K)QVSSEFFFIHMK(Y)	0.78778
A0A7E6F2Q3	SCO-spondin-like OS=Octopus vulgaris	1	1515.73	1516.77	1Oxidation	693	704	(K)QVSSEFFFIHMK(Y)	0.78778
A0A7E6F2Q3	SCO-spondin-like OS=Octopus vulgaris	1	1533.85	1534.8		714	727	(K)TQITITIDPVFASK(I)	0.084326
[truncated: 63,889 more rows]
