# Supplementary material for: Decoding Octopus Skin Mucus: Impact of Aquarium-Maintenance and Senescence on the Proteome Profile of the Common Octopus (Octopus vulgaris)
Source: Int J Mol Sci. 2024 Sep 15;25(18):9953. doi: 10.3390/ijms25189953 (PMC11431876; doi:10.3390/ijms25189953)
Supplement: Supplementary file 1 [file ijms-25-09953-s001.zip › Supplementary Data S8. Selected potential bioactive peptides of O. vulgaris skin mucus proteome predicted by in-silico digestions with pepsin and trypsi.xlsx]

## Sheet: Trypsin
	Table S8. Selected potential bioactive peptides of O. vulgaris skin mucus proteome predicted by in-silico digestions with pepsin and trypsin.
	Accesion	Description	Sequence	PeptideRanker Score	Anti-Microbial Peptide (AMP)	Discriminant Score for AMP
1	A0A7E6EHL7	STE20-like serine/threonine-protein kinase isoform X4 OS=Octopus vulgaris	SVYVCVCVCVCVCVCVCVCVCV	0.99983	AMP	0.56
2	A0A7E6EJG0	Uncharacterized protein OS=Octopus vulgaris	MSQTIYFLLLCGIFCSALASCPAK	0.999743	AMP	0.56
3	V3ZGI3	Chitinase OS=Lottia gigantea	MQNFLAICLILSLGIVFCNSACICGDKPFCR	0.99974	NAMP	0.44
4	A0A6P7T3J7	Uncharacterized protein OS=Octopus vulgaris	MQNFLAICLILSLGIVFCNSACICGDEPFCR	0.999624	NAMP	0.38
5	A0A6P7SEN3	Di-N-acetylchitobiase OS=Octopus vulgaris	FIYFCFSICCLLCSLAASLCPCQDSSLCNVVEK	0.999598	AMP	0.63
6	A0A6P7TM27	Uncharacterized protein OS=Octopus vulgaris	CMFGCIVVSGVLACGLIVLGLVMK	0.999566	AMP	0.59
7	A0A7E6FFP4	Laccase-like OS=Octopus vulgaris	VALGVLIAVVCILVLLLLFWCSLL	0.999466	AMP	0.51
8	A0A6P7SDW1	Chitinase-3-like protein 1 isoform X2 OS=Octopus vulgaris	MSLLWSCFGLLVALAVHCTEAEVR	0.999436	NAMP	0.15
9	A0A812BVJ7	Glutamate--tRNA ligase OS=Sepia pharaonis	DFISLCLLGSCSLLCNTSVIALSTTSCIVN	0.999404	AMP	0.79
10	A0A0L8I669	Tetraspanin (Fragment) OS=Octopus bimaculoides	EAPYVLIGVGAVIVLVGSIGCCCTVK	0.999401	AMP	0.78
11	A0A6P7T4E9	Prominin-1 OS=Octopus vulgaris	NIGFVVAIAVGILFIIIFTLVGMCFCCCR	0.999292	NAMP	0.44
12	A0A6P7SMF0	Dipeptidase OS=Octopus vulgaris	QTMIAAGLALLLLLVICISIGVPLAAASK	0.999215	AMP	0.53
13	A0A7E6EIP6	Uncharacterized protein OS=Octopus vulgaris	FFCTCRPGYSGICCTVFDPCHTKPCK	0.999215	AMP	0.88
14	A0A7E6EW14	Tetraspanin OS=Octopus vulgaris	YLMFAFNFIFWLLGCAILGVGIWIR	0.99917	NAMP	0.37
15	A0A6P7SE27	Choline transporter-like protein 2 isoform X5 OS=Octopus vulgaris	WVAGIMVWFGVIAFLVLFAAGCGVSAWK	0.999117	NAMP	0.5
16	A0A7E6EHE9	Prosaposin isoform X1 OS=Octopus vulgaris	MSFNSLFLVWLGILGCAFGSTTR	0.999078	NAMP	0.49
17	A0A0L8GBM2	ATP-grasp domain-containing protein OS=Octopus bimaculoides	FCYGVDIMFCALLISLGIKPHVVCK	0.999057	AMP	0.69
18	A0A6P7SE27	Choline transporter-like protein 2 isoform X5 OS=Octopus vulgaris	SCTDIICCIIFIIFLVAFAGVSIFAYVK	0.998954	NAMP	0.45
19	A0A7E6EMN7	SLIT and NTRK-like protein 4 isoform X3 OS=Octopus vulgaris	NNTLTCNELTSGSTCVACCIGNLCNK	0.998946	AMP	0.76
20	A0A7E6EJJ9	Adhesion G-protein coupled receptor G6 OS=Octopus vulgaris	NNTLTCNELTSGSTCVACCIGNLCNK	0.998946	AMP	0.76
21	V4BCH6	Fibropellin-1 OS=Lottia gigantea	TTCGAIQCYNGGTCNSNMCSCTNGYSGEFCQK	0.998928	AMP	0.78
22	A0A0L8HDG2	Uncharacterized protein OS=Octopus bimaculoides	MSAEFSHGLFGCFDNLGICIVTYFVPCYTAGK	0.998898	NAMP	0.24
23	A0A6P7SYD8	Neutral protease isoform X1 OS=Octopus vulgaris	MHLSVLLYCWYLLFGSLLLIK	0.998754	NAMP	0.26
24	A0A6P7TI51	Uncharacterized protein OS=Octopus vulgaris	GTLLFGLLVLCSVLSISFSTCTHK	0.998668	AMP	0.85
25	A0A6P7SNT3	EEF1AKMT4-ECE2 readthrough transcript protein-like OS=Octopus vulgaris	IIGIVVMVIILTVVVVAVLCVK	0.998366	NAMP	0.48
26	A0A7E6EQ13	Metalloendopeptidase OS=Octopus vulgaris	MVSTSTMMMGLMLFLEICLCILGVVATEER	0.998347	NAMP	0.05
27	A0A7E6EW14	Tetraspanin OS=Octopus vulgaris	SQCLLASFFICLFIIFAILLGAGIFAIISK	0.998242	NAMP	0.48
28	P81431	Alcohol dehydrogenase class-3 OS=Octopus vulgaris	GSNCAVWGLGAVGLAVAMGCK	0.998195	AMP	0.9
29	A0A0L8GDY8	Choline transporter-like protein OS=Octopus bimaculoides	QMLLLGLIAVCLSFLMVILVR	0.998132	NAMP	0.39
30	A0A0L8GRW0	Secretory carrier-associated membrane protein OS=Octopus bimaculoides	SDGANTFGFSILWFLLFTPCSFVCWYRPLYK	0.998106	NAMP	0.44
31	A0A6P7TUX9	EIF-2-alpha kinase activator GCN1 OS=Octopus vulgaris	GDCNAVCMFMSNLCQVLIPLLYSPLAAAPVCR	0.998034	AMP	0.54
32	A0A7E6EUH2	Sodium/calcium exchanger 3 isoform X7 OS=Octopus vulgaris	AFVYLLGLLWCFLGVSIIADTFMCSIER	0.997928	NAMP	0.39
33	A0A6P7SBP6	Prolyl endopeptidase OS=Octopus vulgaris	TPLDYLSCIVFIFLCHLQPTCR	0.99788	AMP	0.54
34	A0A6P7SDG7	Nucleobindin-2 isoform X1 OS=Octopus vulgaris	MYITILVSLVLLVINGIVCPPVKPGTKPK	0.997842	NAMP	0.38
35	A0A6P7S5I8	Neurexin-4 OS=Octopus vulgaris	VVIGVVLSLFLLILIIVLYIICYHTR	0.997706	NAMP	0.48
36	A0A6P7SQV0	Cylicin-2 isoform X3 OS=Octopus vulgaris	MVALEFNTLTMLLPMLAIIVCALVFACGFR	0.9977	NAMP	0.16
37	A0A6P7SH40	Chitin synthase OS=Octopus vulgaris	LAIILLTCCTALGYYISYLACR	0.997656	AMP	0.69
38	A0A6P7SVM1	Protein-glucosylgalactosylhydroxylysine glucosidase isoform X2 OS=Octopus vulgaris	MLLVVCLLLLTCLTGQVSATSDSYSSTR	0.99758	NAMP	0.22
39	R4UW62	Tetraspanin D107 OS=Coptotermes formosanus	WCHELTSLFCNVVCIYLCMVALHAQTSIAVVVK	0.997465	NAMP	0.41
40	A0A0L8HJC7	Serine protease K12H4.7 OS=Octopus bimaculoides	MTSQTLTALILFLLVSVGNLLCYAYIPK	0.997407	NAMP	0.19
41	A0A0L8GLC6	DUF4773 domain-containing protein OS=Octopus bimaculoides	MMTSAVFYLALMFSLGTCAVVNIVPEISEGK	0.997363	NAMP	0.04
42	A0A6P7TEV9	Transmembrane 9 superfamily member OS=Octopus vulgaris	GALMTCAMVLYVCLGTPAGFISAR	0.997277	AMP	0.71
43	A0A6P7U0X0	Tetraspanin OS=Octopus vulgaris	AGAIVLIVASVVVVLIAFFGCFGAWK	0.997196	AMP	0.62
44	A0A7E6F2Q3	SCO-spondin-like OS=Octopus vulgaris	VDCTDGSDELYCNILCNASQFTCNNGQCINK	0.997103	AMP	0.57
45	A0A6P7S7F6	Para-nitrobenzyl esterase OS=Octopus vulgaris	MVHDLLMGLVIVSVFLFVICVTLILILYK	0.997067	NAMP	0.19
46	A0A7E6EN48	Sodium-coupled monocarboxylate transporter 1-like isoform X2 OS=Octopus vulgaris	GAQLAMWLNFPGLTIILMICCLIGMVLYDFYK	0.997023	NAMP	0.33
47	A0A7E6ENY8	Cadherin-87A-like isoform X5 OS=Octopus vulgaris	NMWTTLCQLLLFGCMLHYGFANDLPPR	0.997011	NAMP	0.19
48	A0A6P7TIW9	45 kDa calcium-binding protein OS=Octopus vulgaris	SVLNVLVIVLVSSWCLSSCLVMAK	0.996796	AMP	0.52
49	A0A7E6FHJ3	Uncharacterized protein isoform X1 OS=Octopus vulgaris	CSCNCDGTWNCLAGPAIHICTR	0.996789	AMP	0.92
50	A0A6P7SGV5	Glucosidase II subunit alpha OS=Octopus vulgaris	STMAQHWHVVLYCICLIYSVVAVSR	0.996787	NAMP	0.37
51	A0A6P7TVT3	Syntaxin-7 isoform X2 OS=Octopus vulgaris	CCILVTVVVIVVLIGVILAIYYGATSSN	0.996786	AMP	0.6
52	A0A6P7TEV9	Transmembrane 9 superfamily member OS=Octopus vulgaris	MVLLFIYSLVCVSCIPPILSFYLPGLAPVTYCEK	0.996773	NAMP	0.2
53	A0A6P7SNB3	Uncharacterized protein OS=Octopus vulgaris	LLLCLALSVLLYNIGQVSASCAPCK	0.996756	AMP	0.81
54	A0A7E6FT26	CD109 antigen-like OS=Octopus vulgaris	MVSVLQLGIFLTISICLVGSTK	0.996609	AMP	0.67
55	A0A7E6FAC2	Uncharacterized protein isoform X1 OS=Octopus vulgaris	MSAQLFEHIFIVTFLLCIPVCHGCLLDAK	0.996526	NAMP	0.15
56	A0A6P7TJR9	Dihydropyrimidine dehydrogenase [NADP(+)] OS=Octopus vulgaris	AHVTDNCTGCNLCASVCPIINCIDMIPR	0.99648	AMP	0.55
57	A0A7E6FHJ3	Uncharacterized protein isoform X1 OS=Octopus vulgaris	QVDCFEYTCTCYCNGSWVCPAEK	0.996429	NAMP	0.42
58	A0A6P7TDI2	Anoctamin OS=Octopus vulgaris	IFNYTTSIVVILLMLCLVVGAVVGVIVYR	0.996362	NAMP	0.42
59	A0A6P7SNP5	Carbonic anhydrase OS=Octopus vulgaris	MTSTTYITLICLAFVGAATAGSDWSYK	0.996289	AMP	0.54
60	A0A7E6FFP4	Laccase-like OS=Octopus vulgaris	MIHFNIIVFLLGLLSPLVYSHGCR	0.996251	NAMP	0.39
61	A0A6P7TRP6	Uncharacterized protein OS=Octopus vulgaris	MSAQGLHWFIIPLCLLISVLR	0.9962	NAMP	0.34
62	A0A6P7S5I8	Neurexin-4 OS=Octopus vulgaris	CMSNPCFNGGTCYEGYSHYTCDCSYTPFR	0.995813	AMP	0.54
63	A0A7E6FKV2	Uncharacterized protein OS=Octopus vulgaris	CQSHGTCVNGTCICSEGYAGVDCSENIK	0.995774	AMP	0.73
64	A0A6P7TCH8	PREDICTED: uncharacterized protein OS=Octopus vulgaris	MANGILLVLCLLLLENYVMVK	0.995581	NAMP	0.35
65	A0A7E6EVN8	Mucin-like protein OS=Octopus vulgaris	TAAIVIGVVLGILCLLLIGVIVYIIR	0.995575	AMP	0.5
66	V4ARZ6	Chitinase OS=Lottia gigantea	LFLGFLLLCVTCLSAFALENSYLIK	0.99555	AMP	0.59
67	A0A0L8HUU3	40S ribosomal protein S27 OS=Octopus bimaculoides	ITTVFSHAQTVVLCVGCSTVLCQPTGGK	0.995545	AMP	0.78
68	A0A0L8GDY8	Choline transporter-like protein OS=Octopus bimaculoides	GCTDIFCLVVFLLFWIGMIFIAAFSFTNGDGDR	0.995422	NAMP	0.46
69	A0A7E6ESY7	Neuroglian isoform X2 OS=Octopus vulgaris	WIALIVALVLFFIIFILLLCILFNR	0.995036	NAMP	0.4
70	A0A0L8GF81	Purple acid phosphatase OS=Octopus bimaculoides	FAILLLTFYNVLLLCSTTPIYNGYPTTK	0.994989	AMP	0.56
71	V3ZGI3	Chitinase OS=Lottia gigantea	TAAFCLLLSVGLVGAAYEAYCR	0.994965	AMP	0.73
72	A0A6P7T8E9	Mucin-like protein OS=Octopus vulgaris	GDNCSIDINECLLSSSVCDLNTTTCENVFGSYYCK	0.994957	AMP	0.54
73	A0A7E6EJJ2	RING-type E3 ubiquitin transferase OS=Octopus vulgaris	QATVLFQPCCHVLICEVCNER	0.994947	NAMP	0.35
74	A0A6P7SSF9	LOW QUALITY PROTEIN: UDP-glucose:glycoprotein glucosyltransferase 1-like OS=Octopus vulgaris	MVVTSAATCVALLLFLGNVDTK	0.994944	NAMP	0.43
75	A0A6P7TJS2	Insulin-like growth factor-binding protein complex acid labile subunit isoform X1 OS=Octopus vulgaris	LTFALILSMSFCLESNAASDICSTCSCR	0.994916	NAMP	0.45
76	A0A0L8G9Q0	PREDICTED: G-protein coupled receptor 126-like OS=Octopus bimaculoides	LTFALILSMSFCLESNAASDICSTCSCR	0.994916	NAMP	0.45
77	A0A7E6FTU3	Uncharacterized protein isoform X1 OS=Octopus vulgaris	SFFFFR	0.994894	AMP	0.63
78	A0A6P7SER3	Hemocyanin 1-like OS=Octopus vulgaris	IPCLFAIVFAFWLCGYIAEGNLIR	0.994658	AMP	0.59
79	Q9BJ58	Hemocyanin G-type OS=Enteroctopus dofleini	IPCLFAIVFAFWLCGYIAEGNLIR	0.994658	AMP	0.59
80	A0A7E6EMV1	Protocadherin Fat 4 OS=Octopus vulgaris	NFIIFIAVIAVLVCILIITIILFYASNR	0.994583	NAMP	0.45
81	A0A6P7TZV0	Ferroxidase, 1.16.3.1 OS=Octopus vulgaris	MSHSLWTSFFLCMLGIVSQVK	0.994468	NAMP	0.34
82	A0A6P7SD80	Nucleolin isoform X3 OS=Octopus vulgaris	LSHDSGCCNGFPGLCASWCQPGLTTTPTNR	0.994454	AMP	0.51
83	A0A812DYZ5	Uncharacterized protein OS=Sepia pharaonis	MTCLFCINLLADACGAETTIK	0.994323	NAMP	0.37
84	A0A7E6F266	Uncharacterized protein OS=Octopus vulgaris	LDAVPSSSMISYIGCGISFVCLILTVIIHLCSK	0.99431	AMP	0.55
85	A0A7E6FPC5	Glutathione hydrolase 1 proenzyme-like isoform X2 OS=Octopus vulgaris	YVIPALVLVGLLVLAAVVAVTVYFGLK	0.994156	NAMP	0.43
86	A0A7E6EIP6	Uncharacterized protein OS=Octopus vulgaris	SGQTCGGFLANSVYEIVNPCHWRPCK	0.99413	AMP	0.88
87	A0A6P7SVB6	Iduronate 2-sulfatase-like OS=Octopus vulgaris	MLSNLFVCLLFLPCVNSLHFFDQQNFEHR	0.993957	NAMP	0.07
88	A0A7E6FK29	Mucin-19-like OS=Octopus vulgaris	EIVETSQTCCDGWTGQYCNIPICTIACK	0.993863	AMP	0.64
89	A0A6P7SUP6	ATP-binding cassette sub-family B member 6 OS=Octopus vulgaris	TVYGYQLFTCLVYLCGWTITMK	0.993839	AMP	0.57
90	A0A1B4X9A8	Chitinase OS=Octopus vulgaris	MLLSLIICLSAVMAIQAIDIPNNAR	0.99382	NAMP	0.36
91	A0A7E6FKV2	PREDICTED: uncharacterized protein OS=Octopus vulgaris	CQSHGNCVNGTCICSEGYAGVDCSENIK	0.993727	AMP	0.72
92	A0A7E6F2Q3	SCO-spondin-like OS=Octopus vulgaris	TYLGLLAWICCGYIAFVATSDGDLR	0.993515	AMP	0.63
93	A0A6P7SHM7	Neutral and basic amino acid transport protein rBAT OS=Octopus vulgaris	LILFIIFWIGWVLMLVVAIVIIVLAPR	0.993372	NAMP	0.4
94	A0A6P7TQ00	PREDICTED: calumenin-like OS=Octopus vulgaris	YYSFFLTIFLFATTLCSTIPKPK	0.993298	AMP	0.57
95	A0A6P7S4E3	Toll-like receptor 13 OS=Octopus vulgaris	QKPSLIAMFGGIIAVLVVIFVCLAILSYANR	0.993267	NAMP	0.41
96	A0A3P9NF66	Membrane metallo-endopeptidase-like 1 isoform X2 OS=Poecilia reticulata	WLTVILVILIICILGLIIAVIVLAIPK	0.993137	AMP	0.53
97	A0A6P7TH67	Chymotrypsin-1 isoform X3 OS=Octopus vulgaris	MLSLCCLLVTVASVFAAPETQIVGGSK	0.993	NAMP	0.41
98	V4AFM2	Phosphotransferase, 2.7.1. OS=Lottia gigantea	QSCIGLILGTGCNVCYIENVK	0.992983	AMP	0.85
99	A0A6P7TYV0	Hexokinase,Phosphotransferase 1 OS=Octopus vulgaris	QSCIGLILGTGCNVCYIENVK	0.992983	AMP	0.85
100	A0A6P7SDK8	Serine/threonine-protein phosphatase 2A 65 kDa regulatory subunit A alpha isoform isoform X2 OS=Octopus vulgaris	MTCLFCINLLADACGTDATTK	0.992715	NAMP	0.31
101	A7RK54	Dipeptidyl peptidase 2 OS=Nematostella vectensis	ITGLIWVSLLLILSNSPIGSSADGNNGYNIR	0.992657	AMP	0.87
102	A0A6P7T174	Uncharacterized protein OS=Octopus vulgaris	ILCGCIFAVTIFLWIPSSYGK	0.99227	AMP	0.83
103	A0A6P7TLW9	GMP synthase (glutamine-hydrolyzing) OS=Octopus vulgaris	LWFPCYYYCCCCCCGR	0.992113	AMP	0.73
104	A0A0L8G9Q0	PREDICTED: G-protein coupled receptor 126-like OS=Octopus bimaculoides	TSHLLSMASYIGCGISLACLILI	0.99207	AMP	0.61
105	A0A6P7T8E9	Mucin-like protein OS=Octopus vulgaris	VSCLYHGDDMCIINQNVCSVNAICSSLNENYTCTCK	0.991951	AMP	0.74
106	A0A6P7SAW7	Transketolase OS=Octopus vulgaris	FIECYIAEQNLVGVGIGCACR	0.991698	AMP	0.6
107	A0A6P7T7P8	LOW QUALITY PROTEIN: glutamate decarboxylase 1-like OS=Octopus vulgaris	FWLMWR	0.991646	AMP	0.56
108	A0A6P7S7T5	Acid ceramidase OS=Octopus vulgaris	CPDPCWPW	0.991404	NAMP	0.45
109	A0A7E6EMV1	Protocadherin Fat 4 OS=Octopus vulgaris	MLSIIFIGLLLMLGTVEAATSDLPQK	0.991288	NAMP	0.08
110	A0A7E6FIL8	Neurobeachin isoform X5 OS=Octopus vulgaris	MVHNLTSFTCCHEGATGNECDCSIGAR	0.991046	NAMP	0.31
111	A0A7E6EUH2	Sodium/calcium exchanger 3 isoform X7 OS=Octopus vulgaris	IVTGVLFIFLWVLYVLLSSLQTK	0.990858	AMP	0.64
112	A0A6P7U0X0	Tetraspanin OS=Octopus vulgaris	YILFFFNLIIFILGIAGVALGSILLAR	0.989596	NAMP	0.47
113	A0A6P7TU72	Uncharacterized protein OS=Octopus vulgaris	LVLVGIILLLLALAAGLITTIILLTK	0.989329	AMP	0.54
114	A0A0L8H2M5	ABC transporter domain-containing protein OS=Octopus bimaculoides	MAISVILLPCIFFAMAVGFSK	0.98921	NAMP	0.33
115	A0A7E6EXE5	4-coumarate--CoA ligase 2-like OS=Octopus vulgaris	ILGILPFYHIYGMVCILFSIITNGCSIYTLPK	0.989189	NAMP	0.4
116	A0A8B8DKI0	Uncharacterized protein OS=Crassostrea virginica	GCESACSAIAGGFWSFLCPSACDLLVGN	0.988981	AMP	0.76
117	A0A6P7SHE6	3-mercaptopyruvate sulfurtransferase OS=Octopus vulgaris	AWWMFK	0.988646	AMP	0.56
118	A0A7E6FK29	Mucin-19-like OS=Octopus vulgaris	IASFGICTECTVMLNYCYGVVR	0.988637	AMP	0.81
119	A0A6P7TF31	Protein NipSnap homolog 1 isoform X1 OS=Octopus vulgaris	FSFWPR	0.988209	AMP	0.52
120	A0A7E6EUU4	Mucin-4-like OS=Octopus vulgaris	CCYSSWSWWWWGR	0.988136	AMP	0.77
121	A0A6P7T943	Neural cell adhesion molecule 2 isoform X13 OS=Octopus vulgaris	ITDSTASFNCNSHLLMAVNAFLCCLLALL	0.987732	NAMP	0.48
122	A0A7E6EIP6	Uncharacterized protein OS=Octopus vulgaris	DFFFPR	0.987485	NAMP	0.4
123	A0A6P7TUL1	Uncharacterized protein OS=Octopus vulgaris	MGLLQVFLLSALVAAGQAGPIK	0.987388	AMP	0.7
124	A0A0L8GRY3	Succinate--CoA ligase [GDP-forming] subunit beta, mitochondrial OS=Octopus bimaculoides	AILVNIFGGIVNCATIANGITNACK	0.987336	AMP	0.95
125	A0A6P7SU82	Uncharacterized protein OS=Octopus vulgaris	MMGKPIYFALFEFCAILPVIVNVVAGR	0.987201	NAMP	0.23
126	A0A7E6FHJ3	Uncharacterized protein isoform X1 OS=Octopus vulgaris	IGCFEFNCFCNTDGSWECLAEGIAYICDR	0.987086	NAMP	0.45
127	A0A6P7TFX5	Uncharacterized protein OS=Octopus vulgaris	SIIFVNICLVLAVTYIIFLVGVTR	0.98688	NAMP	0.47
128	A0A6P7TAH7	Thyroglobulin isoform X1 OS=Octopus vulgaris	YIFLIALSVVAASALTCPPNACK	0.986806	AMP	0.75
129	A0A6P7SR69	Cation-independent mannose-6-phosphate receptor isoform X2 OS=Octopus vulgaris	FWLSLIAAVFIHGVYVLCVDGK	0.986762	AMP	0.64
130	A0A7E6FKV2	Uncharacterized protein OS=Octopus vulgaris	MTLATLPWSCFILWLLLVSSQALLISNTNGFLR	0.986593	NAMP	0.14
131	A0A6P7SE27	Choline transporter-like protein 2 isoform X5 OS=Octopus vulgaris	DVMTSWWIILVALIIAMFVSLLWIFLMR	0.986066	NAMP	0.3
132	A0A6P7SNB3	Uncharacterized protein OS=Octopus vulgaris	DFFPFLR	0.985801	NAMP	0.47
133	A0A0L8G4Y9	ATP-grasp domain-containing protein OS=Octopus bimaculoides	FCYGVDIMFCALLISLGIEPHVK	0.985794	NAMP	0.4
134	A0A8B8DKI0	Uncharacterized protein OS=Crassostrea virginica	AVLFFLALVPMVLCASLYSDDEIEK	0.985543	NAMP	0.35
135	V4BCH6	Fibropellin-1 OS=Lottia gigantea	LGDVHCNCTEGFAGVGCELSVDYCK	0.985134	NAMP	0.46
136	A0A6P7TPC1	PREDICTED: uncharacterized protein OS=Octopus vulgaris	NMSFGIVLLFVTVVSSLVTAAPLNK	0.985055	AMP	0.54
137	A0A084WUF9	Gamma-glutamylcyclotransferase family protein, AGAP010682-PA-like protein OS=Anopheles sinensis	IALICLLSFIVCLLLIMTVQLER	0.984921	AMP	0.5
138	A0A7E6FGC2	Uncharacterized protein OS=Octopus vulgaris	FSVSSFITFGLCLVLTITILHFDAR	0.984894	AMP	0.62
139	A0A7E6FM10	Ras-related protein Rab-14 OS=Octopus vulgaris	MVFGIFTSETLFCFPSCVSPSK	0.984596	NAMP	0.34
140	A0A6P7STL6	Purple acid phosphatase OS=Octopus vulgaris	GWSGIFFFK	0.984531	AMP	0.6
141	K1R3A8	C3 and PZP-like alpha-2-macroglobulin domain-containing protein 8 OS=Crassostrea gigas	FWFLGR	0.983918	NAMP	0.49
142	A0A7E6FK29	Mucin-19-like OS=Octopus vulgaris	CCIFDTWSFWSSCDQSCGPGNQTR	0.983652	AMP	0.59
143	A0A6P7SDB1	Uncharacterized protein OS=Octopus vulgaris	LILPCWGLFLACFFLGYVR	0.983515	AMP	0.61
144	A0A6P7TQG5	Elastase-like OS=Octopus vulgaris	MAACIAGIPFLFLLLLAFLESHVVTSAK	0.983233	NAMP	0.23
145	A0A6P7T8J5	Xaa-Pro dipeptidase OS=Octopus vulgaris	LNDGDACLLDMGTEYCCYASDITCSYPVNGK	0.982857	NAMP	0.41
146	A0A0L8GBP4	PREDICTED: methylmalonic aciduria and homocystinuria type C protein homolog OS=Octopus bimaculoides	MLGAVVTILAAFNAALNQYGYEAHPFAK	0.98241	NAMP	0.38
147	A0A0L8GIJ6	Short-chain collagen C4-like OS=Octopus bimaculoides	DENGALLYFVQGVCGSLPCPPYVNGQELSCVVCSK	0.982031	AMP	0.55
148	A0A6P7U2K4	threonine--tRNA ligase OS=Octopus vulgaris	WPFWLSPR	0.981975	AMP	0.57
149	A0A6P7TEV4	MAM and LDL-receptor class A domain-containing protein 2 OS=Octopus vulgaris	ISGCLPGHFHCTSGGCIHQVNR	0.98194	AMP	0.9
150	A0A7E6F2Q3	SCO-spondin-like OS=Octopus vulgaris	TFYDDCVQDACGCDTGGDCECLCAAISNFADMCSR	0.981856	NAMP	0.42
151	A0A7E6EUU4	Mucin-4-like OS=Octopus vulgaris	CQSLNCPDTCNVNNGTASCQCK	0.981538	AMP	0.53
152	A0A8B8DKI0	Uncharacterized protein OS=Crassostrea virginica	LDLSGGCVAACETYVGDFWTFLCSAACK	0.981349	AMP	0.64
153	B8Q2X1	G protein beta subunit OS=Euprymna scolopes	SSWVMTCAYAPSGNYXACGGLDNICSIYSLK	0.981224	NAMP	0.08
154	V4AED0	Uncharacterized protein OS=Lottia gigantea	HNHINMNYTFVVIFLVCLIGCDAQVYTEQDLVK	0.980787	NAMP	0.4
155	A0A6P7TBC6	Short-chain collagen C4-like isoform X1 OS=Octopus vulgaris	NEGGALLYFVEGVCGSLPCPPYVYGR	0.980449	AMP	0.53
156	A0A6P7SRB5	Uncharacterized protein OS=Octopus vulgaris	MYSYLTFLLAIGFAASISLPTGQYK	0.980368	NAMP	0.46
157	A0A7E6FNH7	Transporter OS=Octopus vulgaris	ACWVVITPIALVFILIMSAVGNVR	0.980336	NAMP	0.46
158	A0A7E6FJU5	Hephaestin-like OS=Octopus vulgaris	LVLFSLPLLILSVLSPGCAGR	0.979985	AMP	0.51
159	A0A6P7SKE3	N-acetylglucosamine-6-sulfatase OS=Octopus vulgaris	NQGMSSCDINCVCEDSWNNTYGCIR	0.979974	AMP	0.69
160	A0A7E6FFP8	Neutral and basic amino acid transport protein rBAT OS=Octopus vulgaris	NVVLFATVILIAALLITAVASALNHPR	0.979675	AMP	0.55
161	A0A7E6FHJ3	Uncharacterized protein isoform X1 OS=Octopus vulgaris	FIEGCYEYLCNCYCDGSWTCPDNLSVNTCK	0.979387	NAMP	0.4
162	A0A812DYN7	SNRPB OS=Sepia pharaonis	YMFFFFLSFFSCCNNDICFR	0.977525	AMP	0.66
163	A0A7E6F208	Membrane metallo-endopeptidase-like 1 isoform X1 OS=Octopus vulgaris	ICIIGTVAIGIIILSVVVVLGVK	0.977382	NAMP	0.33
164	A0A8W8L010	Uncharacterized protein OS=Crassostrea gigas	HLNLGDDCVQACEDNVPNFWAFLCGAACR	0.977187	AMP	0.61
165	A0A6P7UBR3	PREDICTED: cadherin-23-like isoform X3 OS=Octopus vulgaris	VFWLLTLSLSITLSLGQNTNNPPVWR	0.977171	AMP	0.62
166	A0A7E6FIL8	Neurobeachin isoform X5 OS=Octopus vulgaris	SWPYQNGWAFSCWLR	0.976923	AMP	0.83
167	A0A6P7U3D3	Uncharacterized oxidoreductase YjmC OS=Octopus vulgaris	GYGLALMTEIFCGVLAGANSGANIR	0.976895	AMP	0.75
168	A0A7E6FQS8	Uncharacterized protein isoform X10 OS=Octopus vulgaris	FFSLFVFPSWFLK	0.976267	AMP	0.66
169	A0A6P7TDK5	Mucin-5AC-like isoform X1 OS=Octopus vulgaris	SSFDGGSFGGGIAAGIAIAILLLALIYLFYR	0.976129	AMP	0.99
170	A0A0L8FL84	Uncharacterized protein OS=Octopus bimaculoides	CKPIFGICLGHQLLSLAIGAK	0.975739	AMP	0.59
171	A0A6P7S7I1	Uncharacterized protein isoform X1 OS=Octopus vulgaris	FGIGYSDDGIGCACMVTGTCPDK	0.975629	AMP	0.6
172	A0A6P7SE31	26S proteasome non-ATPase regulatory subunit 2 OS=Octopus vulgaris	SLMSPVAVAGLLSVLISCLDVK	0.975381	NAMP	0.4
173	A0A6P7SGB3	Uncharacterized protein isoform X3 OS=Octopus vulgaris	TAAIVTIVVVLTLLLLAIILVVYFWK	0.974728	AMP	0.7
174	A0A7E6FN86	Serine-rich adhesin for platelets-like OS=Octopus vulgaris	ILPYLLLLLLLASTCLSLTETLPK	0.9745	AMP	0.54
175	A0A7E6FFP4	Laccase-like OS=Octopus vulgaris	FGFYWNR	0.974363	NAMP	0.44
176	A0A7E6EIM0	Myoferlin isoform X2 OS=Octopus vulgaris	LLFALIIIIVILLIVLFVYSFPGAIVHR	0.973896	AMP	0.56
177	A0A6P7SAV0	Protein disulfide-isomerase A5 isoform X2 OS=Octopus vulgaris	LPMLLMFYAPWCGFCK	0.973721	AMP	0.57
178	A0A7E6F2Q3	SCO-spondin-like OS=Octopus vulgaris	CDGHDDCGDASDEIGCTCTCK	0.973336	NAMP	0.44
179	A0A6P7TBM5	Myosin heavy chain, non-muscle isoform X2 OS=Octopus vulgaris	NWQWWR	0.973264	AMP	0.54
180	A0A6P7TYT3	MAGUK p55 subfamily member 6-like OS=Octopus vulgaris	SFFCGLR	0.972673	NAMP	0.3
181	A0A6P7TW80	Uncharacterized protein OS=Octopus vulgaris	VCVDGTLFNALTGLCDFPFNVDCGYRPNK	0.972672	NAMP	0.14
182	A0A6P7SQ98	Uncharacterized protein isoform X2 OS=Octopus vulgaris	MCLGNLDLCPHGFLMSMWLR	0.971384	NAMP	0.49
183	A0A6P7TT04	Lysine--tRNA ligase OS=Octopus vulgaris	VCPGWFR	0.971255	AMP	0.85
184	A0A6P7T3J7	Uncharacterized protein OS=Octopus vulgaris	VGDLYNCGQYIGCLNNRPVGSVGTCNPGNR	0.970818	NAMP	0.48
185	A0A7E6FN86	Serine-rich adhesin for platelets-like OS=Octopus vulgaris	DNSNTTVTIAVLLSLLVVFVFIVVSVCLYMK	0.97058	NAMP	0.39
186	A0A6P7SH40	Chitin synthase OS=Octopus vulgaris	GSPHFWMK	0.970439	AMP	0.66
187	A0A7E6EXE5	4-coumarate--CoA ligase 2-like OS=Octopus vulgaris	SCSSIPISCYPFSTTCCLQQTK	0.970176	AMP	0.53
188	A0A3P8UZZ4	ARP2 actin related protein 2 homolog OS=Cynoglossus semilaevis	WFCIPK	0.970084	NAMP	0.41
189	A0A6P7SRG8	Carbamoyl-phosphate synthase (ammonia) OS=Octopus vulgaris	APMFSWPR	0.9698	AMP	0.55
190	A0A7E6F408	Uncharacterized protein isoform X2 OS=Octopus vulgaris	FLLISVCILLVYANQTDVCEAICK	0.969798	NAMP	0.49
191	A0A0L8I143	RRM domain-containing protein OS=Octopus bimaculoides	GGSFGFNFR	0.969779	NAMP	0.45
192	A0A6P7SLL8	Acetate--CoA ligase OS=Octopus vulgaris	QPWPGMMR	0.969739	AMP	0.89
193	A0A7E6F6I6	Uncharacterized protein LOC115217114 isoform X4 OS=Octopus vulgaris	TGHYGQIVWASSATVGCGYTACTNIGR	0.969717	AMP	0.67
194	V4AKX6	Glutathione S-transferase omega, GSTO OS=Lottia gigantea	FASSWFCPFCQR	0.969437	NAMP	0.38
195	A0A6P7SXZ0	Protein mono-ADP-ribosyltransferase PARP14-like OS=Octopus vulgaris	YFYFDFR	0.96937	NAMP	0.28
196	R4UW62	Tetraspanin D107 OS=Coptotermes formosanus	EHNVCTMVFAVLLALIFILQLAGGIAAFVMR	0.969205	AMP	0.54
197	A0A7E6EPG6	Uncharacterized protein OS=Octopus vulgaris	NLSFIAAVAVIATLCLGIAGNPSPTMPPPLK	0.968952	AMP	0.61
198	A0A6P7TG13	T-complex protein 1 subunit theta OS=Octopus vulgaris	FFWILK	0.968158	NAMP	0.34
199	A0A6P7SQX8	Microtubule-associated protein futsch isoform X2 OS=Octopus vulgaris	ACFWDFTR	0.968121	NAMP	0.46
200	B0Z9M2	60S ribosomal protein L18a OS=Lineus viridis	CPIPPLFQMR	0.967839	NAMP	0.49
201	A0A0L8HVG7	AP3A hydrolase OS=Octopus bimaculoides	YSSSFTTFITYILILSLTATLVGIYTVASCR	0.967342	AMP	0.65
202	A0A6P7SWF0	Methylmalonate-semialdehyde dehydrogenase (CoA acylating) OS=Octopus vulgaris	GLQVVETCCSLSATCLGETLTGIAK	0.967224	AMP	0.65
203	A0A7E6FK29	Mucin-19-like OS=Octopus vulgaris	CTCTDGEIVCTNITDDCCSYSEWSSWGACSK	0.967164	AMP	0.56
204	A0A6P7U388	Glycosylated lysosomal membrane protein OS=Octopus vulgaris	ISVTAIIIIAVGLGLPVLLIILGGVFLCWR	0.966836	AMP	0.76
205	A0A7E6F4I5	PREDICTED: inositol polyphosphate 1-phosphatase-like OS=Octopus vulgaris	GSTYHWDTCGLHAILMAMGGGIASYK	0.966818	NAMP	0.06
206	A0A6P7SVS9	Plastin-1 isoform X1 OS=Octopus vulgaris	MLLTIFACLMALDIELNSKPIEEE	0.966575	NAMP	0.42
207	A0A6P7TX54	PREDICTED: calpain-A-like OS=Octopus vulgaris	FNFWWYGEWK	0.96648	NAMP	0.42
208	A0A6P7T976	H(+)-transporting two-sector ATPase, 7.1.2.2 catalytic subunit A OS=Octopus vulgaris	FCPFYK	0.966449	NAMP	0.33
209	A0A8C6JI12	Cyanocobalamin reductase / alkylcobalamin dealkylase OS=Melopsittacus undulatus	MLGAVVTILAAFNAALNQYGYEAHPFAVK	0.96635	AMP	0.52
210	A0A7E6F3I3	Spectrin beta chain, non-erythrocytic 1 isoform X4 OS=Octopus vulgaris	GFSSFFR	0.966335	NAMP	0.29
211	A0A6P7SM88	Uncharacterized protein isoform X2 OS=Octopus vulgaris	MSHYSICLIILYILHGILQVSCYSNGHNLR	0.966193	NAMP	0.49
212	C3Y261	Small ribosomal subunit protein uS13 OS=Branchiostoma floridae	HFWGLR	0.966123	AMP	0.64
213	A0A7E6EN48	Sodium-coupled monocarboxylate transporter 1-like isoform X2 OS=Octopus vulgaris	WGAFSGLFTALGIMMWIGIGAQIEK	0.966031	NAMP	0.49
214	A0A6P7TBE1	Tyrosine-protein kinase OS=Octopus vulgaris	MPCPPCCPK	0.965819	AMP	0.58
215	A0A6P7SMT0	Dehydrogenase/reductase SDR family member 4 isoform X1 OS=Octopus vulgaris	APFLFCK	0.965743	AMP	0.51
216	A0A0L8GG57	Voltage-dependent anion-selective channel protein 2 OS=Octopus bimaculoides	GFNYGFFK	0.965634	NAMP	0.31
217	A0A6P7SHM7	Neutral and basic amino acid transport protein rBAT OS=Octopus vulgaris	FANDPFWIR	0.965542	AMP	0.59
218	A0A7E6FTU3	Uncharacterized protein isoform X1 OS=Octopus vulgaris	MDYFAVILVVAVVVSGGQAGIIK	0.96531	NAMP	0.31
219	A0A6P7T4E9	Prominin-1 OS=Octopus vulgaris	IYVLLLLVTMILLSTGLACTLASISQMER	0.965185	NAMP	0.46
220	Q86DP6	Malate dehydrogenase (Fragment) OS=Sepia officinalis	DLFNTNASIVANLADACAQYCPK	0.965037	NAMP	0.46
221	A0A6P7SLT3	Digestive cysteine proteinase 1 OS=Octopus vulgaris	ILPCLVSLSVLLSIVTAKPQQTPPIPDFGK	0.965026	AMP	0.88
222	A0A6P7TSR4	Carboxypeptidase OS=Octopus vulgaris	LYANLLSSCCGSNTTVCYISK	0.965007	NAMP	0.46
223	R7V9X3	P-type domain-containing protein OS=Capitella teleta	TFFVGVGILFSIFAITSAFLLIILPCYR	0.964911	AMP	0.68
224	A0A7E6FFN2	Zinc finger protein 318 isoform X1 OS=Octopus vulgaris	GGACLWCSVVDIVLVDGADYFVGVR	0.964705	AMP	0.5
225	A0A0L8GZ87	Metalloendopeptidase OS=Octopus bimaculoides	HGSGCNSQLGMVGGVQAVNLDANGCR	0.964546	NAMP	0.17
226	A0A7E6FLS3	Uncharacterized protein OS=Octopus vulgaris	MANTTIILCLILLFVPTTLSLSSGGISTLMTYK	0.964042	NAMP	0.42
227	A0A7E6EU62	Uncharacterized protein OS=Octopus vulgaris	WFPDWIDFAK	0.963799	NAMP	0.49
228	A0A7E6FQS8	Uncharacterized protein isoform X10 OS=Octopus vulgaris	WILFCCLFVTFVCLSR	0.963581	NAMP	0.42
229	A0A7E6FHJ3	Uncharacterized protein isoform X1 OS=Octopus vulgaris	MECFCSCNGSWSCEVLSDTCIPPSSVR	0.963234	NAMP	0.44
230	A0A6P7TER9	Uncharacterized protein isoform X2 OS=Octopus vulgaris	YNCMCFR	0.963145	NAMP	0.49
231	A0A6P7S489	Cytoplasmic dynein 1 heavy chain 1 isoform X2 OS=Octopus vulgaris	CFQWLCQMR	0.963073	NAMP	0.44
232	K1QMB9	Eukaryotic translation initiation factor 3 subunit A OS=Crassostrea gigas	DPMWMR	0.963025	AMP	0.7
233	A0A0L8G3R4	EF-hand domain-containing protein OS=Octopus bimaculoides	QGALDIASFIHSCLLLHLLTNSFK	0.962836	AMP	0.68
234	A0A7E6FEW9	Vacuolar protein sorting-associated protein 13A OS=Octopus vulgaris	VCNLHICVCLDYLMTLGNFFTQGATK	0.96269	NAMP	0.16
235	A0A6P7S5Y8	PREDICTED: protein disulfide-isomerase A6-like OS=Octopus vulgaris	SDDMWLVEFFAPWCGHCK	0.962521	NAMP	0.16
236	K1PDF0	Protein disulfide-isomerase A6-like OS=Crassostrea gigas	SDDMWLVEFFAPWCGHCK	0.962521	AMP	0.64
237	A0A7E6EL58	EGF-containing fibulin-like extracellular matrix protein 2 OS=Octopus vulgaris	NLVLLTTFVLCLWVTTVASDNVTTK	0.962395	NAMP	0.22
238	V4BCH6	Fibropellin-1 OS=Lottia gigantea	NFPGDYDNGAFCMWR	0.96198	AMP	0.67
239	A0A0L8H2M5	ABC transporter domain-containing protein OS=Octopus bimaculoides	YGIPKPWYFPFFPK	0.961941	AMP	0.57
240	A0A812CY99	MAN2B1 OS=Sepia pharaonis	AQTPAFHFFFFK	0.961916	NAMP	0.48
241	A0A7E6F2Q3	SCO-spondin-like OS=Octopus vulgaris	CDGHDDCGDASDEIGCTCSVNEFTCNNK	0.96175	AMP	0.66
242	A0A7E6EUU4	Mucin-4-like OS=Octopus vulgaris	LTCNPCDTHTYGYNCNMTCGCVK	0.961618	AMP	0.71
243	A0A7E6EQG6	MAM and LDL-receptor class A domain-containing protein 2-like OS=Octopus vulgaris	QISVCLTLLIFVALTSGYATYNGDVALEYSGLVK	0.961165	AMP	0.71
244	A7RL30	Uncharacterized protein OS=Nematostella vectensis	QISVCLTLLIFVALTSGYATYNGDVALEYSGLVK	0.961165	AMP	0.51
245	V3Z2V4	Death domain-containing protein OS=Lottia gigantea	PFSNFCFTGR	0.961075	NAMP	0.25
246	A0A6P7SWD7	Isoleucine--tRNA ligase OS=Octopus vulgaris	GEFGSQDCLYALETLFGVLFCMTK	0.960973	NAMP	0.49
247	A0A6P7TFX5	Uncharacterized protein OS=Octopus vulgaris	DDHETLSIITIVGCSISIICCLLTVILFALAWR	0.960937	AMP	0.65
248	A0A7E6FCC9	Interleukin enhancer-binding factor 2 homolog isoform X3 OS=Octopus vulgaris	SFFRPNFR	0.960354	AMP	0.7
249	A0A6P7S6M0	Aspartyl/asparaginyl beta-hydroxylase-like OS=Octopus vulgaris	FLLVIVLCSSAFVTLYFLNDNVR	0.960256	AMP	0.53
250	A7RL30	Uncharacterized protein OS=Nematostella vectensis	GDENSIMGCYNPYLSSYQYCSWK	0.960255	AMP	0.58
251	A0A0L8GDY8	Choline transporter-like protein OS=Octopus bimaculoides	CCICCLWCLEK	0.959718	AMP	0.74
252	A0A6P7T7Q5	Unconventional myosin-XV isoform X3 OS=Octopus vulgaris	GWFLLAFCLCCVIPSDTLK	0.959711	NAMP	0.39
253	A0A6P7S478	MAM and LDL-receptor class A domain-containing protein 2-like OS=Octopus vulgaris	GCPGPFDCDFQNGICK	0.959452	NAMP	0.5
254	A0A7E6FJW9	Ferritin OS=Octopus vulgaris	GFFEFFK	0.959334	AMP	0.61
255	A0A6P7SLS2	Glutathione S-transferase U19 OS=Octopus vulgaris	MFIACFFLK	0.959288	NAMP	0.49
256	A0A6P7TUX9	EIF-2-alpha kinase activator GCN1 OS=Octopus vulgaris	EILPVLFSLLLGCLASTSYDK	0.959046	NAMP	0.21
257	A0A6P7TDP4	Methanethiol oxidase OS=Octopus vulgaris	DWDCSAPHTSHCLGSGMVMISCMGDAVGNHK	0.958558	NAMP	0.25
258	A0A6P7T1U1	Uncharacterized protein OS=Octopus vulgaris	YIFVVTIFLWITLSNGCMDTASSEFQSCTAK	0.958461	AMP	0.66
259	A0A7E6EUU4	Mucin-4-like OS=Octopus vulgaris	NASSAEFVMSIVLCSGCSNHGSCR	0.958453	NAMP	0.45
260	A0A0L8GRR8	Transporter OS=Octopus bimaculoides	WDLVLCLLFAWIVVYICICK	0.958032	NAMP	0.47
261	A0A6P7SYX8	Membrane metallo-endopeptidase-like 1 OS=Octopus vulgaris	HYLFLTIVLGILSTSLIIAICLVK	0.95773	AMP	0.69
262	V4BH56	Transferrin-like domain-containing protein OS=Lottia gigantea	VFVICHCLHEAILTVINCSLSNTK	0.957557	NAMP	0.48
263	A0A6P7SAB4	Glutathione S-transferase A OS=Octopus vulgaris	SWPPHWK	0.957413	NAMP	0.43
264	A0A812BRW6	TLS OS=Sepia pharaonis	QGDWTCPNPACGNNNFGWR	0.9572	NAMP	0.46
265	A0A0L8GF45	Pyruvate dehydrogenase E1 component subunit alpha OS=Octopus bimaculoides	GFCHLYSGQEACCVGMESAIER	0.957177	AMP	0.71
266	A0A7E6FKV2	Uncharacterized protein OS=Octopus vulgaris	ASSTQTGLSLTQSILGCCPNTFEGWCSAK	0.956771	AMP	0.58
267	A0A6P7SQ98	Uncharacterized protein isoform X2 OS=Octopus vulgaris	TTCANNGQCYQGPTGYLCNCDK	0.956746	AMP	0.7
268	A0A6P7S7I1	Uncharacterized protein isoform X1 OS=Octopus vulgaris	INVGMCSGGCGLNTGHCCNALAIEETK	0.9565	AMP	0.55
269	A0A6P7TPR6	Peroxiredoxin-like 2A OS=Octopus vulgaris	WASFAALLNPLVWMNLCR	0.956055	NAMP	0.43
270	A0A6P7TKZ5	Alpha-tectorin OS=Octopus vulgaris	WFPIDIDWVWR	0.955556	NAMP	0.42
271	A0A6P7UAB9	Transforming growth factor-beta-induced protein ig-h3-like isoform X2 OS=Octopus vulgaris	FFSFDNIF	0.955541	AMP	0.55
272	A0A6P7SLX8	PREDICTED: xylose isomerase-like OS=Octopus vulgaris	FSVCFWHTFR	0.955452	AMP	0.55
273	A0A0L8H1I1	Xylose isomerase OS=Octopus bimaculoides	FSVCFWHTFR	0.955452	NAMP	0.44
274	V4CR31	Calpain catalytic domain-containing protein OS=Lottia gigantea	SFWQCFSR	0.955193	NAMP	0.22
275	A0A6P7TXI5	Beta-hexosaminidase OS=Octopus vulgaris	MASGYVSLSRPFFFLLLSTFCIALNSNIR	0.955179	NAMP	0.43
276	A0A6P7SGB3	Uncharacterized protein isoform X3 OS=Octopus vulgaris	SNNITCTCPLGFTGEVCENVTNPCSK	0.954883	AMP	0.7
277	A0A6P7TM27	Uncharacterized protein OS=Octopus vulgaris	ISLTAYVIAGIFILLGIIILVGK	0.953905	NAMP	0.47
278	A0A6P7S973	Protein kinase C-binding protein 1 isoform X1 OS=Octopus vulgaris	GYPFWPAK	0.953619	NAMP	0.49
279	A0A6P7TKI2	Collagen alpha-1(I) chain isoform X1 OS=Octopus vulgaris	GPPGPPGPR	0.953406	AMP	0.74
280	A0A7E6FKV2	PREDICTED: uncharacterized protein OS=Octopus vulgaris	WWLPLAIPFK	0.953261	NAMP	0.28
281	A0A6P7SHI1	Malate dehydrogenase, mitochondrial isoform X2 OS=Octopus vulgaris	DDLFNTNASIVGNLADACAQFCPK	0.953131	NAMP	0.42
282	A0A7E6EZI8	Uncharacterized protein OS=Octopus vulgaris	MGWYMR	0.952753	AMP	0.91
283	A0A6P7T976	H(+)-transporting two-sector ATPase, 7.1.2.2 catalytic subunit A OS=Octopus vulgaris	VLDALFPCVQGGTTAIPGAFGCGK	0.952067	AMP	0.55
284	A0A6P7S7F6	Para-nitrobenzyl esterase OS=Octopus vulgaris	SFPKPWPMFNK	0.952046	NAMP	0.42
285	A0A6P7SB54	Heterogeneous nuclear ribonucleoprotein R OS=Octopus vulgaris	MPPPPPPPLSGR	0.95194	AMP	0.51
286	V4B9C1	Uncharacterized protein OS=Lottia gigantea	FLSPFVADCCLVSSLTMAPLK	0.951767	AMP	0.78
287	A0A7E6EN48	Sodium-coupled monocarboxylate transporter 1-like isoform X2 OS=Octopus vulgaris	LSYLWFSAEAVLIAVGVGLIISFITGASKPAK	0.951555	NAMP	0.38
288	A0A6P7TRC4	Myosin heavy chain, striated muscle OS=Octopus vulgaris	NWEWWR	0.951523	AMP	0.73
289	A0A6P7SNZ7	PDZ and LIM domain protein Zasp isoform X2 OS=Octopus vulgaris	SWCPAHFVCANPNCGVK	0.95145	AMP	0.74
290	A0A6P7SRV1	Collagen alpha-4(IV) chain OS=Octopus vulgaris	FSPIPFLFCTISGTCNFATR	0.95134	AMP	0.64
291	A0A7E6FHJ3	Uncharacterized protein isoform X1 OS=Octopus vulgaris	CNCDGSWNCPAENAEYICGASTGNCQQCDAK	0.95119	NAMP	0.43
292	A0A6P7TYE8	Metabotropic glutamate receptor 3-like OS=Octopus vulgaris	YPYFMR	0.951036	AMP	0.73
293	A0A6P7SQ98	Uncharacterized protein isoform X2 OS=Octopus vulgaris	AGAAAGTFLGLLVLGAGFAFGLIK	0.950986	AMP	0.53
294	A0A6P7TKI2	Collagen alpha-1(I) chain isoform X1 OS=Octopus vulgaris	FCSNWR	0.950369	NAMP	0.44
295	A0A7E6F639	Cytochrome P450 2B2-like isoform X2 OS=Octopus vulgaris	ILDDFAFFFK	0.949891	NAMP	0.45
296	A0A6P7SM77	Uncharacterized protein OS=Octopus vulgaris	NMWSMFMK	0.949874	AMP	0.59
297	A0A7E6FHJ3	Uncharacterized protein isoform X1 OS=Octopus vulgaris	CQCNCDGGWNCPK	0.949702	NAMP	0.42
298	A0A0L8I4G9	C2H2-type domain-containing protein OS=Octopus bimaculoides	MDFFPK	0.949542	NAMP	0.39
299	A0A7E6EUU6	Uncharacterized protein OS=Octopus vulgaris	APFGIFLHSPWLMNNLNPLK	0.949521	NAMP	0.41
300	A0A0L8GIQ2	Chitinase domain-containing protein 1 OS=Octopus bimaculoides	HFLLLYVTIVCLLSPVFATLSQSDK	0.949456	NAMP	0.41
301	A0A6P7S478	MAM and LDL-receptor class A domain-containing protein 2-like OS=Octopus vulgaris	FDYDMWR	0.949171	NAMP	0.41
302	A0A6P7TM05	Endoplasmic reticulum resident protein 44 OS=Octopus vulgaris	DWFYMTGFK	0.949111	AMP	0.75
303	V3ZN45	EF-hand domain-containing protein OS=Lottia gigantea	SLFLLCLCCCTLVR	0.948932	NAMP	0.5
304	A0A7E6FE51	Filamin-A isoform X1 OS=Octopus vulgaris	AIGALVDACGPGLCPDWADWAPK	0.948884	AMP	0.5
305	A0A0L8H1I7	Calponin-homology (CH) domain-containing protein OS=Octopus bimaculoides	AIGALVDACGPGLCPDWADWAPK	0.948884	AMP	0.75
306	A0A0L8H8S7	Src kinase-associated phosphoprotein 2 (Fragment) OS=Octopus bimaculoides	LCCILCCFIK	0.948607	AMP	0.58
307	A0A6P7SCJ6	Neural-cadherin 2 OS=Octopus vulgaris	CVCPPGFTGPR	0.947953	AMP	0.54
308	A0A7E6F1K4	60S ribosomal protein L7 isoform X5 OS=Octopus vulgaris	YASNFLWPFK	0.947804	AMP	0.64
309	A0A7E6FJU5	Hephaestin-like OS=Octopus vulgaris	WPWNRPAPR	0.947424	NAMP	0.39
310	A0A6P7T4Q4	Rhomboid-related protein 2-like OS=Octopus vulgaris	CWDGSFLR	0.947405	NAMP	0.29
311	A0A6P7U7E1	Protein-tyrosine-phosphatase OS=Octopus vulgaris	MEGYLIAIIVLIILLIIVVIVGIVLYMVR	0.947198	NAMP	0.47
312	A0A7E6F689	LIM and calponin homology domains-containing protein 1-like isoform X2 OS=Octopus vulgaris	SLENGVLLCELLNCLKPSSVK	0.947188	NAMP	0.29
313	A0A6P7SIC3	Tyrosyl-DNA phosphodiesterase 1 isoform X3 OS=Octopus vulgaris	ELPDCNGMMWCPSLL	0.946934	NAMP	0.29
314	A0A0L8H2M5	ABC transporter domain-containing protein OS=Octopus bimaculoides	LDSFWMR	0.946802	NAMP	0.4
315	A0A6P7T9I0	Lactoylglutathione lyase OS=Octopus vulgaris	FDFPPLK	0.946351	AMP	0.54
316	A0A0L8HVJ8	PREDICTED: uncharacterized protein OS=Octopus bimaculoides	FSQFFLGK	0.946308	NAMP	0.37
317	A0A6P7TA68	Hypoxia up-regulated protein 1 OS=Octopus vulgaris	MSWQQFASTLLITVLFVSTQVK	0.946132	AMP	0.6
318	A0A6P7S7N4	3-hydroxyacyl-CoA dehydrogenase OS=Octopus vulgaris	FGGLHFFNPVPMMK	0.946122	NAMP	0.47
319	A0A6P7SH53	Programmed cell death 6-interacting protein isoform X4 OS=Octopus vulgaris	GSGTFCFR	0.946103	NAMP	0.48
320	A0A7E6FLS3	Uncharacterized protein OS=Octopus vulgaris	CGNVYFLMLLIWPVIVMANHL	0.94609	NAMP	0.4
321	A0A6P7SRH0	Polyunsaturated fatty acid lipoxygenase ALOX15B-like OS=Octopus vulgaris	LVSVLHQTLLALSEQVVNTGNNNNYNK	0.94608	NAMP	0.49
322	A0A6P7TFX5	Uncharacterized protein OS=Octopus vulgaris	WAFIAPVIAILFSNCVLLVVVIR	0.945983	AMP	0.82
323	A0A6P7T046	Glyoxylate reductase/hydroxypyruvate reductase OS=Octopus vulgaris	NGSWGLWKPMWILGSSFANR	0.945937	AMP	0.51
324	A0A3P8V926	PREDICTED: 3-mercaptopyruvate sulfurtransferase-like isoform X2 OS=Cynoglossus semilaevis	VWWTFR	0.94572	NAMP	0.25
325	A0A6P7SCJ6	Neural-cadherin 2 OS=Octopus vulgaris	MALTLLFLHSIVELVHCASLR	0.945516	AMP	0.57
326	A0A6P7S7I1	Uncharacterized protein isoform X1 OS=Octopus vulgaris	DDNVYSYWPGAMGVDGMCGCGILK	0.945488	NAMP	0.46
327	K9LM65	Calmodulin OS=Mnemiopsis leidyi	QQCLLVIVVALAVFIIQVYTFPLIYLSQGKPTER	0.945374	AMP	0.51
328	A0A6P7SQ98	Uncharacterized protein isoform X2 OS=Octopus vulgaris	GFYFIMK	0.945324	AMP	0.57
329	A0A7E6EJ92	Uncharacterized protein, partial OS=Octopus vulgaris	NLQCQTCSGIICNEVTSCPGTEPVCR	0.945099	NAMP	0.4
330	A0A0L8HMS6	RRM domain-containing protein OS=Octopus bimaculoides	GFFEDDYDEYGGGYGGGMGFGGLNR	0.944869	NAMP	0.44
331	A7RL30	Uncharacterized protein OS=Nematostella vectensis	FYYYMFGK	0.944861	AMP	0.59
332	A0A7E6EXJ8	Vacuolar protein sorting-associated protein 35 OS=Octopus vulgaris	HFGPLFK	0.944603	AMP	0.61
333	A0A0L8H2M5	ABC transporter domain-containing protein OS=Octopus bimaculoides	LFPYFK	0.944599	AMP	0.56
334	A0A7E6FIL8	Neurobeachin isoform X5 OS=Octopus vulgaris	LLGFFLMR	0.944475	AMP	0.55
335	A0A1X7VQB2	Thioredoxin-like OS=Amphimedon queenslandica	LIIIDFFATWCGPCK	0.944114	AMP	0.55
336	O96952	Thioredoxin OS=Geodia cydonium	LIIIDFFATWCGPCK	0.944114	AMP	0.59
337	A0A6P7SB54	Heterogeneous nuclear ribonucleoprotein R OS=Octopus vulgaris	RPPPPPPPPAR	0.943818	NAMP	0.41
338	V4BCH6	Fibropellin-1 OS=Lottia gigantea	MNDNCDPNPCEGGTCTNLINDYQCNCFSGYEGK	0.943603	AMP	0.54
339	A0A6P7U5B8	Uncharacterized protein OS=Octopus vulgaris	ALWAWR	0.94317	AMP	0.55
340	A0A0L8HDG2	Uncharacterized protein OS=Octopus bimaculoides	GIAGSLIGDIFLHLCCTLCALSQEAMVSILFF	0.942658	NAMP	0.14
341	A0A0L8GCC5	Sulfotransferase domain-containing protein OS=Octopus bimaculoides	SGCHWMWEITGMLVNGSAEYNPEHK	0.941727	AMP	0.51
342	A0A7E6EJJ9	Adhesion G-protein coupled receptor G6 OS=Octopus vulgaris	ILINMCISLAVSNVIFLAGMQPYASEITACK	0.941616	AMP	0.51
343	A0A6P7SBK8	Collagen alpha-4(VI) chain-like isoform X1 OS=Octopus vulgaris	GQTWEDGCSLICTCEDDTTGYYSCIDR	0.941384	NAMP	0.49
344	A0A6P7SNB3	Uncharacterized protein OS=Octopus vulgaris	QQLSWCFTPLASILFR	0.941177	AMP	0.54
345	A0A0L8FTD7	RRM domain-containing protein OS=Octopus bimaculoides	GFGFVLFK	0.941166	AMP	0.72
346	A0A7E6FK29	Mucin-19-like OS=Octopus vulgaris	TGCISGCQCPDGTLMNDIGICVK	0.941086	NAMP	0.35
347	A0A6P7T9H2	Serine hydroxymethyltransferase OS=Octopus vulgaris	FSGSFPMPGR	0.940929	AMP	0.6
348	A0A7E6FKV2	PREDICTED: uncharacterized protein OS=Octopus vulgaris	FACYFVYPR	0.940743	AMP	0.6
349	A0A7E6FKV2	Uncharacterized protein OS=Octopus vulgaris	FACYFVYPR	0.940743	NAMP	0.42
350	A0A7E6EM62	Actin-binding LIM protein 1 isoform X5 OS=Octopus vulgaris	SLPPPPLDPWK	0.940399	NAMP	0.46
351	V3ZQT7	Chitin-binding type-2 domain-containing protein OS=Lottia gigantea	SSNLLLCSLFLLMCVR	0.940376	NAMP	0.49
352	A0A7E6F2Q3	SCO-spondin-like OS=Octopus vulgaris	CIPAIECPCYMNGLR	0.940261	NAMP	0.49
353	A0A812BMQ1	CRYAA OS=Sepia pharaonis	HWSPFDEPWWDYPMFPR	0.940096	NAMP	0.19
354	A0A0L8HQ22	Sulfotransferase domain-containing protein OS=Octopus bimaculoides	AGCHWMWEITGMLLK	0.940026	AMP	0.68
355	A0A6P7T978	Carnosine synthase 1-like OS=Octopus vulgaris	GITIDGCITFWDENVCLVAAICELLNLTGSNYK	0.939858	AMP	0.51
356	A0A7E6EIM0	Myoferlin isoform X2 OS=Octopus vulgaris	GIGGACFFR	0.939431	NAMP	0.42
357	A0A6P7SGM6	LLGL scribble cell polarity complex component 2 isoform X2 OS=Octopus vulgaris	SGPFYIFSGGMPR	0.939205	NAMP	0.44
358	A0A6P7T0P9	Trans-1,2-dihydrobenzene-1,2-diol dehydrogenase OS=Octopus vulgaris	WGICSAGLIASDFCNALQCLDPSDHK	0.939201	AMP	0.61
359	A0A6P7TBM5	Myosin heavy chain, non-muscle isoform X2 OS=Octopus vulgaris	YYSGLIYTYSGLFCVVVNPYK	0.939159	AMP	0.52
360	A0A7E6EUU4	Mucin-4-like OS=Octopus vulgaris	NKPCEHNCTNIVGSFTCSCQSGYQLNNTR	0.939017	AMP	0.62
361	A0A812DJX4	Purine nucleoside phosphorylase OS=Sepia pharaonis	FPPLSLPVFR	0.938808	NAMP	0.33
362	A0A6P7S4E7	Adenosylhomocysteinase OS=Octopus vulgaris	GMGCVVMVTEIDPICALQACMDGFR	0.93867	AMP	0.51
363	A0A7E6FE78	Von Willebrand factor A domain-containing protein 5A-like OS=Octopus vulgaris	CLSWAFR	0.938645	NAMP	0.42
364	A0A6P7SG83	Uncharacterized protein isoform X8 OS=Octopus vulgaris	DSFMFIR	0.938473	NAMP	0.38
365	A0A7E6FHJ3	Uncharacterized protein isoform X1 OS=Octopus vulgaris	FFCPGDR	0.938381	AMP	0.65
366	A0A6P7SRX1	Uncharacterized protein isoform X1 OS=Octopus vulgaris	YCSTCILILICSLFFAR	0.938064	AMP	0.7
367	A0A7E6FKV2	Uncharacterized protein OS=Octopus vulgaris	LPFYGSFFIR	0.937912	NAMP	0.44
368	A0A7E6EL58	EGF-containing fibulin-like extracellular matrix protein 2 OS=Octopus vulgaris	HIPFQWPR	0.937527	AMP	0.6
369	A0A6P7SF58	Twinfilin-1 OS=Octopus vulgaris	YHFFIFK	0.937249	NAMP	0.44
370	A0A7E6EUU4	Mucin-4-like OS=Octopus vulgaris	DNTSCVDTNECLNNPCEDTCTNLNGTFECSCPPGK	0.937162	NAMP	0.32
371	A0A812DV43	RING-type domain-containing protein OS=Sepia pharaonis	LVATHCVENFWCIDVLSYACFILYTIQR	0.937147	AMP	0.82
372	A0A6P7SCJ6	Neural-cadherin 2 OS=Octopus vulgaris	CSGNSICISDFNGNYQCVCNAGYQGK	0.936782	AMP	0.56
373	A0A6P7U2F7	NEDD8-conjugating enzyme Ubc12-like OS=Octopus vulgaris	FMFSFK	0.936273	NAMP	0.47
374	A0A6P7TJK9	RING-type E3 ubiquitin transferase OS=Octopus vulgaris	QAIVPFKPCNHVLLCDDCFK	0.936271	NAMP	0.45
375	A0A0L8H418	RING-type domain-containing protein OS=Octopus bimaculoides	FYAHPCEHFNCCVYCK	0.936164	AMP	0.55
376	A0A7E6ENX6	Protocadherin Fat 1-like OS=Octopus vulgaris	NSVFFLFLR	0.935775	AMP	0.63
377	A0A0L8HDG2	Uncharacterized protein OS=Octopus bimaculoides	SCVLYGLFYTCFPCIEGGMTR	0.935654	AMP	0.57
378	A0A7E6ES25	Uncharacterized protein OS=Octopus vulgaris	QFGNWTPWSPCTASCNTGFK	0.935632	NAMP	0.5
379	A0A6P7THB0	Argininosuccinate lyase OS=Octopus vulgaris	WSQWLLSFTWMLQR	0.935021	NAMP	0.32
380	A0A7E6F639	Cytochrome P450 2B2-like isoform X2 OS=Octopus vulgaris	SYWFYLFDK	0.934875	NAMP	0.34
381	A0A7E6FKU8	Acireductone dioxygenase OS=Octopus vulgaris	FPNFDNMMK	0.934874	NAMP	0.34
382	A0A6P7SH40	Chitin synthase OS=Octopus vulgaris	ATEHVLGCVLCSPGCFSLFR	0.934843	AMP	0.85
383	A0A6P7TEV4	MAM and LDL-receptor class A domain-containing protein 2 OS=Octopus vulgaris	GCIDGFKPCLDGVCVSGNK	0.934139	AMP	0.5
384	A0A6P7SNB3	Uncharacterized protein OS=Octopus vulgaris	LWMFWSK	0.93387	AMP	0.64
385	A0A6P7TKT9	Enoyl-[acyl-carrier-protein] reductase, mitochondrial OS=Octopus vulgaris	FKPGDWILPLK	0.933869	AMP	0.57
386	A0A7E6FHJ3	Uncharacterized protein isoform X1 OS=Octopus vulgaris	CSCDGSWECPTGTAVDICHGLQGQSDR	0.933587	NAMP	0.49
387	A0A812EAZ8	Tubulin beta chain OS=Sepia pharaonis	FLSFYPYR	0.933157	AMP	0.68
388	A0A6P7TLW9	GMP synthase (glutamine-hydrolyzing) OS=Octopus vulgaris	CGLPVLGICYGMQMMNK	0.933118	AMP	0.6
389	A0A6P7SQ67	Uncharacterized protein OS=Octopus vulgaris	GMNGSCSFPLLYLLYHVQTYSK	0.933045	AMP	0.73
390	A0A6P7U7E1	Protein-tyrosine-phosphatase OS=Octopus vulgaris	AFLYGPFFHAGISWK	0.93253	AMP	0.55
391	A0A6P7SUW6	Glycine--tRNA ligase OS=Octopus vulgaris	IAQFMFR	0.93229	AMP	0.55
392	A0A6P7SRK6	DNA-(apurinic or apyrimidinic site) endonuclease OS=Octopus vulgaris	MLFSFR	0.93209	AMP	0.52
393	A0A6P7SRH0	Polyunsaturated fatty acid lipoxygenase ALOX15B-like OS=Octopus vulgaris	WLWPGSR	0.932085	AMP	0.58
394	A0A7E6F2Q3	SCO-spondin-like OS=Octopus vulgaris	CIEGCFCAPGFIR	0.932068	AMP	0.83
395	A0A7E6F6I6	Uncharacterized protein LOC115217114 isoform X4 OS=Octopus vulgaris	TGHYTQVVWASTATVGCGYTACTNIGR	0.931873	NAMP	0.4
396	A0A6P7THH6	Chitotriosidase-1 isoform X3 OS=Octopus vulgaris	FGGIFLWAIALDDFR	0.93178	NAMP	0.24
397	A0A6P7TDF6	Unconventional myosin-VI isoform X4 OS=Octopus vulgaris	QGWWYAHFDGR	0.931747	NAMP	0.28
398	A0A6P7SDA5	Beta-galactosidase OS=Octopus vulgaris	MTAIILTSLLLSLSIVPVFSQSSNR	0.931739	NAMP	0.39
399	A0A7E6ENX1	Spectrin alpha chain isoform X2 OS=Octopus vulgaris	EFSMMFR	0.931708	NAMP	0.39
400	A0A0L8G4B4	SH3 domain-containing protein OS=Octopus bimaculoides	EFSMMFR	0.931708	NAMP	0.39
401	A0A812E653	SPTA OS=Sepia pharaonis	EFSMMFR	0.931708	NAMP	0.33
402	A0A6P7SR69	Cation-independent mannose-6-phosphate receptor isoform X2 OS=Octopus vulgaris	FCEYIFTWR	0.931266	AMP	0.54
403	V4A5B6	Stanniocalcin OS=Lottia gigantea	FGSYYCPR	0.930906	NAMP	0.24
404	A0A6P7TEW0	Aminopeptidase, 3.4.11. OS=Octopus vulgaris	DHWQFFCER	0.93076	AMP	0.59
405	A0A6P7U139	Serine protease svh-1-like isoform X4 OS=Octopus vulgaris	RPWCWVAPAFK	0.930683	AMP	0.64
406	A0A7E6FDU1	Glucose-6-phosphate 1-dehydrogenase OS=Octopus vulgaris	IYPTLWCLFR	0.930391	NAMP	0.33
407	A0A6P7S884	Complement factor H OS=Octopus vulgaris	WYPDILCR	0.930299	NAMP	0.47
408	A0A6P7S7S9	Very long-chain specific acyl-CoA dehydrogenase, mitochondrial OS=Octopus vulgaris	SFAMNLFR	0.930249	AMP	0.62
409	A0A6P7S450	Pyridoxal-dependent decarboxylase domain-containing protein 1 OS=Octopus vulgaris	LSCLPLWICLQSMGYDGIIK	0.930016	AMP	0.7
410	A0A6P7SF56	Persulfide dioxygenase ETHE1, mitochondrial OS=Octopus vulgaris	LSCPGPWNICK	0.929812	NAMP	0.39
411	A0A7E6EVN8	Mucin-like protein OS=Octopus vulgaris	GATSLYWPEIFFCMCK	0.929785	NAMP	0.28
412	A0A8W8LPR5	Mesencephalic astrocyte-derived neurotrophic factor homolog OS=Crassostrea gigas	LLLLVTALFAVCNILSETLVAAETR	0.929761	NAMP	0.37
413	A0A6P7SHN5	Clathrin heavy chain 1 isoform X1 OS=Octopus vulgaris	QQWLLLIGISAQVNAENSAVTPPTQQNR	0.929286	AMP	0.52
414	A0A0L8GRR8	Transporter OS=Octopus bimaculoides	FPYLCYR	0.92926	NAMP	0.46
415	A0A6P7SE27	Choline transporter-like protein 2 isoform X5 OS=Octopus vulgaris	CCFWCLEK	0.928987	NAMP	0.44
416	A0A6P7SNZ7	PDZ and LIM domain protein Zasp isoform X2 OS=Octopus vulgaris	LDPNTPWGFR	0.928943	AMP	0.55
417	A0A7E6F689	LIM and calponin homology domains-containing protein 1-like isoform X2 OS=Octopus vulgaris	GFGFLIR	0.928441	NAMP	0.25
418	M1VBI1	Carbonic anhydrase OS=Crassostrea gigas	MAQGTSHINFLLFVILILPFIIQVSAK	0.928193	AMP	0.71
419	A0A6P7S7W6	Protein DD3-3 OS=Octopus vulgaris	AISCLLLFAIITAVNSDIFCQSPR	0.9281	AMP	0.85
420	A0A0L8HHX8	ADP/ATP translocase OS=Octopus bimaculoides	NVASGGVAGALSLCFVYSLDYCR	0.928053	NAMP	0.35
421	R7V9X3	P-type domain-containing protein OS=Capitella teleta	GCCWRPTMDR	0.927804	AMP	0.57
422	A0A6P7TJM5	Kynurenine/alpha-aminoadipate aminotransferase, mitochondrial isoform X2 OS=Octopus vulgaris	GIAEWNVPAGGMFLWLK	0.927478	NAMP	0.27
423	A0A0L8H2M5	ABC transporter domain-containing protein OS=Octopus bimaculoides	TPIYWMSAFIWDLMVYCLSLIIIVIILAIFK	0.927346	NAMP	0.34
424	A0A0L8GTK5	Barrier-to-autointegration factor OS=Octopus bimaculoides	QGGDCFNCLK	0.927192	AMP	0.53
425	A0A6P7TK00	Uncharacterized protein OS=Octopus vulgaris	LFCPLMYR	0.927026	NAMP	0.49
426	A0A6P7T7P8	LOW QUALITY PROTEIN: glutamate decarboxylase 1-like OS=Octopus vulgaris	MSIFCIALPMGGMR	0.926624	NAMP	0.44
427	A0A6P7TM83	Wolframin OS=Octopus vulgaris	SWQGFYR	0.926572	NAMP	0.32
428	A0A6P7S7I1	Uncharacterized protein isoform X1 OS=Octopus vulgaris	QTGPTSCEDIDECAEGTHQCDENANCFNTIGSYFCR	0.926559	AMP	0.63
429	A0A6P7SUL8	Glyoxylate reductase/hydroxypyruvate reductase OS=Octopus vulgaris	SMWLCGSGLEYSTVGIVGMGR	0.926454	AMP	0.73
430	A0A0L8HJC7	Serine protease K12H4.7 OS=Octopus bimaculoides	WISFGGSYPGALSAWFR	0.926294	AMP	0.53
431	A0A7E6EUU4	Mucin-4-like OS=Octopus vulgaris	DCSLTCPCSESCDHISGNCTDDK	0.926167	NAMP	0.48
432	V4BCH6	Fibropellin-1 OS=Lottia gigantea	QLLCDGTDDCGDSTDEVSCDQQCQYYSSGLSGLIK	0.926119	AMP	0.51
433	A0A7E6FQS8	Uncharacterized protein isoform X10 OS=Octopus vulgaris	WILFCLLFVTFLYLSR	0.925911	NAMP	0.33
434	A0A6P7TM05	Endoplasmic reticulum resident protein 44 OS=Octopus vulgaris	LWFDKPPHFR	0.925721	NAMP	0.36
435	A0A6P7TER9	Uncharacterized protein isoform X2 OS=Octopus vulgaris	SFSFVLDCFR	0.925634	NAMP	0.4
436	A0A6P7SUW6	Glycine--tRNA ligase OS=Octopus vulgaris	QSYFNPFLR	0.92535	NAMP	0.4
437	A0A6P7U5B8	Uncharacterized protein OS=Octopus vulgaris	MVVPTCVGLPLNLSFAATSSVK	0.925106	NAMP	0.47
438	A0A812CSU2	Small ribosomal subunit protein uS14 OS=Sepia pharaonis	YSLFMCR	0.92454	NAMP	0.04
439	Q7YXL4	C1 family cathepsin L2, Cathepsin-L-like cysteine peptidase 02, 3.4.22.15 OS=Tenebrio molitor	MFNFLAIVLVATCVVAYPFDTSSYLDDEWATFK	0.924363	NAMP	0.33
440	C3Y261	Small ribosomal subunit protein uS13 OS=Branchiostoma floridae	IPDWFLNR	0.924168	NAMP	0.42
441	A0A812BK20	Non-specific serine/threonine protein kinase OS=Sepia pharaonis	MPGNFTFR	0.923391	NAMP	0.44
442	A0A7E6FHJ3	Uncharacterized protein isoform X1 OS=Octopus vulgaris	YDCICNCDGGWR	0.923301	NAMP	0.19
443	A0A6P7SUP6	ATP-binding cassette sub-family B member 6 OS=Octopus vulgaris	ENIAFVSWFSPEWWWHLR	0.923222	NAMP	0.5
444	A0A0L8GDW8	VWF/SSPO/Zonadhesin-like cysteine-rich domain-containing protein (Fragment) OS=Octopus bimaculoides	GDCECLCAAISNFADMCSR	0.923164	NAMP	0.48
445	A0A7E6FGF2	Short-chain collagen C4-like OS=Octopus vulgaris	NEDGAVLYFVQAGCGSLPCPPYVNGQELTCVVCSK	0.922937	NAMP	0.39
446	A0A7E6FHJ3	Uncharacterized protein isoform X1 OS=Octopus vulgaris	YTLNCFQYECTCGCDGTWACPPER	0.922875	NAMP	0.33
447	V3ZQB6	Alanine--tRNA ligase, 6.1.1.7 OS=Lottia gigantea	NSFLDFFK	0.922804	NAMP	0.29
448	A0A6P7S973	Protein kinase C-binding protein 1 isoform X1 OS=Octopus vulgaris	NDYFCWLCHR	0.922793	AMP	0.73
449	A0A6P7SD52	Nucleosome assembly protein 1-like 1 isoform X1 OS=Octopus vulgaris	GIPHFWLTVFK	0.92261	AMP	0.68
450	V4AKX6	Glutathione S-transferase omega, GSTO OS=Lottia gigantea	IIPLFFAILR	0.922452	AMP	0.68
451	A0A6P7SLL4	Glutathione S-transferase U20-like OS=Octopus vulgaris	IIPLFFAILR	0.922452	NAMP	0.34
452	A0A6P7SVM1	Protein-glucosylgalactosylhydroxylysine glucosidase isoform X2 OS=Octopus vulgaris	QADVILLGFPLMMNMPK	0.922173	AMP	0.94
453	A0A6P7T4Q4	Rhomboid-related protein 2-like OS=Octopus vulgaris	FSFLGGASGGCYALIGAHLAAVIVNWK	0.922059	AMP	0.59
454	A0A7E6FNH7	Transporter OS=Octopus vulgaris	FFYYFYAK	0.921906	NAMP	0.44
455	A0A7E6FHJ3	Uncharacterized protein isoform X1 OS=Octopus vulgaris	CNCDGSWNCPR	0.921652	AMP	0.6
456	A0A6P7TX54	PREDICTED: calpain-A-like OS=Octopus vulgaris	DFNQGALGDCWFISAVNVLVANNR	0.921518	NAMP	0.43
457	A0A6P7S641	60S ribosomal protein L4-A OS=Octopus vulgaris	SGQGAFGNMCR	0.921423	NAMP	0.5
458	A0A6P7S7I1	Uncharacterized protein isoform X1 OS=Octopus vulgaris	CQCQPGFR	0.92139	AMP	0.95
459	A0A7E6F6I6	Uncharacterized protein LOC115217114 isoform X4 OS=Octopus vulgaris	VGHYTQLVWASSAAIGCGYADCK	0.921334	AMP	0.58
460	A0A7E6EUU4	Mucin-4-like OS=Octopus vulgaris	CIDIDECSSSPCPQDCLNTPGSFVCNCR	0.921327	AMP	0.51
461	A0A6P7TUL1	Uncharacterized protein OS=Octopus vulgaris	NWVPPFK	0.92129	NAMP	0.48
462	A0A6P7UAB9	Transforming growth factor-beta-induced protein ig-h3-like isoform X2 OS=Octopus vulgaris	HSWWHR	0.920777	NAMP	0.45
463	A0A7E6FHJ3	Uncharacterized protein isoform X1 OS=Octopus vulgaris	YTCMCFR	0.920282	NAMP	0.37
464	A0A0L8H2M5	ABC transporter domain-containing protein OS=Octopus bimaculoides	QFPYPCHMK	0.920242	NAMP	0.32
465	A0A6P7T7Q5	Unconventional myosin-XV isoform X3 OS=Octopus vulgaris	EWPTYFCR	0.920207	NAMP	0.38
466	A0A6P7SHM7	Neutral and basic amino acid transport protein rBAT OS=Octopus vulgaris	SNFSFQWGK	0.920155	NAMP	0.33
467	A0A7E6FES0	Uncharacterized protein OS=Octopus vulgaris	IELFIWFLFVFDR	0.920149	AMP	0.69
468	A0A6P7T1V5	Uncharacterized protein OS=Octopus vulgaris	GSNQHSWNAVYIYGHWCLIDCHWAAR	0.919768	NAMP	0.41
469	A0A0L8GE29	SCP domain-containing protein (Fragment) OS=Octopus bimaculoides	GCQHFSQMLWR	0.919412	NAMP	0.44
470	A0A6P7TXP1	Protein flp-like OS=Octopus vulgaris	ELFVFCCFCVIIFSDSIQCR	0.919232	AMP	0.64
471	A0A6P7SM77	Uncharacterized protein OS=Octopus vulgaris	YGIPKPWYFPFYPK	0.919045	NAMP	0.24
472	A0A6P7SWD7	Isoleucine--tRNA ligase OS=Octopus vulgaris	TGCFQVLCDGYVSAESGTGVVQQAPYFGEDDYR	0.918741	AMP	0.54
473	V3ZQT7	Chitin-binding type-2 domain-containing protein OS=Lottia gigantea	CVSFFNLR	0.918666	NAMP	0.3
474	A0A6P7TIJ9	Alpha-L-fucosidase OS=Octopus vulgaris	SEWFWWDLDGVR	0.918548	AMP	0.66
475	A0A6P7T7P8	LOW QUALITY PROTEIN: glutamate decarboxylase 1-like OS=Octopus vulgaris	DGDGIFSPGGAISNLYGVLTAR	0.918248	AMP	0.5
476	A0A7E6EUV4	Inter-alpha-trypsin inhibitor heavy chain H4-like isoform X1 OS=Octopus vulgaris	LLFVMLGAVFYLGMTANGEPR	0.918111	NAMP	0.31
477	A0A7E6FB11	Cysteine--tRNA ligase, cytoplasmic OS=Octopus vulgaris	SPNDFALWK	0.918048	AMP	0.69
478	A0A6P7TYE8	Metabotropic glutamate receptor 3-like OS=Octopus vulgaris	GGTTGLGFLFLIGILGIYGVNFAFFAQASITVCAAR	0.917806	AMP	0.54
479	A0A6P7SGV5	Glucosidase II subunit alpha OS=Octopus vulgaris	WYQAAAFQPFFR	0.917715	NAMP	0.26
480	A0A0L8H6J9	MyTH4 domain-containing protein OS=Octopus bimaculoides	CYPPGWSEFQAMK	0.917605	NAMP	0.43
481	A0A6P7TER9	Uncharacterized protein isoform X2 OS=Octopus vulgaris	CQCFLDGSWNCPAATTEDICR	0.917519	AMP	0.54
482	V4B9C1	Uncharacterized protein OS=Lottia gigantea	HPQPFLR	0.91746	NAMP	0.45
483	T1FG97	Chitin-binding type-2 domain-containing protein OS=Helobdella robusta	NFFIQCDMSGNYFVRPCAPGTQWSQSAYTCV	0.917355	AMP	0.65
484	A0A7E6FNK7	Chymotrypsin-1 isoform X2 OS=Octopus vulgaris	CIAAGWGNFQFK	0.917276	AMP	0.69
485	A0A0L8I226	PREDICTED: aquaporin-like OS=Octopus bimaculoides	ALFYIIAQCLGAIVGAFFLK	0.917222	NAMP	0.33
486	A0A6P7S973	Protein kinase C-binding protein 1 isoform X1 OS=Octopus vulgaris	FGTFEFYPFR	0.917204	NAMP	0.42
487	A0A0L8HPM4	Double-stranded RNA-specific editase 1 OS=Octopus bimaculoides	APNFGINWR	0.91718	NAMP	0.46
488	A0A6P7SN81	Coiled-coil and C2 domain-containing protein 1-like isoform X1 OS=Octopus vulgaris	MPPPPPGYK	0.917146	NAMP	0.46
489	A0A6P7T4E9	Prominin-1 OS=Octopus vulgaris	WFADMK	0.917097	NAMP	0.43
490	A0A7E6EQG6	MAM and LDL-receptor class A domain-containing protein 2-like OS=Octopus vulgaris	MNWYPR	0.917045	AMP	0.53
491	A0A6P7SM63	Uncharacterized protein OS=Octopus vulgaris	SHCHLHQFGGLFR	0.916746	AMP	0.62
492	A0A6P7U678	Collagen alpha-4(VI) chain OS=Octopus vulgaris	QTIMWLTNVILITLAISTLGNAAILK	0.916707	AMP	0.52
493	A0A6P7T1V5	Uncharacterized protein OS=Octopus vulgaris	QPYPFPK	0.916656	NAMP	0.35
494	A0A6P7U976	PREDICTED: UPF0462 protein C4orf33 homolog OS=Octopus vulgaris	GQFDFPDFHR	0.916554	AMP	0.63
495	A0A6P7SNZ7	PDZ and LIM domain protein Zasp isoform X2 OS=Octopus vulgaris	CNQVIIGECVNAMNTTFHPNCFLCAQCR	0.916529	NAMP	0.48
496	A0A6P7SLX8	PREDICTED: xylose isomerase-like OS=Octopus vulgaris	LGAENFVFWGGR	0.916397	NAMP	0.48
497	A0A0L8H1I1	Xylose isomerase OS=Octopus bimaculoides	LGAENFVFWGGR	0.916397	AMP	0.71
498	V4AKX6	Glutathione S-transferase omega, GSTO OS=Lottia gigantea	ETCLICSHYTVTSCCANGFFLK	0.916394	NAMP	0.17
499	A0A6P7TEW0	Aminopeptidase, 3.4.11. OS=Octopus vulgaris	AFPCWDEPSFK	0.91609	AMP	0.67
500	A0A6P7TPC1	PREDICTED: uncharacterized protein OS=Octopus vulgaris	FSGPWYTIWK	0.915775	NAMP	0.37
501	A0A6P7T0N0	Phosphoinositide phospholipase C OS=Octopus vulgaris	FEPDPCFK	0.915541	AMP	0.67
502	A0A6P7TEF2	GDP-fucose protein O-fucosyltransferase 1 OS=Octopus vulgaris	GYLIYCPCMGR	0.915305	AMP	0.67
503	A0A6P7TEF2	GDP-fucose protein O-fucosyltransferase 1 OS=Octopus vulgaris	GYLIYCPCMGR	0.915305	NAMP	0.47
504	A0A6P7S7K8	PREDICTED: leukotriene A-4 hydrolase-like isoform X2 OS=Octopus vulgaris	MEFFFK	0.915244	AMP	0.54
505	V4ADA6	MARVEL domain-containing protein OS=Lottia gigantea	SVGLSHPSWSFYINLGALGCFLLNILLLK	0.915183	NAMP	0.39
506	A0A6P7SGL7	Peptidyl-prolyl cis-trans isomerase OS=Octopus vulgaris	GYDFMR	0.915124	NAMP	0.24
507	A0A6P7TKN4	Non-POU domain-containing octamer-binding protein isoform X1 OS=Octopus vulgaris	FAPPGSFEYEFGLR	0.914854	AMP	0.56
508	A0A0L8FWN7	PREDICTED: myosin-VIIa-like OS=Octopus bimaculoides	WPLLFSR	0.914724	NAMP	0.36
509	A0A6P7TVQ3	CD109 antigen OS=Octopus vulgaris	ADTTYSISDPITAGCNMLQSVCLVITLLSTALFNLLI	0.914552	NAMP	0.02
510	A0A6P7T161	Uncharacterized protein OS=Octopus vulgaris	MVLLLTILTSLVTAAPVTEESNVTEVAEVR	0.91451	NAMP	0.37
511	A0A6P7U5B8	Uncharacterized protein OS=Octopus vulgaris	QSPFFPLTGPMVLK	0.914487	AMP	0.51
512	A0A0L8GP20	Aldehyde dehydrogenase OS=Octopus bimaculoides	SWLPFSLLGLVLFSAVLLVMTNK	0.914288	AMP	0.79
513	A0A0L8GRR8	Transporter OS=Octopus bimaculoides	IDFLLACIGFSVGLGNVWR	0.914248	NAMP	0.33
514	A0A6P7SFT9	Deleted in malignant brain tumors 1 protein-like OS=Octopus vulgaris	HSNWGDAYCDQENCAAAWCSDYVGIR	0.914241	NAMP	0.42
515	A0A6P7SNG1	PDZ and LIM domain protein 3 isoform X1 OS=Octopus vulgaris	ADGGISWGFR	0.914161	AMP	0.65
516	A0A7E6FTU3	Uncharacterized protein isoform X1 OS=Octopus vulgaris	WSYFLTLFK	0.913922	AMP	0.56
517	A0A7E6FS38	N-acetylmuramoyl-L-alanine amidase OS=Octopus vulgaris	WPHFIK	0.913582	NAMP	0.39
518	Q9GRJ2	Actin related protein 2/3 protein complex subunit p16 OS=Lumbricus rubellus	CEPFPGR	0.913456	AMP	0.5
519	A0A0L8H2M5	ABC transporter domain-containing protein OS=Octopus bimaculoides	NLFPYFK	0.913319	AMP	0.78
520	A0A7E6EJG0	Uncharacterized protein OS=Octopus vulgaris	IPGLNLPVPNFCLPK	0.913214	AMP	0.6
521	K1RH70	6-phosphogluconate dehydrogenase, decarboxylating-like OS=Crassostrea gigas	SLGWNLNYGSIALMWR	0.913199	AMP	0.59
522	A0A7E6FFP4	Laccase-like OS=Octopus vulgaris	IPLNFPACR	0.913115	NAMP	0.4
523	A0A6P7TK00	Uncharacterized protein OS=Octopus vulgaris	DVPPDVSSYWLQCMNASLCYIYIR	0.913075	NAMP	0.37
524	A0A6P7SKP3	Alpha-mannosidase OS=Octopus vulgaris	QPAMLLWR	0.913057	NAMP	0.48
525	A0A6P7SEE8	Transgelin-3 OS=Octopus vulgaris	GPFLNVINCLHSLGFLVSILLFCFVYTYLEK	0.912825	AMP	0.53
526	A0A6P7T4E9	Prominin-1 OS=Octopus vulgaris	NQLLHFADYLLGIWNNFVSNILR	0.912816	NAMP	0.47
527	A0A8W8L010	Uncharacterized protein OS=Crassostrea gigas	LVLLCLVLLPIVFSASLYDEEIDK	0.912802	AMP	0.53
528	A0A6P7SGB3	Uncharacterized protein isoform X3 OS=Octopus vulgaris	CSNPEPFICQKPACPK	0.912778	NAMP	0.16
529	A0A6P7SHM4	Ras-related protein Rab-7a OS=Octopus vulgaris	MTSQDFVTGSPFCSVGSEVSTTCK	0.912741	AMP	0.57
530	A0A6P7SGB3	Uncharacterized protein isoform X3 OS=Octopus vulgaris	CLCPSWNQYTGDFCNETTSPCSSSPCHSNATCILHGK	0.91264	NAMP	0.39
531	A0A0L8H4Z6	Metalloendopeptidase OS=Octopus bimaculoides	HCLQFWYHMYGK	0.912213	NAMP	0.43
532	A0A6P7U1L0	Arylsulfatase B OS=Octopus vulgaris	HCAGFCGFDLR	0.912137	NAMP	0.23
533	A0A6P7SNW2	Argininosuccinate synthase OS=Octopus vulgaris	GFWFSPECEFTR	0.911442	AMP	0.59
534	A0A0L8GQU2	Uncharacterized protein OS=Octopus bimaculoides	SPSFFIVGLFLAVGILGFNYWSLSK	0.911344	NAMP	0.16
535	A0A6P7SSF9	LOW QUALITY PROTEIN: UDP-glucose:glycoprotein glucosyltransferase 1-like OS=Octopus vulgaris	SLPQEWLWCETWCSTK	0.911338	NAMP	0.39
536	A0A6P7S4N7	Aromatic-L-amino-acid decarboxylase OS=Octopus vulgaris	CDDTFFLR	0.911277	AMP	0.52
537	A0A7E6EQG6	MAM and LDL-receptor class A domain-containing protein 2-like OS=Octopus vulgaris	CPDLDCPGNTFMCTDK	0.911274	AMP	0.64
538	A0A7E6FJ69	Neural cell adhesion molecule 2 isoform X5 OS=Octopus vulgaris	EVPITAASTGISSGGVAGLIIALILIILIILDLICYFK	0.911123	NAMP	0.38
539	A0A6P7S489	Cytoplasmic dynein 1 heavy chain 1 isoform X2 OS=Octopus vulgaris	FYFDPK	0.910767	AMP	0.52
540	A0A7E6EUU4	Mucin-4-like OS=Octopus vulgaris	NYCWGYR	0.910634	NAMP	0.3
541	A0A0L8HHX8	ADP/ATP translocase OS=Octopus bimaculoides	SEGILPFWR	0.910554	NAMP	0.4
542	A0A6P7T656	Aconitate hydratase, mitochondrial OS=Octopus vulgaris	LTETLEAIDGCVLANACGPCIGQWDR	0.910547	NAMP	0.48
543	A0A7E6FK29	Mucin-19-like OS=Octopus vulgaris	YSNGTSTYMDCYPCECVNSVWQCATK	0.910514	NAMP	0.48
544	A0A6P7S596	Asparagine--tRNA ligase, cytoplasmic OS=Octopus vulgaris	FLCWLLNR	0.910179	NAMP	0.3
545	A0A7E6FIL8	Neurobeachin isoform X5 OS=Octopus vulgaris	HGPDEFFSFPGK	0.910172	NAMP	0.34
546	A0A0L8IEC5	Uncharacterized protein OS=Octopus bimaculoides	EDCFYGWTPAHWAAYFGK	0.90971	NAMP	0.41
547	A0A0L8GWW5	AAA+ ATPase domain-containing protein OS=Octopus bimaculoides	SDPSFFNLK	0.909692	AMP	0.61
548	A0A6P7TBC6	Short-chain collagen C4-like isoform X1 OS=Octopus vulgaris	FSVSSFITFGLFLVLTIAILHFDAR	0.909489	NAMP	0.42
549	A0A6P7TYI2	Valine--tRNA ligase OS=Octopus vulgaris	QLWWGHR	0.909323	NAMP	0.42
550	A0A6P7SCJ6	Neural-cadherin 2 OS=Octopus vulgaris	DNVCFYFGNFK	0.909082	NAMP	0.37
551	A0A6P7TK00	Uncharacterized protein OS=Octopus vulgaris	SKPDPFSLSWR	0.909034	AMP	0.69
552	A0A7E6EVN8	Mucin-like protein OS=Octopus vulgaris	CSGFGEYCFNVPGSFQCK	0.909029	NAMP	0.38
553	A0A6P7TXP1	Protein flp-like OS=Octopus vulgaris	GIGEMCFMR	0.909029	NAMP	0.31
554	A0A6P7U5H4	Ankyrin-3-like isoform X22 OS=Octopus vulgaris	CMLCDVNEASMELQPCAHTVLCEDCSK	0.90902	AMP	0.69
555	A0A7E6EZ91	Serine/arginine-rich splicing factor 7-like OS=Octopus vulgaris	GGGGGGGGGGGGGGR	0.908807	NAMP	0.42
556	A0A6P7TDU5	Thimet oligopeptidase OS=Octopus vulgaris	YPHYFPIMK	0.90867	NAMP	0.48
557	A0A6P7S7I1	Uncharacterized protein isoform X1 OS=Octopus vulgaris	CVCYNGFR	0.908587	NAMP	0.35
558	A0A812CA34	CAND1 OS=Sepia pharaonis	QGCIGLLMELVQVLPGALTNHMPALIPGILYSFSDR	0.908586	NAMP	0.32
559	A0A6P7SIC3	Tyrosyl-DNA phosphodiesterase 1 isoform X3 OS=Octopus vulgaris	EGQPFSFFLTR	0.908366	NAMP	0.47
560	A0A7E6ELV4	Uncharacterized protein OS=Octopus vulgaris	FTSVWGTIATTLAALGAFFSFCLFCYFILFYPFR	0.908239	AMP	0.92
561	A0A0L8FWN7	PREDICTED: myosin-VIIa-like OS=Octopus bimaculoides	GWILLSLCVGCFAPSNK	0.907871	NAMP	0.28
562	A0A6P7TEF2	GDP-fucose protein O-fucosyltransferase 1 OS=Octopus vulgaris	NIPFDEWFR	0.907743	NAMP	0.34
563	A0A6P7SQ98	Uncharacterized protein isoform X2 OS=Octopus vulgaris	YWFGDR	0.907539	NAMP	0.36
564	A0A6P7TJK9	RING-type E3 ubiquitin transferase OS=Octopus vulgaris	HGGWYLGMEFFIGK	0.907297	NAMP	0.33
565	A0A6P7SM77	Uncharacterized protein OS=Octopus vulgaris	FIDALFEWLQIFIR	0.90713	AMP	0.69
566	A0A6P7SLS2	Glutathione S-transferase omega OS=Octopus vulgaris	FLSAWYCPFAQR	0.906935	AMP	0.52
567	A0A812DR48	PSMC6 OS=Sepia pharaonis	LLLSLLNLFVLSFSFSVKPLCSFFFFLSLTCVIK	0.906608	AMP	0.65
568	B6Z1X3	S1 type peptidase OS=Octopus kaurna	CIAAGWGDFQFK	0.906484	AMP	0.65
569	A0A6P7TPI0	CUB and peptidase domain-containing protein 2-like OS=Octopus vulgaris	CIAAGWGDFQFK	0.906484	NAMP	0.34
570	A0A6P7TG43	GDP-L-fucose synthase OS=Octopus vulgaris	YNLDFFR	0.906435	AMP	0.56
571	A0A812AST1	RP-S15Ae OS=Sepia pharaonis	SRPFYGLR	0.906419	AMP	0.51
572	A0A0L8GSQ0	Aspartate--tRNA ligase, cytoplasmic (Fragment) OS=Octopus bimaculoides	QCFFVLR	0.906165	AMP	0.62
573	A0A7E6EXS8	Chymotrypsin-1-like OS=Octopus vulgaris	ISDGILCAGDFTAGGTSTCQGDSGGPLYCR	0.905734	NAMP	0.34
574	A0A6P7S5I8	Neurexin-4 OS=Octopus vulgaris	SSGDIWFQFK	0.905681	NAMP	0.28
575	A0A6P7TX54	PREDICTED: calpain-A-like OS=Octopus vulgaris	ECWDFLNMCQR	0.90556	NAMP	0.37
576	A0A7E6FT22	Ankyrin and armadillo repeat-containing protein-like isoform X3 OS=Octopus vulgaris	NWGFPQFS	0.905552	AMP	0.78
577	A0A7E6F2U2	Uncharacterized protein isoform X32 OS=Octopus vulgaris	VALFSGGWTCIFCFK	0.904852	AMP	0.54
578	K1Q760	Phosphoenolpyruvate carboxykinase (GTP) OS=Crassostrea gigas	IFHVNWFR	0.904702	AMP	0.58
579	A0A7E6EQ13	Metalloendopeptidase OS=Octopus vulgaris	AIRPLMFR	0.904003	AMP	0.58
580	Q7YXL4	C1 family cathepsin L2, Cathepsin-L-like cysteine peptidase 02, 3.4.22.15 OS=Tenebrio molitor	YFLNFSLCFR	0.903883	NAMP	0.41
581	A0A6P7U994	Uncharacterized protein OS=Octopus vulgaris	SASAVCLASCNYTLPCSEVYSCQIDICPNLTEEDLR	0.903607	NAMP	0.45
582	A0A6P7SM77	Uncharacterized protein OS=Octopus vulgaris	SEINAILCQLINTLNLENCANK	0.903586	NAMP	0.45
583	A0A0L8H2M5	ABC transporter domain-containing protein OS=Octopus bimaculoides	SEINAILCQLINTLNLENCANK	0.903586	AMP	0.53
584	R7V9X3	P-type domain-containing protein OS=Capitella teleta	AFSYWYK	0.903417	AMP	0.52
585	A0A8C6JI12	Cyanocobalamin reductase / alkylcobalamin dealkylase OS=Melopsittacus undulatus	MLGLGHPVILSQTAAHVSGAAYYYQR	0.903377	NAMP	0.41
586	A0A7E6F2Q3	SCO-spondin-like OS=Octopus vulgaris	NMHYDSDGNCVSLADCSCYDK	0.903351	NAMP	0.46
587	A0A6P7TK00	Uncharacterized protein OS=Octopus vulgaris	CDAPSSGQQTMMIVGIVIGVALFVLTVVLIAFFIK	0.903331	NAMP	0.49
588	A0A6P7TER9	Uncharacterized protein isoform X2 OS=Octopus vulgaris	YNCQCFR	0.903277	NAMP	0.24
589	A0A6P7SH40	Chitin synthase OS=Octopus vulgaris	TSCCHAMTLLNLMWMVINFMFQYR	0.903126	AMP	0.51
590	A0A6P7TKW4	Poly(A)-specific ribonuclease PARN OS=Octopus vulgaris	GSVEFLLLQFGLCTFK	0.903113	AMP	0.51
591	A0A7E6F2Q3	SCO-spondin-like OS=Octopus vulgaris	CQEECIPGCGCPK	0.903069	AMP	0.51
592	A0A0L8GF83	VWFD domain-containing protein (Fragment) OS=Octopus bimaculoides	CQEECIPGCGCPK	0.903069	NAMP	0.22
593	A0A0L8GVT0	2-oxoglutarate dehydrogenase, mitochondrial OS=Octopus bimaculoides	DWLDSPWSGFFEGK	0.902856	NAMP	0.48
594	A0A6P7S7I1	Uncharacterized protein isoform X1 OS=Octopus vulgaris	QESECILPSDCGCVYNDVYYAIGDQIVISNCSK	0.902826	NAMP	0.39
595	A0A6P7SER3	Hemocyanin 1-like, partial OS=Octopus vulgaris	YACCLHGMPVFPHWHR	0.90265	NAMP	0.39
596	A0A6P7SDC4	Hemocyanin G-type, units Oda to Odg OS=Octopus vulgaris	YACCLHGMPVFPHWHR	0.90265	NAMP	0.39
597	Q9BJ58	Hemocyanin G-type OS=Enteroctopus dofleini	YACCLHGMPVFPHWHR	0.90265	NAMP	0.39
598	A0A6P7SER3	Hemocyanin 1-like, partial OS=Octopus sinensis	YACCLHGMPVFPHWHR	0.90265	NAMP	0.39
599	Q5XLV2	Hemocyanin A-type (Fragment) OS=Enteroctopus dofleini	YACCLHGMPVFPHWHR	0.90265	NAMP	0.49
600	A0A812EAZ8	Tubulin beta chain OS=Sepia pharaonis	MPYLCFK	0.902509	NAMP	0.34
601	A0A6P7TL41	Cysteine and glycine-rich protein 1 OS=Octopus vulgaris	WGSSDMCPR	0.902407	NAMP	0.48
602	A0A6P7TYE8	Metabotropic glutamate receptor 3-like OS=Octopus vulgaris	WIVVACLCSSSCFLIWMVVSTSSDAVFR	0.902316	AMP	0.78
603	A0A6P7SUP6	ATP-binding cassette sub-family B member 6 OS=Octopus vulgaris	GQLVLQLLVVLCLGLLSLGR	0.902263	AMP	0.51
604	A0A6P7TEV4	MAM and LDL-receptor class A domain-containing protein 2 OS=Octopus vulgaris	EDDCGDNSDEQMCNCSVGEVSCPGGK	0.902133	AMP	0.54
605	A0A6P7TN41	Pyruvate carboxylase OS=Octopus vulgaris	LIPNIPFQMLLR	0.90209	NAMP	0.29
606	A0A0L8FTD7	RRM domain-containing protein OS=Octopus bimaculoides	YQFHFELFYFR	0.901917	NAMP	0.33
607	T1FN60	GTP-binding nuclear protein OS=Helobdella robusta	SNYNFEKPFLWLAR	0.901784	NAMP	0.48
608	A0A7E6FG83	3-hydroxyisobutyryl-CoA hydrolase, mitochondrial OS=Octopus vulgaris	SAFTFGCLK	0.90149	NAMP	0.44
609	A0A0L8HV84	Proteasome activator complex subunit 4 C-terminal domain-containing protein OS=Octopus bimaculoides	ASDLEFMPCCR	0.901347	AMP	0.5
610	A0A6P7S5Z3	Beta-hexosaminidase-like isoform X1 OS=Octopus vulgaris	HGSTQLFSLVSSILSLIICAVLLEQR	0.901133	AMP	0.5
611	V3ZU05	Beta-N-acetylhexosaminidase OS=Lottia gigantea	HGSTQLFSLVSSILSLIICAVLLEQR	0.901133	NAMP	0.44
612	A0A7E6FFB0	Contactin isoform X2 OS=Octopus vulgaris	WLPGNMR	0.901062	NAMP	0.47
613	A0A6P7TFS0	Protein DEK-like OS=Octopus vulgaris	FNGFDFGK	0.900855	NAMP	0.35
614	A0A6P7T978	Carnosine synthase 1-like OS=Octopus vulgaris	GDIPHWPR	0.900809	NAMP	0.35
615	A0A0L8GBM2	ATP-grasp domain-containing protein OS=Octopus bimaculoides	GDIPHWPR	0.900809	AMP	0.58
616	A0A6P7SIZ7	Cartilage matrix protein-like OS=Octopus vulgaris	ATTTATMALSIVAVYLSVCLAIFTGNALGR	0.900627	AMP	0.62
617	A0A6P7T5Y6	Glutamine--tRNA ligase OS=Octopus vulgaris	GFPAEAINLFCAK	0.900569	NAMP	0.29
618	A0A6P7SZQ0	Uncharacterized protein isoform X33 OS=Octopus vulgaris	FYPPDPSLLR	0.900308	NAMP	0.45
619	A0A7E6EQG6	MAM and LDL-receptor class A domain-containing protein 2-like OS=Octopus vulgaris	GDENSIMGCYNPYLSSYQYCSTK	0.900224	NAMP	0.46
620	A0A7E6FIL8	Neurobeachin isoform X5 OS=Octopus vulgaris	FIFACGFWDK	0.900134		0

## Sheet: Pepsin 
	Accesion	Description	Sequence	PeptideRanker Score	Anti-Microbial Peptide (AMP)	Discriminant Score for AMP
1	A0A7E6FKV2	Uncharacterized protein OS=Octopus vulgaris	ECSNGGKCVDGKCVCPKNKKGMDCSI	0.997209	AMP	0.85
2	A0A7E6FKV2	Uncharacterized protein OS=Octopus vulgaris	CTDDCNGNGECVKGECVCNGDY	0.993997	AMP	0.56
3	A0A6P7TEF2	GDP-fucose protein O-fucosyltransferase 1 OS=Octopus vulgaris	CPCMGRF	0.985441	NAMP	0.48
4	A0A6P7SWG3	Vasodilator-stimulated phosphoprotein isoform X1 OS=Octopus vulgaris	PPPPPPPPPL	0.980899	AMP	0.5
5	A0A812BC57	Transglutaminase-like domain-containing protein OS=Sepia pharaonis	CHPPPCHF	0.97724	NAMP	0.47
6	A0A812BRW6	TLS OS=Sepia pharaonis	GPGGPPGGPGGF	0.975403	AMP	0.56
7	A0A6P7SIC3	Tyrosyl-DNA phosphodiesterase 1 isoform X3 OS=Octopus vulgaris	PDCNGMMW	0.969544	NAMP	0.39
8	A0A7E6ETD0	Adenylyl cyclase-associated protein 1 isoform X4 OS=Octopus vulgaris	PPPPPPPPPPPPA	0.966356	AMP	0.5
9	A0A6P7TEV4	MAM and LDL-receptor class A domain-containing protein 2 OS=Octopus vulgaris	CNREDDCGDNSDEQMCNCSVGEVSCPGGKCI	0.963387	NAMP	0.49
10	A0A6P7TKI2	Collagen alpha-1(I) chain isoform X1 OS=Octopus vulgaris	GPPGPPGPPGVPGL	0.963052	NAMP	0.47
11	A0A7E6FIQ7	Uncharacterized protein isoform X1 OS=Octopus vulgaris	PPPPPPPPPSKPNHPPPVGL	0.96064	AMP	0.54
12	A0A6P7TGK9	Non-specific serine/threonine protein kinase OS=Octopus vulgaris	PPRKMCF	0.959844	AMP	0.56
13	A0A7E6ERY9	Titin isoform X13 OS=Octopus vulgaris	PPPPSHPPPF	0.959345	AMP	0.53
14	A0A7E6F2Q3	SCO-spondin-like OS=Octopus vulgaris	DQCGCPEGKVMSHNGGCVEKDDCPCKY	0.953436	AMP	0.54
15	A0A7E6EHL7	STE20-like serine/threonine-protein kinase isoform X4 OS=Octopus vulgaris	VCVCVCVCVCVCVCVCVCV	0.952713	AMP	0.59
16	A0A6P7U139	Serine protease svh-1-like isoform X4 OS=Octopus vulgaris	CKPNPGCKPGW	0.951492	AMP	0.72
17	A0A812CSU2	Small ribosomal subunit protein uS14 OS=Sepia pharaonis	MCRRCF	0.950881	AMP	0.55
18	A0A6P7U5W2	Acetyltransferase component of pyruvate dehydrogenase complex OS=Octopus vulgaris	PPPPPPPPPPPKPVA	0.950519	NAMP	0.5
19	A0A6P7SKQ1	PREDICTED: dehydrogenase/reductase SDR family member 12 OS=Octopus vulgaris	CSMHPGW	0.949757	NAMP	0.39
20	A0A6P7T0X7	Ganglioside GM2 activator OS=Octopus vulgaris	PQCPQPF	0.947135	AMP	0.54
21	A0A6P7T4E9	Prominin-1 OS=Octopus vulgaris	CCCRNCNKCGGKRI	0.945806	AMP	0.8
22	A0A6P7S7T5	Acid ceramidase OS=Octopus vulgaris	QKCPDPCW	0.944659	NAMP	0.3
23	A0A7E6EX52	Uncharacterized protein OS=Octopus vulgaris	PSMPCQF	0.938584	NAMP	0.37
25	A0A812CXG7	Tyrosinase copper-binding domain-containing protein OS=Sepia pharaonis	SDPMRPF	0.938433	AMP	0.53
26	A0A6P7TKI2	Collagen alpha-1(I) chain isoform X1 OS=Octopus vulgaris	PGPPGPPGPPGPPNSGGY	0.93828	AMP	0.52
27	A0A6P7SB54	Heterogeneous nuclear ribonucleoprotein R OS=Octopus vulgaris	CGQMKMF	0.935989	NAMP	0.47
28	A0A6P7SE27	Choline transporter-like protein 2 isoform X5 OS=Octopus vulgaris	KCMKCCF	0.934387	AMP	0.62
29	A0A812CXG7	Tyrosinase copper-binding domain-containing protein OS=Sepia pharaonis	KKPMMPF	0.932566	AMP	0.5
30	A0A0P0UX03	Hemocyanin subunit 1 (Fragment) OS=Todarodes pacificus	KKPMMPF	0.932566	NAMP	0.5
31	A0A7E6EQ13	Metalloendopeptidase OS=Octopus vulgaris	KCSGNCPKKSCPRNGF	0.929085	AMP	0.84
32	A0A812BFZ7	FLNA OS=Sepia pharaonis	CPGMVPPL	0.927645	NAMP	0.43
33	A0A7E6FEW9	Vacuolar protein sorting-associated protein 13A OS=Octopus vulgaris	RPPRRF	0.925195	AMP	0.65
34	A0A6P7T7L0	Heat shock cognate 71 kDa protein OS=Octopus vulgaris	GGMPGGMPGGMPGGMPNF	0.92432	NAMP	0.46
35	A0A6P7TEV4	MAM and LDL-receptor class A domain-containing protein 2 OS=Octopus vulgaris	CDGSNDCPGGF	0.923947	NAMP	0.49
36	A0A0P0UX03	Hemocyanin subunit 1 (Fragment) OS=Todarodes pacificus	NDPMRPF	0.923312	AMP	0.53
37	A0A7E6EXF9	Heterogeneous nuclear ribonucleoprotein A3 homolog 1 isoform X2 OS=Octopus vulgaris	GGGGGPGGGGGGGGGY	0.921754	AMP	0.77
38	A0A0L8FXT9	Ras GTPase-activating protein-binding protein 2 OS=Octopus bimaculoides	GQPMRRF	0.920825	AMP	0.51
39	A0A7E6FSX5	Papilin isoform X1 OS=Octopus vulgaris	TDGVCSRTCGGGVMKSTRTCEDRSNKGCL	0.919668	AMP	0.64
40	A0A0L8H7Z8	Caspase family p20 domain-containing protein OS=Octopus bimaculoides	GNSHGPCGKDKEMTGVCCW	0.91948	AMP	0.58
41	A0A6P7SDH0	Zinc finger protein ZPR1 OS=Octopus vulgaris	QCDHCGF	0.919004	NAMP	0.4
42	A0A7E6FKV2	PREDICTED: uncharacterized protein OS=Octopus vulgaris	KCKNDPCGKRGW	0.918175	AMP	0.65
43	A0A7E6FKV2	Uncharacterized protein OS=Octopus vulgaris	KCKNDPCGKRGW	0.918175	AMP	0.65
44	A0A6P7S5I8	Neurexin-4 OS=Octopus vulgaris	GVSEGCVGKCMSNPCF	0.917598	AMP	0.56
45	A0A6P7T7J4	Alanine transaminase OS=Octopus vulgaris	SRQCCGGF	0.916969	NAMP	0.45
46	A0A7E6FKV2	Uncharacterized protein OS=Octopus vulgaris	CSCMDGQEMCF	0.916491	NAMP	0.41
47	A0A7E6EUU4	Mucin-4-like OS=Octopus vulgaris	NCNMTCGCVKGSCDPVKGCI	0.915902	AMP	0.87
48	A0A7E6FIL8	Neurobeachin isoform X5 OS=Octopus vulgaris	DPPKNCF	0.915105	NAMP	0.38
49	A0A6P7SRV1	Collagen alpha-4(IV) chain OS=Octopus vulgaris	PPGPPGVPGL	0.914549	NAMP	0.4
50	A0A6P7TKI2	Collagen alpha-1(I) chain isoform X1 OS=Octopus vulgaris	GPPGPPGPSGI	0.914062	NAMP	0.44
51	A0A6P7TBE1	Tyrosine-protein kinase OS=Octopus vulgaris	RMPCPPCCPKA	0.913323	AMP	0.56
52	A0A7E6F6R4	Heterogeneous nuclear ribonucleoprotein U-like protein 1 isoform X3 OS=Octopus vulgaris	PPPSKRF	0.911736	AMP	0.63
53	A0A6P7U139	Serine protease svh-1-like isoform X4 OS=Octopus vulgaris	PTTTTTKPKPTCSPVQMRCKGTNVCI	0.911688	AMP	0.58
54	A0A6P7SM77	Uncharacterized protein OS=Octopus vulgaris	MQMPPKF	0.911166	NAMP	0.5
55	A0A6P7T4Q4	Rhomboid-related protein 2-like OS=Octopus vulgaris	TCCPPPVF	0.911064	AMP	0.56
56	A0A812DYN7	SNRPB OS=Sepia pharaonis	PPQPRPGQMGGPPRMQGGL	0.910395	NAMP	0.4
57	A0A812C5H8	PSMC4 OS=Sepia pharaonis	GPPGCGKTML	0.909643	NAMP	0.38
58	A0A7E6FK29	Mucin-19-like OS=Octopus vulgaris	NPCCPVCKL	0.906944	AMP	0.53
59	A0A812CTI2	Serine/arginine-rich splicing factor 2 OS=Sepia pharaonis	RRGPPPRRF	0.906248	AMP	0.66
60	A0A7E6F1H4	Proteasome subunit beta type-3 OS=Octopus vulgaris	GCPMVPGDF	0.905454	NAMP	0.41
61	A0A6P7TK00	Uncharacterized protein OS=Octopus vulgaris	CPNDCSGF	0.905014	NAMP	0.46
62	A0A6P7TYT3	MAGUK p55 subfamily member 6-like OS=Octopus vulgaris	DSPPPPVF	0.904694	AMP	0.57
63	A0A7E6EUU4	Mucin-4-like OS=Octopus vulgaris	SCQCKRF	0.904526	AMP	0.57
64	A0A6P7S596	Asparagine--tRNA ligase, cytoplasmic OS=Octopus vulgaris	QPPKRPF	0.904428	AMP	0.61
65	A0A6P7SGJ6	Alpha-actinin, sarcomeric isoform X2 OS=Octopus vulgaris	PKPDRGKMRF	0.903858	AMP	0.52
66	A0A812BYB7	RAC1 OS=Sepia pharaonis	CPKPKPNKRNKCKI	0.903829	AMP	0.82
67	A0A812EK98	RNA helicase OS=Sepia pharaonis	PPPPPPPGKSTNPPPPPPA	0.903437	AMP	0.54
68	A0A6P7TQA0	Harmonin isoform X2 OS=Octopus vulgaris	PDPPRDF	0.90238	AMP	0.51
69	A0A7E6EUU4	Mucin-4-like OS=Octopus vulgaris	DGCSGNPCPGVGKCEDL	0.902136	NAMP	0.48
70	A0A6P7TUM3	Eukaryotic translation initiation factor 4H OS=Octopus vulgaris	SGGGGGGGGGGGGGGRGY	0.901255	AMP	0.78
71	A0A0L8HJM8	VWFA domain-containing protein OS=Octopus bimaculoides	GNNGMRF	0.900116	NAMP	0.47
72	A0A7E6EMW4	Papilin OS=Octopus vulgaris	GGCGGNPNRF	0.899217	AMP	0.52
73	A0A6P7S435	Far upstream element-binding protein 1 isoform X2 OS=Octopus vulgaris	QPPPPGPNGPA	0.89907	NAMP	0.44
74	A0A6P7SH78	Universal stress protein in QAH/OAS sulfhydrylase 3'region isoform X1 OS=Octopus vulgaris	HCPEPMPL	0.898726	NAMP	0.37
75	A0A0L8HMS6	RRM domain-containing protein OS=Octopus bimaculoides	GDGPMGSGRF	0.898024	NAMP	0.36
76	A0A0L8G3S1	Electron transfer flavoprotein subunit alpha OS=Octopus bimaculoides	SSCRHPGF	0.897387	NAMP	0.49
77	Q7YXL4	C1 family cathepsin L2, Cathepsin-L-like cysteine peptidase 02, 3.4.22.15 OS=Tenebrio molitor	DCSGPEGNNGCNGGL	0.896272	NAMP	0.45
78	A0A6P7U1L0	Arylsulfatase B OS=Octopus vulgaris	PPPHMNL	0.895858	NAMP	0.44
79	A0A7E6FHJ3	Uncharacterized protein isoform X1 OS=Octopus vulgaris	KCQCNCDGGW	0.895583	NAMP	0.44
