# Supplementary material for: Decoding Octopus Skin Mucus: Impact of Aquarium-Maintenance and Senescence on the Proteome Profile of the Common Octopus (Octopus vulgaris)
Source: Int J Mol Sci. 2024 Sep 15;25(18):9953. doi: 10.3390/ijms25189953 (PMC11431876; doi:10.3390/ijms25189953)
Supplement: Supplementary file 1 [file ijms-25-09953-s001.zip › Supplementary Data S9. Summary of selected differential proteins by condition.xlsx]

## Sheet: Hoja1
Protein	More abundant in	in contrast to
DMBT1 (deleted in malignant brain tumors 1 protein-like)	Wild octopus	Aquarium-maintained and senescent octopus
Mono-ADP-ribosyltransferase PARP14-like isoform X2 protein	Aquarium-maintained octopus	Wild and senescent octopus
Caspase-3-like protein	Aquarium-maintained octopus	Wild and senescent octopus
Transcription factor iws-1 isoform X2	Aquarium-maintained octopus	Wild and senescent octopus
Neural cell adhesion molecule 2 isoform X13	Aquarium-maintained octopus	Wild octopus
Beta-N-acetylhexosaminidase	Aquarium-maintained octopus and wild	Senescent octopus
Adhesion G-protein cou-pled receptor G6 proteins	Aquarium-maintained octopus and wild	Senescent octopus
Mucin-like protein and mucin-19-like	Aquarium-maintained octopus and wild	Senescent octopus
Protocadherin Fat 4	Aquarium-maintained octopus and wild	Senescent octopus
Tetraspanin and Tetraspanin D107	Aquarium-maintained octopus and wild	Senescent octopus
